# Supplementary material for: Integration of multi-omics and machine learning strategies identifies immune related candidate biomarkers in inflammation-associated hypertrophic cardiomyopathy
Source: Front Immunol. 2025 Sep 26;16:1645382. doi: 10.3389/fimmu.2025.1645382 (PMC12510942; doi:10.3389/fimmu.2025.1645382)
Supplement: Supplementary file 1 [file DataSheet1.csv]

## Sheet: GSE141910
!Sample_geo_accession	!Sample_type	!Sample_channel_count	!Sample_source_name_ch1	!Sample_organism_ch1	!Sample_characteristics_ch1	!Sample_characteristics_ch1	!Sample_characteristics_ch1	!Sample_characteristics_ch1
GSM4215881	SRA	1	Left Ventricle	Homo sapiens	etiology: Dilated cardiomyopathy (DCM)	Sex: Female	race: African American	age: 32
GSM4215882	SRA	1	Left Ventricle	Homo sapiens	etiology: Dilated cardiomyopathy (DCM)	Sex: Male	race: African American	age: 48
GSM4215883	SRA	1	Left Ventricle	Homo sapiens	etiology: Dilated cardiomyopathy (DCM)	Sex: Male	race: African American	age: 41
GSM4215884	SRA	1	Left Ventricle	Homo sapiens	etiology: Dilated cardiomyopathy (DCM)	Sex: Female	race: African American	age: 28
GSM4215885	SRA	1	Left Ventricle	Homo sapiens	etiology: Dilated cardiomyopathy (DCM)	Sex: Male	race: African American	age: 46
GSM4215886	SRA	1	Left Ventricle	Homo sapiens	etiology: Dilated cardiomyopathy (DCM)	Sex: Female	race: African American	age: 52
GSM4215888	SRA	1	Left Ventricle	Homo sapiens	etiology: Dilated cardiomyopathy (DCM)	Sex: Male	race: African American	age: 57
GSM4215889	SRA	1	Left Ventricle	Homo sapiens	etiology: Dilated cardiomyopathy (DCM)	Sex: Female	race: Caucasian	age: 41
GSM4215890	SRA	1	Left Ventricle	Homo sapiens	etiology: Dilated cardiomyopathy (DCM)	Sex: Female	race: Caucasian	age: 54
GSM4215891	SRA	1	Left Ventricle	Homo sapiens	etiology: Dilated cardiomyopathy (DCM)	Sex: Male	race: Caucasian	age: 65
GSM4215892	SRA	1	Left Ventricle	Homo sapiens	etiology: Dilated cardiomyopathy (DCM)	Sex: Female	race: Caucasian	age: 56
GSM4215893	SRA	1	Left Ventricle	Homo sapiens	etiology: Dilated cardiomyopathy (DCM)	Sex: Male	race: Caucasian	age: 53
GSM4215894	SRA	1	Left Ventricle	Homo sapiens	etiology: Dilated cardiomyopathy (DCM)	Sex: Male	race: African American	age: 53
GSM4215895	SRA	1	Left Ventricle	Homo sapiens	etiology: Dilated cardiomyopathy (DCM)	Sex: Male	race: Caucasian	age: 46
GSM4215896	SRA	1	Left Ventricle	Homo sapiens	etiology: Dilated cardiomyopathy (DCM)	Sex: Male	race: Caucasian	age: 63
GSM4215897	SRA	1	Left Ventricle	Homo sapiens	etiology: Dilated cardiomyopathy (DCM)	Sex: Male	race: Caucasian	age: 59
GSM4215898	SRA	1	Left Ventricle	Homo sapiens	etiology: Dilated cardiomyopathy (DCM)	Sex: Male	race: Caucasian	age: 50
GSM4215900	SRA	1	Left Ventricle	Homo sapiens	etiology: Dilated cardiomyopathy (DCM)	Sex: Male	race: Caucasian	age: 65
GSM4215901	SRA	1	Left Ventricle	Homo sapiens	etiology: Dilated cardiomyopathy (DCM)	Sex: Female	race: African American	age: 57
GSM4215902	SRA	1	Left Ventricle	Homo sapiens	etiology: Dilated cardiomyopathy (DCM)	Sex: Male	race: Caucasian	age: 47
GSM4215903	SRA	1	Left Ventricle	Homo sapiens	etiology: Dilated cardiomyopathy (DCM)	Sex: Male	race: Caucasian	age: 59
GSM4215904	SRA	1	Left Ventricle	Homo sapiens	etiology: Dilated cardiomyopathy (DCM)	Sex: Female	race: Caucasian	age: 56
GSM4215905	SRA	1	Left Ventricle	Homo sapiens	etiology: Dilated cardiomyopathy (DCM)	Sex: Male	race: Caucasian	age: 48
GSM4215906	SRA	1	Left Ventricle	Homo sapiens	etiology: Dilated cardiomyopathy (DCM)	Sex: Male	race: Caucasian	age: 55
GSM4215907	SRA	1	Left Ventricle	Homo sapiens	etiology: Dilated cardiomyopathy (DCM)	Sex: Male	race: African American	age: 64
GSM4215908	SRA	1	Left Ventricle	Homo sapiens	etiology: Dilated cardiomyopathy (DCM)	Sex: Male	race: Caucasian	age: 54
GSM4215909	SRA	1	Left Ventricle	Homo sapiens	etiology: Dilated cardiomyopathy (DCM)	Sex: Male	race: Caucasian	age: 48
GSM4215910	SRA	1	Left Ventricle	Homo sapiens	etiology: Dilated cardiomyopathy (DCM)	Sex: Male	race: African American	age: 63
GSM4215911	SRA	1	Left Ventricle	Homo sapiens	etiology: Dilated cardiomyopathy (DCM)	Sex: Female	race: African American	age: 61
GSM4215912	SRA	1	Left Ventricle	Homo sapiens	etiology: Dilated cardiomyopathy (DCM)	Sex: Male	race: African American	age: 57
GSM4215913	SRA	1	Left Ventricle	Homo sapiens	etiology: Dilated cardiomyopathy (DCM)	Sex: Male	race: Caucasian	age: 49
GSM4215914	SRA	1	Left Ventricle	Homo sapiens	etiology: Dilated cardiomyopathy (DCM)	Sex: Male	race: Caucasian	age: 56
GSM4215915	SRA	1	Left Ventricle	Homo sapiens	etiology: Dilated cardiomyopathy (DCM)	Sex: Female	race: African American	age: 44
GSM4215916	SRA	1	Left Ventricle	Homo sapiens	etiology: Dilated cardiomyopathy (DCM)	Sex: Male	race: Caucasian	age: 53
GSM4215917	SRA	1	Left Ventricle	Homo sapiens	etiology: Dilated cardiomyopathy (DCM)	Sex: Female	race: Caucasian	age: 60
GSM4215918	SRA	1	Left Ventricle	Homo sapiens	etiology: Dilated cardiomyopathy (DCM)	Sex: Male	race: Caucasian	age: 48
GSM4215919	SRA	1	Left Ventricle	Homo sapiens	etiology: Dilated cardiomyopathy (DCM)	Sex: Male	race: Caucasian	age: 51
GSM4215920	SRA	1	Left Ventricle	Homo sapiens	etiology: Dilated cardiomyopathy (DCM)	Sex: Male	race: Caucasian	age: 53
GSM4215921	SRA	1	Left Ventricle	Homo sapiens	etiology: Dilated cardiomyopathy (DCM)	Sex: Female	race: African American	age: 58
GSM4215922	SRA	1	Left Ventricle	Homo sapiens	etiology: Dilated cardiomyopathy (DCM)	Sex: Female	race: Caucasian	age: 51
GSM4215923	SRA	1	Left Ventricle	Homo sapiens	etiology: Dilated cardiomyopathy (DCM)	Sex: Male	race: African American	age: 25
GSM4215924	SRA	1	Left Ventricle	Homo sapiens	etiology: Dilated cardiomyopathy (DCM)	Sex: Male	race: Caucasian	age: 58
GSM4215925	SRA	1	Left Ventricle	Homo sapiens	etiology: Dilated cardiomyopathy (DCM)	Sex: Male	race: Caucasian	age: 62
GSM4215926	SRA	1	Left Ventricle	Homo sapiens	etiology: Dilated cardiomyopathy (DCM)	Sex: Male	race: African American	age: 48
GSM4215927	SRA	1	Left Ventricle	Homo sapiens	etiology: Dilated cardiomyopathy (DCM)	Sex: Male	race: Caucasian	age: 47
GSM4215928	SRA	1	Left Ventricle	Homo sapiens	etiology: Dilated cardiomyopathy (DCM)	Sex: Male	race: Caucasian	age: 65
GSM4215929	SRA	1	Left Ventricle	Homo sapiens	etiology: Dilated cardiomyopathy (DCM)	Sex: Male	race: Caucasian	age: 64
GSM4215930	SRA	1	Left Ventricle	Homo sapiens	etiology: Dilated cardiomyopathy (DCM)	Sex: Female	race: African American	age: 20
GSM4215931	SRA	1	Left Ventricle	Homo sapiens	etiology: Dilated cardiomyopathy (DCM)	Sex: Male	race: African American	age: 63
GSM4215933	SRA	1	Left Ventricle	Homo sapiens	etiology: Dilated cardiomyopathy (DCM)	Sex: Male	race: Caucasian	age: 54
GSM4215934	SRA	1	Left Ventricle	Homo sapiens	etiology: Dilated cardiomyopathy (DCM)	Sex: Male	race: African American	age: 62
GSM4215935	SRA	1	Left Ventricle	Homo sapiens	etiology: Dilated cardiomyopathy (DCM)	Sex: Female	race: Caucasian	age: 57
GSM4215936	SRA	1	Left Ventricle	Homo sapiens	etiology: Dilated cardiomyopathy (DCM)	Sex: Female	race: Caucasian	age: 45
GSM4215937	SRA	1	Left Ventricle	Homo sapiens	etiology: Dilated cardiomyopathy (DCM)	Sex: Male	race: Caucasian	age: 66
GSM4215938	SRA	1	Left Ventricle	Homo sapiens	etiology: Dilated cardiomyopathy (DCM)	Sex: Female	race: Caucasian	age: 52
GSM4215939	SRA	1	Left Ventricle	Homo sapiens	etiology: Dilated cardiomyopathy (DCM)	Sex: Male	race: African American	age: 63
GSM4215940	SRA	1	Left Ventricle	Homo sapiens	etiology: Dilated cardiomyopathy (DCM)	Sex: Male	race: Caucasian	age: 51
GSM4215942	SRA	1	Left Ventricle	Homo sapiens	etiology: Dilated cardiomyopathy (DCM)	Sex: Female	race: African American	age: 34
GSM4215943	SRA	1	Left Ventricle	Homo sapiens	etiology: Dilated cardiomyopathy (DCM)	Sex: Female	race: Caucasian	age: 58
GSM4215944	SRA	1	Left Ventricle	Homo sapiens	etiology: Dilated cardiomyopathy (DCM)	Sex: Male	race: Caucasian	age: 65
GSM4215945	SRA	1	Left Ventricle	Homo sapiens	etiology: Dilated cardiomyopathy (DCM)	Sex: Male	race: Caucasian	age: 41
GSM4215946	SRA	1	Left Ventricle	Homo sapiens	etiology: Dilated cardiomyopathy (DCM)	Sex: Female	race: African American	age: 32
GSM4215947	SRA	1	Left Ventricle	Homo sapiens	etiology: Dilated cardiomyopathy (DCM)	Sex: Female	race: African American	age: 48
GSM4215948	SRA	1	Left Ventricle	Homo sapiens	etiology: Dilated cardiomyopathy (DCM)	Sex: Female	race: African American	age: 21
GSM4215949	SRA	1	Left Ventricle	Homo sapiens	etiology: Dilated cardiomyopathy (DCM)	Sex: Male	race: African American	age: 59
GSM4215952	SRA	1	Left Ventricle	Homo sapiens	etiology: Dilated cardiomyopathy (DCM)	Sex: Female	race: Caucasian	age: 61
GSM4215953	SRA	1	Left Ventricle	Homo sapiens	etiology: Dilated cardiomyopathy (DCM)	Sex: Male	race: Caucasian	age: 47
GSM4215955	SRA	1	Left Ventricle	Homo sapiens	etiology: Dilated cardiomyopathy (DCM)	Sex: Female	race: African American	age: 34
GSM4215956	SRA	1	Left Ventricle	Homo sapiens	etiology: Dilated cardiomyopathy (DCM)	Sex: Male	race: African American	age: 56
GSM4215957	SRA	1	Left Ventricle	Homo sapiens	etiology: Dilated cardiomyopathy (DCM)	Sex: Female	race: African American	age: 55
GSM4215959	SRA	1	Left Ventricle	Homo sapiens	etiology: Dilated cardiomyopathy (DCM)	Sex: Male	race: African American	age: 50
GSM4215961	SRA	1	Left Ventricle	Homo sapiens	etiology: Dilated cardiomyopathy (DCM)	Sex: Male	race: Caucasian	age: 45
GSM4215962	SRA	1	Left Ventricle	Homo sapiens	etiology: Dilated cardiomyopathy (DCM)	Sex: Male	race: African American	age: 33
GSM4215963	SRA	1	Left Ventricle	Homo sapiens	etiology: Dilated cardiomyopathy (DCM)	Sex: Male	race: African American	age: 63.4
GSM4215964	SRA	1	Left Ventricle	Homo sapiens	etiology: Dilated cardiomyopathy (DCM)	Sex: Male	race: African American	age: 44.3
GSM4215965	SRA	1	Left Ventricle	Homo sapiens	etiology: Dilated cardiomyopathy (DCM)	Sex: Male	race: Caucasian	age: 59
GSM4215966	SRA	1	Left Ventricle	Homo sapiens	etiology: Dilated cardiomyopathy (DCM)	Sex: Male	race: Caucasian	age: 53
GSM4215967	SRA	1	Left Ventricle	Homo sapiens	etiology: Dilated cardiomyopathy (DCM)	Sex: Female	race: Caucasian	age: 61
GSM4215968	SRA	1	Left Ventricle	Homo sapiens	etiology: Dilated cardiomyopathy (DCM)	Sex: Female	race: African American	age: 53
GSM4215969	SRA	1	Left Ventricle	Homo sapiens	etiology: Dilated cardiomyopathy (DCM)	Sex: Female	race: African American	age: 62
GSM4215970	SRA	1	Left Ventricle	Homo sapiens	etiology: Dilated cardiomyopathy (DCM)	Sex: Female	race: Caucasian	age: 63
GSM4215971	SRA	1	Left Ventricle	Homo sapiens	etiology: Dilated cardiomyopathy (DCM)	Sex: Male	race: African American	age: 46
GSM4215972	SRA	1	Left Ventricle	Homo sapiens	etiology: Dilated cardiomyopathy (DCM)	Sex: Female	race: Caucasian	age: 48
GSM4215973	SRA	1	Left Ventricle	Homo sapiens	etiology: Dilated cardiomyopathy (DCM)	Sex: Male	race: African American	age: 62
GSM4215974	SRA	1	Left Ventricle	Homo sapiens	etiology: Dilated cardiomyopathy (DCM)	Sex: Female	race: African American	age: 33
GSM4215975	SRA	1	Left Ventricle	Homo sapiens	etiology: Dilated cardiomyopathy (DCM)	Sex: Female	race: African American	age: 29
GSM4215977	SRA	1	Left Ventricle	Homo sapiens	etiology: Dilated cardiomyopathy (DCM)	Sex: Female	race: Caucasian	age: 63
GSM4215978	SRA	1	Left Ventricle	Homo sapiens	etiology: Dilated cardiomyopathy (DCM)	Sex: Male	race: Caucasian	age: 42
GSM4215979	SRA	1	Left Ventricle	Homo sapiens	etiology: Dilated cardiomyopathy (DCM)	Sex: Male	race: Caucasian	age: 54
GSM4215980	SRA	1	Left Ventricle	Homo sapiens	etiology: Dilated cardiomyopathy (DCM)	Sex: Female	race: Caucasian	age: 58
GSM4215981	SRA	1	Left Ventricle	Homo sapiens	etiology: Dilated cardiomyopathy (DCM)	Sex: Male	race: Caucasian	age: 58
GSM4215982	SRA	1	Left Ventricle	Homo sapiens	etiology: Dilated cardiomyopathy (DCM)	Sex: Female	race: Caucasian	age: 53
GSM4215983	SRA	1	Left Ventricle	Homo sapiens	etiology: Dilated cardiomyopathy (DCM)	Sex: Male	race: Caucasian	age: 54
GSM4215984	SRA	1	Left Ventricle	Homo sapiens	etiology: Dilated cardiomyopathy (DCM)	Sex: Female	race: African American	age: 60
GSM4215987	SRA	1	Left Ventricle	Homo sapiens	etiology: Dilated cardiomyopathy (DCM)	Sex: Female	race: African American	age: 20
GSM4215988	SRA	1	Left Ventricle	Homo sapiens	etiology: Dilated cardiomyopathy (DCM)	Sex: Male	race: African American	age: 44
GSM4215990	SRA	1	Left Ventricle	Homo sapiens	etiology: Dilated cardiomyopathy (DCM)	Sex: Male	race: African American	age: 54
GSM4215993	SRA	1	Left Ventricle	Homo sapiens	etiology: Dilated cardiomyopathy (DCM)	Sex: Male	race: African American	age: 38
GSM4215995	SRA	1	Left Ventricle	Homo sapiens	etiology: Dilated cardiomyopathy (DCM)	Sex: Male	race: African American	age: 50
GSM4215996	SRA	1	Left Ventricle	Homo sapiens	etiology: Dilated cardiomyopathy (DCM)	Sex: Female	race: African American	age: 39
GSM4215997	SRA	1	Left Ventricle	Homo sapiens	etiology: Dilated cardiomyopathy (DCM)	Sex: Female	race: African American	age: 56
GSM4216000	SRA	1	Left Ventricle	Homo sapiens	etiology: Dilated cardiomyopathy (DCM)	Sex: Female	race: Caucasian	age: 48
GSM4216002	SRA	1	Left Ventricle	Homo sapiens	etiology: Dilated cardiomyopathy (DCM)	Sex: Male	race: African American	age: 59
GSM4216003	SRA	1	Left Ventricle	Homo sapiens	etiology: Dilated cardiomyopathy (DCM)	Sex: Male	race: Caucasian	age: 44
GSM4216006	SRA	1	Left Ventricle	Homo sapiens	etiology: Dilated cardiomyopathy (DCM)	Sex: Female	race: Caucasian	age: 61
GSM4216011	SRA	1	Left Ventricle	Homo sapiens	etiology: Dilated cardiomyopathy (DCM)	Sex: Male	race: African American	age: 49
GSM4216013	SRA	1	Left Ventricle	Homo sapiens	etiology: Dilated cardiomyopathy (DCM)	Sex: Male	race: African American	age: 26
GSM4216019	SRA	1	Left Ventricle	Homo sapiens	etiology: Dilated cardiomyopathy (DCM)	Sex: Male	race: Caucasian	age: 58
GSM4216020	SRA	1	Left Ventricle	Homo sapiens	etiology: Dilated cardiomyopathy (DCM)	Sex: Male	race: African American	age: 45
GSM4216026	SRA	1	Left Ventricle	Homo sapiens	etiology: Dilated cardiomyopathy (DCM)	Sex: Female	race: Caucasian	age: 40
GSM4216033	SRA	1	Left Ventricle	Homo sapiens	etiology: Dilated cardiomyopathy (DCM)	Sex: Male	race: African American	age: 56
GSM4216041	SRA	1	Left Ventricle	Homo sapiens	etiology: Dilated cardiomyopathy (DCM)	Sex: Male	race: Caucasian	age: 56
GSM4216052	SRA	1	Left Ventricle	Homo sapiens	etiology: Dilated cardiomyopathy (DCM)	Sex: Female	race: Caucasian	age: 62
GSM4216055	SRA	1	Left Ventricle	Homo sapiens	etiology: Dilated cardiomyopathy (DCM)	Sex: Female	race: Caucasian	age: 56
GSM4216057	SRA	1	Left Ventricle	Homo sapiens	etiology: Dilated cardiomyopathy (DCM)	Sex: Male	race: Caucasian	age: 42
GSM4216058	SRA	1	Left Ventricle	Homo sapiens	etiology: Dilated cardiomyopathy (DCM)	Sex: Male	race: Caucasian	age: 51
GSM4216059	SRA	1	Left Ventricle	Homo sapiens	etiology: Dilated cardiomyopathy (DCM)	Sex: Male	race: Caucasian	age: 51
GSM4216060	SRA	1	Left Ventricle	Homo sapiens	etiology: Dilated cardiomyopathy (DCM)	Sex: Male	race: Caucasian	age: 62
GSM4216062	SRA	1	Left Ventricle	Homo sapiens	etiology: Dilated cardiomyopathy (DCM)	Sex: Male	race: African American	age: 62
GSM4216065	SRA	1	Left Ventricle	Homo sapiens	etiology: Dilated cardiomyopathy (DCM)	Sex: Female	race: African American	age: 67
GSM4216066	SRA	1	Left Ventricle	Homo sapiens	etiology: Dilated cardiomyopathy (DCM)	Sex: Male	race: Caucasian	age: 65
GSM4216067	SRA	1	Left Ventricle	Homo sapiens	etiology: Dilated cardiomyopathy (DCM)	Sex: Male	race: African American	age: 26
GSM4216071	SRA	1	Left Ventricle	Homo sapiens	etiology: Dilated cardiomyopathy (DCM)	Sex: Female	race: African American	age: 40
GSM4216072	SRA	1	Left Ventricle	Homo sapiens	etiology: Dilated cardiomyopathy (DCM)	Sex: Female	race: Caucasian	age: 45
GSM4216073	SRA	1	Left Ventricle	Homo sapiens	etiology: Dilated cardiomyopathy (DCM)	Sex: Female	race: Caucasian	age: 63
GSM4216074	SRA	1	Left Ventricle	Homo sapiens	etiology: Dilated cardiomyopathy (DCM)	Sex: Male	race: African American	age: 52
GSM4216076	SRA	1	Left Ventricle	Homo sapiens	etiology: Dilated cardiomyopathy (DCM)	Sex: Male	race: Caucasian	age: 52
GSM4216080	SRA	1	Left Ventricle	Homo sapiens	etiology: Dilated cardiomyopathy (DCM)	Sex: Male	race: Caucasian	age: 52
GSM4216091	SRA	1	Left Ventricle	Homo sapiens	etiology: Dilated cardiomyopathy (DCM)	Sex: Male	race: African American	age: 56
GSM4216092	SRA	1	Left Ventricle	Homo sapiens	etiology: Dilated cardiomyopathy (DCM)	Sex: Male	race: African American	age: 21
GSM4216096	SRA	1	Left Ventricle	Homo sapiens	etiology: Dilated cardiomyopathy (DCM)	Sex: Male	race: Caucasian	age: 42
GSM4216103	SRA	1	Left Ventricle	Homo sapiens	etiology: Dilated cardiomyopathy (DCM)	Sex: Male	race: Caucasian	age: 54
GSM4216117	SRA	1	Left Ventricle	Homo sapiens	etiology: Dilated cardiomyopathy (DCM)	Sex: Male	race: African American	age: 40
GSM4216127	SRA	1	Left Ventricle	Homo sapiens	etiology: Dilated cardiomyopathy (DCM)	Sex: Male	race: Caucasian	age: 62
GSM4216128	SRA	1	Left Ventricle	Homo sapiens	etiology: Dilated cardiomyopathy (DCM)	Sex: Female	race: Caucasian	age: 62
GSM4216130	SRA	1	Left Ventricle	Homo sapiens	etiology: Dilated cardiomyopathy (DCM)	Sex: Female	race: Caucasian	age: 63
GSM4216140	SRA	1	Left Ventricle	Homo sapiens	etiology: Dilated cardiomyopathy (DCM)	Sex: Male	race: African American	age: 64
GSM4216143	SRA	1	Left Ventricle	Homo sapiens	etiology: Dilated cardiomyopathy (DCM)	Sex: Male	race: Caucasian	age: 41
GSM4216155	SRA	1	Left Ventricle	Homo sapiens	etiology: Dilated cardiomyopathy (DCM)	Sex: Male	race: Caucasian	age: 49
GSM4216158	SRA	1	Left Ventricle	Homo sapiens	etiology: Dilated cardiomyopathy (DCM)	Sex: Female	race: African American	age: 54
GSM4216165	SRA	1	Left Ventricle	Homo sapiens	etiology: Dilated cardiomyopathy (DCM)	Sex: Male	race: Caucasian	age: 53
GSM4216166	SRA	1	Left Ventricle	Homo sapiens	etiology: Dilated cardiomyopathy (DCM)	Sex: Female	race: Caucasian	age: 58
GSM4216167	SRA	1	Left Ventricle	Homo sapiens	etiology: Dilated cardiomyopathy (DCM)	Sex: Female	race: African American	age: 64
GSM4216168	SRA	1	Left Ventricle	Homo sapiens	etiology: Dilated cardiomyopathy (DCM)	Sex: Female	race: African American	age: 56
GSM4216180	SRA	1	Left Ventricle	Homo sapiens	etiology: Dilated cardiomyopathy (DCM)	Sex: Female	race: African American	age: 57
GSM4216181	SRA	1	Left Ventricle	Homo sapiens	etiology: Dilated cardiomyopathy (DCM)	Sex: Male	race: Caucasian	age: 56
GSM4216182	SRA	1	Left Ventricle	Homo sapiens	etiology: Dilated cardiomyopathy (DCM)	Sex: Female	race: African American	age: 67
GSM4216183	SRA	1	Left Ventricle	Homo sapiens	etiology: Dilated cardiomyopathy (DCM)	Sex: Female	race: Caucasian	age: 58
GSM4216189	SRA	1	Left Ventricle	Homo sapiens	etiology: Dilated cardiomyopathy (DCM)	Sex: Male	race: Caucasian	age: 59
GSM4216191	SRA	1	Left Ventricle	Homo sapiens	etiology: Dilated cardiomyopathy (DCM)	Sex: Female	race: African American	age: 59
GSM4216193	SRA	1	Left Ventricle	Homo sapiens	etiology: Dilated cardiomyopathy (DCM)	Sex: Female	race: African American	age: 56
GSM4216196	SRA	1	Left Ventricle	Homo sapiens	etiology: Dilated cardiomyopathy (DCM)	Sex: Male	race: Caucasian	age: 67
GSM4216197	SRA	1	Left Ventricle	Homo sapiens	etiology: Dilated cardiomyopathy (DCM)	Sex: Male	race: African American	age: 34
GSM4216201	SRA	1	Left Ventricle	Homo sapiens	etiology: Dilated cardiomyopathy (DCM)	Sex: Male	race: African American	age: 57
GSM4216202	SRA	1	Left Ventricle	Homo sapiens	etiology: Dilated cardiomyopathy (DCM)	Sex: Female	race: Caucasian	age: 56
GSM4216203	SRA	1	Left Ventricle	Homo sapiens	etiology: Dilated cardiomyopathy (DCM)	Sex: Male	race: African American	age: 59
GSM4216204	SRA	1	Left Ventricle	Homo sapiens	etiology: Dilated cardiomyopathy (DCM)	Sex: Male	race: Caucasian	age: 66
GSM4216206	SRA	1	Left Ventricle	Homo sapiens	etiology: Dilated cardiomyopathy (DCM)	Sex: Male	race: African American	age: 64
GSM4216207	SRA	1	Left Ventricle	Homo sapiens	etiology: Dilated cardiomyopathy (DCM)	Sex: Female	race: African American	age: 49
GSM4216209	SRA	1	Left Ventricle	Homo sapiens	etiology: Dilated cardiomyopathy (DCM)	Sex: Male	race: Caucasian	age: 64
GSM4216210	SRA	1	Left Ventricle	Homo sapiens	etiology: Dilated cardiomyopathy (DCM)	Sex: Female	race: African American	age: 53
GSM4216215	SRA	1	Left Ventricle	Homo sapiens	etiology: Dilated cardiomyopathy (DCM)	Sex: Male	race: Caucasian	age: 61
GSM4216217	SRA	1	Left Ventricle	Homo sapiens	etiology: Dilated cardiomyopathy (DCM)	Sex: Female	race: Caucasian	age: 52
GSM4216221	SRA	1	Left Ventricle	Homo sapiens	etiology: Dilated cardiomyopathy (DCM)	Sex: Female	race: African American	age: 54
GSM4216226	SRA	1	Left Ventricle	Homo sapiens	etiology: Dilated cardiomyopathy (DCM)	Sex: Female	race: African American	age: 56
GSM4216228	SRA	1	Left Ventricle	Homo sapiens	etiology: Dilated cardiomyopathy (DCM)	Sex: Female	race: African American	age: 49
GSM4215880	SRA	1	Left Ventricle	Homo sapiens	etiology: Hypertrophic cardiomyopathy (HCM)	Sex: Female	race: Caucasian	age: 38
GSM4215887	SRA	1	Left Ventricle	Homo sapiens	etiology: Hypertrophic cardiomyopathy (HCM)	Sex: Female	race: Caucasian	age: 21
GSM4215932	SRA	1	Left Ventricle	Homo sapiens	etiology: Hypertrophic cardiomyopathy (HCM)	Sex: Female	race: Caucasian	age: 48
GSM4215941	SRA	1	Left Ventricle	Homo sapiens	etiology: Hypertrophic cardiomyopathy (HCM)	Sex: Male	race: Caucasian	age: 65
GSM4215950	SRA	1	Left Ventricle	Homo sapiens	etiology: Hypertrophic cardiomyopathy (HCM)	Sex: Female	race: Caucasian	age: 30
GSM4215951	SRA	1	Left Ventricle	Homo sapiens	etiology: Hypertrophic cardiomyopathy (HCM)	Sex: Female	race: Caucasian	age: 53
GSM4215954	SRA	1	Left Ventricle	Homo sapiens	etiology: Hypertrophic cardiomyopathy (HCM)	Sex: Male	race: Caucasian	age: 54
GSM4215958	SRA	1	Left Ventricle	Homo sapiens	etiology: Hypertrophic cardiomyopathy (HCM)	Sex: Female	race: Caucasian	age: 49
GSM4215960	SRA	1	Left Ventricle	Homo sapiens	etiology: Hypertrophic cardiomyopathy (HCM)	Sex: Male	race: Caucasian	age: 67
GSM4215976	SRA	1	Left Ventricle	Homo sapiens	etiology: Hypertrophic cardiomyopathy (HCM)	Sex: Male	race: Caucasian	age: 53
GSM4215985	SRA	1	Left Ventricle	Homo sapiens	etiology: Hypertrophic cardiomyopathy (HCM)	Sex: Female	race: African American	age: 46
GSM4216038	SRA	1	Left Ventricle	Homo sapiens	etiology: Hypertrophic cardiomyopathy (HCM)	Sex: Female	race: Caucasian	age: 65
GSM4216046	SRA	1	Left Ventricle	Homo sapiens	etiology: Hypertrophic cardiomyopathy (HCM)	Sex: Male	race: Caucasian	age: 35
GSM4216064	SRA	1	Left Ventricle	Homo sapiens	etiology: Hypertrophic cardiomyopathy (HCM)	Sex: Female	race: Caucasian	age: 53
GSM4216078	SRA	1	Left Ventricle	Homo sapiens	etiology: Hypertrophic cardiomyopathy (HCM)	Sex: Male	race: Caucasian	age: 56
GSM4216079	SRA	1	Left Ventricle	Homo sapiens	etiology: Hypertrophic cardiomyopathy (HCM)	Sex: Male	race: Caucasian	age: 26
GSM4216088	SRA	1	Left Ventricle	Homo sapiens	etiology: Hypertrophic cardiomyopathy (HCM)	Sex: Male	race: Caucasian	age: 67
GSM4216107	SRA	1	Left Ventricle	Homo sapiens	etiology: Hypertrophic cardiomyopathy (HCM)	Sex: Male	race: Caucasian	age: 42
GSM4216125	SRA	1	Left Ventricle	Homo sapiens	etiology: Hypertrophic cardiomyopathy (HCM)	Sex: Male	race: Caucasian	age: 54
GSM4216126	SRA	1	Left Ventricle	Homo sapiens	etiology: Hypertrophic cardiomyopathy (HCM)	Sex: Male	race: Caucasian	age: 40
GSM4216133	SRA	1	Left Ventricle	Homo sapiens	etiology: Hypertrophic cardiomyopathy (HCM)	Sex: Female	race: Caucasian	age: 63
GSM4216137	SRA	1	Left Ventricle	Homo sapiens	etiology: Hypertrophic cardiomyopathy (HCM)	Sex: Male	race: Caucasian	age: 51
GSM4216145	SRA	1	Left Ventricle	Homo sapiens	etiology: Hypertrophic cardiomyopathy (HCM)	Sex: Male	race: Caucasian	age: 29
GSM4216157	SRA	1	Left Ventricle	Homo sapiens	etiology: Hypertrophic cardiomyopathy (HCM)	Sex: Female	race: Caucasian	age: 60
GSM4216159	SRA	1	Left Ventricle	Homo sapiens	etiology: Hypertrophic cardiomyopathy (HCM)	Sex: Male	race: Caucasian	age: 58
GSM4216199	SRA	1	Left Ventricle	Homo sapiens	etiology: Hypertrophic cardiomyopathy (HCM)	Sex: Male	race: Caucasian	age: 46
GSM4216218	SRA	1	Left Ventricle	Homo sapiens	etiology: Hypertrophic cardiomyopathy (HCM)	Sex: Male	race: Caucasian	age: 49
GSM4216219	SRA	1	Left Ventricle	Homo sapiens	etiology: Hypertrophic cardiomyopathy (HCM)	Sex: Male	race: Caucasian	age: 46
GSM4215858	SRA	1	Left Ventricle	Homo sapiens	etiology: Non-Failing Donor	Sex: Male	race: African American	age: 18
GSM4215859	SRA	1	Left Ventricle	Homo sapiens	etiology: Non-Failing Donor	Sex: Male	race: African American	age: 26
GSM4215860	SRA	1	Left Ventricle	Homo sapiens	etiology: Non-Failing Donor	Sex: Male	race: African American	age: 17
GSM4215861	SRA	1	Left Ventricle	Homo sapiens	etiology: Non-Failing Donor	Sex: Female	race: African American	age: 59
GSM4215862	SRA	1	Left Ventricle	Homo sapiens	etiology: Non-Failing Donor	Sex: Female	race: African American	age: 59
GSM4215863	SRA	1	Left Ventricle	Homo sapiens	etiology: Non-Failing Donor	Sex: Male	race: Caucasian	age: 50
GSM4215864	SRA	1	Left Ventricle	Homo sapiens	etiology: Non-Failing Donor	Sex: Male	race: African American	age: 15
GSM4215865	SRA	1	Left Ventricle	Homo sapiens	etiology: Non-Failing Donor	Sex: Female	race: African American	age: 53
GSM4215866	SRA	1	Left Ventricle	Homo sapiens	etiology: Non-Failing Donor	Sex: Female	race: African American	age: 62
GSM4215867	SRA	1	Left Ventricle	Homo sapiens	etiology: Non-Failing Donor	Sex: Female	race: Caucasian	age: 16
GSM4215868	SRA	1	Left Ventricle	Homo sapiens	etiology: Non-Failing Donor	Sex: Male	race: Caucasian	age: 51
GSM4215869	SRA	1	Left Ventricle	Homo sapiens	etiology: Non-Failing Donor	Sex: Male	race: African American	age: 25
GSM4215870	SRA	1	Left Ventricle	Homo sapiens	etiology: Non-Failing Donor	Sex: Male	race: Caucasian	age: 54
GSM4215871	SRA	1	Left Ventricle	Homo sapiens	etiology: Non-Failing Donor	Sex: Female	race: Caucasian	age: 62
GSM4215872	SRA	1	Left Ventricle	Homo sapiens	etiology: Non-Failing Donor	Sex: Male	race: Caucasian	age: 75
GSM4215873	SRA	1	Left Ventricle	Homo sapiens	etiology: Non-Failing Donor	Sex: Female	race: Caucasian	age: 62
GSM4215874	SRA	1	Left Ventricle	Homo sapiens	etiology: Non-Failing Donor	Sex: Male	race: Caucasian	age: 58
GSM4215875	SRA	1	Left Ventricle	Homo sapiens	etiology: Non-Failing Donor	Sex: Male	race: Caucasian	age: 33
GSM4215876	SRA	1	Left Ventricle	Homo sapiens	etiology: Non-Failing Donor	Sex: Female	race: Caucasian	age: 67
GSM4215877	SRA	1	Left Ventricle	Homo sapiens	etiology: Non-Failing Donor	Sex: Female	race: Caucasian	age: 58
GSM4215986	SRA	1	Left Ventricle	Homo sapiens	etiology: Non-Failing Donor	Sex: Male	race: African American	age: 49
GSM4215989	SRA	1	Left Ventricle	Homo sapiens	etiology: Non-Failing Donor	Sex: Male	race: African American	age: 44
GSM4215991	SRA	1	Left Ventricle	Homo sapiens	etiology: Non-Failing Donor	Sex: Male	race: Caucasian	age: 66
GSM4215992	SRA	1	Left Ventricle	Homo sapiens	etiology: Non-Failing Donor	Sex: Male	race: Caucasian	age: 71
GSM4215994	SRA	1	Left Ventricle	Homo sapiens	etiology: Non-Failing Donor	Sex: Male	race: Caucasian	age: 59
GSM4215998	SRA	1	Left Ventricle	Homo sapiens	etiology: Non-Failing Donor	Sex: Male	race: Caucasian	age: 59
GSM4215999	SRA	1	Left Ventricle	Homo sapiens	etiology: Non-Failing Donor	Sex: Female	race: Caucasian	age: 65
GSM4216001	SRA	1	Left Ventricle	Homo sapiens	etiology: Non-Failing Donor	Sex: Female	race: African American	age: 65
GSM4216004	SRA	1	Left Ventricle	Homo sapiens	etiology: Non-Failing Donor	Sex: Female	race: Caucasian	age: 69
GSM4216005	SRA	1	Left Ventricle	Homo sapiens	etiology: Non-Failing Donor	Sex: Male	race: Caucasian	age: 61
GSM4216007	SRA	1	Left Ventricle	Homo sapiens	etiology: Non-Failing Donor	Sex: Female	race: Caucasian	age: 52
GSM4216008	SRA	1	Left Ventricle	Homo sapiens	etiology: Non-Failing Donor	Sex: Male	race: Caucasian	age: 33
GSM4216009	SRA	1	Left Ventricle	Homo sapiens	etiology: Non-Failing Donor	Sex: Female	race: Caucasian	age: 51
GSM4216010	SRA	1	Left Ventricle	Homo sapiens	etiology: Non-Failing Donor	Sex: Female	race: African American	age: 73
GSM4216012	SRA	1	Left Ventricle	Homo sapiens	etiology: Non-Failing Donor	Sex: Female	race: Caucasian	age: 68
GSM4216014	SRA	1	Left Ventricle	Homo sapiens	etiology: Non-Failing Donor	Sex: Male	race: African American	age: 53
GSM4216015	SRA	1	Left Ventricle	Homo sapiens	etiology: Non-Failing Donor	Sex: Female	race: Caucasian	age: 65
GSM4216016	SRA	1	Left Ventricle	Homo sapiens	etiology: Non-Failing Donor	Sex: Female	race: Caucasian	age: 55
GSM4216017	SRA	1	Left Ventricle	Homo sapiens	etiology: Non-Failing Donor	Sex: Female	race: Caucasian	age: 80
GSM4216018	SRA	1	Left Ventricle	Homo sapiens	etiology: Non-Failing Donor	Sex: Female	race: African American	age: 20
GSM4216021	SRA	1	Left Ventricle	Homo sapiens	etiology: Non-Failing Donor	Sex: Female	race: Caucasian	age: 61
GSM4216022	SRA	1	Left Ventricle	Homo sapiens	etiology: Non-Failing Donor	Sex: Male	race: African American	age: 51
GSM4216024	SRA	1	Left Ventricle	Homo sapiens	etiology: Non-Failing Donor	Sex: Female	race: Caucasian	age: 65
GSM4216025	SRA	1	Left Ventricle	Homo sapiens	etiology: Non-Failing Donor	Sex: Female	race: African American	age: 64
GSM4216027	SRA	1	Left Ventricle	Homo sapiens	etiology: Non-Failing Donor	Sex: Male	race: Caucasian	age: 56
GSM4216028	SRA	1	Left Ventricle	Homo sapiens	etiology: Non-Failing Donor	Sex: Female	race: Caucasian	age: 45
GSM4216029	SRA	1	Left Ventricle	Homo sapiens	etiology: Non-Failing Donor	Sex: Male	race: Caucasian	age: 61
GSM4216030	SRA	1	Left Ventricle	Homo sapiens	etiology: Non-Failing Donor	Sex: Male	race: Caucasian	age: 34
GSM4216031	SRA	1	Left Ventricle	Homo sapiens	etiology: Non-Failing Donor	Sex: Female	race: Caucasian	age: 24
GSM4216032	SRA	1	Left Ventricle	Homo sapiens	etiology: Non-Failing Donor	Sex: Male	race: Caucasian	age: 56
GSM4216034	SRA	1	Left Ventricle	Homo sapiens	etiology: Non-Failing Donor	Sex: Male	race: African American	age: 44
GSM4216035	SRA	1	Left Ventricle	Homo sapiens	etiology: Non-Failing Donor	Sex: Female	race: Caucasian	age: 37
GSM4216036	SRA	1	Left Ventricle	Homo sapiens	etiology: Non-Failing Donor	Sex: Female	race: Caucasian	age: 57
GSM4216037	SRA	1	Left Ventricle	Homo sapiens	etiology: Non-Failing Donor	Sex: Male	race: Caucasian	age: 64
GSM4216039	SRA	1	Left Ventricle	Homo sapiens	etiology: Non-Failing Donor	Sex: Male	race: African American	age: 46
GSM4216040	SRA	1	Left Ventricle	Homo sapiens	etiology: Non-Failing Donor	Sex: Female	race: Caucasian	age: 59
GSM4216042	SRA	1	Left Ventricle	Homo sapiens	etiology: Non-Failing Donor	Sex: Female	race: Caucasian	age: 52
GSM4216043	SRA	1	Left Ventricle	Homo sapiens	etiology: Non-Failing Donor	Sex: Male	race: African American	age: 44
GSM4216044	SRA	1	Left Ventricle	Homo sapiens	etiology: Non-Failing Donor	Sex: Male	race: African American	age: 59
GSM4216045	SRA	1	Left Ventricle	Homo sapiens	etiology: Non-Failing Donor	Sex: Male	race: Caucasian	age: 42
GSM4216047	SRA	1	Left Ventricle	Homo sapiens	etiology: Non-Failing Donor	Sex: Male	race: African American	age: 48
GSM4216048	SRA	1	Left Ventricle	Homo sapiens	etiology: Non-Failing Donor	Sex: Female	race: Caucasian	age: 67
GSM4216049	SRA	1	Left Ventricle	Homo sapiens	etiology: Non-Failing Donor	Sex: Female	race: African American	age: 50
GSM4216050	SRA	1	Left Ventricle	Homo sapiens	etiology: Non-Failing Donor	Sex: Male	race: Caucasian	age: 56
GSM4216053	SRA	1	Left Ventricle	Homo sapiens	etiology: Non-Failing Donor	Sex: Male	race: Caucasian	age: 56
GSM4216054	SRA	1	Left Ventricle	Homo sapiens	etiology: Non-Failing Donor	Sex: Male	race: Caucasian	age: 62
GSM4216056	SRA	1	Left Ventricle	Homo sapiens	etiology: Non-Failing Donor	Sex: Male	race: Caucasian	age: 58
GSM4216061	SRA	1	Left Ventricle	Homo sapiens	etiology: Non-Failing Donor	Sex: Female	race: Caucasian	age: 56
GSM4216063	SRA	1	Left Ventricle	Homo sapiens	etiology: Non-Failing Donor	Sex: Female	race: Caucasian	age: 78
GSM4216069	SRA	1	Left Ventricle	Homo sapiens	etiology: Non-Failing Donor	Sex: Male	race: Caucasian	age: 53
GSM4216070	SRA	1	Left Ventricle	Homo sapiens	etiology: Non-Failing Donor	Sex: Female	race: Caucasian	age: 57
GSM4216075	SRA	1	Left Ventricle	Homo sapiens	etiology: Non-Failing Donor	Sex: Male	race: Caucasian	age: 59
GSM4216077	SRA	1	Left Ventricle	Homo sapiens	etiology: Non-Failing Donor	Sex: Male	race: African American	age: 56
GSM4216081	SRA	1	Left Ventricle	Homo sapiens	etiology: Non-Failing Donor	Sex: Female	race: Caucasian	age: 67
GSM4216082	SRA	1	Left Ventricle	Homo sapiens	etiology: Non-Failing Donor	Sex: Male	race: Caucasian	age: 53
GSM4216083	SRA	1	Left Ventricle	Homo sapiens	etiology: Non-Failing Donor	Sex: Female	race: Caucasian	age: 66
GSM4216084	SRA	1	Left Ventricle	Homo sapiens	etiology: Non-Failing Donor	Sex: Male	race: Caucasian	age: 58
GSM4216085	SRA	1	Left Ventricle	Homo sapiens	etiology: Non-Failing Donor	Sex: Female	race: Caucasian	age: 77
GSM4216086	SRA	1	Left Ventricle	Homo sapiens	etiology: Non-Failing Donor	Sex: Female	race: Caucasian	age: 74
GSM4216087	SRA	1	Left Ventricle	Homo sapiens	etiology: Non-Failing Donor	Sex: Male	race: Caucasian	age: 36
GSM4216089	SRA	1	Left Ventricle	Homo sapiens	etiology: Non-Failing Donor	Sex: Female	race: Caucasian	age: 57
GSM4216090	SRA	1	Left Ventricle	Homo sapiens	etiology: Non-Failing Donor	Sex: Female	race: Caucasian	age: 68
GSM4216093	SRA	1	Left Ventricle	Homo sapiens	etiology: Non-Failing Donor	Sex: Female	race: African American	age: 65
GSM4216094	SRA	1	Left Ventricle	Homo sapiens	etiology: Non-Failing Donor	Sex: Female	race: Caucasian	age: 51
GSM4216095	SRA	1	Left Ventricle	Homo sapiens	etiology: Non-Failing Donor	Sex: Male	race: Caucasian	age: 75
GSM4216097	SRA	1	Left Ventricle	Homo sapiens	etiology: Non-Failing Donor	Sex: Female	race: African American	age: 52
GSM4216098	SRA	1	Left Ventricle	Homo sapiens	etiology: Non-Failing Donor	Sex: Female	race: Caucasian	age: 75
GSM4216099	SRA	1	Left Ventricle	Homo sapiens	etiology: Non-Failing Donor	Sex: Male	race: Caucasian	age: 51
GSM4216100	SRA	1	Left Ventricle	Homo sapiens	etiology: Non-Failing Donor	Sex: Male	race: Caucasian	age: 69
GSM4216101	SRA	1	Left Ventricle	Homo sapiens	etiology: Non-Failing Donor	Sex: Female	race: African American	age: 56
GSM4216102	SRA	1	Left Ventricle	Homo sapiens	etiology: Non-Failing Donor	Sex: Female	race: Caucasian	age: 75
GSM4216104	SRA	1	Left Ventricle	Homo sapiens	etiology: Non-Failing Donor	Sex: Female	race: Caucasian	age: 60
GSM4216105	SRA	1	Left Ventricle	Homo sapiens	etiology: Non-Failing Donor	Sex: Male	race: African American	age: 41
GSM4216106	SRA	1	Left Ventricle	Homo sapiens	etiology: Non-Failing Donor	Sex: Male	race: Caucasian	age: 77
GSM4216108	SRA	1	Left Ventricle	Homo sapiens	etiology: Non-Failing Donor	Sex: Female	race: Caucasian	age: 59
GSM4216109	SRA	1	Left Ventricle	Homo sapiens	etiology: Non-Failing Donor	Sex: Male	race: Caucasian	age: 44
GSM4216110	SRA	1	Left Ventricle	Homo sapiens	etiology: Non-Failing Donor	Sex: Male	race: Caucasian	age: 59
GSM4216111	SRA	1	Left Ventricle	Homo sapiens	etiology: Non-Failing Donor	Sex: Male	race: Caucasian	age: 38
GSM4216112	SRA	1	Left Ventricle	Homo sapiens	etiology: Non-Failing Donor	Sex: Female	race: Caucasian	age: 53
GSM4216113	SRA	1	Left Ventricle	Homo sapiens	etiology: Non-Failing Donor	Sex: Male	race: Caucasian	age: 51
GSM4216114	SRA	1	Left Ventricle	Homo sapiens	etiology: Non-Failing Donor	Sex: Male	race: Caucasian	age: 46
GSM4216115	SRA	1	Left Ventricle	Homo sapiens	etiology: Non-Failing Donor	Sex: Female	race: African American	age: 38
GSM4216116	SRA	1	Left Ventricle	Homo sapiens	etiology: Non-Failing Donor	Sex: Female	race: Caucasian	age: 22
GSM4216118	SRA	1	Left Ventricle	Homo sapiens	etiology: Non-Failing Donor	Sex: Female	race: Caucasian	age: 50
GSM4216119	SRA	1	Left Ventricle	Homo sapiens	etiology: Non-Failing Donor	Sex: Female	race: Caucasian	age: 51
GSM4216120	SRA	1	Left Ventricle	Homo sapiens	etiology: Non-Failing Donor	Sex: Female	race: Caucasian	age: 49
GSM4216121	SRA	1	Left Ventricle	Homo sapiens	etiology: Non-Failing Donor	Sex: Female	race: Caucasian	age: 57
GSM4216122	SRA	1	Left Ventricle	Homo sapiens	etiology: Non-Failing Donor	Sex: Male	race: African American	age: 74
GSM4216123	SRA	1	Left Ventricle	Homo sapiens	etiology: Non-Failing Donor	Sex: Female	race: African American	age: 64
GSM4216124	SRA	1	Left Ventricle	Homo sapiens	etiology: Non-Failing Donor	Sex: Female	race: African American	age: 58
GSM4216129	SRA	1	Left Ventricle	Homo sapiens	etiology: Non-Failing Donor	Sex: Female	race: African American	age: 57
GSM4216131	SRA	1	Left Ventricle	Homo sapiens	etiology: Non-Failing Donor	Sex: Female	race: Caucasian	age: 74
GSM4216132	SRA	1	Left Ventricle	Homo sapiens	etiology: Non-Failing Donor	Sex: Male	race: Caucasian	age: 53
GSM4216134	SRA	1	Left Ventricle	Homo sapiens	etiology: Non-Failing Donor	Sex: Female	race: Caucasian	age: 47
GSM4216135	SRA	1	Left Ventricle	Homo sapiens	etiology: Non-Failing Donor	Sex: Female	race: Caucasian	age: 63
GSM4216136	SRA	1	Left Ventricle	Homo sapiens	etiology: Non-Failing Donor	Sex: Female	race: African American	age: 71
GSM4216138	SRA	1	Left Ventricle	Homo sapiens	etiology: Non-Failing Donor	Sex: Female	race: Caucasian	age: 83
GSM4216139	SRA	1	Left Ventricle	Homo sapiens	etiology: Non-Failing Donor	Sex: Male	race: Caucasian	age: 58
GSM4216141	SRA	1	Left Ventricle	Homo sapiens	etiology: Non-Failing Donor	Sex: Female	race: African American	age: 52
GSM4216142	SRA	1	Left Ventricle	Homo sapiens	etiology: Non-Failing Donor	Sex: Female	race: Caucasian	age: 55
GSM4216144	SRA	1	Left Ventricle	Homo sapiens	etiology: Non-Failing Donor	Sex: Male	race: African American	age: 47
GSM4216146	SRA	1	Left Ventricle	Homo sapiens	etiology: Non-Failing Donor	Sex: Female	race: African American	age: 76
GSM4216147	SRA	1	Left Ventricle	Homo sapiens	etiology: Non-Failing Donor	Sex: Male	race: Caucasian	age: 78
GSM4216148	SRA	1	Left Ventricle	Homo sapiens	etiology: Non-Failing Donor	Sex: Male	race: Caucasian	age: 81
GSM4216149	SRA	1	Left Ventricle	Homo sapiens	etiology: Non-Failing Donor	Sex: Female	race: Caucasian	age: 71
GSM4216150	SRA	1	Left Ventricle	Homo sapiens	etiology: Non-Failing Donor	Sex: Male	race: Caucasian	age: 60
GSM4216151	SRA	1	Left Ventricle	Homo sapiens	etiology: Non-Failing Donor	Sex: Female	race: African American	age: 53
GSM4216152	SRA	1	Left Ventricle	Homo sapiens	etiology: Non-Failing Donor	Sex: Female	race: Caucasian	age: 73
GSM4216153	SRA	1	Left Ventricle	Homo sapiens	etiology: Non-Failing Donor	Sex: Female	race: African American	age: 56
GSM4216154	SRA	1	Left Ventricle	Homo sapiens	etiology: Non-Failing Donor	Sex: Male	race: African American	age: 25
GSM4216156	SRA	1	Left Ventricle	Homo sapiens	etiology: Non-Failing Donor	Sex: Female	race: Caucasian	age: 51
GSM4216160	SRA	1	Left Ventricle	Homo sapiens	etiology: Non-Failing Donor	Sex: Female	race: Caucasian	age: 75
GSM4216161	SRA	1	Left Ventricle	Homo sapiens	etiology: Non-Failing Donor	Sex: Female	race: Caucasian	age: 54
GSM4216162	SRA	1	Left Ventricle	Homo sapiens	etiology: Non-Failing Donor	Sex: Female	race: Caucasian	age: 66
GSM4216163	SRA	1	Left Ventricle	Homo sapiens	etiology: Non-Failing Donor	Sex: Male	race: Caucasian	age: 65
GSM4216164	SRA	1	Left Ventricle	Homo sapiens	etiology: Non-Failing Donor	Sex: Female	race: Caucasian	age: 52
GSM4216169	SRA	1	Left Ventricle	Homo sapiens	etiology: Non-Failing Donor	Sex: Female	race: Caucasian	age: 47
GSM4216170	SRA	1	Left Ventricle	Homo sapiens	etiology: Non-Failing Donor	Sex: Female	race: Caucasian	age: 72
GSM4216171	SRA	1	Left Ventricle	Homo sapiens	etiology: Non-Failing Donor	Sex: Male	race: Caucasian	age: 69
GSM4216172	SRA	1	Left Ventricle	Homo sapiens	etiology: Non-Failing Donor	Sex: Male	race: Caucasian	age: 44
GSM4216173	SRA	1	Left Ventricle	Homo sapiens	etiology: Non-Failing Donor	Sex: Female	race: Caucasian	age: 62
GSM4216174	SRA	1	Left Ventricle	Homo sapiens	etiology: Non-Failing Donor	Sex: Male	race: Caucasian	age: 49
GSM4216175	SRA	1	Left Ventricle	Homo sapiens	etiology: Non-Failing Donor	Sex: Male	race: Caucasian	age: 57
GSM4216176	SRA	1	Left Ventricle	Homo sapiens	etiology: Non-Failing Donor	Sex: Female	race: Caucasian	age: 58
GSM4216177	SRA	1	Left Ventricle	Homo sapiens	etiology: Non-Failing Donor	Sex: Female	race: Caucasian	age: 60
GSM4216178	SRA	1	Left Ventricle	Homo sapiens	etiology: Non-Failing Donor	Sex: Male	race: Caucasian	age: 65
GSM4216179	SRA	1	Left Ventricle	Homo sapiens	etiology: Non-Failing Donor	Sex: Male	race: Caucasian	age: 67
GSM4216184	SRA	1	Left Ventricle	Homo sapiens	etiology: Non-Failing Donor	Sex: Male	race: African American	age: 52
GSM4216185	SRA	1	Left Ventricle	Homo sapiens	etiology: Non-Failing Donor	Sex: Male	race: African American	age: 35
GSM4216186	SRA	1	Left Ventricle	Homo sapiens	etiology: Non-Failing Donor	Sex: Female	race: African American	age: 66
GSM4216187	SRA	1	Left Ventricle	Homo sapiens	etiology: Non-Failing Donor	Sex: Female	race: Caucasian	age: 58
GSM4216188	SRA	1	Left Ventricle	Homo sapiens	etiology: Non-Failing Donor	Sex: Male	race: Caucasian	age: 22
GSM4216190	SRA	1	Left Ventricle	Homo sapiens	etiology: Non-Failing Donor	Sex: Male	race: Caucasian	age: 69
GSM4216192	SRA	1	Left Ventricle	Homo sapiens	etiology: Non-Failing Donor	Sex: Female	race: Caucasian	age: 69
GSM4216194	SRA	1	Left Ventricle	Homo sapiens	etiology: Non-Failing Donor	Sex: Male	race: Caucasian	age: 57
GSM4216195	SRA	1	Left Ventricle	Homo sapiens	etiology: Non-Failing Donor	Sex: Male	race: Caucasian	age: 40
GSM4216198	SRA	1	Left Ventricle	Homo sapiens	etiology: Non-Failing Donor	Sex: Female	race: Caucasian	age: 51
GSM4216200	SRA	1	Left Ventricle	Homo sapiens	etiology: Non-Failing Donor	Sex: Female	race: Caucasian	age: 69
GSM4216205	SRA	1	Left Ventricle	Homo sapiens	etiology: Non-Failing Donor	Sex: Female	race: Caucasian	age: 63
GSM4216208	SRA	1	Left Ventricle	Homo sapiens	etiology: Non-Failing Donor	Sex: Male	race: Caucasian	age: 75
GSM4216211	SRA	1	Left Ventricle	Homo sapiens	etiology: Non-Failing Donor	Sex: Female	race: Caucasian	age: 54
GSM4216212	SRA	1	Left Ventricle	Homo sapiens	etiology: Non-Failing Donor	Sex: Male	race: Caucasian	age: 56
GSM4216213	SRA	1	Left Ventricle	Homo sapiens	etiology: Non-Failing Donor	Sex: Male	race: Caucasian	age: 62
GSM4216214	SRA	1	Left Ventricle	Homo sapiens	etiology: Non-Failing Donor	Sex: Female	race: Caucasian	age: 54
GSM4216216	SRA	1	Left Ventricle	Homo sapiens	etiology: Non-Failing Donor	Sex: Male	race: Caucasian	age: 52
GSM4216224	SRA	1	Left Ventricle	Homo sapiens	etiology: Non-Failing Donor	Sex: Female	race: African American	age: 62
GSM4215878	SRA	1	Left Ventricle	Homo sapiens	etiology: Peripartum cardiomyopathy (PPCM)	Sex: Female	race: Caucasian	age: 30
GSM4215879	SRA	1	Left Ventricle	Homo sapiens	etiology: Peripartum cardiomyopathy (PPCM)	Sex: Female	race: Caucasian	age: 25
GSM4215899	SRA	1	Left Ventricle	Homo sapiens	etiology: Peripartum cardiomyopathy (PPCM)	Sex: Female	race: Caucasian	age: 51
GSM4216023	SRA	1	Left Ventricle	Homo sapiens	etiology: Peripartum cardiomyopathy (PPCM)	Sex: Female	race: African American	age: 26
GSM4216051	SRA	1	Left Ventricle	Homo sapiens	etiology: Peripartum cardiomyopathy (PPCM)	Sex: Female	race: African American	age: 33
GSM4216068	SRA	1	Left Ventricle	Homo sapiens	etiology: Peripartum cardiomyopathy (PPCM)	Sex: Female	race: Caucasian	age: 43

## Sheet: GSE160997
!Sample_title	!Sample_geo_accession	!Sample_type	!Sample_channel_count	!Sample_source_name_ch1	!Sample_organism_ch1	!Sample_characteristics_ch1	!Sample_characteristics_ch1	!Sample_molecule_ch1	!Sample_extract_protocol_ch1	!Sample_taxid_ch1	!Sample_data_processing	!Sample_data_processing	!Sample_data_processing	!Sample_data_processing	!Sample_data_processing	!Sample_platform_id	!Sample_contact_name	!Sample_contact_email	!Sample_contact_phone	!Sample_contact_department	!Sample_contact_institute	!Sample_contact_address	!Sample_contact_city	!Sample_contact_state	!Sample_contact_zip/postal_code	!Sample_contact_country	!Sample_data_row_count	!Sample_instrument_model	!Sample_library_selection	!Sample_library_source	!Sample_library_strategy	!Sample_relation	!Sample_relation	!Sample_supplementary_file_1
anterior septal tissues - ctrl1	GSM4887610	SRA	1	Left ventricular free wall tissue	Homo sapiens	disease state: Healthy control	tissue: Left ventricular free wall tissues derived from frozen hearts	total RNA	RNeasy Fibrous Tissue Mini Kit (Qiagen, #74704)	9606	Illumina HiSeq 2000 was used for sequencing and Illumina's CASAVA software package was used for basecalling	Sequenced reads were trimmed for adaptor sequence, and masked for low-complexity or low-quality sequence, then mapped to hg19 whole genome using tophat2 and bowtie2 packages; GATK (Genome Analysis Toolkit) was used to generate VCF files	Genome_build: hg19	Supplementary_files_format_and_content: Matrix table with raw gene counts for every gene and every sample; Variant Call Format (VCF) files		GPL11154	Bradley,,Maron	bmaron@bwh.harvard.edu	401-261-5637	Medicine	Brigham & Women's Hospital	77 Avenue Louis Pasteur	Boston	MA	2115	USA	0	Illumina HiSeq 2000	cDNA	transcriptomic	RNA-Seq	BioSample: https://www.ncbi.nlm.nih.gov/biosample/SAMN16687763	SRA: https://www.ncbi.nlm.nih.gov/sra?term=SRX9450972	ftp://ftp.ncbi.nlm.nih.gov/geo/samples/GSM4887nnn/GSM4887610/suppl/GSM4887610_C19.count.txt.gz
anterior septal tissues - ctrl2	GSM4887611	SRA	1	Left ventricular free wall tissue	Homo sapiens	disease state: Healthy control	tissue: Left ventricular free wall tissues derived from frozen hearts	total RNA	RNeasy Fibrous Tissue Mini Kit (Qiagen, #74704)	9606	Illumina HiSeq 2000 was used for sequencing and Illumina's CASAVA software package was used for basecalling	Sequenced reads were trimmed for adaptor sequence, and masked for low-complexity or low-quality sequence, then mapped to hg19 whole genome using tophat2 and bowtie2 packages; GATK (Genome Analysis Toolkit) was used to generate VCF files	Genome_build: hg19	Supplementary_files_format_and_content: Matrix table with raw gene counts for every gene and every sample; Variant Call Format (VCF) files		GPL11154	Bradley,,Maron	bmaron@bwh.harvard.edu	401-261-5637	Medicine	Brigham & Women's Hospital	77 Avenue Louis Pasteur	Boston	MA	2115	USA	0	Illumina HiSeq 2000	cDNA	transcriptomic	RNA-Seq	BioSample: https://www.ncbi.nlm.nih.gov/biosample/SAMN16687790	SRA: https://www.ncbi.nlm.nih.gov/sra?term=SRX9450973	ftp://ftp.ncbi.nlm.nih.gov/geo/samples/GSM4887nnn/GSM4887611/suppl/GSM4887611_C20.count.txt.gz
anterior septal tissues - ctrl3	GSM4887612	SRA	1	Left ventricular free wall tissue	Homo sapiens	disease state: Healthy control	tissue: Left ventricular free wall tissues derived from frozen hearts	total RNA	RNeasy Fibrous Tissue Mini Kit (Qiagen, #74704)	9606	Illumina HiSeq 2000 was used for sequencing and Illumina's CASAVA software package was used for basecalling	Sequenced reads were trimmed for adaptor sequence, and masked for low-complexity or low-quality sequence, then mapped to hg19 whole genome using tophat2 and bowtie2 packages; GATK (Genome Analysis Toolkit) was used to generate VCF files	Genome_build: hg19	Supplementary_files_format_and_content: Matrix table with raw gene counts for every gene and every sample; Variant Call Format (VCF) files		GPL11154	Bradley,,Maron	bmaron@bwh.harvard.edu	401-261-5637	Medicine	Brigham & Women's Hospital	77 Avenue Louis Pasteur	Boston	MA	2115	USA	0	Illumina HiSeq 2000	cDNA	transcriptomic	RNA-Seq	BioSample: https://www.ncbi.nlm.nih.gov/biosample/SAMN16687789	SRA: https://www.ncbi.nlm.nih.gov/sra?term=SRX9450974	ftp://ftp.ncbi.nlm.nih.gov/geo/samples/GSM4887nnn/GSM4887612/suppl/GSM4887612_C21.count.txt.gz
anterior septal tissues - ctrl4	GSM4887613	SRA	1	Left ventricular free wall tissue	Homo sapiens	disease state: Healthy control	tissue: Left ventricular free wall tissues derived from frozen hearts	total RNA	RNeasy Fibrous Tissue Mini Kit (Qiagen, #74704)	9606	Illumina HiSeq 2000 was used for sequencing and Illumina's CASAVA software package was used for basecalling	Sequenced reads were trimmed for adaptor sequence, and masked for low-complexity or low-quality sequence, then mapped to hg19 whole genome using tophat2 and bowtie2 packages; GATK (Genome Analysis Toolkit) was used to generate VCF files	Genome_build: hg19	Supplementary_files_format_and_content: Matrix table with raw gene counts for every gene and every sample; Variant Call Format (VCF) files		GPL11154	Bradley,,Maron	bmaron@bwh.harvard.edu	401-261-5637	Medicine	Brigham & Women's Hospital	77 Avenue Louis Pasteur	Boston	MA	2115	USA	0	Illumina HiSeq 2000	cDNA	transcriptomic	RNA-Seq	BioSample: https://www.ncbi.nlm.nih.gov/biosample/SAMN16687788	SRA: https://www.ncbi.nlm.nih.gov/sra?term=SRX9450975	ftp://ftp.ncbi.nlm.nih.gov/geo/samples/GSM4887nnn/GSM4887613/suppl/GSM4887613_C22.count.txt.gz
anterior septal tissues - ctrl5	GSM4887614	SRA	1	Left ventricular free wall tissue	Homo sapiens	disease state: Healthy control	tissue: Left ventricular free wall tissues derived from frozen hearts	total RNA	RNeasy Fibrous Tissue Mini Kit (Qiagen, #74704)	9606	Illumina HiSeq 2000 was used for sequencing and Illumina's CASAVA software package was used for basecalling	Sequenced reads were trimmed for adaptor sequence, and masked for low-complexity or low-quality sequence, then mapped to hg19 whole genome using tophat2 and bowtie2 packages; GATK (Genome Analysis Toolkit) was used to generate VCF files	Genome_build: hg19	Supplementary_files_format_and_content: Matrix table with raw gene counts for every gene and every sample; Variant Call Format (VCF) files		GPL11154	Bradley,,Maron	bmaron@bwh.harvard.edu	401-261-5637	Medicine	Brigham & Women's Hospital	77 Avenue Louis Pasteur	Boston	MA	2115	USA	0	Illumina HiSeq 2000	cDNA	transcriptomic	RNA-Seq	BioSample: https://www.ncbi.nlm.nih.gov/biosample/SAMN16687787	SRA: https://www.ncbi.nlm.nih.gov/sra?term=SRX9450976	ftp://ftp.ncbi.nlm.nih.gov/geo/samples/GSM4887nnn/GSM4887614/suppl/GSM4887614_C23.count.txt.gz
anterior septal tissues - HCM1	GSM4887615	SRA	1	anterior septal tissues	Homo sapiens	disease state: Hypertrophic cardiomyopathy (HCM)	tissue: anterior septal tissues derived from frozen hearts	total RNA	RNeasy Fibrous Tissue Mini Kit (Qiagen, #74704)	9606	Illumina HiSeq 2000 was used for sequencing and Illumina's CASAVA software package was used for basecalling	Sequenced reads were trimmed for adaptor sequence, and masked for low-complexity or low-quality sequence, then mapped to hg19 whole genome using tophat2 and bowtie2 packages; GATK (Genome Analysis Toolkit) was used to generate VCF files	Genome_build: hg19	Supplementary_files_format_and_content: Matrix table with raw gene counts for every gene and every sample; Variant Call Format (VCF) files		GPL11154	Bradley,,Maron	bmaron@bwh.harvard.edu	401-261-5637	Medicine	Brigham & Women's Hospital	77 Avenue Louis Pasteur	Boston	MA	2115	USA	0	Illumina HiSeq 2000	cDNA	transcriptomic	RNA-Seq	BioSample: https://www.ncbi.nlm.nih.gov/biosample/SAMN16687786	SRA: https://www.ncbi.nlm.nih.gov/sra?term=SRX9450977	ftp://ftp.ncbi.nlm.nih.gov/geo/samples/GSM4887nnn/GSM4887615/suppl/GSM4887615_C1.count.txt.gz
anterior septal tissues - HCM2	GSM4887616	SRA	1	anterior septal tissues	Homo sapiens	disease state: Hypertrophic cardiomyopathy (HCM)	tissue: anterior septal tissues derived from frozen hearts	total RNA	RNeasy Fibrous Tissue Mini Kit (Qiagen, #74704)	9606	Illumina HiSeq 2000 was used for sequencing and Illumina's CASAVA software package was used for basecalling	Sequenced reads were trimmed for adaptor sequence, and masked for low-complexity or low-quality sequence, then mapped to hg19 whole genome using tophat2 and bowtie2 packages; GATK (Genome Analysis Toolkit) was used to generate VCF files	Genome_build: hg19	Supplementary_files_format_and_content: Matrix table with raw gene counts for every gene and every sample; Variant Call Format (VCF) files		GPL11154	Bradley,,Maron	bmaron@bwh.harvard.edu	401-261-5637	Medicine	Brigham & Women's Hospital	77 Avenue Louis Pasteur	Boston	MA	2115	USA	0	Illumina HiSeq 2000	cDNA	transcriptomic	RNA-Seq	BioSample: https://www.ncbi.nlm.nih.gov/biosample/SAMN16687785	SRA: https://www.ncbi.nlm.nih.gov/sra?term=SRX9450978	ftp://ftp.ncbi.nlm.nih.gov/geo/samples/GSM4887nnn/GSM4887616/suppl/GSM4887616_C2.count.txt.gz
anterior septal tissues - HCM3	GSM4887617	SRA	1	anterior septal tissues	Homo sapiens	disease state: Hypertrophic cardiomyopathy (HCM)	tissue: anterior septal tissues derived from frozen hearts	total RNA	RNeasy Fibrous Tissue Mini Kit (Qiagen, #74704)	9606	Illumina HiSeq 2000 was used for sequencing and Illumina's CASAVA software package was used for basecalling	Sequenced reads were trimmed for adaptor sequence, and masked for low-complexity or low-quality sequence, then mapped to hg19 whole genome using tophat2 and bowtie2 packages; GATK (Genome Analysis Toolkit) was used to generate VCF files	Genome_build: hg19	Supplementary_files_format_and_content: Matrix table with raw gene counts for every gene and every sample; Variant Call Format (VCF) files		GPL11154	Bradley,,Maron	bmaron@bwh.harvard.edu	401-261-5637	Medicine	Brigham & Women's Hospital	77 Avenue Louis Pasteur	Boston	MA	2115	USA	0	Illumina HiSeq 2000	cDNA	transcriptomic	RNA-Seq	BioSample: https://www.ncbi.nlm.nih.gov/biosample/SAMN16687784	SRA: https://www.ncbi.nlm.nih.gov/sra?term=SRX9450979	ftp://ftp.ncbi.nlm.nih.gov/geo/samples/GSM4887nnn/GSM4887617/suppl/GSM4887617_C3.count.txt.gz
anterior septal tissues - HCM4	GSM4887618	SRA	1	anterior septal tissues	Homo sapiens	disease state: Hypertrophic cardiomyopathy (HCM)	tissue: anterior septal tissues derived from frozen hearts	total RNA	RNeasy Fibrous Tissue Mini Kit (Qiagen, #74704)	9606	Illumina HiSeq 2000 was used for sequencing and Illumina's CASAVA software package was used for basecalling	Sequenced reads were trimmed for adaptor sequence, and masked for low-complexity or low-quality sequence, then mapped to hg19 whole genome using tophat2 and bowtie2 packages; GATK (Genome Analysis Toolkit) was used to generate VCF files	Genome_build: hg19	Supplementary_files_format_and_content: Matrix table with raw gene counts for every gene and every sample; Variant Call Format (VCF) files		GPL11154	Bradley,,Maron	bmaron@bwh.harvard.edu	401-261-5637	Medicine	Brigham & Women's Hospital	77 Avenue Louis Pasteur	Boston	MA	2115	USA	0	Illumina HiSeq 2000	cDNA	transcriptomic	RNA-Seq	BioSample: https://www.ncbi.nlm.nih.gov/biosample/SAMN16687783	SRA: https://www.ncbi.nlm.nih.gov/sra?term=SRX9450980	ftp://ftp.ncbi.nlm.nih.gov/geo/samples/GSM4887nnn/GSM4887618/suppl/GSM4887618_C4.count.txt.gz
anterior septal tissues - HCM5	GSM4887619	SRA	1	anterior septal tissues	Homo sapiens	disease state: Hypertrophic cardiomyopathy (HCM)	tissue: anterior septal tissues derived from frozen hearts	total RNA	RNeasy Fibrous Tissue Mini Kit (Qiagen, #74704)	9606	Illumina HiSeq 2000 was used for sequencing and Illumina's CASAVA software package was used for basecalling	Sequenced reads were trimmed for adaptor sequence, and masked for low-complexity or low-quality sequence, then mapped to hg19 whole genome using tophat2 and bowtie2 packages; GATK (Genome Analysis Toolkit) was used to generate VCF files	Genome_build: hg19	Supplementary_files_format_and_content: Matrix table with raw gene counts for every gene and every sample; Variant Call Format (VCF) files		GPL11154	Bradley,,Maron	bmaron@bwh.harvard.edu	401-261-5637	Medicine	Brigham & Women's Hospital	77 Avenue Louis Pasteur	Boston	MA	2115	USA	0	Illumina HiSeq 2000	cDNA	transcriptomic	RNA-Seq	BioSample: https://www.ncbi.nlm.nih.gov/biosample/SAMN16687782	SRA: https://www.ncbi.nlm.nih.gov/sra?term=SRX9450981	ftp://ftp.ncbi.nlm.nih.gov/geo/samples/GSM4887nnn/GSM4887619/suppl/GSM4887619_C5.count.txt.gz
anterior septal tissues - HCM6	GSM4887620	SRA	1	anterior septal tissues	Homo sapiens	disease state: Hypertrophic cardiomyopathy (HCM)	tissue: anterior septal tissues derived from frozen hearts	total RNA	RNeasy Fibrous Tissue Mini Kit (Qiagen, #74704)	9606	Illumina HiSeq 2000 was used for sequencing and Illumina's CASAVA software package was used for basecalling	Sequenced reads were trimmed for adaptor sequence, and masked for low-complexity or low-quality sequence, then mapped to hg19 whole genome using tophat2 and bowtie2 packages; GATK (Genome Analysis Toolkit) was used to generate VCF files	Genome_build: hg19	Supplementary_files_format_and_content: Matrix table with raw gene counts for every gene and every sample; Variant Call Format (VCF) files		GPL11154	Bradley,,Maron	bmaron@bwh.harvard.edu	401-261-5637	Medicine	Brigham & Women's Hospital	77 Avenue Louis Pasteur	Boston	MA	2115	USA	0	Illumina HiSeq 2000	cDNA	transcriptomic	RNA-Seq	BioSample: https://www.ncbi.nlm.nih.gov/biosample/SAMN16687781	SRA: https://www.ncbi.nlm.nih.gov/sra?term=SRX9450982	ftp://ftp.ncbi.nlm.nih.gov/geo/samples/GSM4887nnn/GSM4887620/suppl/GSM4887620_C6.count.txt.gz
anterior septal tissues - HCM7	GSM4887621	SRA	1	anterior septal tissues	Homo sapiens	disease state: Hypertrophic cardiomyopathy (HCM)	tissue: anterior septal tissues derived from frozen hearts	total RNA	RNeasy Fibrous Tissue Mini Kit (Qiagen, #74704)	9606	Illumina HiSeq 2000 was used for sequencing and Illumina's CASAVA software package was used for basecalling	Sequenced reads were trimmed for adaptor sequence, and masked for low-complexity or low-quality sequence, then mapped to hg19 whole genome using tophat2 and bowtie2 packages; GATK (Genome Analysis Toolkit) was used to generate VCF files	Genome_build: hg19	Supplementary_files_format_and_content: Matrix table with raw gene counts for every gene and every sample; Variant Call Format (VCF) files		GPL11154	Bradley,,Maron	bmaron@bwh.harvard.edu	401-261-5637	Medicine	Brigham & Women's Hospital	77 Avenue Louis Pasteur	Boston	MA	2115	USA	0	Illumina HiSeq 2000	cDNA	transcriptomic	RNA-Seq	BioSample: https://www.ncbi.nlm.nih.gov/biosample/SAMN16687780	SRA: https://www.ncbi.nlm.nih.gov/sra?term=SRX9450983	ftp://ftp.ncbi.nlm.nih.gov/geo/samples/GSM4887nnn/GSM4887621/suppl/GSM4887621_C7.count.txt.gz
anterior septal tissues - HCM8	GSM4887622	SRA	1	anterior septal tissues	Homo sapiens	disease state: Hypertrophic cardiomyopathy (HCM)	tissue: anterior septal tissues derived from frozen hearts	total RNA	RNeasy Fibrous Tissue Mini Kit (Qiagen, #74704)	9606	Illumina HiSeq 2000 was used for sequencing and Illumina's CASAVA software package was used for basecalling	Sequenced reads were trimmed for adaptor sequence, and masked for low-complexity or low-quality sequence, then mapped to hg19 whole genome using tophat2 and bowtie2 packages; GATK (Genome Analysis Toolkit) was used to generate VCF files	Genome_build: hg19	Supplementary_files_format_and_content: Matrix table with raw gene counts for every gene and every sample; Variant Call Format (VCF) files		GPL11154	Bradley,,Maron	bmaron@bwh.harvard.edu	401-261-5637	Medicine	Brigham & Women's Hospital	77 Avenue Louis Pasteur	Boston	MA	2115	USA	0	Illumina HiSeq 2000	cDNA	transcriptomic	RNA-Seq	BioSample: https://www.ncbi.nlm.nih.gov/biosample/SAMN16687734	SRA: https://www.ncbi.nlm.nih.gov/sra?term=SRX9450984	ftp://ftp.ncbi.nlm.nih.gov/geo/samples/GSM4887nnn/GSM4887622/suppl/GSM4887622_C8.count.txt.gz
anterior septal tissues - HCM9	GSM4887623	SRA	1	anterior septal tissues	Homo sapiens	disease state: Hypertrophic cardiomyopathy (HCM)	tissue: anterior septal tissues derived from frozen hearts	total RNA	RNeasy Fibrous Tissue Mini Kit (Qiagen, #74704)	9606	Illumina HiSeq 2000 was used for sequencing and Illumina's CASAVA software package was used for basecalling	Sequenced reads were trimmed for adaptor sequence, and masked for low-complexity or low-quality sequence, then mapped to hg19 whole genome using tophat2 and bowtie2 packages; GATK (Genome Analysis Toolkit) was used to generate VCF files	Genome_build: hg19	Supplementary_files_format_and_content: Matrix table with raw gene counts for every gene and every sample; Variant Call Format (VCF) files		GPL11154	Bradley,,Maron	bmaron@bwh.harvard.edu	401-261-5637	Medicine	Brigham & Women's Hospital	77 Avenue Louis Pasteur	Boston	MA	2115	USA	0	Illumina HiSeq 2000	cDNA	transcriptomic	RNA-Seq	BioSample: https://www.ncbi.nlm.nih.gov/biosample/SAMN16687733	SRA: https://www.ncbi.nlm.nih.gov/sra?term=SRX9450985	ftp://ftp.ncbi.nlm.nih.gov/geo/samples/GSM4887nnn/GSM4887623/suppl/GSM4887623_C9.count.txt.gz
anterior septal tissues - HCM10	GSM4887624	SRA	1	anterior septal tissues	Homo sapiens	disease state: Hypertrophic cardiomyopathy (HCM)	tissue: anterior septal tissues derived from frozen hearts	total RNA	RNeasy Fibrous Tissue Mini Kit (Qiagen, #74704)	9606	Illumina HiSeq 2000 was used for sequencing and Illumina's CASAVA software package was used for basecalling	Sequenced reads were trimmed for adaptor sequence, and masked for low-complexity or low-quality sequence, then mapped to hg19 whole genome using tophat2 and bowtie2 packages; GATK (Genome Analysis Toolkit) was used to generate VCF files	Genome_build: hg19	Supplementary_files_format_and_content: Matrix table with raw gene counts for every gene and every sample; Variant Call Format (VCF) files		GPL11154	Bradley,,Maron	bmaron@bwh.harvard.edu	401-261-5637	Medicine	Brigham & Women's Hospital	77 Avenue Louis Pasteur	Boston	MA	2115	USA	0	Illumina HiSeq 2000	cDNA	transcriptomic	RNA-Seq	BioSample: https://www.ncbi.nlm.nih.gov/biosample/SAMN16687732	SRA: https://www.ncbi.nlm.nih.gov/sra?term=SRX9450986	ftp://ftp.ncbi.nlm.nih.gov/geo/samples/GSM4887nnn/GSM4887624/suppl/GSM4887624_C10.count.txt.gz
anterior septal tissues - HCM11	GSM4887625	SRA	1	anterior septal tissues	Homo sapiens	disease state: Hypertrophic cardiomyopathy (HCM)	tissue: anterior septal tissues derived from frozen hearts	total RNA	RNeasy Fibrous Tissue Mini Kit (Qiagen, #74704)	9606	Illumina HiSeq 2000 was used for sequencing and Illumina's CASAVA software package was used for basecalling	Sequenced reads were trimmed for adaptor sequence, and masked for low-complexity or low-quality sequence, then mapped to hg19 whole genome using tophat2 and bowtie2 packages; GATK (Genome Analysis Toolkit) was used to generate VCF files	Genome_build: hg19	Supplementary_files_format_and_content: Matrix table with raw gene counts for every gene and every sample; Variant Call Format (VCF) files		GPL11154	Bradley,,Maron	bmaron@bwh.harvard.edu	401-261-5637	Medicine	Brigham & Women's Hospital	77 Avenue Louis Pasteur	Boston	MA	2115	USA	0	Illumina HiSeq 2000	cDNA	transcriptomic	RNA-Seq	BioSample: https://www.ncbi.nlm.nih.gov/biosample/SAMN16687731	SRA: https://www.ncbi.nlm.nih.gov/sra?term=SRX9450987	ftp://ftp.ncbi.nlm.nih.gov/geo/samples/GSM4887nnn/GSM4887625/suppl/GSM4887625_C11.count.txt.gz
anterior septal tissues - HCM12	GSM4887626	SRA	1	anterior septal tissues	Homo sapiens	disease state: Hypertrophic cardiomyopathy (HCM)	tissue: anterior septal tissues derived from frozen hearts	total RNA	RNeasy Fibrous Tissue Mini Kit (Qiagen, #74704)	9606	Illumina HiSeq 2000 was used for sequencing and Illumina's CASAVA software package was used for basecalling	Sequenced reads were trimmed for adaptor sequence, and masked for low-complexity or low-quality sequence, then mapped to hg19 whole genome using tophat2 and bowtie2 packages; GATK (Genome Analysis Toolkit) was used to generate VCF files	Genome_build: hg19	Supplementary_files_format_and_content: Matrix table with raw gene counts for every gene and every sample; Variant Call Format (VCF) files		GPL11154	Bradley,,Maron	bmaron@bwh.harvard.edu	401-261-5637	Medicine	Brigham & Women's Hospital	77 Avenue Louis Pasteur	Boston	MA	2115	USA	0	Illumina HiSeq 2000	cDNA	transcriptomic	RNA-Seq	BioSample: https://www.ncbi.nlm.nih.gov/biosample/SAMN16687730	SRA: https://www.ncbi.nlm.nih.gov/sra?term=SRX9450988	ftp://ftp.ncbi.nlm.nih.gov/geo/samples/GSM4887nnn/GSM4887626/suppl/GSM4887626_C12.count.txt.gz
anterior septal tissues - HCM13	GSM4887627	SRA	1	anterior septal tissues	Homo sapiens	disease state: Hypertrophic cardiomyopathy (HCM)	tissue: anterior septal tissues derived from frozen hearts	total RNA	RNeasy Fibrous Tissue Mini Kit (Qiagen, #74704)	9606	Illumina HiSeq 2000 was used for sequencing and Illumina's CASAVA software package was used for basecalling	Sequenced reads were trimmed for adaptor sequence, and masked for low-complexity or low-quality sequence, then mapped to hg19 whole genome using tophat2 and bowtie2 packages; GATK (Genome Analysis Toolkit) was used to generate VCF files	Genome_build: hg19	Supplementary_files_format_and_content: Matrix table with raw gene counts for every gene and every sample; Variant Call Format (VCF) files		GPL11154	Bradley,,Maron	bmaron@bwh.harvard.edu	401-261-5637	Medicine	Brigham & Women's Hospital	77 Avenue Louis Pasteur	Boston	MA	2115	USA	0	Illumina HiSeq 2000	cDNA	transcriptomic	RNA-Seq	BioSample: https://www.ncbi.nlm.nih.gov/biosample/SAMN16687729	SRA: https://www.ncbi.nlm.nih.gov/sra?term=SRX9450989	ftp://ftp.ncbi.nlm.nih.gov/geo/samples/GSM4887nnn/GSM4887627/suppl/GSM4887627_C13.count.txt.gz
anterior septal tissues - HCM14	GSM4887628	SRA	1	anterior septal tissues	Homo sapiens	disease state: Hypertrophic cardiomyopathy (HCM)	tissue: anterior septal tissues derived from frozen hearts	total RNA	RNeasy Fibrous Tissue Mini Kit (Qiagen, #74704)	9606	Illumina HiSeq 2000 was used for sequencing and Illumina's CASAVA software package was used for basecalling	Sequenced reads were trimmed for adaptor sequence, and masked for low-complexity or low-quality sequence, then mapped to hg19 whole genome using tophat2 and bowtie2 packages; GATK (Genome Analysis Toolkit) was used to generate VCF files	Genome_build: hg19	Supplementary_files_format_and_content: Matrix table with raw gene counts for every gene and every sample; Variant Call Format (VCF) files		GPL11154	Bradley,,Maron	bmaron@bwh.harvard.edu	401-261-5637	Medicine	Brigham & Women's Hospital	77 Avenue Louis Pasteur	Boston	MA	2115	USA	0	Illumina HiSeq 2000	cDNA	transcriptomic	RNA-Seq	BioSample: https://www.ncbi.nlm.nih.gov/biosample/SAMN16687728	SRA: https://www.ncbi.nlm.nih.gov/sra?term=SRX9450990	ftp://ftp.ncbi.nlm.nih.gov/geo/samples/GSM4887nnn/GSM4887628/suppl/GSM4887628_C14.count.txt.gz
anterior septal tissues - HCM15	GSM4887629	SRA	1	anterior septal tissues	Homo sapiens	disease state: Hypertrophic cardiomyopathy (HCM)	tissue: anterior septal tissues derived from frozen hearts	total RNA	RNeasy Fibrous Tissue Mini Kit (Qiagen, #74704)	9606	Illumina HiSeq 2000 was used for sequencing and Illumina's CASAVA software package was used for basecalling	Sequenced reads were trimmed for adaptor sequence, and masked for low-complexity or low-quality sequence, then mapped to hg19 whole genome using tophat2 and bowtie2 packages; GATK (Genome Analysis Toolkit) was used to generate VCF files	Genome_build: hg19	Supplementary_files_format_and_content: Matrix table with raw gene counts for every gene and every sample; Variant Call Format (VCF) files		GPL11154	Bradley,,Maron	bmaron@bwh.harvard.edu	401-261-5637	Medicine	Brigham & Women's Hospital	77 Avenue Louis Pasteur	Boston	MA	2115	USA	0	Illumina HiSeq 2000	cDNA	transcriptomic	RNA-Seq	BioSample: https://www.ncbi.nlm.nih.gov/biosample/SAMN16687727	SRA: https://www.ncbi.nlm.nih.gov/sra?term=SRX9450991	ftp://ftp.ncbi.nlm.nih.gov/geo/samples/GSM4887nnn/GSM4887629/suppl/GSM4887629_C15.count.txt.gz
anterior septal tissues - HCM16	GSM4887630	SRA	1	anterior septal tissues	Homo sapiens	disease state: Hypertrophic cardiomyopathy (HCM)	tissue: anterior septal tissues derived from frozen hearts	total RNA	RNeasy Fibrous Tissue Mini Kit (Qiagen, #74704)	9606	Illumina HiSeq 2000 was used for sequencing and Illumina's CASAVA software package was used for basecalling	Sequenced reads were trimmed for adaptor sequence, and masked for low-complexity or low-quality sequence, then mapped to hg19 whole genome using tophat2 and bowtie2 packages; GATK (Genome Analysis Toolkit) was used to generate VCF files	Genome_build: hg19	Supplementary_files_format_and_content: Matrix table with raw gene counts for every gene and every sample; Variant Call Format (VCF) files		GPL11154	Bradley,,Maron	bmaron@bwh.harvard.edu	401-261-5637	Medicine	Brigham & Women's Hospital	77 Avenue Louis Pasteur	Boston	MA	2115	USA	0	Illumina HiSeq 2000	cDNA	transcriptomic	RNA-Seq	BioSample: https://www.ncbi.nlm.nih.gov/biosample/SAMN16687726	SRA: https://www.ncbi.nlm.nih.gov/sra?term=SRX9450992	ftp://ftp.ncbi.nlm.nih.gov/geo/samples/GSM4887nnn/GSM4887630/suppl/GSM4887630_C16.count.txt.gz
anterior septal tissues - HCM17	GSM4887631	SRA	1	anterior septal tissues	Homo sapiens	disease state: Hypertrophic cardiomyopathy (HCM)	tissue: anterior septal tissues derived from frozen hearts	total RNA	RNeasy Fibrous Tissue Mini Kit (Qiagen, #74704)	9606	Illumina HiSeq 2000 was used for sequencing and Illumina's CASAVA software package was used for basecalling	Sequenced reads were trimmed for adaptor sequence, and masked for low-complexity or low-quality sequence, then mapped to hg19 whole genome using tophat2 and bowtie2 packages; GATK (Genome Analysis Toolkit) was used to generate VCF files	Genome_build: hg19	Supplementary_files_format_and_content: Matrix table with raw gene counts for every gene and every sample; Variant Call Format (VCF) files		GPL11154	Bradley,,Maron	bmaron@bwh.harvard.edu	401-261-5637	Medicine	Brigham & Women's Hospital	77 Avenue Louis Pasteur	Boston	MA	2115	USA	0	Illumina HiSeq 2000	cDNA	transcriptomic	RNA-Seq	BioSample: https://www.ncbi.nlm.nih.gov/biosample/SAMN16687725	SRA: https://www.ncbi.nlm.nih.gov/sra?term=SRX9450993	ftp://ftp.ncbi.nlm.nih.gov/geo/samples/GSM4887nnn/GSM4887631/suppl/GSM4887631_C17.count.txt.gz
anterior septal tissues - HCM18	GSM4887632	SRA	1	anterior septal tissues	Homo sapiens	disease state: Hypertrophic cardiomyopathy (HCM)	tissue: anterior septal tissues derived from frozen hearts	total RNA	RNeasy Fibrous Tissue Mini Kit (Qiagen, #74704)	9606	Illumina HiSeq 2000 was used for sequencing and Illumina's CASAVA software package was used for basecalling	Sequenced reads were trimmed for adaptor sequence, and masked for low-complexity or low-quality sequence, then mapped to hg19 whole genome using tophat2 and bowtie2 packages; GATK (Genome Analysis Toolkit) was used to generate VCF files	Genome_build: hg19	Supplementary_files_format_and_content: Matrix table with raw gene counts for every gene and every sample; Variant Call Format (VCF) files		GPL11154	Bradley,,Maron	bmaron@bwh.harvard.edu	401-261-5637	Medicine	Brigham & Women's Hospital	77 Avenue Louis Pasteur	Boston	MA	2115	USA	0	Illumina HiSeq 2000	cDNA	transcriptomic	RNA-Seq	BioSample: https://www.ncbi.nlm.nih.gov/biosample/SAMN16687724	SRA: https://www.ncbi.nlm.nih.gov/sra?term=SRX9450994	ftp://ftp.ncbi.nlm.nih.gov/geo/samples/GSM4887nnn/GSM4887632/suppl/GSM4887632_C18.count.txt.gz
anterior septal tissues - exome-HCM1	GSM4887633	SRA	1	anterior septal tissues	Homo sapiens	disease state: Hypertrophic cardiomyopathy (HCM)	tissue: anterior septal tissues derived from frozen hearts	genomic DNA	Not provided	9606	Library strategy: whole exome sequencing	Illumina HiSeq 2000 was used for sequencing and Illumina's CASAVA software package was used for basecalling	Sequenced reads were trimmed for adaptor sequence, and masked for low-complexity or low-quality sequence, then mapped to hg19 whole genome using tophat2 and bowtie2 packages; GATK (Genome Analysis Toolkit) was used to generate VCF files	Genome_build: hg19	Supplementary_files_format_and_content: Matrix table with raw gene counts for every gene and every sample; Variant Call Format (VCF) files	GPL11154	Bradley,,Maron	bmaron@bwh.harvard.edu	401-261-5637	Medicine	Brigham & Women's Hospital	77 Avenue Louis Pasteur	Boston	MA	2115	USA	0	Illumina HiSeq 2000	other	genomic	OTHER	BioSample: https://www.ncbi.nlm.nih.gov/biosample/SAMN16687723	SRA: https://www.ncbi.nlm.nih.gov/sra?term=SRX9450995	ftp://ftp.ncbi.nlm.nih.gov/geo/samples/GSM4887nnn/GSM4887633/suppl/GSM4887633_D1.vcf.gz
anterior septal tissues - exome-HCM2	GSM4887634	SRA	1	anterior septal tissues	Homo sapiens	disease state: Hypertrophic cardiomyopathy (HCM)	tissue: anterior septal tissues derived from frozen hearts	genomic DNA	Not provided	9606	Library strategy: whole exome sequencing	Illumina HiSeq 2000 was used for sequencing and Illumina's CASAVA software package was used for basecalling	Sequenced reads were trimmed for adaptor sequence, and masked for low-complexity or low-quality sequence, then mapped to hg19 whole genome using tophat2 and bowtie2 packages; GATK (Genome Analysis Toolkit) was used to generate VCF files	Genome_build: hg19	Supplementary_files_format_and_content: Matrix table with raw gene counts for every gene and every sample; Variant Call Format (VCF) files	GPL11154	Bradley,,Maron	bmaron@bwh.harvard.edu	401-261-5637	Medicine	Brigham & Women's Hospital	77 Avenue Louis Pasteur	Boston	MA	2115	USA	0	Illumina HiSeq 2000	other	genomic	OTHER	BioSample: https://www.ncbi.nlm.nih.gov/biosample/SAMN16687762	SRA: https://www.ncbi.nlm.nih.gov/sra?term=SRX9450996	ftp://ftp.ncbi.nlm.nih.gov/geo/samples/GSM4887nnn/GSM4887634/suppl/GSM4887634_D2.vcf.gz
anterior septal tissues - exome-HCM3	GSM4887635	SRA	1	anterior septal tissues	Homo sapiens	disease state: Hypertrophic cardiomyopathy (HCM)	tissue: anterior septal tissues derived from frozen hearts	genomic DNA	Not provided	9606	Library strategy: whole exome sequencing	Illumina HiSeq 2000 was used for sequencing and Illumina's CASAVA software package was used for basecalling	Sequenced reads were trimmed for adaptor sequence, and masked for low-complexity or low-quality sequence, then mapped to hg19 whole genome using tophat2 and bowtie2 packages; GATK (Genome Analysis Toolkit) was used to generate VCF files	Genome_build: hg19	Supplementary_files_format_and_content: Matrix table with raw gene counts for every gene and every sample; Variant Call Format (VCF) files	GPL11154	Bradley,,Maron	bmaron@bwh.harvard.edu	401-261-5637	Medicine	Brigham & Women's Hospital	77 Avenue Louis Pasteur	Boston	MA	2115	USA	0	Illumina HiSeq 2000	other	genomic	OTHER	BioSample: https://www.ncbi.nlm.nih.gov/biosample/SAMN16687761	SRA: https://www.ncbi.nlm.nih.gov/sra?term=SRX9450997	ftp://ftp.ncbi.nlm.nih.gov/geo/samples/GSM4887nnn/GSM4887635/suppl/GSM4887635_D3.vcf.gz
anterior septal tissues - exome-HCM4	GSM4887636	SRA	1	anterior septal tissues	Homo sapiens	disease state: Hypertrophic cardiomyopathy (HCM)	tissue: anterior septal tissues derived from frozen hearts	genomic DNA	Not provided	9606	Library strategy: whole exome sequencing	Illumina HiSeq 2000 was used for sequencing and Illumina's CASAVA software package was used for basecalling	Sequenced reads were trimmed for adaptor sequence, and masked for low-complexity or low-quality sequence, then mapped to hg19 whole genome using tophat2 and bowtie2 packages; GATK (Genome Analysis Toolkit) was used to generate VCF files	Genome_build: hg19	Supplementary_files_format_and_content: Matrix table with raw gene counts for every gene and every sample; Variant Call Format (VCF) files	GPL11154	Bradley,,Maron	bmaron@bwh.harvard.edu	401-261-5637	Medicine	Brigham & Women's Hospital	77 Avenue Louis Pasteur	Boston	MA	2115	USA	0	Illumina HiSeq 2000	other	genomic	OTHER	BioSample: https://www.ncbi.nlm.nih.gov/biosample/SAMN16687760	SRA: https://www.ncbi.nlm.nih.gov/sra?term=SRX9450998	ftp://ftp.ncbi.nlm.nih.gov/geo/samples/GSM4887nnn/GSM4887636/suppl/GSM4887636_D4.vcf.gz
anterior septal tissues - exome-HCM5	GSM4887637	SRA	1	anterior septal tissues	Homo sapiens	disease state: Hypertrophic cardiomyopathy (HCM)	tissue: anterior septal tissues derived from frozen hearts	genomic DNA	Not provided	9606	Library strategy: whole exome sequencing	Illumina HiSeq 2000 was used for sequencing and Illumina's CASAVA software package was used for basecalling	Sequenced reads were trimmed for adaptor sequence, and masked for low-complexity or low-quality sequence, then mapped to hg19 whole genome using tophat2 and bowtie2 packages; GATK (Genome Analysis Toolkit) was used to generate VCF files	Genome_build: hg19	Supplementary_files_format_and_content: Matrix table with raw gene counts for every gene and every sample; Variant Call Format (VCF) files	GPL11154	Bradley,,Maron	bmaron@bwh.harvard.edu	401-261-5637	Medicine	Brigham & Women's Hospital	77 Avenue Louis Pasteur	Boston	MA	2115	USA	0	Illumina HiSeq 2000	other	genomic	OTHER	BioSample: https://www.ncbi.nlm.nih.gov/biosample/SAMN16687759	SRA: https://www.ncbi.nlm.nih.gov/sra?term=SRX9450999	ftp://ftp.ncbi.nlm.nih.gov/geo/samples/GSM4887nnn/GSM4887637/suppl/GSM4887637_D5.vcf.gz
anterior septal tissues - exome-HCM6	GSM4887638	SRA	1	anterior septal tissues	Homo sapiens	disease state: Hypertrophic cardiomyopathy (HCM)	tissue: anterior septal tissues derived from frozen hearts	genomic DNA	Not provided	9606	Library strategy: whole exome sequencing	Illumina HiSeq 2000 was used for sequencing and Illumina's CASAVA software package was used for basecalling	Sequenced reads were trimmed for adaptor sequence, and masked for low-complexity or low-quality sequence, then mapped to hg19 whole genome using tophat2 and bowtie2 packages; GATK (Genome Analysis Toolkit) was used to generate VCF files	Genome_build: hg19	Supplementary_files_format_and_content: Matrix table with raw gene counts for every gene and every sample; Variant Call Format (VCF) files	GPL11154	Bradley,,Maron	bmaron@bwh.harvard.edu	401-261-5637	Medicine	Brigham & Women's Hospital	77 Avenue Louis Pasteur	Boston	MA	2115	USA	0	Illumina HiSeq 2000	other	genomic	OTHER	BioSample: https://www.ncbi.nlm.nih.gov/biosample/SAMN16687758	SRA: https://www.ncbi.nlm.nih.gov/sra?term=SRX9451000	ftp://ftp.ncbi.nlm.nih.gov/geo/samples/GSM4887nnn/GSM4887638/suppl/GSM4887638_D6.vcf.gz
anterior septal tissues - exome-HCM7	GSM4887639	SRA	1	anterior septal tissues	Homo sapiens	disease state: Hypertrophic cardiomyopathy (HCM)	tissue: anterior septal tissues derived from frozen hearts	genomic DNA	Not provided	9606	Library strategy: whole exome sequencing	Illumina HiSeq 2000 was used for sequencing and Illumina's CASAVA software package was used for basecalling	Sequenced reads were trimmed for adaptor sequence, and masked for low-complexity or low-quality sequence, then mapped to hg19 whole genome using tophat2 and bowtie2 packages; GATK (Genome Analysis Toolkit) was used to generate VCF files	Genome_build: hg19	Supplementary_files_format_and_content: Matrix table with raw gene counts for every gene and every sample; Variant Call Format (VCF) files	GPL11154	Bradley,,Maron	bmaron@bwh.harvard.edu	401-261-5637	Medicine	Brigham & Women's Hospital	77 Avenue Louis Pasteur	Boston	MA	2115	USA	0	Illumina HiSeq 2000	other	genomic	OTHER	BioSample: https://www.ncbi.nlm.nih.gov/biosample/SAMN16687757	SRA: https://www.ncbi.nlm.nih.gov/sra?term=SRX9451001	ftp://ftp.ncbi.nlm.nih.gov/geo/samples/GSM4887nnn/GSM4887639/suppl/GSM4887639_D7.vcf.gz
anterior septal tissues - exome-HCM8	GSM4887640	SRA	1	anterior septal tissues	Homo sapiens	disease state: Hypertrophic cardiomyopathy (HCM)	tissue: anterior septal tissues derived from frozen hearts	genomic DNA	Not provided	9606	Library strategy: whole exome sequencing	Illumina HiSeq 2000 was used for sequencing and Illumina's CASAVA software package was used for basecalling	Sequenced reads were trimmed for adaptor sequence, and masked for low-complexity or low-quality sequence, then mapped to hg19 whole genome using tophat2 and bowtie2 packages; GATK (Genome Analysis Toolkit) was used to generate VCF files	Genome_build: hg19	Supplementary_files_format_and_content: Matrix table with raw gene counts for every gene and every sample; Variant Call Format (VCF) files	GPL11154	Bradley,,Maron	bmaron@bwh.harvard.edu	401-261-5637	Medicine	Brigham & Women's Hospital	77 Avenue Louis Pasteur	Boston	MA	2115	USA	0	Illumina HiSeq 2000	other	genomic	OTHER	BioSample: https://www.ncbi.nlm.nih.gov/biosample/SAMN16687756	SRA: https://www.ncbi.nlm.nih.gov/sra?term=SRX9451002	ftp://ftp.ncbi.nlm.nih.gov/geo/samples/GSM4887nnn/GSM4887640/suppl/GSM4887640_D8.vcf.gz
anterior septal tissues - exome-HCM9	GSM4887641	SRA	1	anterior septal tissues	Homo sapiens	disease state: Hypertrophic cardiomyopathy (HCM)	tissue: anterior septal tissues derived from frozen hearts	genomic DNA	Not provided	9606	Library strategy: whole exome sequencing	Illumina HiSeq 2000 was used for sequencing and Illumina's CASAVA software package was used for basecalling	Sequenced reads were trimmed for adaptor sequence, and masked for low-complexity or low-quality sequence, then mapped to hg19 whole genome using tophat2 and bowtie2 packages; GATK (Genome Analysis Toolkit) was used to generate VCF files	Genome_build: hg19	Supplementary_files_format_and_content: Matrix table with raw gene counts for every gene and every sample; Variant Call Format (VCF) files	GPL11154	Bradley,,Maron	bmaron@bwh.harvard.edu	401-261-5637	Medicine	Brigham & Women's Hospital	77 Avenue Louis Pasteur	Boston	MA	2115	USA	0	Illumina HiSeq 2000	other	genomic	OTHER	BioSample: https://www.ncbi.nlm.nih.gov/biosample/SAMN16687755	SRA: https://www.ncbi.nlm.nih.gov/sra?term=SRX9451003	ftp://ftp.ncbi.nlm.nih.gov/geo/samples/GSM4887nnn/GSM4887641/suppl/GSM4887641_D9.vcf.gz
anterior septal tissues - exome-HCM10	GSM4887642	SRA	1	anterior septal tissues	Homo sapiens	disease state: Hypertrophic cardiomyopathy (HCM)	tissue: anterior septal tissues derived from frozen hearts	genomic DNA	Not provided	9606	Library strategy: whole exome sequencing	Illumina HiSeq 2000 was used for sequencing and Illumina's CASAVA software package was used for basecalling	Sequenced reads were trimmed for adaptor sequence, and masked for low-complexity or low-quality sequence, then mapped to hg19 whole genome using tophat2 and bowtie2 packages; GATK (Genome Analysis Toolkit) was used to generate VCF files	Genome_build: hg19	Supplementary_files_format_and_content: Matrix table with raw gene counts for every gene and every sample; Variant Call Format (VCF) files	GPL11154	Bradley,,Maron	bmaron@bwh.harvard.edu	401-261-5637	Medicine	Brigham & Women's Hospital	77 Avenue Louis Pasteur	Boston	MA	2115	USA	0	Illumina HiSeq 2000	other	genomic	OTHER	BioSample: https://www.ncbi.nlm.nih.gov/biosample/SAMN16687754	SRA: https://www.ncbi.nlm.nih.gov/sra?term=SRX9451004	ftp://ftp.ncbi.nlm.nih.gov/geo/samples/GSM4887nnn/GSM4887642/suppl/GSM4887642_D10.vcf.gz
anterior septal tissues - exome-HCM11	GSM4887643	SRA	1	anterior septal tissues	Homo sapiens	disease state: Hypertrophic cardiomyopathy (HCM)	tissue: anterior septal tissues derived from frozen hearts	genomic DNA	Not provided	9606	Library strategy: whole exome sequencing	Illumina HiSeq 2000 was used for sequencing and Illumina's CASAVA software package was used for basecalling	Sequenced reads were trimmed for adaptor sequence, and masked for low-complexity or low-quality sequence, then mapped to hg19 whole genome using tophat2 and bowtie2 packages; GATK (Genome Analysis Toolkit) was used to generate VCF files	Genome_build: hg19	Supplementary_files_format_and_content: Matrix table with raw gene counts for every gene and every sample; Variant Call Format (VCF) files	GPL11154	Bradley,,Maron	bmaron@bwh.harvard.edu	401-261-5637	Medicine	Brigham & Women's Hospital	77 Avenue Louis Pasteur	Boston	MA	2115	USA	0	Illumina HiSeq 2000	other	genomic	OTHER	BioSample: https://www.ncbi.nlm.nih.gov/biosample/SAMN16687753	SRA: https://www.ncbi.nlm.nih.gov/sra?term=SRX9451005	ftp://ftp.ncbi.nlm.nih.gov/geo/samples/GSM4887nnn/GSM4887643/suppl/GSM4887643_D11.vcf.gz
anterior septal tissues - exome-HCM12	GSM4887644	SRA	1	anterior septal tissues	Homo sapiens	disease state: Hypertrophic cardiomyopathy (HCM)	tissue: anterior septal tissues derived from frozen hearts	genomic DNA	Not provided	9606	Library strategy: whole exome sequencing	Illumina HiSeq 2000 was used for sequencing and Illumina's CASAVA software package was used for basecalling	Sequenced reads were trimmed for adaptor sequence, and masked for low-complexity or low-quality sequence, then mapped to hg19 whole genome using tophat2 and bowtie2 packages; GATK (Genome Analysis Toolkit) was used to generate VCF files	Genome_build: hg19	Supplementary_files_format_and_content: Matrix table with raw gene counts for every gene and every sample; Variant Call Format (VCF) files	GPL11154	Bradley,,Maron	bmaron@bwh.harvard.edu	401-261-5637	Medicine	Brigham & Women's Hospital	77 Avenue Louis Pasteur	Boston	MA	2115	USA	0	Illumina HiSeq 2000	other	genomic	OTHER	BioSample: https://www.ncbi.nlm.nih.gov/biosample/SAMN16687752	SRA: https://www.ncbi.nlm.nih.gov/sra?term=SRX9451006	ftp://ftp.ncbi.nlm.nih.gov/geo/samples/GSM4887nnn/GSM4887644/suppl/GSM4887644_D12.vcf.gz
anterior septal tissues - exome-HCM13	GSM4887645	SRA	1	anterior septal tissues	Homo sapiens	disease state: Hypertrophic cardiomyopathy (HCM)	tissue: anterior septal tissues derived from frozen hearts	genomic DNA	Not provided	9606	Library strategy: whole exome sequencing	Illumina HiSeq 2000 was used for sequencing and Illumina's CASAVA software package was used for basecalling	Sequenced reads were trimmed for adaptor sequence, and masked for low-complexity or low-quality sequence, then mapped to hg19 whole genome using tophat2 and bowtie2 packages; GATK (Genome Analysis Toolkit) was used to generate VCF files	Genome_build: hg19	Supplementary_files_format_and_content: Matrix table with raw gene counts for every gene and every sample; Variant Call Format (VCF) files	GPL11154	Bradley,,Maron	bmaron@bwh.harvard.edu	401-261-5637	Medicine	Brigham & Women's Hospital	77 Avenue Louis Pasteur	Boston	MA	2115	USA	0	Illumina HiSeq 2000	other	genomic	OTHER	BioSample: https://www.ncbi.nlm.nih.gov/biosample/SAMN16687751	SRA: https://www.ncbi.nlm.nih.gov/sra?term=SRX9451007	ftp://ftp.ncbi.nlm.nih.gov/geo/samples/GSM4887nnn/GSM4887645/suppl/GSM4887645_D13.vcf.gz
anterior septal tissues - exome-HCM14	GSM4887646	SRA	1	anterior septal tissues	Homo sapiens	disease state: Hypertrophic cardiomyopathy (HCM)	tissue: anterior septal tissues derived from frozen hearts	genomic DNA	Not provided	9606	Library strategy: whole exome sequencing	Illumina HiSeq 2000 was used for sequencing and Illumina's CASAVA software package was used for basecalling	Sequenced reads were trimmed for adaptor sequence, and masked for low-complexity or low-quality sequence, then mapped to hg19 whole genome using tophat2 and bowtie2 packages; GATK (Genome Analysis Toolkit) was used to generate VCF files	Genome_build: hg19	Supplementary_files_format_and_content: Matrix table with raw gene counts for every gene and every sample; Variant Call Format (VCF) files	GPL11154	Bradley,,Maron	bmaron@bwh.harvard.edu	401-261-5637	Medicine	Brigham & Women's Hospital	77 Avenue Louis Pasteur	Boston	MA	2115	USA	0	Illumina HiSeq 2000	other	genomic	OTHER	BioSample: https://www.ncbi.nlm.nih.gov/biosample/SAMN16687750	SRA: https://www.ncbi.nlm.nih.gov/sra?term=SRX9451008	ftp://ftp.ncbi.nlm.nih.gov/geo/samples/GSM4887nnn/GSM4887646/suppl/GSM4887646_D14.vcf.gz
anterior septal tissues - exome-HCM15	GSM4887647	SRA	1	anterior septal tissues	Homo sapiens	disease state: Hypertrophic cardiomyopathy (HCM)	tissue: anterior septal tissues derived from frozen hearts	genomic DNA	Not provided	9606	Library strategy: whole exome sequencing	Illumina HiSeq 2000 was used for sequencing and Illumina's CASAVA software package was used for basecalling	Sequenced reads were trimmed for adaptor sequence, and masked for low-complexity or low-quality sequence, then mapped to hg19 whole genome using tophat2 and bowtie2 packages; GATK (Genome Analysis Toolkit) was used to generate VCF files	Genome_build: hg19	Supplementary_files_format_and_content: Matrix table with raw gene counts for every gene and every sample; Variant Call Format (VCF) files	GPL11154	Bradley,,Maron	bmaron@bwh.harvard.edu	401-261-5637	Medicine	Brigham & Women's Hospital	77 Avenue Louis Pasteur	Boston	MA	2115	USA	0	Illumina HiSeq 2000	other	genomic	OTHER	BioSample: https://www.ncbi.nlm.nih.gov/biosample/SAMN16687749	SRA: https://www.ncbi.nlm.nih.gov/sra?term=SRX9451009	ftp://ftp.ncbi.nlm.nih.gov/geo/samples/GSM4887nnn/GSM4887647/suppl/GSM4887647_D15.vcf.gz
anterior septal tissues - exome-HCM16	GSM4887648	SRA	1	anterior septal tissues	Homo sapiens	disease state: Hypertrophic cardiomyopathy (HCM)	tissue: anterior septal tissues derived from frozen hearts	genomic DNA	Not provided	9606	Library strategy: whole exome sequencing	Illumina HiSeq 2000 was used for sequencing and Illumina's CASAVA software package was used for basecalling	Sequenced reads were trimmed for adaptor sequence, and masked for low-complexity or low-quality sequence, then mapped to hg19 whole genome using tophat2 and bowtie2 packages; GATK (Genome Analysis Toolkit) was used to generate VCF files	Genome_build: hg19	Supplementary_files_format_and_content: Matrix table with raw gene counts for every gene and every sample; Variant Call Format (VCF) files	GPL11154	Bradley,,Maron	bmaron@bwh.harvard.edu	401-261-5637	Medicine	Brigham & Women's Hospital	77 Avenue Louis Pasteur	Boston	MA	2115	USA	0	Illumina HiSeq 2000	other	genomic	OTHER	BioSample: https://www.ncbi.nlm.nih.gov/biosample/SAMN16687748	SRA: https://www.ncbi.nlm.nih.gov/sra?term=SRX9451010	ftp://ftp.ncbi.nlm.nih.gov/geo/samples/GSM4887nnn/GSM4887648/suppl/GSM4887648_D16.vcf.gz
anterior septal tissues - exome-HCM17	GSM4887649	SRA	1	anterior septal tissues	Homo sapiens	disease state: Hypertrophic cardiomyopathy (HCM)	tissue: anterior septal tissues derived from frozen hearts	genomic DNA	Not provided	9606	Library strategy: whole exome sequencing	Illumina HiSeq 2000 was used for sequencing and Illumina's CASAVA software package was used for basecalling	Sequenced reads were trimmed for adaptor sequence, and masked for low-complexity or low-quality sequence, then mapped to hg19 whole genome using tophat2 and bowtie2 packages; GATK (Genome Analysis Toolkit) was used to generate VCF files	Genome_build: hg19	Supplementary_files_format_and_content: Matrix table with raw gene counts for every gene and every sample; Variant Call Format (VCF) files	GPL11154	Bradley,,Maron	bmaron@bwh.harvard.edu	401-261-5637	Medicine	Brigham & Women's Hospital	77 Avenue Louis Pasteur	Boston	MA	2115	USA	0	Illumina HiSeq 2000	other	genomic	OTHER	BioSample: https://www.ncbi.nlm.nih.gov/biosample/SAMN16687747	SRA: https://www.ncbi.nlm.nih.gov/sra?term=SRX9451011	ftp://ftp.ncbi.nlm.nih.gov/geo/samples/GSM4887nnn/GSM4887649/suppl/GSM4887649_D17.vcf.gz
anterior septal tissues - exome-HCM18	GSM4887650	SRA	1	anterior septal tissues	Homo sapiens	disease state: Hypertrophic cardiomyopathy (HCM)	tissue: anterior septal tissues derived from frozen hearts	genomic DNA	Not provided	9606	Library strategy: whole exome sequencing	Illumina HiSeq 2000 was used for sequencing and Illumina's CASAVA software package was used for basecalling	Sequenced reads were trimmed for adaptor sequence, and masked for low-complexity or low-quality sequence, then mapped to hg19 whole genome using tophat2 and bowtie2 packages; GATK (Genome Analysis Toolkit) was used to generate VCF files	Genome_build: hg19	Supplementary_files_format_and_content: Matrix table with raw gene counts for every gene and every sample; Variant Call Format (VCF) files	GPL11154	Bradley,,Maron	bmaron@bwh.harvard.edu	401-261-5637	Medicine	Brigham & Women's Hospital	77 Avenue Louis Pasteur	Boston	MA	2115	USA	0	Illumina HiSeq 2000	other	genomic	OTHER	BioSample: https://www.ncbi.nlm.nih.gov/biosample/SAMN16687746	SRA: https://www.ncbi.nlm.nih.gov/sra?term=SRX9451012	ftp://ftp.ncbi.nlm.nih.gov/geo/samples/GSM4887nnn/GSM4887650/suppl/GSM4887650_D18.vcf.gz

## Sheet: GSE36961
!Sample_title	!Sample_geo_accession	!Sample_type	!Sample_channel_count	!Sample_source_name_ch1	!Sample_organism_ch1	!Sample_characteristics_ch1	!Sample_characteristics_ch1	!Sample_characteristics_ch1	!Sample_characteristics_ch1	!Sample_characteristics_ch1	!Sample_molecule_ch1	!Sample_extract_protocol_ch1	!Sample_label_ch1	!Sample_label_protocol_ch1	!Sample_taxid_ch1	!Sample_hyb_protocol	!Sample_scan_protocol	!Sample_description	!Sample_data_processing	!Sample_platform_id	!Sample_contact_name	!Sample_contact_institute	!Sample_contact_address	!Sample_contact_city	!Sample_contact_state	!Sample_contact_zip/postal_code	!Sample_contact_country	!Sample_supplementary_file	!Sample_data_row_count
7 (mRNA)	GSM907203	RNA	1	cardiac tissue, HCM	Homo sapiens	Sex: male	age (yrs): 9	tissue: cardiac	disease state: hypertrophic cardiomyopathy (HCM)	sample type: case	total RNA	RNA was extracted using the QIAGEN MicroRNeasy mini kit in accordance with the prescribed protocol provided with the kit. Quality control was performed with the Agilent Bioanalyser.	Biotin	Standard Illumina labeling protocol.	9606	Standard Illumina hybridization protocol.	Arrays were scanned using the Illumina BeadArray Reader and the standard Illumina scanning protocol.	7_mRNA	Illumina BeadStudio processed without background correction or normalization for non-normalized data. Fastlo (PMID 15166021) normalized and log2 transformed for normalized data.	GPL15389	Virginia,Bartleson,Hebl	Mayo Clinic	200 1st St. SW	Rochester	MN	55905	USA	NONE	37846
R26 (mRNA)	GSM907204	RNA	1	cardiac tissue, HCM	Homo sapiens	Sex: male	age (yrs): 10	tissue: cardiac	disease state: hypertrophic cardiomyopathy (HCM)	sample type: case	total RNA	RNA was extracted using the QIAGEN MicroRNeasy mini kit in accordance with the prescribed protocol provided with the kit. Quality control was performed with the Agilent Bioanalyser.	Biotin	Standard Illumina labeling protocol.	9606	Standard Illumina hybridization protocol.	Arrays were scanned using the Illumina BeadArray Reader and the standard Illumina scanning protocol.	R26_mRNA	Illumina BeadStudio processed without background correction or normalization for non-normalized data. Fastlo (PMID 15166021) normalized and log2 transformed for normalized data.	GPL15389	Virginia,Bartleson,Hebl	Mayo Clinic	200 1st St. SW	Rochester	MN	55905	USA	NONE	37846
670934 (mRNA)	GSM907205	RNA	1	cardiac tissue, HCM	Homo sapiens	Sex: female	age (yrs): 10	tissue: cardiac	disease state: hypertrophic cardiomyopathy (HCM)	sample type: case	total RNA	RNA was extracted using the QIAGEN MicroRNeasy mini kit in accordance with the prescribed protocol provided with the kit. Quality control was performed with the Agilent Bioanalyser.	Biotin	Standard Illumina labeling protocol.	9606	Standard Illumina hybridization protocol.	Arrays were scanned using the Illumina BeadArray Reader and the standard Illumina scanning protocol.	670934_mRNA	Illumina BeadStudio processed without background correction or normalization for non-normalized data. Fastlo (PMID 15166021) normalized and log2 transformed for normalized data.	GPL15389	Virginia,Bartleson,Hebl	Mayo Clinic	200 1st St. SW	Rochester	MN	55905	USA	NONE	37846
NM10 (mRNA)	GSM907206	RNA	1	cardiac tissue, HCM	Homo sapiens	Sex: male	age (yrs): 11	tissue: cardiac	disease state: hypertrophic cardiomyopathy (HCM)	sample type: case	total RNA	RNA was extracted using the QIAGEN MicroRNeasy mini kit in accordance with the prescribed protocol provided with the kit. Quality control was performed with the Agilent Bioanalyser.	Biotin	Standard Illumina labeling protocol.	9606	Standard Illumina hybridization protocol.	Arrays were scanned using the Illumina BeadArray Reader and the standard Illumina scanning protocol.	NM10_mRNA	Illumina BeadStudio processed without background correction or normalization for non-normalized data. Fastlo (PMID 15166021) normalized and log2 transformed for normalized data.	GPL15389	Virginia,Bartleson,Hebl	Mayo Clinic	200 1st St. SW	Rochester	MN	55905	USA	NONE	37846
666295 (mRNA)	GSM907207	RNA	1	cardiac tissue, HCM	Homo sapiens	Sex: female	age (yrs): 13	tissue: cardiac	disease state: hypertrophic cardiomyopathy (HCM)	sample type: case	total RNA	RNA was extracted using the QIAGEN MicroRNeasy mini kit in accordance with the prescribed protocol provided with the kit. Quality control was performed with the Agilent Bioanalyser.	Biotin	Standard Illumina labeling protocol.	9606	Standard Illumina hybridization protocol.	Arrays were scanned using the Illumina BeadArray Reader and the standard Illumina scanning protocol.	666295_mRNA	Illumina BeadStudio processed without background correction or normalization for non-normalized data. Fastlo (PMID 15166021) normalized and log2 transformed for normalized data.	GPL15389	Virginia,Bartleson,Hebl	Mayo Clinic	200 1st St. SW	Rochester	MN	55905	USA	NONE	37846
644621 (mRNA)	GSM907208	RNA	1	cardiac tissue, HCM	Homo sapiens	Sex: male	age (yrs): 14	tissue: cardiac	disease state: hypertrophic cardiomyopathy (HCM)	sample type: case	total RNA	RNA was extracted using the QIAGEN MicroRNeasy mini kit in accordance with the prescribed protocol provided with the kit. Quality control was performed with the Agilent Bioanalyser.	Biotin	Standard Illumina labeling protocol.	9606	Standard Illumina hybridization protocol.	Arrays were scanned using the Illumina BeadArray Reader and the standard Illumina scanning protocol.	644621_mRNA	Illumina BeadStudio processed without background correction or normalization for non-normalized data. Fastlo (PMID 15166021) normalized and log2 transformed for normalized data.	GPL15389	Virginia,Bartleson,Hebl	Mayo Clinic	200 1st St. SW	Rochester	MN	55905	USA	NONE	37846
37 (mRNA)	GSM907209	RNA	1	cardiac tissue, HCM	Homo sapiens	Sex: male	age (yrs): 15	tissue: cardiac	disease state: hypertrophic cardiomyopathy (HCM)	sample type: case	total RNA	RNA was extracted using the QIAGEN MicroRNeasy mini kit in accordance with the prescribed protocol provided with the kit. Quality control was performed with the Agilent Bioanalyser.	Biotin	Standard Illumina labeling protocol.	9606	Standard Illumina hybridization protocol.	Arrays were scanned using the Illumina BeadArray Reader and the standard Illumina scanning protocol.	37_mRNA	Illumina BeadStudio processed without background correction or normalization for non-normalized data. Fastlo (PMID 15166021) normalized and log2 transformed for normalized data.	GPL15389	Virginia,Bartleson,Hebl	Mayo Clinic	200 1st St. SW	Rochester	MN	55905	USA	NONE	37846
R40 (mRNA)	GSM907210	RNA	1	cardiac tissue, HCM	Homo sapiens	Sex: female	age (yrs): 15	tissue: cardiac	disease state: hypertrophic cardiomyopathy (HCM)	sample type: case	total RNA	RNA was extracted using the QIAGEN MicroRNeasy mini kit in accordance with the prescribed protocol provided with the kit. Quality control was performed with the Agilent Bioanalyser.	Biotin	Standard Illumina labeling protocol.	9606	Standard Illumina hybridization protocol.	Arrays were scanned using the Illumina BeadArray Reader and the standard Illumina scanning protocol.	R40_mRNA	Illumina BeadStudio processed without background correction or normalization for non-normalized data. Fastlo (PMID 15166021) normalized and log2 transformed for normalized data.	GPL15389	Virginia,Bartleson,Hebl	Mayo Clinic	200 1st St. SW	Rochester	MN	55905	USA	NONE	37846
54 (mRNA)	GSM907211	RNA	1	cardiac tissue, HCM	Homo sapiens	Sex: male	age (yrs): 15	tissue: cardiac	disease state: hypertrophic cardiomyopathy (HCM)	sample type: case	total RNA	RNA was extracted using the QIAGEN MicroRNeasy mini kit in accordance with the prescribed protocol provided with the kit. Quality control was performed with the Agilent Bioanalyser.	Biotin	Standard Illumina labeling protocol.	9606	Standard Illumina hybridization protocol.	Arrays were scanned using the Illumina BeadArray Reader and the standard Illumina scanning protocol.	54_mRNA	Illumina BeadStudio processed without background correction or normalization for non-normalized data. Fastlo (PMID 15166021) normalized and log2 transformed for normalized data.	GPL15389	Virginia,Bartleson,Hebl	Mayo Clinic	200 1st St. SW	Rochester	MN	55905	USA	NONE	37846
588103 (mRNA)	GSM907212	RNA	1	cardiac tissue, HCM	Homo sapiens	Sex: male	age (yrs): 15	tissue: cardiac	disease state: hypertrophic cardiomyopathy (HCM)	sample type: case	total RNA	RNA was extracted using the QIAGEN MicroRNeasy mini kit in accordance with the prescribed protocol provided with the kit. Quality control was performed with the Agilent Bioanalyser.	Biotin	Standard Illumina labeling protocol.	9606	Standard Illumina hybridization protocol.	Arrays were scanned using the Illumina BeadArray Reader and the standard Illumina scanning protocol.	588103_mRNA	Illumina BeadStudio processed without background correction or normalization for non-normalized data. Fastlo (PMID 15166021) normalized and log2 transformed for normalized data.	GPL15389	Virginia,Bartleson,Hebl	Mayo Clinic	200 1st St. SW	Rochester	MN	55905	USA	NONE	37846
R57 (mRNA)	GSM907213	RNA	1	cardiac tissue, HCM	Homo sapiens	Sex: female	age (yrs): 16	tissue: cardiac	disease state: hypertrophic cardiomyopathy (HCM)	sample type: case	total RNA	RNA was extracted using the QIAGEN MicroRNeasy mini kit in accordance with the prescribed protocol provided with the kit. Quality control was performed with the Agilent Bioanalyser.	Biotin	Standard Illumina labeling protocol.	9606	Standard Illumina hybridization protocol.	Arrays were scanned using the Illumina BeadArray Reader and the standard Illumina scanning protocol.	R57_mRNA	Illumina BeadStudio processed without background correction or normalization for non-normalized data. Fastlo (PMID 15166021) normalized and log2 transformed for normalized data.	GPL15389	Virginia,Bartleson,Hebl	Mayo Clinic	200 1st St. SW	Rochester	MN	55905	USA	NONE	37846
RNM07 (mRNA)	GSM907214	RNA	1	cardiac tissue, HCM	Homo sapiens	Sex: male	age (yrs): 16	tissue: cardiac	disease state: hypertrophic cardiomyopathy (HCM)	sample type: case	total RNA	RNA was extracted using the QIAGEN MicroRNeasy mini kit in accordance with the prescribed protocol provided with the kit. Quality control was performed with the Agilent Bioanalyser.	Biotin	Standard Illumina labeling protocol.	9606	Standard Illumina hybridization protocol.	Arrays were scanned using the Illumina BeadArray Reader and the standard Illumina scanning protocol.	RNM07_mRNA	Illumina BeadStudio processed without background correction or normalization for non-normalized data. Fastlo (PMID 15166021) normalized and log2 transformed for normalized data.	GPL15389	Virginia,Bartleson,Hebl	Mayo Clinic	200 1st St. SW	Rochester	MN	55905	USA	NONE	37846
20 (mRNA)	GSM907215	RNA	1	cardiac tissue, HCM	Homo sapiens	Sex: female	age (yrs): 17	tissue: cardiac	disease state: hypertrophic cardiomyopathy (HCM)	sample type: case	total RNA	RNA was extracted using the QIAGEN MicroRNeasy mini kit in accordance with the prescribed protocol provided with the kit. Quality control was performed with the Agilent Bioanalyser.	Biotin	Standard Illumina labeling protocol.	9606	Standard Illumina hybridization protocol.	Arrays were scanned using the Illumina BeadArray Reader and the standard Illumina scanning protocol.	20_mRNA	Illumina BeadStudio processed without background correction or normalization for non-normalized data. Fastlo (PMID 15166021) normalized and log2 transformed for normalized data.	GPL15389	Virginia,Bartleson,Hebl	Mayo Clinic	200 1st St. SW	Rochester	MN	55905	USA	NONE	37846
RNM01 (mRNA)	GSM907216	RNA	1	cardiac tissue, HCM	Homo sapiens	Sex: male	age (yrs): 19	tissue: cardiac	disease state: hypertrophic cardiomyopathy (HCM)	sample type: case	total RNA	RNA was extracted using the QIAGEN MicroRNeasy mini kit in accordance with the prescribed protocol provided with the kit. Quality control was performed with the Agilent Bioanalyser.	Biotin	Standard Illumina labeling protocol.	9606	Standard Illumina hybridization protocol.	Arrays were scanned using the Illumina BeadArray Reader and the standard Illumina scanning protocol.	RNM01_mRNA	Illumina BeadStudio processed without background correction or normalization for non-normalized data. Fastlo (PMID 15166021) normalized and log2 transformed for normalized data.	GPL15389	Virginia,Bartleson,Hebl	Mayo Clinic	200 1st St. SW	Rochester	MN	55905	USA	NONE	37846
635265 (mRNA)	GSM907217	RNA	1	cardiac tissue, HCM	Homo sapiens	Sex: male	age (yrs): 19	tissue: cardiac	disease state: hypertrophic cardiomyopathy (HCM)	sample type: case	total RNA	RNA was extracted using the QIAGEN MicroRNeasy mini kit in accordance with the prescribed protocol provided with the kit. Quality control was performed with the Agilent Bioanalyser.	Biotin	Standard Illumina labeling protocol.	9606	Standard Illumina hybridization protocol.	Arrays were scanned using the Illumina BeadArray Reader and the standard Illumina scanning protocol.	635265_mRNA	Illumina BeadStudio processed without background correction or normalization for non-normalized data. Fastlo (PMID 15166021) normalized and log2 transformed for normalized data.	GPL15389	Virginia,Bartleson,Hebl	Mayo Clinic	200 1st St. SW	Rochester	MN	55905	USA	NONE	37846
635263 (mRNA)	GSM907218	RNA	1	cardiac tissue, HCM	Homo sapiens	Sex: female	age (yrs): 20	tissue: cardiac	disease state: hypertrophic cardiomyopathy (HCM)	sample type: case	total RNA	RNA was extracted using the QIAGEN MicroRNeasy mini kit in accordance with the prescribed protocol provided with the kit. Quality control was performed with the Agilent Bioanalyser.	Biotin	Standard Illumina labeling protocol.	9606	Standard Illumina hybridization protocol.	Arrays were scanned using the Illumina BeadArray Reader and the standard Illumina scanning protocol.	635263_mRNA	Illumina BeadStudio processed without background correction or normalization for non-normalized data. Fastlo (PMID 15166021) normalized and log2 transformed for normalized data.	GPL15389	Virginia,Bartleson,Hebl	Mayo Clinic	200 1st St. SW	Rochester	MN	55905	USA	NONE	37846
56 (mRNA)	GSM907219	RNA	1	cardiac tissue, HCM	Homo sapiens	Sex: male	age (yrs): 23	tissue: cardiac	disease state: hypertrophic cardiomyopathy (HCM)	sample type: case	total RNA	RNA was extracted using the QIAGEN MicroRNeasy mini kit in accordance with the prescribed protocol provided with the kit. Quality control was performed with the Agilent Bioanalyser.	Biotin	Standard Illumina labeling protocol.	9606	Standard Illumina hybridization protocol.	Arrays were scanned using the Illumina BeadArray Reader and the standard Illumina scanning protocol.	56_mRNA	Illumina BeadStudio processed without background correction or normalization for non-normalized data. Fastlo (PMID 15166021) normalized and log2 transformed for normalized data.	GPL15389	Virginia,Bartleson,Hebl	Mayo Clinic	200 1st St. SW	Rochester	MN	55905	USA	NONE	37846
RRNM09 (mRNA)	GSM907220	RNA	1	cardiac tissue, HCM	Homo sapiens	Sex: female	age (yrs): 23	tissue: cardiac	disease state: hypertrophic cardiomyopathy (HCM)	sample type: case	total RNA	RNA was extracted using the QIAGEN MicroRNeasy mini kit in accordance with the prescribed protocol provided with the kit. Quality control was performed with the Agilent Bioanalyser.	Biotin	Standard Illumina labeling protocol.	9606	Standard Illumina hybridization protocol.	Arrays were scanned using the Illumina BeadArray Reader and the standard Illumina scanning protocol.	RRNM09_mRNA	Illumina BeadStudio processed without background correction or normalization for non-normalized data. Fastlo (PMID 15166021) normalized and log2 transformed for normalized data.	GPL15389	Virginia,Bartleson,Hebl	Mayo Clinic	200 1st St. SW	Rochester	MN	55905	USA	NONE	37846
33 (mRNA)	GSM907221	RNA	1	cardiac tissue, HCM	Homo sapiens	Sex: male	age (yrs): 26	tissue: cardiac	disease state: hypertrophic cardiomyopathy (HCM)	sample type: case	total RNA	RNA was extracted using the QIAGEN MicroRNeasy mini kit in accordance with the prescribed protocol provided with the kit. Quality control was performed with the Agilent Bioanalyser.	Biotin	Standard Illumina labeling protocol.	9606	Standard Illumina hybridization protocol.	Arrays were scanned using the Illumina BeadArray Reader and the standard Illumina scanning protocol.	33_mRNA	Illumina BeadStudio processed without background correction or normalization for non-normalized data. Fastlo (PMID 15166021) normalized and log2 transformed for normalized data.	GPL15389	Virginia,Bartleson,Hebl	Mayo Clinic	200 1st St. SW	Rochester	MN	55905	USA	NONE	37846
676073 (mRNA)	GSM907222	RNA	1	cardiac tissue, HCM	Homo sapiens	Sex: male	age (yrs): 27	tissue: cardiac	disease state: hypertrophic cardiomyopathy (HCM)	sample type: case	total RNA	RNA was extracted using the QIAGEN MicroRNeasy mini kit in accordance with the prescribed protocol provided with the kit. Quality control was performed with the Agilent Bioanalyser.	Biotin	Standard Illumina labeling protocol.	9606	Standard Illumina hybridization protocol.	Arrays were scanned using the Illumina BeadArray Reader and the standard Illumina scanning protocol.	676073_mRNA	Illumina BeadStudio processed without background correction or normalization for non-normalized data. Fastlo (PMID 15166021) normalized and log2 transformed for normalized data.	GPL15389	Virginia,Bartleson,Hebl	Mayo Clinic	200 1st St. SW	Rochester	MN	55905	USA	NONE	37846
25 (mRNA)	GSM907223	RNA	1	cardiac tissue, HCM	Homo sapiens	Sex: male	age (yrs): 28	tissue: cardiac	disease state: hypertrophic cardiomyopathy (HCM)	sample type: case	total RNA	RNA was extracted using the QIAGEN MicroRNeasy mini kit in accordance with the prescribed protocol provided with the kit. Quality control was performed with the Agilent Bioanalyser.	Biotin	Standard Illumina labeling protocol.	9606	Standard Illumina hybridization protocol.	Arrays were scanned using the Illumina BeadArray Reader and the standard Illumina scanning protocol.	25_mRNA	Illumina BeadStudio processed without background correction or normalization for non-normalized data. Fastlo (PMID 15166021) normalized and log2 transformed for normalized data.	GPL15389	Virginia,Bartleson,Hebl	Mayo Clinic	200 1st St. SW	Rochester	MN	55905	USA	NONE	37846
18 (mRNA)	GSM907224	RNA	1	cardiac tissue, HCM	Homo sapiens	Sex: male	age (yrs): 30	tissue: cardiac	disease state: hypertrophic cardiomyopathy (HCM)	sample type: case	total RNA	RNA was extracted using the QIAGEN MicroRNeasy mini kit in accordance with the prescribed protocol provided with the kit. Quality control was performed with the Agilent Bioanalyser.	Biotin	Standard Illumina labeling protocol.	9606	Standard Illumina hybridization protocol.	Arrays were scanned using the Illumina BeadArray Reader and the standard Illumina scanning protocol.	18_mRNA	Illumina BeadStudio processed without background correction or normalization for non-normalized data. Fastlo (PMID 15166021) normalized and log2 transformed for normalized data.	GPL15389	Virginia,Bartleson,Hebl	Mayo Clinic	200 1st St. SW	Rochester	MN	55905	USA	NONE	37846
22 (mRNA)	GSM907225	RNA	1	cardiac tissue, HCM	Homo sapiens	Sex: female	age (yrs): 30	tissue: cardiac	disease state: hypertrophic cardiomyopathy (HCM)	sample type: case	total RNA	RNA was extracted using the QIAGEN MicroRNeasy mini kit in accordance with the prescribed protocol provided with the kit. Quality control was performed with the Agilent Bioanalyser.	Biotin	Standard Illumina labeling protocol.	9606	Standard Illumina hybridization protocol.	Arrays were scanned using the Illumina BeadArray Reader and the standard Illumina scanning protocol.	22_mRNA	Illumina BeadStudio processed without background correction or normalization for non-normalized data. Fastlo (PMID 15166021) normalized and log2 transformed for normalized data.	GPL15389	Virginia,Bartleson,Hebl	Mayo Clinic	200 1st St. SW	Rochester	MN	55905	USA	NONE	37846
639124 (mRNA)	GSM907226	RNA	1	cardiac tissue, HCM	Homo sapiens	Sex: female	age (yrs): 30	tissue: cardiac	disease state: hypertrophic cardiomyopathy (HCM)	sample type: case	total RNA	RNA was extracted using the QIAGEN MicroRNeasy mini kit in accordance with the prescribed protocol provided with the kit. Quality control was performed with the Agilent Bioanalyser.	Biotin	Standard Illumina labeling protocol.	9606	Standard Illumina hybridization protocol.	Arrays were scanned using the Illumina BeadArray Reader and the standard Illumina scanning protocol.	639124_mRNA	Illumina BeadStudio processed without background correction or normalization for non-normalized data. Fastlo (PMID 15166021) normalized and log2 transformed for normalized data.	GPL15389	Virginia,Bartleson,Hebl	Mayo Clinic	200 1st St. SW	Rochester	MN	55905	USA	NONE	37846
RR632698 (mRNA)	GSM907227	RNA	1	cardiac tissue, HCM	Homo sapiens	Sex: male	age (yrs): 31	tissue: cardiac	disease state: hypertrophic cardiomyopathy (HCM)	sample type: case	total RNA	RNA was extracted using the QIAGEN MicroRNeasy mini kit in accordance with the prescribed protocol provided with the kit. Quality control was performed with the Agilent Bioanalyser.	Biotin	Standard Illumina labeling protocol.	9606	Standard Illumina hybridization protocol.	Arrays were scanned using the Illumina BeadArray Reader and the standard Illumina scanning protocol.	RR632698_mRNA	Illumina BeadStudio processed without background correction or normalization for non-normalized data. Fastlo (PMID 15166021) normalized and log2 transformed for normalized data.	GPL15389	Virginia,Bartleson,Hebl	Mayo Clinic	200 1st St. SW	Rochester	MN	55905	USA	NONE	37846
R1 (mRNA)	GSM907228	RNA	1	cardiac tissue, HCM	Homo sapiens	Sex: female	age (yrs): 32	tissue: cardiac	disease state: hypertrophic cardiomyopathy (HCM)	sample type: case	total RNA	RNA was extracted using the QIAGEN MicroRNeasy mini kit in accordance with the prescribed protocol provided with the kit. Quality control was performed with the Agilent Bioanalyser.	Biotin	Standard Illumina labeling protocol.	9606	Standard Illumina hybridization protocol.	Arrays were scanned using the Illumina BeadArray Reader and the standard Illumina scanning protocol.	R1_mRNA	Illumina BeadStudio processed without background correction or normalization for non-normalized data. Fastlo (PMID 15166021) normalized and log2 transformed for normalized data.	GPL15389	Virginia,Bartleson,Hebl	Mayo Clinic	200 1st St. SW	Rochester	MN	55905	USA	NONE	37846
29 (mRNA)	GSM907229	RNA	1	cardiac tissue, HCM	Homo sapiens	Sex: female	age (yrs): 32	tissue: cardiac	disease state: hypertrophic cardiomyopathy (HCM)	sample type: case	total RNA	RNA was extracted using the QIAGEN MicroRNeasy mini kit in accordance with the prescribed protocol provided with the kit. Quality control was performed with the Agilent Bioanalyser.	Biotin	Standard Illumina labeling protocol.	9606	Standard Illumina hybridization protocol.	Arrays were scanned using the Illumina BeadArray Reader and the standard Illumina scanning protocol.	29_mRNA	Illumina BeadStudio processed without background correction or normalization for non-normalized data. Fastlo (PMID 15166021) normalized and log2 transformed for normalized data.	GPL15389	Virginia,Bartleson,Hebl	Mayo Clinic	200 1st St. SW	Rochester	MN	55905	USA	NONE	37846
R16 (mRNA)	GSM907230	RNA	1	cardiac tissue, HCM	Homo sapiens	Sex: female	age (yrs): 33	tissue: cardiac	disease state: hypertrophic cardiomyopathy (HCM)	sample type: case	total RNA	RNA was extracted using the QIAGEN MicroRNeasy mini kit in accordance with the prescribed protocol provided with the kit. Quality control was performed with the Agilent Bioanalyser.	Biotin	Standard Illumina labeling protocol.	9606	Standard Illumina hybridization protocol.	Arrays were scanned using the Illumina BeadArray Reader and the standard Illumina scanning protocol.	R16_mRNA	Illumina BeadStudio processed without background correction or normalization for non-normalized data. Fastlo (PMID 15166021) normalized and log2 transformed for normalized data.	GPL15389	Virginia,Bartleson,Hebl	Mayo Clinic	200 1st St. SW	Rochester	MN	55905	USA	NONE	37846
R53 (mRNA)	GSM907231	RNA	1	cardiac tissue, HCM	Homo sapiens	Sex: female	age (yrs): 35	tissue: cardiac	disease state: hypertrophic cardiomyopathy (HCM)	sample type: case	total RNA	RNA was extracted using the QIAGEN MicroRNeasy mini kit in accordance with the prescribed protocol provided with the kit. Quality control was performed with the Agilent Bioanalyser.	Biotin	Standard Illumina labeling protocol.	9606	Standard Illumina hybridization protocol.	Arrays were scanned using the Illumina BeadArray Reader and the standard Illumina scanning protocol.	R53_mRNA	Illumina BeadStudio processed without background correction or normalization for non-normalized data. Fastlo (PMID 15166021) normalized and log2 transformed for normalized data.	GPL15389	Virginia,Bartleson,Hebl	Mayo Clinic	200 1st St. SW	Rochester	MN	55905	USA	NONE	37846
669841 (mRNA)	GSM907232	RNA	1	cardiac tissue, HCM	Homo sapiens	Sex: female	age (yrs): 35	tissue: cardiac	disease state: hypertrophic cardiomyopathy (HCM)	sample type: case	total RNA	RNA was extracted using the QIAGEN MicroRNeasy mini kit in accordance with the prescribed protocol provided with the kit. Quality control was performed with the Agilent Bioanalyser.	Biotin	Standard Illumina labeling protocol.	9606	Standard Illumina hybridization protocol.	Arrays were scanned using the Illumina BeadArray Reader and the standard Illumina scanning protocol.	669841_mRNA	Illumina BeadStudio processed without background correction or normalization for non-normalized data. Fastlo (PMID 15166021) normalized and log2 transformed for normalized data.	GPL15389	Virginia,Bartleson,Hebl	Mayo Clinic	200 1st St. SW	Rochester	MN	55905	USA	NONE	37846
9 (mRNA)	GSM907233	RNA	1	cardiac tissue, HCM	Homo sapiens	Sex: female	age (yrs): 37	tissue: cardiac	disease state: hypertrophic cardiomyopathy (HCM)	sample type: case	total RNA	RNA was extracted using the QIAGEN MicroRNeasy mini kit in accordance with the prescribed protocol provided with the kit. Quality control was performed with the Agilent Bioanalyser.	Biotin	Standard Illumina labeling protocol.	9606	Standard Illumina hybridization protocol.	Arrays were scanned using the Illumina BeadArray Reader and the standard Illumina scanning protocol.	9_mRNA	Illumina BeadStudio processed without background correction or normalization for non-normalized data. Fastlo (PMID 15166021) normalized and log2 transformed for normalized data.	GPL15389	Virginia,Bartleson,Hebl	Mayo Clinic	200 1st St. SW	Rochester	MN	55905	USA	NONE	37846
17 (mRNA)	GSM907234	RNA	1	cardiac tissue, HCM	Homo sapiens	Sex: male	age (yrs): 37	tissue: cardiac	disease state: hypertrophic cardiomyopathy (HCM)	sample type: case	total RNA	RNA was extracted using the QIAGEN MicroRNeasy mini kit in accordance with the prescribed protocol provided with the kit. Quality control was performed with the Agilent Bioanalyser.	Biotin	Standard Illumina labeling protocol.	9606	Standard Illumina hybridization protocol.	Arrays were scanned using the Illumina BeadArray Reader and the standard Illumina scanning protocol.	17_mRNA	Illumina BeadStudio processed without background correction or normalization for non-normalized data. Fastlo (PMID 15166021) normalized and log2 transformed for normalized data.	GPL15389	Virginia,Bartleson,Hebl	Mayo Clinic	200 1st St. SW	Rochester	MN	55905	USA	NONE	37846
24 (mRNA)	GSM907235	RNA	1	cardiac tissue, HCM	Homo sapiens	Sex: male	age (yrs): 38	tissue: cardiac	disease state: hypertrophic cardiomyopathy (HCM)	sample type: case	total RNA	RNA was extracted using the QIAGEN MicroRNeasy mini kit in accordance with the prescribed protocol provided with the kit. Quality control was performed with the Agilent Bioanalyser.	Biotin	Standard Illumina labeling protocol.	9606	Standard Illumina hybridization protocol.	Arrays were scanned using the Illumina BeadArray Reader and the standard Illumina scanning protocol.	24_mRNA	Illumina BeadStudio processed without background correction or normalization for non-normalized data. Fastlo (PMID 15166021) normalized and log2 transformed for normalized data.	GPL15389	Virginia,Bartleson,Hebl	Mayo Clinic	200 1st St. SW	Rochester	MN	55905	USA	NONE	37846
656880 (mRNA)	GSM907236	RNA	1	cardiac tissue, HCM	Homo sapiens	Sex: female	age (yrs): 38	tissue: cardiac	disease state: hypertrophic cardiomyopathy (HCM)	sample type: case	total RNA	RNA was extracted using the QIAGEN MicroRNeasy mini kit in accordance with the prescribed protocol provided with the kit. Quality control was performed with the Agilent Bioanalyser.	Biotin	Standard Illumina labeling protocol.	9606	Standard Illumina hybridization protocol.	Arrays were scanned using the Illumina BeadArray Reader and the standard Illumina scanning protocol.	656880_mRNA	Illumina BeadStudio processed without background correction or normalization for non-normalized data. Fastlo (PMID 15166021) normalized and log2 transformed for normalized data.	GPL15389	Virginia,Bartleson,Hebl	Mayo Clinic	200 1st St. SW	Rochester	MN	55905	USA	NONE	37846
647526 (mRNA)	GSM907237	RNA	1	cardiac tissue, HCM	Homo sapiens	Sex: male	age (yrs): 41	tissue: cardiac	disease state: hypertrophic cardiomyopathy (HCM)	sample type: case	total RNA	RNA was extracted using the QIAGEN MicroRNeasy mini kit in accordance with the prescribed protocol provided with the kit. Quality control was performed with the Agilent Bioanalyser.	Biotin	Standard Illumina labeling protocol.	9606	Standard Illumina hybridization protocol.	Arrays were scanned using the Illumina BeadArray Reader and the standard Illumina scanning protocol.	647526_mRNA	Illumina BeadStudio processed without background correction or normalization for non-normalized data. Fastlo (PMID 15166021) normalized and log2 transformed for normalized data.	GPL15389	Virginia,Bartleson,Hebl	Mayo Clinic	200 1st St. SW	Rochester	MN	55905	USA	NONE	37846
R59 (mRNA)	GSM907238	RNA	1	cardiac tissue, HCM	Homo sapiens	Sex: female	age (yrs): 43	tissue: cardiac	disease state: hypertrophic cardiomyopathy (HCM)	sample type: case	total RNA	RNA was extracted using the QIAGEN MicroRNeasy mini kit in accordance with the prescribed protocol provided with the kit. Quality control was performed with the Agilent Bioanalyser.	Biotin	Standard Illumina labeling protocol.	9606	Standard Illumina hybridization protocol.	Arrays were scanned using the Illumina BeadArray Reader and the standard Illumina scanning protocol.	R59_mRNA	Illumina BeadStudio processed without background correction or normalization for non-normalized data. Fastlo (PMID 15166021) normalized and log2 transformed for normalized data.	GPL15389	Virginia,Bartleson,Hebl	Mayo Clinic	200 1st St. SW	Rochester	MN	55905	USA	NONE	37846
R607466 (mRNA)	GSM907239	RNA	1	cardiac tissue, HCM	Homo sapiens	Sex: male	age (yrs): 43	tissue: cardiac	disease state: hypertrophic cardiomyopathy (HCM)	sample type: case	total RNA	RNA was extracted using the QIAGEN MicroRNeasy mini kit in accordance with the prescribed protocol provided with the kit. Quality control was performed with the Agilent Bioanalyser.	Biotin	Standard Illumina labeling protocol.	9606	Standard Illumina hybridization protocol.	Arrays were scanned using the Illumina BeadArray Reader and the standard Illumina scanning protocol.	R607466_mRNA	Illumina BeadStudio processed without background correction or normalization for non-normalized data. Fastlo (PMID 15166021) normalized and log2 transformed for normalized data.	GPL15389	Virginia,Bartleson,Hebl	Mayo Clinic	200 1st St. SW	Rochester	MN	55905	USA	NONE	37846
R619278 (mRNA)	GSM907240	RNA	1	cardiac tissue, HCM	Homo sapiens	Sex: male	age (yrs): 43	tissue: cardiac	disease state: hypertrophic cardiomyopathy (HCM)	sample type: case	total RNA	RNA was extracted using the QIAGEN MicroRNeasy mini kit in accordance with the prescribed protocol provided with the kit. Quality control was performed with the Agilent Bioanalyser.	Biotin	Standard Illumina labeling protocol.	9606	Standard Illumina hybridization protocol.	Arrays were scanned using the Illumina BeadArray Reader and the standard Illumina scanning protocol.	R619278_mRNA	Illumina BeadStudio processed without background correction or normalization for non-normalized data. Fastlo (PMID 15166021) normalized and log2 transformed for normalized data.	GPL15389	Virginia,Bartleson,Hebl	Mayo Clinic	200 1st St. SW	Rochester	MN	55905	USA	NONE	37846
587005 (mRNA)	GSM907241	RNA	1	cardiac tissue, HCM	Homo sapiens	Sex: male	age (yrs): 43	tissue: cardiac	disease state: hypertrophic cardiomyopathy (HCM)	sample type: case	total RNA	RNA was extracted using the QIAGEN MicroRNeasy mini kit in accordance with the prescribed protocol provided with the kit. Quality control was performed with the Agilent Bioanalyser.	Biotin	Standard Illumina labeling protocol.	9606	Standard Illumina hybridization protocol.	Arrays were scanned using the Illumina BeadArray Reader and the standard Illumina scanning protocol.	587005_mRNA	Illumina BeadStudio processed without background correction or normalization for non-normalized data. Fastlo (PMID 15166021) normalized and log2 transformed for normalized data.	GPL15389	Virginia,Bartleson,Hebl	Mayo Clinic	200 1st St. SW	Rochester	MN	55905	USA	NONE	37846
36 (mRNA)	GSM907242	RNA	1	cardiac tissue, HCM	Homo sapiens	Sex: female	age (yrs): 44	tissue: cardiac	disease state: hypertrophic cardiomyopathy (HCM)	sample type: case	total RNA	RNA was extracted using the QIAGEN MicroRNeasy mini kit in accordance with the prescribed protocol provided with the kit. Quality control was performed with the Agilent Bioanalyser.	Biotin	Standard Illumina labeling protocol.	9606	Standard Illumina hybridization protocol.	Arrays were scanned using the Illumina BeadArray Reader and the standard Illumina scanning protocol.	36_mRNA	Illumina BeadStudio processed without background correction or normalization for non-normalized data. Fastlo (PMID 15166021) normalized and log2 transformed for normalized data.	GPL15389	Virginia,Bartleson,Hebl	Mayo Clinic	200 1st St. SW	Rochester	MN	55905	USA	NONE	37846
44 (mRNA)	GSM907243	RNA	1	cardiac tissue, HCM	Homo sapiens	Sex: female	age (yrs): 44	tissue: cardiac	disease state: hypertrophic cardiomyopathy (HCM)	sample type: case	total RNA	RNA was extracted using the QIAGEN MicroRNeasy mini kit in accordance with the prescribed protocol provided with the kit. Quality control was performed with the Agilent Bioanalyser.	Biotin	Standard Illumina labeling protocol.	9606	Standard Illumina hybridization protocol.	Arrays were scanned using the Illumina BeadArray Reader and the standard Illumina scanning protocol.	44_mRNA	Illumina BeadStudio processed without background correction or normalization for non-normalized data. Fastlo (PMID 15166021) normalized and log2 transformed for normalized data.	GPL15389	Virginia,Bartleson,Hebl	Mayo Clinic	200 1st St. SW	Rochester	MN	55905	USA	NONE	37846
RNM02 (mRNA)	GSM907244	RNA	1	cardiac tissue, HCM	Homo sapiens	Sex: male	age (yrs): 44	tissue: cardiac	disease state: hypertrophic cardiomyopathy (HCM)	sample type: case	total RNA	RNA was extracted using the QIAGEN MicroRNeasy mini kit in accordance with the prescribed protocol provided with the kit. Quality control was performed with the Agilent Bioanalyser.	Biotin	Standard Illumina labeling protocol.	9606	Standard Illumina hybridization protocol.	Arrays were scanned using the Illumina BeadArray Reader and the standard Illumina scanning protocol.	RNM02_mRNA	Illumina BeadStudio processed without background correction or normalization for non-normalized data. Fastlo (PMID 15166021) normalized and log2 transformed for normalized data.	GPL15389	Virginia,Bartleson,Hebl	Mayo Clinic	200 1st St. SW	Rochester	MN	55905	USA	NONE	37846
RNM05 (mRNA)	GSM907245	RNA	1	cardiac tissue, HCM	Homo sapiens	Sex: female	age (yrs): 45	tissue: cardiac	disease state: hypertrophic cardiomyopathy (HCM)	sample type: case	total RNA	RNA was extracted using the QIAGEN MicroRNeasy mini kit in accordance with the prescribed protocol provided with the kit. Quality control was performed with the Agilent Bioanalyser.	Biotin	Standard Illumina labeling protocol.	9606	Standard Illumina hybridization protocol.	Arrays were scanned using the Illumina BeadArray Reader and the standard Illumina scanning protocol.	RNM05_mRNA	Illumina BeadStudio processed without background correction or normalization for non-normalized data. Fastlo (PMID 15166021) normalized and log2 transformed for normalized data.	GPL15389	Virginia,Bartleson,Hebl	Mayo Clinic	200 1st St. SW	Rochester	MN	55905	USA	NONE	37846
RNM08 (mRNA)	GSM907246	RNA	1	cardiac tissue, HCM	Homo sapiens	Sex: male	age (yrs): 45	tissue: cardiac	disease state: hypertrophic cardiomyopathy (HCM)	sample type: case	total RNA	RNA was extracted using the QIAGEN MicroRNeasy mini kit in accordance with the prescribed protocol provided with the kit. Quality control was performed with the Agilent Bioanalyser.	Biotin	Standard Illumina labeling protocol.	9606	Standard Illumina hybridization protocol.	Arrays were scanned using the Illumina BeadArray Reader and the standard Illumina scanning protocol.	RNM08_mRNA	Illumina BeadStudio processed without background correction or normalization for non-normalized data. Fastlo (PMID 15166021) normalized and log2 transformed for normalized data.	GPL15389	Virginia,Bartleson,Hebl	Mayo Clinic	200 1st St. SW	Rochester	MN	55905	USA	NONE	37846
R32 (mRNA)	GSM907247	RNA	1	cardiac tissue, HCM	Homo sapiens	Sex: male	age (yrs): 45	tissue: cardiac	disease state: hypertrophic cardiomyopathy (HCM)	sample type: case	total RNA	RNA was extracted using the QIAGEN MicroRNeasy mini kit in accordance with the prescribed protocol provided with the kit. Quality control was performed with the Agilent Bioanalyser.	Biotin	Standard Illumina labeling protocol.	9606	Standard Illumina hybridization protocol.	Arrays were scanned using the Illumina BeadArray Reader and the standard Illumina scanning protocol.	R32_mRNA	Illumina BeadStudio processed without background correction or normalization for non-normalized data. Fastlo (PMID 15166021) normalized and log2 transformed for normalized data.	GPL15389	Virginia,Bartleson,Hebl	Mayo Clinic	200 1st St. SW	Rochester	MN	55905	USA	NONE	37846
649284 (mRNA)	GSM907248	RNA	1	cardiac tissue, HCM	Homo sapiens	Sex: male	age (yrs): 45	tissue: cardiac	disease state: hypertrophic cardiomyopathy (HCM)	sample type: case	total RNA	RNA was extracted using the QIAGEN MicroRNeasy mini kit in accordance with the prescribed protocol provided with the kit. Quality control was performed with the Agilent Bioanalyser.	Biotin	Standard Illumina labeling protocol.	9606	Standard Illumina hybridization protocol.	Arrays were scanned using the Illumina BeadArray Reader and the standard Illumina scanning protocol.	649284_mRNA	Illumina BeadStudio processed without background correction or normalization for non-normalized data. Fastlo (PMID 15166021) normalized and log2 transformed for normalized data.	GPL15389	Virginia,Bartleson,Hebl	Mayo Clinic	200 1st St. SW	Rochester	MN	55905	USA	NONE	37846
41 (mRNA)	GSM907249	RNA	1	cardiac tissue, HCM	Homo sapiens	Sex: male	age (yrs): 46	tissue: cardiac	disease state: hypertrophic cardiomyopathy (HCM)	sample type: case	total RNA	RNA was extracted using the QIAGEN MicroRNeasy mini kit in accordance with the prescribed protocol provided with the kit. Quality control was performed with the Agilent Bioanalyser.	Biotin	Standard Illumina labeling protocol.	9606	Standard Illumina hybridization protocol.	Arrays were scanned using the Illumina BeadArray Reader and the standard Illumina scanning protocol.	41_mRNA	Illumina BeadStudio processed without background correction or normalization for non-normalized data. Fastlo (PMID 15166021) normalized and log2 transformed for normalized data.	GPL15389	Virginia,Bartleson,Hebl	Mayo Clinic	200 1st St. SW	Rochester	MN	55905	USA	NONE	37846
45 (mRNA)	GSM907250	RNA	1	cardiac tissue, HCM	Homo sapiens	Sex: female	age (yrs): 46	tissue: cardiac	disease state: hypertrophic cardiomyopathy (HCM)	sample type: case	total RNA	RNA was extracted using the QIAGEN MicroRNeasy mini kit in accordance with the prescribed protocol provided with the kit. Quality control was performed with the Agilent Bioanalyser.	Biotin	Standard Illumina labeling protocol.	9606	Standard Illumina hybridization protocol.	Arrays were scanned using the Illumina BeadArray Reader and the standard Illumina scanning protocol.	45_mRNA	Illumina BeadStudio processed without background correction or normalization for non-normalized data. Fastlo (PMID 15166021) normalized and log2 transformed for normalized data.	GPL15389	Virginia,Bartleson,Hebl	Mayo Clinic	200 1st St. SW	Rochester	MN	55905	USA	NONE	37846
680701 (mRNA)	GSM907251	RNA	1	cardiac tissue, HCM	Homo sapiens	Sex: male	age (yrs): 47	tissue: cardiac	disease state: hypertrophic cardiomyopathy (HCM)	sample type: case	total RNA	RNA was extracted using the QIAGEN MicroRNeasy mini kit in accordance with the prescribed protocol provided with the kit. Quality control was performed with the Agilent Bioanalyser.	Biotin	Standard Illumina labeling protocol.	9606	Standard Illumina hybridization protocol.	Arrays were scanned using the Illumina BeadArray Reader and the standard Illumina scanning protocol.	680701_mRNA	Illumina BeadStudio processed without background correction or normalization for non-normalized data. Fastlo (PMID 15166021) normalized and log2 transformed for normalized data.	GPL15389	Virginia,Bartleson,Hebl	Mayo Clinic	200 1st St. SW	Rochester	MN	55905	USA	NONE	37846
R655639 (mRNA)	GSM907252	RNA	1	cardiac tissue, HCM	Homo sapiens	Sex: male	age (yrs): 48	tissue: cardiac	disease state: hypertrophic cardiomyopathy (HCM)	sample type: case	total RNA	RNA was extracted using the QIAGEN MicroRNeasy mini kit in accordance with the prescribed protocol provided with the kit. Quality control was performed with the Agilent Bioanalyser.	Biotin	Standard Illumina labeling protocol.	9606	Standard Illumina hybridization protocol.	Arrays were scanned using the Illumina BeadArray Reader and the standard Illumina scanning protocol.	R655639_mRNA	Illumina BeadStudio processed without background correction or normalization for non-normalized data. Fastlo (PMID 15166021) normalized and log2 transformed for normalized data.	GPL15389	Virginia,Bartleson,Hebl	Mayo Clinic	200 1st St. SW	Rochester	MN	55905	USA	NONE	37846
632093 (mRNA)	GSM907253	RNA	1	cardiac tissue, HCM	Homo sapiens	Sex: female	age (yrs): 48	tissue: cardiac	disease state: hypertrophic cardiomyopathy (HCM)	sample type: case	total RNA	RNA was extracted using the QIAGEN MicroRNeasy mini kit in accordance with the prescribed protocol provided with the kit. Quality control was performed with the Agilent Bioanalyser.	Biotin	Standard Illumina labeling protocol.	9606	Standard Illumina hybridization protocol.	Arrays were scanned using the Illumina BeadArray Reader and the standard Illumina scanning protocol.	632093_mRNA	Illumina BeadStudio processed without background correction or normalization for non-normalized data. Fastlo (PMID 15166021) normalized and log2 transformed for normalized data.	GPL15389	Virginia,Bartleson,Hebl	Mayo Clinic	200 1st St. SW	Rochester	MN	55905	USA	NONE	37846
653513 (mRNA)	GSM907254	RNA	1	cardiac tissue, HCM	Homo sapiens	Sex: male	age (yrs): 50	tissue: cardiac	disease state: hypertrophic cardiomyopathy (HCM)	sample type: case	total RNA	RNA was extracted using the QIAGEN MicroRNeasy mini kit in accordance with the prescribed protocol provided with the kit. Quality control was performed with the Agilent Bioanalyser.	Biotin	Standard Illumina labeling protocol.	9606	Standard Illumina hybridization protocol.	Arrays were scanned using the Illumina BeadArray Reader and the standard Illumina scanning protocol.	653513_mRNA	Illumina BeadStudio processed without background correction or normalization for non-normalized data. Fastlo (PMID 15166021) normalized and log2 transformed for normalized data.	GPL15389	Virginia,Bartleson,Hebl	Mayo Clinic	200 1st St. SW	Rochester	MN	55905	USA	NONE	37846
653809 (mRNA)	GSM907255	RNA	1	cardiac tissue, HCM	Homo sapiens	Sex: female	age (yrs): 50	tissue: cardiac	disease state: hypertrophic cardiomyopathy (HCM)	sample type: case	total RNA	RNA was extracted using the QIAGEN MicroRNeasy mini kit in accordance with the prescribed protocol provided with the kit. Quality control was performed with the Agilent Bioanalyser.	Biotin	Standard Illumina labeling protocol.	9606	Standard Illumina hybridization protocol.	Arrays were scanned using the Illumina BeadArray Reader and the standard Illumina scanning protocol.	653809_mRNA	Illumina BeadStudio processed without background correction or normalization for non-normalized data. Fastlo (PMID 15166021) normalized and log2 transformed for normalized data.	GPL15389	Virginia,Bartleson,Hebl	Mayo Clinic	200 1st St. SW	Rochester	MN	55905	USA	NONE	37846
R342632 (mRNA)	GSM907256	RNA	1	cardiac tissue, HCM	Homo sapiens	Sex: female	age (yrs): 51	tissue: cardiac	disease state: hypertrophic cardiomyopathy (HCM)	sample type: case	total RNA	RNA was extracted using the QIAGEN MicroRNeasy mini kit in accordance with the prescribed protocol provided with the kit. Quality control was performed with the Agilent Bioanalyser.	Biotin	Standard Illumina labeling protocol.	9606	Standard Illumina hybridization protocol.	Arrays were scanned using the Illumina BeadArray Reader and the standard Illumina scanning protocol.	R342632_mRNA	Illumina BeadStudio processed without background correction or normalization for non-normalized data. Fastlo (PMID 15166021) normalized and log2 transformed for normalized data.	GPL15389	Virginia,Bartleson,Hebl	Mayo Clinic	200 1st St. SW	Rochester	MN	55905	USA	NONE	37846
633322 (mRNA)	GSM907257	RNA	1	cardiac tissue, HCM	Homo sapiens	Sex: female	age (yrs): 51	tissue: cardiac	disease state: hypertrophic cardiomyopathy (HCM)	sample type: case	total RNA	RNA was extracted using the QIAGEN MicroRNeasy mini kit in accordance with the prescribed protocol provided with the kit. Quality control was performed with the Agilent Bioanalyser.	Biotin	Standard Illumina labeling protocol.	9606	Standard Illumina hybridization protocol.	Arrays were scanned using the Illumina BeadArray Reader and the standard Illumina scanning protocol.	633322_mRNA	Illumina BeadStudio processed without background correction or normalization for non-normalized data. Fastlo (PMID 15166021) normalized and log2 transformed for normalized data.	GPL15389	Virginia,Bartleson,Hebl	Mayo Clinic	200 1st St. SW	Rochester	MN	55905	USA	NONE	37846
656578 (mRNA)	GSM907258	RNA	1	cardiac tissue, HCM	Homo sapiens	Sex: female	age (yrs): 51	tissue: cardiac	disease state: hypertrophic cardiomyopathy (HCM)	sample type: case	total RNA	RNA was extracted using the QIAGEN MicroRNeasy mini kit in accordance with the prescribed protocol provided with the kit. Quality control was performed with the Agilent Bioanalyser.	Biotin	Standard Illumina labeling protocol.	9606	Standard Illumina hybridization protocol.	Arrays were scanned using the Illumina BeadArray Reader and the standard Illumina scanning protocol.	656578_mRNA	Illumina BeadStudio processed without background correction or normalization for non-normalized data. Fastlo (PMID 15166021) normalized and log2 transformed for normalized data.	GPL15389	Virginia,Bartleson,Hebl	Mayo Clinic	200 1st St. SW	Rochester	MN	55905	USA	NONE	37846
R8 (mRNA)	GSM907259	RNA	1	cardiac tissue, HCM	Homo sapiens	Sex: female	age (yrs): 52	tissue: cardiac	disease state: hypertrophic cardiomyopathy (HCM)	sample type: case	total RNA	RNA was extracted using the QIAGEN MicroRNeasy mini kit in accordance with the prescribed protocol provided with the kit. Quality control was performed with the Agilent Bioanalyser.	Biotin	Standard Illumina labeling protocol.	9606	Standard Illumina hybridization protocol.	Arrays were scanned using the Illumina BeadArray Reader and the standard Illumina scanning protocol.	R8_mRNA	Illumina BeadStudio processed without background correction or normalization for non-normalized data. Fastlo (PMID 15166021) normalized and log2 transformed for normalized data.	GPL15389	Virginia,Bartleson,Hebl	Mayo Clinic	200 1st St. SW	Rochester	MN	55905	USA	NONE	37846
R58 (mRNA)	GSM907260	RNA	1	cardiac tissue, HCM	Homo sapiens	Sex: male	age (yrs): 52	tissue: cardiac	disease state: hypertrophic cardiomyopathy (HCM)	sample type: case	total RNA	RNA was extracted using the QIAGEN MicroRNeasy mini kit in accordance with the prescribed protocol provided with the kit. Quality control was performed with the Agilent Bioanalyser.	Biotin	Standard Illumina labeling protocol.	9606	Standard Illumina hybridization protocol.	Arrays were scanned using the Illumina BeadArray Reader and the standard Illumina scanning protocol.	R58_mRNA	Illumina BeadStudio processed without background correction or normalization for non-normalized data. Fastlo (PMID 15166021) normalized and log2 transformed for normalized data.	GPL15389	Virginia,Bartleson,Hebl	Mayo Clinic	200 1st St. SW	Rochester	MN	55905	USA	NONE	37846
NM03 (mRNA)	GSM907261	RNA	1	cardiac tissue, HCM	Homo sapiens	Sex: female	age (yrs): 52	tissue: cardiac	disease state: hypertrophic cardiomyopathy (HCM)	sample type: case	total RNA	RNA was extracted using the QIAGEN MicroRNeasy mini kit in accordance with the prescribed protocol provided with the kit. Quality control was performed with the Agilent Bioanalyser.	Biotin	Standard Illumina labeling protocol.	9606	Standard Illumina hybridization protocol.	Arrays were scanned using the Illumina BeadArray Reader and the standard Illumina scanning protocol.	NM03_mRNA	Illumina BeadStudio processed without background correction or normalization for non-normalized data. Fastlo (PMID 15166021) normalized and log2 transformed for normalized data.	GPL15389	Virginia,Bartleson,Hebl	Mayo Clinic	200 1st St. SW	Rochester	MN	55905	USA	NONE	37846
27 (mRNA)	GSM907262	RNA	1	cardiac tissue, HCM	Homo sapiens	Sex: male	age (yrs): 52	tissue: cardiac	disease state: hypertrophic cardiomyopathy (HCM)	sample type: case	total RNA	RNA was extracted using the QIAGEN MicroRNeasy mini kit in accordance with the prescribed protocol provided with the kit. Quality control was performed with the Agilent Bioanalyser.	Biotin	Standard Illumina labeling protocol.	9606	Standard Illumina hybridization protocol.	Arrays were scanned using the Illumina BeadArray Reader and the standard Illumina scanning protocol.	27_mRNA	Illumina BeadStudio processed without background correction or normalization for non-normalized data. Fastlo (PMID 15166021) normalized and log2 transformed for normalized data.	GPL15389	Virginia,Bartleson,Hebl	Mayo Clinic	200 1st St. SW	Rochester	MN	55905	USA	NONE	37846
R50 (mRNA)	GSM907263	RNA	1	cardiac tissue, HCM	Homo sapiens	Sex: female	age (yrs): 53	tissue: cardiac	disease state: hypertrophic cardiomyopathy (HCM)	sample type: case	total RNA	RNA was extracted using the QIAGEN MicroRNeasy mini kit in accordance with the prescribed protocol provided with the kit. Quality control was performed with the Agilent Bioanalyser.	Biotin	Standard Illumina labeling protocol.	9606	Standard Illumina hybridization protocol.	Arrays were scanned using the Illumina BeadArray Reader and the standard Illumina scanning protocol.	R50_mRNA	Illumina BeadStudio processed without background correction or normalization for non-normalized data. Fastlo (PMID 15166021) normalized and log2 transformed for normalized data.	GPL15389	Virginia,Bartleson,Hebl	Mayo Clinic	200 1st St. SW	Rochester	MN	55905	USA	NONE	37846
RNM06 (mRNA)	GSM907264	RNA	1	cardiac tissue, HCM	Homo sapiens	Sex: male	age (yrs): 53	tissue: cardiac	disease state: hypertrophic cardiomyopathy (HCM)	sample type: case	total RNA	RNA was extracted using the QIAGEN MicroRNeasy mini kit in accordance with the prescribed protocol provided with the kit. Quality control was performed with the Agilent Bioanalyser.	Biotin	Standard Illumina labeling protocol.	9606	Standard Illumina hybridization protocol.	Arrays were scanned using the Illumina BeadArray Reader and the standard Illumina scanning protocol.	RNM06_mRNA	Illumina BeadStudio processed without background correction or normalization for non-normalized data. Fastlo (PMID 15166021) normalized and log2 transformed for normalized data.	GPL15389	Virginia,Bartleson,Hebl	Mayo Clinic	200 1st St. SW	Rochester	MN	55905	USA	NONE	37846
48 (mRNA)	GSM907265	RNA	1	cardiac tissue, HCM	Homo sapiens	Sex: female	age (yrs): 54	tissue: cardiac	disease state: hypertrophic cardiomyopathy (HCM)	sample type: case	total RNA	RNA was extracted using the QIAGEN MicroRNeasy mini kit in accordance with the prescribed protocol provided with the kit. Quality control was performed with the Agilent Bioanalyser.	Biotin	Standard Illumina labeling protocol.	9606	Standard Illumina hybridization protocol.	Arrays were scanned using the Illumina BeadArray Reader and the standard Illumina scanning protocol.	48_mRNA	Illumina BeadStudio processed without background correction or normalization for non-normalized data. Fastlo (PMID 15166021) normalized and log2 transformed for normalized data.	GPL15389	Virginia,Bartleson,Hebl	Mayo Clinic	200 1st St. SW	Rochester	MN	55905	USA	NONE	37846
49 (mRNA)	GSM907266	RNA	1	cardiac tissue, HCM	Homo sapiens	Sex: female	age (yrs): 54	tissue: cardiac	disease state: hypertrophic cardiomyopathy (HCM)	sample type: case	total RNA	RNA was extracted using the QIAGEN MicroRNeasy mini kit in accordance with the prescribed protocol provided with the kit. Quality control was performed with the Agilent Bioanalyser.	Biotin	Standard Illumina labeling protocol.	9606	Standard Illumina hybridization protocol.	Arrays were scanned using the Illumina BeadArray Reader and the standard Illumina scanning protocol.	49_mRNA	Illumina BeadStudio processed without background correction or normalization for non-normalized data. Fastlo (PMID 15166021) normalized and log2 transformed for normalized data.	GPL15389	Virginia,Bartleson,Hebl	Mayo Clinic	200 1st St. SW	Rochester	MN	55905	USA	NONE	37846
610700 (mRNA)	GSM907267	RNA	1	cardiac tissue, HCM	Homo sapiens	Sex: male	age (yrs): 54	tissue: cardiac	disease state: hypertrophic cardiomyopathy (HCM)	sample type: case	total RNA	RNA was extracted using the QIAGEN MicroRNeasy mini kit in accordance with the prescribed protocol provided with the kit. Quality control was performed with the Agilent Bioanalyser.	Biotin	Standard Illumina labeling protocol.	9606	Standard Illumina hybridization protocol.	Arrays were scanned using the Illumina BeadArray Reader and the standard Illumina scanning protocol.	610700_mRNA	Illumina BeadStudio processed without background correction or normalization for non-normalized data. Fastlo (PMID 15166021) normalized and log2 transformed for normalized data.	GPL15389	Virginia,Bartleson,Hebl	Mayo Clinic	200 1st St. SW	Rochester	MN	55905	USA	NONE	37846
R620009 (mRNA)	GSM907268	RNA	1	cardiac tissue, HCM	Homo sapiens	Sex: female	age (yrs): 55	tissue: cardiac	disease state: hypertrophic cardiomyopathy (HCM)	sample type: case	total RNA	RNA was extracted using the QIAGEN MicroRNeasy mini kit in accordance with the prescribed protocol provided with the kit. Quality control was performed with the Agilent Bioanalyser.	Biotin	Standard Illumina labeling protocol.	9606	Standard Illumina hybridization protocol.	Arrays were scanned using the Illumina BeadArray Reader and the standard Illumina scanning protocol.	R620009_mRNA	Illumina BeadStudio processed without background correction or normalization for non-normalized data. Fastlo (PMID 15166021) normalized and log2 transformed for normalized data.	GPL15389	Virginia,Bartleson,Hebl	Mayo Clinic	200 1st St. SW	Rochester	MN	55905	USA	NONE	37846
46 (mRNA)	GSM907269	RNA	1	cardiac tissue, HCM	Homo sapiens	Sex: female	age (yrs): 56	tissue: cardiac	disease state: hypertrophic cardiomyopathy (HCM)	sample type: case	total RNA	RNA was extracted using the QIAGEN MicroRNeasy mini kit in accordance with the prescribed protocol provided with the kit. Quality control was performed with the Agilent Bioanalyser.	Biotin	Standard Illumina labeling protocol.	9606	Standard Illumina hybridization protocol.	Arrays were scanned using the Illumina BeadArray Reader and the standard Illumina scanning protocol.	46_mRNA	Illumina BeadStudio processed without background correction or normalization for non-normalized data. Fastlo (PMID 15166021) normalized and log2 transformed for normalized data.	GPL15389	Virginia,Bartleson,Hebl	Mayo Clinic	200 1st St. SW	Rochester	MN	55905	USA	NONE	37846
R656518 (mRNA)	GSM907270	RNA	1	cardiac tissue, HCM	Homo sapiens	Sex: male	age (yrs): 56	tissue: cardiac	disease state: hypertrophic cardiomyopathy (HCM)	sample type: case	total RNA	RNA was extracted using the QIAGEN MicroRNeasy mini kit in accordance with the prescribed protocol provided with the kit. Quality control was performed with the Agilent Bioanalyser.	Biotin	Standard Illumina labeling protocol.	9606	Standard Illumina hybridization protocol.	Arrays were scanned using the Illumina BeadArray Reader and the standard Illumina scanning protocol.	R656518_mRNA	Illumina BeadStudio processed without background correction or normalization for non-normalized data. Fastlo (PMID 15166021) normalized and log2 transformed for normalized data.	GPL15389	Virginia,Bartleson,Hebl	Mayo Clinic	200 1st St. SW	Rochester	MN	55905	USA	NONE	37846
370118 (mRNA)	GSM907271	RNA	1	cardiac tissue, HCM	Homo sapiens	Sex: female	age (yrs): 56	tissue: cardiac	disease state: hypertrophic cardiomyopathy (HCM)	sample type: case	total RNA	RNA was extracted using the QIAGEN MicroRNeasy mini kit in accordance with the prescribed protocol provided with the kit. Quality control was performed with the Agilent Bioanalyser.	Biotin	Standard Illumina labeling protocol.	9606	Standard Illumina hybridization protocol.	Arrays were scanned using the Illumina BeadArray Reader and the standard Illumina scanning protocol.	370118_mRNA	Illumina BeadStudio processed without background correction or normalization for non-normalized data. Fastlo (PMID 15166021) normalized and log2 transformed for normalized data.	GPL15389	Virginia,Bartleson,Hebl	Mayo Clinic	200 1st St. SW	Rochester	MN	55905	USA	NONE	37846
687046 (mRNA)	GSM907272	RNA	1	cardiac tissue, HCM	Homo sapiens	Sex: male	age (yrs): 56	tissue: cardiac	disease state: hypertrophic cardiomyopathy (HCM)	sample type: case	total RNA	RNA was extracted using the QIAGEN MicroRNeasy mini kit in accordance with the prescribed protocol provided with the kit. Quality control was performed with the Agilent Bioanalyser.	Biotin	Standard Illumina labeling protocol.	9606	Standard Illumina hybridization protocol.	Arrays were scanned using the Illumina BeadArray Reader and the standard Illumina scanning protocol.	687046_mRNA	Illumina BeadStudio processed without background correction or normalization for non-normalized data. Fastlo (PMID 15166021) normalized and log2 transformed for normalized data.	GPL15389	Virginia,Bartleson,Hebl	Mayo Clinic	200 1st St. SW	Rochester	MN	55905	USA	NONE	37846
653447 (mRNA)	GSM907273	RNA	1	cardiac tissue, HCM	Homo sapiens	Sex: male	age (yrs): 57	tissue: cardiac	disease state: hypertrophic cardiomyopathy (HCM)	sample type: case	total RNA	RNA was extracted using the QIAGEN MicroRNeasy mini kit in accordance with the prescribed protocol provided with the kit. Quality control was performed with the Agilent Bioanalyser.	Biotin	Standard Illumina labeling protocol.	9606	Standard Illumina hybridization protocol.	Arrays were scanned using the Illumina BeadArray Reader and the standard Illumina scanning protocol.	653447_mRNA	Illumina BeadStudio processed without background correction or normalization for non-normalized data. Fastlo (PMID 15166021) normalized and log2 transformed for normalized data.	GPL15389	Virginia,Bartleson,Hebl	Mayo Clinic	200 1st St. SW	Rochester	MN	55905	USA	NONE	37846
663702 (mRNA)	GSM907274	RNA	1	cardiac tissue, HCM	Homo sapiens	Sex: female	age (yrs): 58	tissue: cardiac	disease state: hypertrophic cardiomyopathy (HCM)	sample type: case	total RNA	RNA was extracted using the QIAGEN MicroRNeasy mini kit in accordance with the prescribed protocol provided with the kit. Quality control was performed with the Agilent Bioanalyser.	Biotin	Standard Illumina labeling protocol.	9606	Standard Illumina hybridization protocol.	Arrays were scanned using the Illumina BeadArray Reader and the standard Illumina scanning protocol.	663702_mRNA	Illumina BeadStudio processed without background correction or normalization for non-normalized data. Fastlo (PMID 15166021) normalized and log2 transformed for normalized data.	GPL15389	Virginia,Bartleson,Hebl	Mayo Clinic	200 1st St. SW	Rochester	MN	55905	USA	NONE	37846
663118 (mRNA)	GSM907275	RNA	1	cardiac tissue, HCM	Homo sapiens	Sex: male	age (yrs): 58	tissue: cardiac	disease state: hypertrophic cardiomyopathy (HCM)	sample type: case	total RNA	RNA was extracted using the QIAGEN MicroRNeasy mini kit in accordance with the prescribed protocol provided with the kit. Quality control was performed with the Agilent Bioanalyser.	Biotin	Standard Illumina labeling protocol.	9606	Standard Illumina hybridization protocol.	Arrays were scanned using the Illumina BeadArray Reader and the standard Illumina scanning protocol.	663118_mRNA	Illumina BeadStudio processed without background correction or normalization for non-normalized data. Fastlo (PMID 15166021) normalized and log2 transformed for normalized data.	GPL15389	Virginia,Bartleson,Hebl	Mayo Clinic	200 1st St. SW	Rochester	MN	55905	USA	NONE	37846
673367 (mRNA)	GSM907276	RNA	1	cardiac tissue, HCM	Homo sapiens	Sex: male	age (yrs): 59	tissue: cardiac	disease state: hypertrophic cardiomyopathy (HCM)	sample type: case	total RNA	RNA was extracted using the QIAGEN MicroRNeasy mini kit in accordance with the prescribed protocol provided with the kit. Quality control was performed with the Agilent Bioanalyser.	Biotin	Standard Illumina labeling protocol.	9606	Standard Illumina hybridization protocol.	Arrays were scanned using the Illumina BeadArray Reader and the standard Illumina scanning protocol.	673367_mRNA	Illumina BeadStudio processed without background correction or normalization for non-normalized data. Fastlo (PMID 15166021) normalized and log2 transformed for normalized data.	GPL15389	Virginia,Bartleson,Hebl	Mayo Clinic	200 1st St. SW	Rochester	MN	55905	USA	NONE	37846
683304 (mRNA)	GSM907277	RNA	1	cardiac tissue, HCM	Homo sapiens	Sex: male	age (yrs): 59	tissue: cardiac	disease state: hypertrophic cardiomyopathy (HCM)	sample type: case	total RNA	RNA was extracted using the QIAGEN MicroRNeasy mini kit in accordance with the prescribed protocol provided with the kit. Quality control was performed with the Agilent Bioanalyser.	Biotin	Standard Illumina labeling protocol.	9606	Standard Illumina hybridization protocol.	Arrays were scanned using the Illumina BeadArray Reader and the standard Illumina scanning protocol.	683304_mRNA	Illumina BeadStudio processed without background correction or normalization for non-normalized data. Fastlo (PMID 15166021) normalized and log2 transformed for normalized data.	GPL15389	Virginia,Bartleson,Hebl	Mayo Clinic	200 1st St. SW	Rochester	MN	55905	USA	NONE	37846
638751 (mRNA)	GSM907278	RNA	1	cardiac tissue, HCM	Homo sapiens	Sex: male	age (yrs): 59	tissue: cardiac	disease state: hypertrophic cardiomyopathy (HCM)	sample type: case	total RNA	RNA was extracted using the QIAGEN MicroRNeasy mini kit in accordance with the prescribed protocol provided with the kit. Quality control was performed with the Agilent Bioanalyser.	Biotin	Standard Illumina labeling protocol.	9606	Standard Illumina hybridization protocol.	Arrays were scanned using the Illumina BeadArray Reader and the standard Illumina scanning protocol.	638751_mRNA	Illumina BeadStudio processed without background correction or normalization for non-normalized data. Fastlo (PMID 15166021) normalized and log2 transformed for normalized data.	GPL15389	Virginia,Bartleson,Hebl	Mayo Clinic	200 1st St. SW	Rochester	MN	55905	USA	NONE	37846
645586 (mRNA)	GSM907279	RNA	1	cardiac tissue, HCM	Homo sapiens	Sex: female	age (yrs): 59	tissue: cardiac	disease state: hypertrophic cardiomyopathy (HCM)	sample type: case	total RNA	RNA was extracted using the QIAGEN MicroRNeasy mini kit in accordance with the prescribed protocol provided with the kit. Quality control was performed with the Agilent Bioanalyser.	Biotin	Standard Illumina labeling protocol.	9606	Standard Illumina hybridization protocol.	Arrays were scanned using the Illumina BeadArray Reader and the standard Illumina scanning protocol.	645586_mRNA	Illumina BeadStudio processed without background correction or normalization for non-normalized data. Fastlo (PMID 15166021) normalized and log2 transformed for normalized data.	GPL15389	Virginia,Bartleson,Hebl	Mayo Clinic	200 1st St. SW	Rochester	MN	55905	USA	NONE	37846
661552 (mRNA)	GSM907280	RNA	1	cardiac tissue, HCM	Homo sapiens	Sex: male	age (yrs): 59	tissue: cardiac	disease state: hypertrophic cardiomyopathy (HCM)	sample type: case	total RNA	RNA was extracted using the QIAGEN MicroRNeasy mini kit in accordance with the prescribed protocol provided with the kit. Quality control was performed with the Agilent Bioanalyser.	Biotin	Standard Illumina labeling protocol.	9606	Standard Illumina hybridization protocol.	Arrays were scanned using the Illumina BeadArray Reader and the standard Illumina scanning protocol.	661552_mRNA	Illumina BeadStudio processed without background correction or normalization for non-normalized data. Fastlo (PMID 15166021) normalized and log2 transformed for normalized data.	GPL15389	Virginia,Bartleson,Hebl	Mayo Clinic	200 1st St. SW	Rochester	MN	55905	USA	NONE	37846
631131 (mRNA)	GSM907281	RNA	1	cardiac tissue, HCM	Homo sapiens	Sex: male	age (yrs): 59	tissue: cardiac	disease state: hypertrophic cardiomyopathy (HCM)	sample type: case	total RNA	RNA was extracted using the QIAGEN MicroRNeasy mini kit in accordance with the prescribed protocol provided with the kit. Quality control was performed with the Agilent Bioanalyser.	Biotin	Standard Illumina labeling protocol.	9606	Standard Illumina hybridization protocol.	Arrays were scanned using the Illumina BeadArray Reader and the standard Illumina scanning protocol.	631131_mRNA	Illumina BeadStudio processed without background correction or normalization for non-normalized data. Fastlo (PMID 15166021) normalized and log2 transformed for normalized data.	GPL15389	Virginia,Bartleson,Hebl	Mayo Clinic	200 1st St. SW	Rochester	MN	55905	USA	NONE	37846
RNM04 (mRNA)	GSM907282	RNA	1	cardiac tissue, HCM	Homo sapiens	Sex: female	age (yrs): 60	tissue: cardiac	disease state: hypertrophic cardiomyopathy (HCM)	sample type: case	total RNA	RNA was extracted using the QIAGEN MicroRNeasy mini kit in accordance with the prescribed protocol provided with the kit. Quality control was performed with the Agilent Bioanalyser.	Biotin	Standard Illumina labeling protocol.	9606	Standard Illumina hybridization protocol.	Arrays were scanned using the Illumina BeadArray Reader and the standard Illumina scanning protocol.	RNM04_mRNA	Illumina BeadStudio processed without background correction or normalization for non-normalized data. Fastlo (PMID 15166021) normalized and log2 transformed for normalized data.	GPL15389	Virginia,Bartleson,Hebl	Mayo Clinic	200 1st St. SW	Rochester	MN	55905	USA	NONE	37846
653448 (mRNA)	GSM907283	RNA	1	cardiac tissue, HCM	Homo sapiens	Sex: male	age (yrs): 60	tissue: cardiac	disease state: hypertrophic cardiomyopathy (HCM)	sample type: case	total RNA	RNA was extracted using the QIAGEN MicroRNeasy mini kit in accordance with the prescribed protocol provided with the kit. Quality control was performed with the Agilent Bioanalyser.	Biotin	Standard Illumina labeling protocol.	9606	Standard Illumina hybridization protocol.	Arrays were scanned using the Illumina BeadArray Reader and the standard Illumina scanning protocol.	653448_mRNA	Illumina BeadStudio processed without background correction or normalization for non-normalized data. Fastlo (PMID 15166021) normalized and log2 transformed for normalized data.	GPL15389	Virginia,Bartleson,Hebl	Mayo Clinic	200 1st St. SW	Rochester	MN	55905	USA	NONE	37846
47 (mRNA)	GSM907284	RNA	1	cardiac tissue, HCM	Homo sapiens	Sex: male	age (yrs): 62	tissue: cardiac	disease state: hypertrophic cardiomyopathy (HCM)	sample type: case	total RNA	RNA was extracted using the QIAGEN MicroRNeasy mini kit in accordance with the prescribed protocol provided with the kit. Quality control was performed with the Agilent Bioanalyser.	Biotin	Standard Illumina labeling protocol.	9606	Standard Illumina hybridization protocol.	Arrays were scanned using the Illumina BeadArray Reader and the standard Illumina scanning protocol.	47_mRNA	Illumina BeadStudio processed without background correction or normalization for non-normalized data. Fastlo (PMID 15166021) normalized and log2 transformed for normalized data.	GPL15389	Virginia,Bartleson,Hebl	Mayo Clinic	200 1st St. SW	Rochester	MN	55905	USA	NONE	37846
647527 (mRNA)	GSM907285	RNA	1	cardiac tissue, HCM	Homo sapiens	Sex: male	age (yrs): 63	tissue: cardiac	disease state: hypertrophic cardiomyopathy (HCM)	sample type: case	total RNA	RNA was extracted using the QIAGEN MicroRNeasy mini kit in accordance with the prescribed protocol provided with the kit. Quality control was performed with the Agilent Bioanalyser.	Biotin	Standard Illumina labeling protocol.	9606	Standard Illumina hybridization protocol.	Arrays were scanned using the Illumina BeadArray Reader and the standard Illumina scanning protocol.	647527_mRNA	Illumina BeadStudio processed without background correction or normalization for non-normalized data. Fastlo (PMID 15166021) normalized and log2 transformed for normalized data.	GPL15389	Virginia,Bartleson,Hebl	Mayo Clinic	200 1st St. SW	Rochester	MN	55905	USA	NONE	37846
637810 (mRNA)	GSM907286	RNA	1	cardiac tissue, HCM	Homo sapiens	Sex: female	age (yrs): 64	tissue: cardiac	disease state: hypertrophic cardiomyopathy (HCM)	sample type: case	total RNA	RNA was extracted using the QIAGEN MicroRNeasy mini kit in accordance with the prescribed protocol provided with the kit. Quality control was performed with the Agilent Bioanalyser.	Biotin	Standard Illumina labeling protocol.	9606	Standard Illumina hybridization protocol.	Arrays were scanned using the Illumina BeadArray Reader and the standard Illumina scanning protocol.	637810_mRNA	Illumina BeadStudio processed without background correction or normalization for non-normalized data. Fastlo (PMID 15166021) normalized and log2 transformed for normalized data.	GPL15389	Virginia,Bartleson,Hebl	Mayo Clinic	200 1st St. SW	Rochester	MN	55905	USA	NONE	37846
634021 (mRNA)	GSM907287	RNA	1	cardiac tissue, HCM	Homo sapiens	Sex: male	age (yrs): 65	tissue: cardiac	disease state: hypertrophic cardiomyopathy (HCM)	sample type: case	total RNA	RNA was extracted using the QIAGEN MicroRNeasy mini kit in accordance with the prescribed protocol provided with the kit. Quality control was performed with the Agilent Bioanalyser.	Biotin	Standard Illumina labeling protocol.	9606	Standard Illumina hybridization protocol.	Arrays were scanned using the Illumina BeadArray Reader and the standard Illumina scanning protocol.	634021_mRNA	Illumina BeadStudio processed without background correction or normalization for non-normalized data. Fastlo (PMID 15166021) normalized and log2 transformed for normalized data.	GPL15389	Virginia,Bartleson,Hebl	Mayo Clinic	200 1st St. SW	Rochester	MN	55905	USA	NONE	37846
R671993 (mRNA)	GSM907288	RNA	1	cardiac tissue, HCM	Homo sapiens	Sex: male	age (yrs): 65	tissue: cardiac	disease state: hypertrophic cardiomyopathy (HCM)	sample type: case	total RNA	RNA was extracted using the QIAGEN MicroRNeasy mini kit in accordance with the prescribed protocol provided with the kit. Quality control was performed with the Agilent Bioanalyser.	Biotin	Standard Illumina labeling protocol.	9606	Standard Illumina hybridization protocol.	Arrays were scanned using the Illumina BeadArray Reader and the standard Illumina scanning protocol.	R671993_mRNA	Illumina BeadStudio processed without background correction or normalization for non-normalized data. Fastlo (PMID 15166021) normalized and log2 transformed for normalized data.	GPL15389	Virginia,Bartleson,Hebl	Mayo Clinic	200 1st St. SW	Rochester	MN	55905	USA	NONE	37846
R35 (mRNA)	GSM907289	RNA	1	cardiac tissue, HCM	Homo sapiens	Sex: female	age (yrs): 66	tissue: cardiac	disease state: hypertrophic cardiomyopathy (HCM)	sample type: case	total RNA	RNA was extracted using the QIAGEN MicroRNeasy mini kit in accordance with the prescribed protocol provided with the kit. Quality control was performed with the Agilent Bioanalyser.	Biotin	Standard Illumina labeling protocol.	9606	Standard Illumina hybridization protocol.	Arrays were scanned using the Illumina BeadArray Reader and the standard Illumina scanning protocol.	R35_mRNA	Illumina BeadStudio processed without background correction or normalization for non-normalized data. Fastlo (PMID 15166021) normalized and log2 transformed for normalized data.	GPL15389	Virginia,Bartleson,Hebl	Mayo Clinic	200 1st St. SW	Rochester	MN	55905	USA	NONE	37846
3 (mRNA)	GSM907290	RNA	1	cardiac tissue, HCM	Homo sapiens	Sex: female	age (yrs): 67	tissue: cardiac	disease state: hypertrophic cardiomyopathy (HCM)	sample type: case	total RNA	RNA was extracted using the QIAGEN MicroRNeasy mini kit in accordance with the prescribed protocol provided with the kit. Quality control was performed with the Agilent Bioanalyser.	Biotin	Standard Illumina labeling protocol.	9606	Standard Illumina hybridization protocol.	Arrays were scanned using the Illumina BeadArray Reader and the standard Illumina scanning protocol.	3_mRNA	Illumina BeadStudio processed without background correction or normalization for non-normalized data. Fastlo (PMID 15166021) normalized and log2 transformed for normalized data.	GPL15389	Virginia,Bartleson,Hebl	Mayo Clinic	200 1st St. SW	Rochester	MN	55905	USA	NONE	37846
670152 (mRNA)	GSM907291	RNA	1	cardiac tissue, HCM	Homo sapiens	Sex: female	age (yrs): 67	tissue: cardiac	disease state: hypertrophic cardiomyopathy (HCM)	sample type: case	total RNA	RNA was extracted using the QIAGEN MicroRNeasy mini kit in accordance with the prescribed protocol provided with the kit. Quality control was performed with the Agilent Bioanalyser.	Biotin	Standard Illumina labeling protocol.	9606	Standard Illumina hybridization protocol.	Arrays were scanned using the Illumina BeadArray Reader and the standard Illumina scanning protocol.	670152_mRNA	Illumina BeadStudio processed without background correction or normalization for non-normalized data. Fastlo (PMID 15166021) normalized and log2 transformed for normalized data.	GPL15389	Virginia,Bartleson,Hebl	Mayo Clinic	200 1st St. SW	Rochester	MN	55905	USA	NONE	37846
30 (mRNA)	GSM907292	RNA	1	cardiac tissue, HCM	Homo sapiens	Sex: female	age (yrs): 67	tissue: cardiac	disease state: hypertrophic cardiomyopathy (HCM)	sample type: case	total RNA	RNA was extracted using the QIAGEN MicroRNeasy mini kit in accordance with the prescribed protocol provided with the kit. Quality control was performed with the Agilent Bioanalyser.	Biotin	Standard Illumina labeling protocol.	9606	Standard Illumina hybridization protocol.	Arrays were scanned using the Illumina BeadArray Reader and the standard Illumina scanning protocol.	30_mRNA	Illumina BeadStudio processed without background correction or normalization for non-normalized data. Fastlo (PMID 15166021) normalized and log2 transformed for normalized data.	GPL15389	Virginia,Bartleson,Hebl	Mayo Clinic	200 1st St. SW	Rochester	MN	55905	USA	NONE	37846
631132 (mRNA)	GSM907293	RNA	1	cardiac tissue, HCM	Homo sapiens	Sex: male	age (yrs): 67	tissue: cardiac	disease state: hypertrophic cardiomyopathy (HCM)	sample type: case	total RNA	RNA was extracted using the QIAGEN MicroRNeasy mini kit in accordance with the prescribed protocol provided with the kit. Quality control was performed with the Agilent Bioanalyser.	Biotin	Standard Illumina labeling protocol.	9606	Standard Illumina hybridization protocol.	Arrays were scanned using the Illumina BeadArray Reader and the standard Illumina scanning protocol.	631132_mRNA	Illumina BeadStudio processed without background correction or normalization for non-normalized data. Fastlo (PMID 15166021) normalized and log2 transformed for normalized data.	GPL15389	Virginia,Bartleson,Hebl	Mayo Clinic	200 1st St. SW	Rochester	MN	55905	USA	NONE	37846
R633573 (mRNA)	GSM907294	RNA	1	cardiac tissue, HCM	Homo sapiens	Sex: male	age (yrs): 67	tissue: cardiac	disease state: hypertrophic cardiomyopathy (HCM)	sample type: case	total RNA	RNA was extracted using the QIAGEN MicroRNeasy mini kit in accordance with the prescribed protocol provided with the kit. Quality control was performed with the Agilent Bioanalyser.	Biotin	Standard Illumina labeling protocol.	9606	Standard Illumina hybridization protocol.	Arrays were scanned using the Illumina BeadArray Reader and the standard Illumina scanning protocol.	R633573_mRNA	Illumina BeadStudio processed without background correction or normalization for non-normalized data. Fastlo (PMID 15166021) normalized and log2 transformed for normalized data.	GPL15389	Virginia,Bartleson,Hebl	Mayo Clinic	200 1st St. SW	Rochester	MN	55905	USA	NONE	37846
639649 (mRNA)	GSM907295	RNA	1	cardiac tissue, HCM	Homo sapiens	Sex: male	age (yrs): 67	tissue: cardiac	disease state: hypertrophic cardiomyopathy (HCM)	sample type: case	total RNA	RNA was extracted using the QIAGEN MicroRNeasy mini kit in accordance with the prescribed protocol provided with the kit. Quality control was performed with the Agilent Bioanalyser.	Biotin	Standard Illumina labeling protocol.	9606	Standard Illumina hybridization protocol.	Arrays were scanned using the Illumina BeadArray Reader and the standard Illumina scanning protocol.	639649_mRNA	Illumina BeadStudio processed without background correction or normalization for non-normalized data. Fastlo (PMID 15166021) normalized and log2 transformed for normalized data.	GPL15389	Virginia,Bartleson,Hebl	Mayo Clinic	200 1st St. SW	Rochester	MN	55905	USA	NONE	37846
39 (mRNA)	GSM907296	RNA	1	cardiac tissue, HCM	Homo sapiens	Sex: female	age (yrs): 69	tissue: cardiac	disease state: hypertrophic cardiomyopathy (HCM)	sample type: case	total RNA	RNA was extracted using the QIAGEN MicroRNeasy mini kit in accordance with the prescribed protocol provided with the kit. Quality control was performed with the Agilent Bioanalyser.	Biotin	Standard Illumina labeling protocol.	9606	Standard Illumina hybridization protocol.	Arrays were scanned using the Illumina BeadArray Reader and the standard Illumina scanning protocol.	39_mRNA	Illumina BeadStudio processed without background correction or normalization for non-normalized data. Fastlo (PMID 15166021) normalized and log2 transformed for normalized data.	GPL15389	Virginia,Bartleson,Hebl	Mayo Clinic	200 1st St. SW	Rochester	MN	55905	USA	NONE	37846
28 (mRNA)	GSM907297	RNA	1	cardiac tissue, HCM	Homo sapiens	Sex: female	age (yrs): 69	tissue: cardiac	disease state: hypertrophic cardiomyopathy (HCM)	sample type: case	total RNA	RNA was extracted using the QIAGEN MicroRNeasy mini kit in accordance with the prescribed protocol provided with the kit. Quality control was performed with the Agilent Bioanalyser.	Biotin	Standard Illumina labeling protocol.	9606	Standard Illumina hybridization protocol.	Arrays were scanned using the Illumina BeadArray Reader and the standard Illumina scanning protocol.	28_mRNA	Illumina BeadStudio processed without background correction or normalization for non-normalized data. Fastlo (PMID 15166021) normalized and log2 transformed for normalized data.	GPL15389	Virginia,Bartleson,Hebl	Mayo Clinic	200 1st St. SW	Rochester	MN	55905	USA	NONE	37846
673368 (mRNA)	GSM907298	RNA	1	cardiac tissue, HCM	Homo sapiens	Sex: female	age (yrs): 70	tissue: cardiac	disease state: hypertrophic cardiomyopathy (HCM)	sample type: case	total RNA	RNA was extracted using the QIAGEN MicroRNeasy mini kit in accordance with the prescribed protocol provided with the kit. Quality control was performed with the Agilent Bioanalyser.	Biotin	Standard Illumina labeling protocol.	9606	Standard Illumina hybridization protocol.	Arrays were scanned using the Illumina BeadArray Reader and the standard Illumina scanning protocol.	673368_mRNA	Illumina BeadStudio processed without background correction or normalization for non-normalized data. Fastlo (PMID 15166021) normalized and log2 transformed for normalized data.	GPL15389	Virginia,Bartleson,Hebl	Mayo Clinic	200 1st St. SW	Rochester	MN	55905	USA	NONE	37846
671852 (mRNA)	GSM907299	RNA	1	cardiac tissue, HCM	Homo sapiens	Sex: female	age (yrs): 70	tissue: cardiac	disease state: hypertrophic cardiomyopathy (HCM)	sample type: case	total RNA	RNA was extracted using the QIAGEN MicroRNeasy mini kit in accordance with the prescribed protocol provided with the kit. Quality control was performed with the Agilent Bioanalyser.	Biotin	Standard Illumina labeling protocol.	9606	Standard Illumina hybridization protocol.	Arrays were scanned using the Illumina BeadArray Reader and the standard Illumina scanning protocol.	671852_mRNA	Illumina BeadStudio processed without background correction or normalization for non-normalized data. Fastlo (PMID 15166021) normalized and log2 transformed for normalized data.	GPL15389	Virginia,Bartleson,Hebl	Mayo Clinic	200 1st St. SW	Rochester	MN	55905	USA	NONE	37846
43 (mRNA)	GSM907300	RNA	1	cardiac tissue, HCM	Homo sapiens	Sex: female	age (yrs): 71	tissue: cardiac	disease state: hypertrophic cardiomyopathy (HCM)	sample type: case	total RNA	RNA was extracted using the QIAGEN MicroRNeasy mini kit in accordance with the prescribed protocol provided with the kit. Quality control was performed with the Agilent Bioanalyser.	Biotin	Standard Illumina labeling protocol.	9606	Standard Illumina hybridization protocol.	Arrays were scanned using the Illumina BeadArray Reader and the standard Illumina scanning protocol.	43_mRNA	Illumina BeadStudio processed without background correction or normalization for non-normalized data. Fastlo (PMID 15166021) normalized and log2 transformed for normalized data.	GPL15389	Virginia,Bartleson,Hebl	Mayo Clinic	200 1st St. SW	Rochester	MN	55905	USA	NONE	37846
629740 (mRNA)	GSM907301	RNA	1	cardiac tissue, HCM	Homo sapiens	Sex: female	age (yrs): 71	tissue: cardiac	disease state: hypertrophic cardiomyopathy (HCM)	sample type: case	total RNA	RNA was extracted using the QIAGEN MicroRNeasy mini kit in accordance with the prescribed protocol provided with the kit. Quality control was performed with the Agilent Bioanalyser.	Biotin	Standard Illumina labeling protocol.	9606	Standard Illumina hybridization protocol.	Arrays were scanned using the Illumina BeadArray Reader and the standard Illumina scanning protocol.	629740_mRNA	Illumina BeadStudio processed without background correction or normalization for non-normalized data. Fastlo (PMID 15166021) normalized and log2 transformed for normalized data.	GPL15389	Virginia,Bartleson,Hebl	Mayo Clinic	200 1st St. SW	Rochester	MN	55905	USA	NONE	37846
673482 (mRNA)	GSM907302	RNA	1	cardiac tissue, HCM	Homo sapiens	Sex: female	age (yrs): 71	tissue: cardiac	disease state: hypertrophic cardiomyopathy (HCM)	sample type: case	total RNA	RNA was extracted using the QIAGEN MicroRNeasy mini kit in accordance with the prescribed protocol provided with the kit. Quality control was performed with the Agilent Bioanalyser.	Biotin	Standard Illumina labeling protocol.	9606	Standard Illumina hybridization protocol.	Arrays were scanned using the Illumina BeadArray Reader and the standard Illumina scanning protocol.	673482_mRNA	Illumina BeadStudio processed without background correction or normalization for non-normalized data. Fastlo (PMID 15166021) normalized and log2 transformed for normalized data.	GPL15389	Virginia,Bartleson,Hebl	Mayo Clinic	200 1st St. SW	Rochester	MN	55905	USA	NONE	37846
R634935 (mRNA)	GSM907303	RNA	1	cardiac tissue, HCM	Homo sapiens	Sex: female	age (yrs): 73	tissue: cardiac	disease state: hypertrophic cardiomyopathy (HCM)	sample type: case	total RNA	RNA was extracted using the QIAGEN MicroRNeasy mini kit in accordance with the prescribed protocol provided with the kit. Quality control was performed with the Agilent Bioanalyser.	Biotin	Standard Illumina labeling protocol.	9606	Standard Illumina hybridization protocol.	Arrays were scanned using the Illumina BeadArray Reader and the standard Illumina scanning protocol.	R634935_mRNA	Illumina BeadStudio processed without background correction or normalization for non-normalized data. Fastlo (PMID 15166021) normalized and log2 transformed for normalized data.	GPL15389	Virginia,Bartleson,Hebl	Mayo Clinic	200 1st St. SW	Rochester	MN	55905	USA	NONE	37846
R643724 (mRNA)	GSM907304	RNA	1	cardiac tissue, HCM	Homo sapiens	Sex: male	age (yrs): 73	tissue: cardiac	disease state: hypertrophic cardiomyopathy (HCM)	sample type: case	total RNA	RNA was extracted using the QIAGEN MicroRNeasy mini kit in accordance with the prescribed protocol provided with the kit. Quality control was performed with the Agilent Bioanalyser.	Biotin	Standard Illumina labeling protocol.	9606	Standard Illumina hybridization protocol.	Arrays were scanned using the Illumina BeadArray Reader and the standard Illumina scanning protocol.	R643724_mRNA	Illumina BeadStudio processed without background correction or normalization for non-normalized data. Fastlo (PMID 15166021) normalized and log2 transformed for normalized data.	GPL15389	Virginia,Bartleson,Hebl	Mayo Clinic	200 1st St. SW	Rochester	MN	55905	USA	NONE	37846
639123 (mRNA)	GSM907305	RNA	1	cardiac tissue, HCM	Homo sapiens	Sex: male	age (yrs): 75	tissue: cardiac	disease state: hypertrophic cardiomyopathy (HCM)	sample type: case	total RNA	RNA was extracted using the QIAGEN MicroRNeasy mini kit in accordance with the prescribed protocol provided with the kit. Quality control was performed with the Agilent Bioanalyser.	Biotin	Standard Illumina labeling protocol.	9606	Standard Illumina hybridization protocol.	Arrays were scanned using the Illumina BeadArray Reader and the standard Illumina scanning protocol.	639123_mRNA	Illumina BeadStudio processed without background correction or normalization for non-normalized data. Fastlo (PMID 15166021) normalized and log2 transformed for normalized data.	GPL15389	Virginia,Bartleson,Hebl	Mayo Clinic	200 1st St. SW	Rochester	MN	55905	USA	NONE	37846
655638 (mRNA)	GSM907306	RNA	1	cardiac tissue, HCM	Homo sapiens	Sex: male	age (yrs): 76	tissue: cardiac	disease state: hypertrophic cardiomyopathy (HCM)	sample type: case	total RNA	RNA was extracted using the QIAGEN MicroRNeasy mini kit in accordance with the prescribed protocol provided with the kit. Quality control was performed with the Agilent Bioanalyser.	Biotin	Standard Illumina labeling protocol.	9606	Standard Illumina hybridization protocol.	Arrays were scanned using the Illumina BeadArray Reader and the standard Illumina scanning protocol.	655638_mRNA	Illumina BeadStudio processed without background correction or normalization for non-normalized data. Fastlo (PMID 15166021) normalized and log2 transformed for normalized data.	GPL15389	Virginia,Bartleson,Hebl	Mayo Clinic	200 1st St. SW	Rochester	MN	55905	USA	NONE	37846
627047 (mRNA)	GSM907307	RNA	1	cardiac tissue, HCM	Homo sapiens	Sex: female	age (yrs): 77	tissue: cardiac	disease state: hypertrophic cardiomyopathy (HCM)	sample type: case	total RNA	RNA was extracted using the QIAGEN MicroRNeasy mini kit in accordance with the prescribed protocol provided with the kit. Quality control was performed with the Agilent Bioanalyser.	Biotin	Standard Illumina labeling protocol.	9606	Standard Illumina hybridization protocol.	Arrays were scanned using the Illumina BeadArray Reader and the standard Illumina scanning protocol.	627047_mRNA	Illumina BeadStudio processed without background correction or normalization for non-normalized data. Fastlo (PMID 15166021) normalized and log2 transformed for normalized data.	GPL15389	Virginia,Bartleson,Hebl	Mayo Clinic	200 1st St. SW	Rochester	MN	55905	USA	NONE	37846
676236 (mRNA)	GSM907308	RNA	1	cardiac tissue, HCM	Homo sapiens	Sex: female	age (yrs): 78	tissue: cardiac	disease state: hypertrophic cardiomyopathy (HCM)	sample type: case	total RNA	RNA was extracted using the QIAGEN MicroRNeasy mini kit in accordance with the prescribed protocol provided with the kit. Quality control was performed with the Agilent Bioanalyser.	Biotin	Standard Illumina labeling protocol.	9606	Standard Illumina hybridization protocol.	Arrays were scanned using the Illumina BeadArray Reader and the standard Illumina scanning protocol.	676236_mRNA	Illumina BeadStudio processed without background correction or normalization for non-normalized data. Fastlo (PMID 15166021) normalized and log2 transformed for normalized data.	GPL15389	Virginia,Bartleson,Hebl	Mayo Clinic	200 1st St. SW	Rochester	MN	55905	USA	NONE	37846
5089 (mRNA)	GSM907309	RNA	1	cardiac tissue, control	Homo sapiens	Sex: female	tissue: cardiac	sample type: control			total RNA	RNA was extracted using the QIAGEN MicroRNeasy mini kit in accordance with the prescribed protocol provided with the kit. Quality control was performed with the Agilent Bioanalyser.	Biotin	Standard Illumina labeling protocol.	9606	Standard Illumina hybridization protocol.	Arrays were scanned using the Illumina BeadArray Reader and the standard Illumina scanning protocol.	5089_mRNA	Illumina BeadStudio processed without background correction or normalization for non-normalized data. Fastlo (PMID 15166021) normalized and log2 transformed for normalized data.	GPL15389	Virginia,Bartleson,Hebl	Mayo Clinic	200 1st St. SW	Rochester	MN	55905	USA	NONE	37846
5059 (mRNA)	GSM907310	RNA	1	cardiac tissue, control	Homo sapiens	Sex: female	age (yrs): 49	tissue: cardiac	sample type: control		total RNA	RNA was extracted using the QIAGEN MicroRNeasy mini kit in accordance with the prescribed protocol provided with the kit. Quality control was performed with the Agilent Bioanalyser.	Biotin	Standard Illumina labeling protocol.	9606	Standard Illumina hybridization protocol.	Arrays were scanned using the Illumina BeadArray Reader and the standard Illumina scanning protocol.	5059_mRNA	Illumina BeadStudio processed without background correction or normalization for non-normalized data. Fastlo (PMID 15166021) normalized and log2 transformed for normalized data.	GPL15389	Virginia,Bartleson,Hebl	Mayo Clinic	200 1st St. SW	Rochester	MN	55905	USA	NONE	37846
0431840 (mRNA)	GSM907311	RNA	1	cardiac tissue, control	Homo sapiens	Sex: female	age (yrs): 48	tissue: cardiac	sample type: control		total RNA	RNA was extracted using the QIAGEN MicroRNeasy mini kit in accordance with the prescribed protocol provided with the kit. Quality control was performed with the Agilent Bioanalyser.	Biotin	Standard Illumina labeling protocol.	9606	Standard Illumina hybridization protocol.	Arrays were scanned using the Illumina BeadArray Reader and the standard Illumina scanning protocol.	0431840_mRNA	Illumina BeadStudio processed without background correction or normalization for non-normalized data. Fastlo (PMID 15166021) normalized and log2 transformed for normalized data.	GPL15389	Virginia,Bartleson,Hebl	Mayo Clinic	200 1st St. SW	Rochester	MN	55905	USA	NONE	37846
R5144 (mRNA)	GSM907312	RNA	1	cardiac tissue, control	Homo sapiens	Sex: female	tissue: cardiac	sample type: control			total RNA	RNA was extracted using the QIAGEN MicroRNeasy mini kit in accordance with the prescribed protocol provided with the kit. Quality control was performed with the Agilent Bioanalyser.	Biotin	Standard Illumina labeling protocol.	9606	Standard Illumina hybridization protocol.	Arrays were scanned using the Illumina BeadArray Reader and the standard Illumina scanning protocol.	R5144_mRNA	Illumina BeadStudio processed without background correction or normalization for non-normalized data. Fastlo (PMID 15166021) normalized and log2 transformed for normalized data.	GPL15389	Virginia,Bartleson,Hebl	Mayo Clinic	200 1st St. SW	Rochester	MN	55905	USA	NONE	37846
R26309 (mRNA)	GSM907313	RNA	1	cardiac tissue, control	Homo sapiens	Sex: female	age (yrs): 42	tissue: cardiac	sample type: control		total RNA	RNA was extracted using the QIAGEN MicroRNeasy mini kit in accordance with the prescribed protocol provided with the kit. Quality control was performed with the Agilent Bioanalyser.	Biotin	Standard Illumina labeling protocol.	9606	Standard Illumina hybridization protocol.	Arrays were scanned using the Illumina BeadArray Reader and the standard Illumina scanning protocol.	R26309_mRNA	Illumina BeadStudio processed without background correction or normalization for non-normalized data. Fastlo (PMID 15166021) normalized and log2 transformed for normalized data.	GPL15389	Virginia,Bartleson,Hebl	Mayo Clinic	200 1st St. SW	Rochester	MN	55905	USA	NONE	37846
R300305 (mRNA)	GSM907314	RNA	1	cardiac tissue, control	Homo sapiens	Sex: female	age (yrs): 53	tissue: cardiac	sample type: control		total RNA	RNA was extracted using the QIAGEN MicroRNeasy mini kit in accordance with the prescribed protocol provided with the kit. Quality control was performed with the Agilent Bioanalyser.	Biotin	Standard Illumina labeling protocol.	9606	Standard Illumina hybridization protocol.	Arrays were scanned using the Illumina BeadArray Reader and the standard Illumina scanning protocol.	R300305_mRNA	Illumina BeadStudio processed without background correction or normalization for non-normalized data. Fastlo (PMID 15166021) normalized and log2 transformed for normalized data.	GPL15389	Virginia,Bartleson,Hebl	Mayo Clinic	200 1st St. SW	Rochester	MN	55905	USA	NONE	37846
R5126 (mRNA)	GSM907315	RNA	1	cardiac tissue, control	Homo sapiens	Sex: female	tissue: cardiac	sample type: control			total RNA	RNA was extracted using the QIAGEN MicroRNeasy mini kit in accordance with the prescribed protocol provided with the kit. Quality control was performed with the Agilent Bioanalyser.	Biotin	Standard Illumina labeling protocol.	9606	Standard Illumina hybridization protocol.	Arrays were scanned using the Illumina BeadArray Reader and the standard Illumina scanning protocol.	R5126_mRNA	Illumina BeadStudio processed without background correction or normalization for non-normalized data. Fastlo (PMID 15166021) normalized and log2 transformed for normalized data.	GPL15389	Virginia,Bartleson,Hebl	Mayo Clinic	200 1st St. SW	Rochester	MN	55905	USA	NONE	37846
5140 (mRNA)	GSM907316	RNA	1	cardiac tissue, control	Homo sapiens	Sex: female	age (yrs): 31	tissue: cardiac	sample type: control		total RNA	RNA was extracted using the QIAGEN MicroRNeasy mini kit in accordance with the prescribed protocol provided with the kit. Quality control was performed with the Agilent Bioanalyser.	Biotin	Standard Illumina labeling protocol.	9606	Standard Illumina hybridization protocol.	Arrays were scanned using the Illumina BeadArray Reader and the standard Illumina scanning protocol.	5140_mRNA	Illumina BeadStudio processed without background correction or normalization for non-normalized data. Fastlo (PMID 15166021) normalized and log2 transformed for normalized data.	GPL15389	Virginia,Bartleson,Hebl	Mayo Clinic	200 1st St. SW	Rochester	MN	55905	USA	NONE	37846
22100 (mRNA)	GSM907317	RNA	1	cardiac tissue, control	Homo sapiens	Sex: male	age (yrs): 54	tissue: cardiac	sample type: control		total RNA	RNA was extracted using the QIAGEN MicroRNeasy mini kit in accordance with the prescribed protocol provided with the kit. Quality control was performed with the Agilent Bioanalyser.	Biotin	Standard Illumina labeling protocol.	9606	Standard Illumina hybridization protocol.	Arrays were scanned using the Illumina BeadArray Reader and the standard Illumina scanning protocol.	22100_mRNA	Illumina BeadStudio processed without background correction or normalization for non-normalized data. Fastlo (PMID 15166021) normalized and log2 transformed for normalized data.	GPL15389	Virginia,Bartleson,Hebl	Mayo Clinic	200 1st St. SW	Rochester	MN	55905	USA	NONE	37846
171102 (mRNA)	GSM907318	RNA	1	cardiac tissue, control	Homo sapiens	Sex: male	age (yrs): 52	tissue: cardiac	sample type: control		total RNA	RNA was extracted using the QIAGEN MicroRNeasy mini kit in accordance with the prescribed protocol provided with the kit. Quality control was performed with the Agilent Bioanalyser.	Biotin	Standard Illumina labeling protocol.	9606	Standard Illumina hybridization protocol.	Arrays were scanned using the Illumina BeadArray Reader and the standard Illumina scanning protocol.	171102_mRNA	Illumina BeadStudio processed without background correction or normalization for non-normalized data. Fastlo (PMID 15166021) normalized and log2 transformed for normalized data.	GPL15389	Virginia,Bartleson,Hebl	Mayo Clinic	200 1st St. SW	Rochester	MN	55905	USA	NONE	37846
91099 (mRNA)	GSM907319	RNA	1	cardiac tissue, control	Homo sapiens	Sex: male	age (yrs): 47	tissue: cardiac	sample type: control		total RNA	RNA was extracted using the QIAGEN MicroRNeasy mini kit in accordance with the prescribed protocol provided with the kit. Quality control was performed with the Agilent Bioanalyser.	Biotin	Standard Illumina labeling protocol.	9606	Standard Illumina hybridization protocol.	Arrays were scanned using the Illumina BeadArray Reader and the standard Illumina scanning protocol.	91099_mRNA	Illumina BeadStudio processed without background correction or normalization for non-normalized data. Fastlo (PMID 15166021) normalized and log2 transformed for normalized data.	GPL15389	Virginia,Bartleson,Hebl	Mayo Clinic	200 1st St. SW	Rochester	MN	55905	USA	NONE	37846
191002 (mRNA)	GSM907320	RNA	1	cardiac tissue, control	Homo sapiens	Sex: male	age (yrs): 26	tissue: cardiac	sample type: control		total RNA	RNA was extracted using the QIAGEN MicroRNeasy mini kit in accordance with the prescribed protocol provided with the kit. Quality control was performed with the Agilent Bioanalyser.	Biotin	Standard Illumina labeling protocol.	9606	Standard Illumina hybridization protocol.	Arrays were scanned using the Illumina BeadArray Reader and the standard Illumina scanning protocol.	191002_mRNA	Illumina BeadStudio processed without background correction or normalization for non-normalized data. Fastlo (PMID 15166021) normalized and log2 transformed for normalized data.	GPL15389	Virginia,Bartleson,Hebl	Mayo Clinic	200 1st St. SW	Rochester	MN	55905	USA	NONE	37846
4049 (mRNA)	GSM907321	RNA	1	cardiac tissue, control	Homo sapiens	Sex: female	age (yrs): 65	tissue: cardiac	sample type: control		total RNA	RNA was extracted using the QIAGEN MicroRNeasy mini kit in accordance with the prescribed protocol provided with the kit. Quality control was performed with the Agilent Bioanalyser.	Biotin	Standard Illumina labeling protocol.	9606	Standard Illumina hybridization protocol.	Arrays were scanned using the Illumina BeadArray Reader and the standard Illumina scanning protocol.	4049_mRNA	Illumina BeadStudio processed without background correction or normalization for non-normalized data. Fastlo (PMID 15166021) normalized and log2 transformed for normalized data.	GPL15389	Virginia,Bartleson,Hebl	Mayo Clinic	200 1st St. SW	Rochester	MN	55905	USA	NONE	37846
1403 (mRNA)	GSM907322	RNA	1	cardiac tissue, control	Homo sapiens	Sex: male	age (yrs): 21	tissue: cardiac	sample type: control		total RNA	RNA was extracted using the QIAGEN MicroRNeasy mini kit in accordance with the prescribed protocol provided with the kit. Quality control was performed with the Agilent Bioanalyser.	Biotin	Standard Illumina labeling protocol.	9606	Standard Illumina hybridization protocol.	Arrays were scanned using the Illumina BeadArray Reader and the standard Illumina scanning protocol.	1403_mRNA	Illumina BeadStudio processed without background correction or normalization for non-normalized data. Fastlo (PMID 15166021) normalized and log2 transformed for normalized data.	GPL15389	Virginia,Bartleson,Hebl	Mayo Clinic	200 1st St. SW	Rochester	MN	55905	USA	NONE	37846
12799 (mRNA)	GSM907323	RNA	1	cardiac tissue, control	Homo sapiens	Sex: male	age (yrs): 41	tissue: cardiac	sample type: control		total RNA	RNA was extracted using the QIAGEN MicroRNeasy mini kit in accordance with the prescribed protocol provided with the kit. Quality control was performed with the Agilent Bioanalyser.	Biotin	Standard Illumina labeling protocol.	9606	Standard Illumina hybridization protocol.	Arrays were scanned using the Illumina BeadArray Reader and the standard Illumina scanning protocol.	12799_mRNA	Illumina BeadStudio processed without background correction or normalization for non-normalized data. Fastlo (PMID 15166021) normalized and log2 transformed for normalized data.	GPL15389	Virginia,Bartleson,Hebl	Mayo Clinic	200 1st St. SW	Rochester	MN	55905	USA	NONE	37846
4062 (mRNA)	GSM907324	RNA	1	cardiac tissue, control	Homo sapiens	Sex: male	age (yrs): 55	tissue: cardiac	sample type: control		total RNA	RNA was extracted using the QIAGEN MicroRNeasy mini kit in accordance with the prescribed protocol provided with the kit. Quality control was performed with the Agilent Bioanalyser.	Biotin	Standard Illumina labeling protocol.	9606	Standard Illumina hybridization protocol.	Arrays were scanned using the Illumina BeadArray Reader and the standard Illumina scanning protocol.	4062_mRNA	Illumina BeadStudio processed without background correction or normalization for non-normalized data. Fastlo (PMID 15166021) normalized and log2 transformed for normalized data.	GPL15389	Virginia,Bartleson,Hebl	Mayo Clinic	200 1st St. SW	Rochester	MN	55905	USA	NONE	37846
5603 (mRNA)	GSM907325	RNA	1	cardiac tissue, control	Homo sapiens	Sex: male	age (yrs): 61	tissue: cardiac	sample type: control		total RNA	RNA was extracted using the QIAGEN MicroRNeasy mini kit in accordance with the prescribed protocol provided with the kit. Quality control was performed with the Agilent Bioanalyser.	Biotin	Standard Illumina labeling protocol.	9606	Standard Illumina hybridization protocol.	Arrays were scanned using the Illumina BeadArray Reader and the standard Illumina scanning protocol.	5603_mRNA	Illumina BeadStudio processed without background correction or normalization for non-normalized data. Fastlo (PMID 15166021) normalized and log2 transformed for normalized data.	GPL15389	Virginia,Bartleson,Hebl	Mayo Clinic	200 1st St. SW	Rochester	MN	55905	USA	NONE	37846
2089 (mRNA)	GSM907326	RNA	1	cardiac tissue, control	Homo sapiens	Sex: female	age (yrs): 36	tissue: cardiac	sample type: control		total RNA	RNA was extracted using the QIAGEN MicroRNeasy mini kit in accordance with the prescribed protocol provided with the kit. Quality control was performed with the Agilent Bioanalyser.	Biotin	Standard Illumina labeling protocol.	9606	Standard Illumina hybridization protocol.	Arrays were scanned using the Illumina BeadArray Reader and the standard Illumina scanning protocol.	2089_mRNA	Illumina BeadStudio processed without background correction or normalization for non-normalized data. Fastlo (PMID 15166021) normalized and log2 transformed for normalized data.	GPL15389	Virginia,Bartleson,Hebl	Mayo Clinic	200 1st St. SW	Rochester	MN	55905	USA	NONE	37846
2090 (mRNA)	GSM907327	RNA	1	cardiac tissue, control	Homo sapiens	Sex: male	age (yrs): 7	tissue: cardiac	sample type: control		total RNA	RNA was extracted using the QIAGEN MicroRNeasy mini kit in accordance with the prescribed protocol provided with the kit. Quality control was performed with the Agilent Bioanalyser.	Biotin	Standard Illumina labeling protocol.	9606	Standard Illumina hybridization protocol.	Arrays were scanned using the Illumina BeadArray Reader and the standard Illumina scanning protocol.	2090_mRNA	Illumina BeadStudio processed without background correction or normalization for non-normalized data. Fastlo (PMID 15166021) normalized and log2 transformed for normalized data.	GPL15389	Virginia,Bartleson,Hebl	Mayo Clinic	200 1st St. SW	Rochester	MN	55905	USA	NONE	37846
2152 (mRNA)	GSM907328	RNA	1	cardiac tissue, control	Homo sapiens	Sex: male	age (yrs): 23	tissue: cardiac	sample type: control		total RNA	RNA was extracted using the QIAGEN MicroRNeasy mini kit in accordance with the prescribed protocol provided with the kit. Quality control was performed with the Agilent Bioanalyser.	Biotin	Standard Illumina labeling protocol.	9606	Standard Illumina hybridization protocol.	Arrays were scanned using the Illumina BeadArray Reader and the standard Illumina scanning protocol.	2152_mRNA	Illumina BeadStudio processed without background correction or normalization for non-normalized data. Fastlo (PMID 15166021) normalized and log2 transformed for normalized data.	GPL15389	Virginia,Bartleson,Hebl	Mayo Clinic	200 1st St. SW	Rochester	MN	55905	USA	NONE	37846
2158 (mRNA)	GSM907329	RNA	1	cardiac tissue, control	Homo sapiens	Sex: male	age (yrs): 17	tissue: cardiac	sample type: control		total RNA	RNA was extracted using the QIAGEN MicroRNeasy mini kit in accordance with the prescribed protocol provided with the kit. Quality control was performed with the Agilent Bioanalyser.	Biotin	Standard Illumina labeling protocol.	9606	Standard Illumina hybridization protocol.	Arrays were scanned using the Illumina BeadArray Reader and the standard Illumina scanning protocol.	2158_mRNA	Illumina BeadStudio processed without background correction or normalization for non-normalized data. Fastlo (PMID 15166021) normalized and log2 transformed for normalized data.	GPL15389	Virginia,Bartleson,Hebl	Mayo Clinic	200 1st St. SW	Rochester	MN	55905	USA	NONE	37846
3056 (mRNA)	GSM907330	RNA	1	cardiac tissue, control	Homo sapiens	Sex: female	age (yrs): 45	tissue: cardiac	sample type: control		total RNA	RNA was extracted using the QIAGEN MicroRNeasy mini kit in accordance with the prescribed protocol provided with the kit. Quality control was performed with the Agilent Bioanalyser.	Biotin	Standard Illumina labeling protocol.	9606	Standard Illumina hybridization protocol.	Arrays were scanned using the Illumina BeadArray Reader and the standard Illumina scanning protocol.	3056_mRNA	Illumina BeadStudio processed without background correction or normalization for non-normalized data. Fastlo (PMID 15166021) normalized and log2 transformed for normalized data.	GPL15389	Virginia,Bartleson,Hebl	Mayo Clinic	200 1st St. SW	Rochester	MN	55905	USA	NONE	37846
3069 (mRNA)	GSM907331	RNA	1	cardiac tissue, control	Homo sapiens	Sex: female	age (yrs): 40	tissue: cardiac	sample type: control		total RNA	RNA was extracted using the QIAGEN MicroRNeasy mini kit in accordance with the prescribed protocol provided with the kit. Quality control was performed with the Agilent Bioanalyser.	Biotin	Standard Illumina labeling protocol.	9606	Standard Illumina hybridization protocol.	Arrays were scanned using the Illumina BeadArray Reader and the standard Illumina scanning protocol.	3069_mRNA	Illumina BeadStudio processed without background correction or normalization for non-normalized data. Fastlo (PMID 15166021) normalized and log2 transformed for normalized data.	GPL15389	Virginia,Bartleson,Hebl	Mayo Clinic	200 1st St. SW	Rochester	MN	55905	USA	NONE	37846
3108 (mRNA)	GSM907332	RNA	1	cardiac tissue, control	Homo sapiens	Sex: female	age (yrs): 37	tissue: cardiac	sample type: control		total RNA	RNA was extracted using the QIAGEN MicroRNeasy mini kit in accordance with the prescribed protocol provided with the kit. Quality control was performed with the Agilent Bioanalyser.	Biotin	Standard Illumina labeling protocol.	9606	Standard Illumina hybridization protocol.	Arrays were scanned using the Illumina BeadArray Reader and the standard Illumina scanning protocol.	3108_mRNA	Illumina BeadStudio processed without background correction or normalization for non-normalized data. Fastlo (PMID 15166021) normalized and log2 transformed for normalized data.	GPL15389	Virginia,Bartleson,Hebl	Mayo Clinic	200 1st St. SW	Rochester	MN	55905	USA	NONE	37846
3131 (mRNA)	GSM907333	RNA	1	cardiac tissue, control	Homo sapiens	Sex: female	age (yrs): 51	tissue: cardiac	sample type: control		total RNA	RNA was extracted using the QIAGEN MicroRNeasy mini kit in accordance with the prescribed protocol provided with the kit. Quality control was performed with the Agilent Bioanalyser.	Biotin	Standard Illumina labeling protocol.	9606	Standard Illumina hybridization protocol.	Arrays were scanned using the Illumina BeadArray Reader and the standard Illumina scanning protocol.	3131_mRNA	Illumina BeadStudio processed without background correction or normalization for non-normalized data. Fastlo (PMID 15166021) normalized and log2 transformed for normalized data.	GPL15389	Virginia,Bartleson,Hebl	Mayo Clinic	200 1st St. SW	Rochester	MN	55905	USA	NONE	37846
3145 (mRNA)	GSM907334	RNA	1	cardiac tissue, control	Homo sapiens	Sex: male	age (yrs): 39	tissue: cardiac	sample type: control		total RNA	RNA was extracted using the QIAGEN MicroRNeasy mini kit in accordance with the prescribed protocol provided with the kit. Quality control was performed with the Agilent Bioanalyser.	Biotin	Standard Illumina labeling protocol.	9606	Standard Illumina hybridization protocol.	Arrays were scanned using the Illumina BeadArray Reader and the standard Illumina scanning protocol.	3145_mRNA	Illumina BeadStudio processed without background correction or normalization for non-normalized data. Fastlo (PMID 15166021) normalized and log2 transformed for normalized data.	GPL15389	Virginia,Bartleson,Hebl	Mayo Clinic	200 1st St. SW	Rochester	MN	55905	USA	NONE	37846
3162 (mRNA)	GSM907335	RNA	1	cardiac tissue, control	Homo sapiens	Sex: female	age (yrs): 37	tissue: cardiac	sample type: control		total RNA	RNA was extracted using the QIAGEN MicroRNeasy mini kit in accordance with the prescribed protocol provided with the kit. Quality control was performed with the Agilent Bioanalyser.	Biotin	Standard Illumina labeling protocol.	9606	Standard Illumina hybridization protocol.	Arrays were scanned using the Illumina BeadArray Reader and the standard Illumina scanning protocol.	3162_mRNA	Illumina BeadStudio processed without background correction or normalization for non-normalized data. Fastlo (PMID 15166021) normalized and log2 transformed for normalized data.	GPL15389	Virginia,Bartleson,Hebl	Mayo Clinic	200 1st St. SW	Rochester	MN	55905	USA	NONE	37846
4013 (mRNA)	GSM907336	RNA	1	cardiac tissue, control	Homo sapiens	Sex: male	age (yrs): 23	tissue: cardiac	sample type: control		total RNA	RNA was extracted using the QIAGEN MicroRNeasy mini kit in accordance with the prescribed protocol provided with the kit. Quality control was performed with the Agilent Bioanalyser.	Biotin	Standard Illumina labeling protocol.	9606	Standard Illumina hybridization protocol.	Arrays were scanned using the Illumina BeadArray Reader and the standard Illumina scanning protocol.	4013_mRNA	Illumina BeadStudio processed without background correction or normalization for non-normalized data. Fastlo (PMID 15166021) normalized and log2 transformed for normalized data.	GPL15389	Virginia,Bartleson,Hebl	Mayo Clinic	200 1st St. SW	Rochester	MN	55905	USA	NONE	37846
4015 (mRNA)	GSM907337	RNA	1	cardiac tissue, control	Homo sapiens	Sex: male	age (yrs): 19	tissue: cardiac	sample type: control		total RNA	RNA was extracted using the QIAGEN MicroRNeasy mini kit in accordance with the prescribed protocol provided with the kit. Quality control was performed with the Agilent Bioanalyser.	Biotin	Standard Illumina labeling protocol.	9606	Standard Illumina hybridization protocol.	Arrays were scanned using the Illumina BeadArray Reader and the standard Illumina scanning protocol.	4015_mRNA	Illumina BeadStudio processed without background correction or normalization for non-normalized data. Fastlo (PMID 15166021) normalized and log2 transformed for normalized data.	GPL15389	Virginia,Bartleson,Hebl	Mayo Clinic	200 1st St. SW	Rochester	MN	55905	USA	NONE	37846
4021 (mRNA)	GSM907338	RNA	1	cardiac tissue, control	Homo sapiens	Sex: female	age (yrs): 53	tissue: cardiac	sample type: control		total RNA	RNA was extracted using the QIAGEN MicroRNeasy mini kit in accordance with the prescribed protocol provided with the kit. Quality control was performed with the Agilent Bioanalyser.	Biotin	Standard Illumina labeling protocol.	9606	Standard Illumina hybridization protocol.	Arrays were scanned using the Illumina BeadArray Reader and the standard Illumina scanning protocol.	4021_mRNA	Illumina BeadStudio processed without background correction or normalization for non-normalized data. Fastlo (PMID 15166021) normalized and log2 transformed for normalized data.	GPL15389	Virginia,Bartleson,Hebl	Mayo Clinic	200 1st St. SW	Rochester	MN	55905	USA	NONE	37846
4095 (mRNA)	GSM907339	RNA	1	cardiac tissue, control	Homo sapiens	Sex: female	age (yrs): 48	tissue: cardiac	sample type: control		total RNA	RNA was extracted using the QIAGEN MicroRNeasy mini kit in accordance with the prescribed protocol provided with the kit. Quality control was performed with the Agilent Bioanalyser.	Biotin	Standard Illumina labeling protocol.	9606	Standard Illumina hybridization protocol.	Arrays were scanned using the Illumina BeadArray Reader and the standard Illumina scanning protocol.	4095_mRNA	Illumina BeadStudio processed without background correction or normalization for non-normalized data. Fastlo (PMID 15166021) normalized and log2 transformed for normalized data.	GPL15389	Virginia,Bartleson,Hebl	Mayo Clinic	200 1st St. SW	Rochester	MN	55905	USA	NONE	37846
4102 (mRNA)	GSM907340	RNA	1	cardiac tissue, control	Homo sapiens	Sex: female	age (yrs): 47	tissue: cardiac	sample type: control		total RNA	RNA was extracted using the QIAGEN MicroRNeasy mini kit in accordance with the prescribed protocol provided with the kit. Quality control was performed with the Agilent Bioanalyser.	Biotin	Standard Illumina labeling protocol.	9606	Standard Illumina hybridization protocol.	Arrays were scanned using the Illumina BeadArray Reader and the standard Illumina scanning protocol.	4102_mRNA	Illumina BeadStudio processed without background correction or normalization for non-normalized data. Fastlo (PMID 15166021) normalized and log2 transformed for normalized data.	GPL15389	Virginia,Bartleson,Hebl	Mayo Clinic	200 1st St. SW	Rochester	MN	55905	USA	NONE	37846
4152 (mRNA)	GSM907341	RNA	1	cardiac tissue, control	Homo sapiens	Sex: male	age (yrs): 4	tissue: cardiac	sample type: control		total RNA	RNA was extracted using the QIAGEN MicroRNeasy mini kit in accordance with the prescribed protocol provided with the kit. Quality control was performed with the Agilent Bioanalyser.	Biotin	Standard Illumina labeling protocol.	9606	Standard Illumina hybridization protocol.	Arrays were scanned using the Illumina BeadArray Reader and the standard Illumina scanning protocol.	4152_mRNA	Illumina BeadStudio processed without background correction or normalization for non-normalized data. Fastlo (PMID 15166021) normalized and log2 transformed for normalized data.	GPL15389	Virginia,Bartleson,Hebl	Mayo Clinic	200 1st St. SW	Rochester	MN	55905	USA	NONE	37846
5033 (mRNA)	GSM907342	RNA	1	cardiac tissue, control	Homo sapiens	Sex: female	age (yrs): 48	tissue: cardiac	sample type: control		total RNA	RNA was extracted using the QIAGEN MicroRNeasy mini kit in accordance with the prescribed protocol provided with the kit. Quality control was performed with the Agilent Bioanalyser.	Biotin	Standard Illumina labeling protocol.	9606	Standard Illumina hybridization protocol.	Arrays were scanned using the Illumina BeadArray Reader and the standard Illumina scanning protocol.	5033_mRNA	Illumina BeadStudio processed without background correction or normalization for non-normalized data. Fastlo (PMID 15166021) normalized and log2 transformed for normalized data.	GPL15389	Virginia,Bartleson,Hebl	Mayo Clinic	200 1st St. SW	Rochester	MN	55905	USA	NONE	37846
5048 (mRNA)	GSM907343	RNA	1	cardiac tissue, control	Homo sapiens	Sex: female	age (yrs): 25	tissue: cardiac	sample type: control		total RNA	RNA was extracted using the QIAGEN MicroRNeasy mini kit in accordance with the prescribed protocol provided with the kit. Quality control was performed with the Agilent Bioanalyser.	Biotin	Standard Illumina labeling protocol.	9606	Standard Illumina hybridization protocol.	Arrays were scanned using the Illumina BeadArray Reader and the standard Illumina scanning protocol.	5048_mRNA	Illumina BeadStudio processed without background correction or normalization for non-normalized data. Fastlo (PMID 15166021) normalized and log2 transformed for normalized data.	GPL15389	Virginia,Bartleson,Hebl	Mayo Clinic	200 1st St. SW	Rochester	MN	55905	USA	NONE	37846
5054 (mRNA)	GSM907344	RNA	1	cardiac tissue, control	Homo sapiens	Sex: male	age (yrs): 27	tissue: cardiac	sample type: control		total RNA	RNA was extracted using the QIAGEN MicroRNeasy mini kit in accordance with the prescribed protocol provided with the kit. Quality control was performed with the Agilent Bioanalyser.	Biotin	Standard Illumina labeling protocol.	9606	Standard Illumina hybridization protocol.	Arrays were scanned using the Illumina BeadArray Reader and the standard Illumina scanning protocol.	5054_mRNA	Illumina BeadStudio processed without background correction or normalization for non-normalized data. Fastlo (PMID 15166021) normalized and log2 transformed for normalized data.	GPL15389	Virginia,Bartleson,Hebl	Mayo Clinic	200 1st St. SW	Rochester	MN	55905	USA	NONE	37846
A505654 (mRNA)	GSM907345	RNA	1	cardiac tissue, control	Homo sapiens	Sex: male	age (yrs): 21	tissue: cardiac	sample type: control		total RNA	RNA was extracted using the QIAGEN MicroRNeasy mini kit in accordance with the prescribed protocol provided with the kit. Quality control was performed with the Agilent Bioanalyser.	Biotin	Standard Illumina labeling protocol.	9606	Standard Illumina hybridization protocol.	Arrays were scanned using the Illumina BeadArray Reader and the standard Illumina scanning protocol.	A505654_mRNA	Illumina BeadStudio processed without background correction or normalization for non-normalized data. Fastlo (PMID 15166021) normalized and log2 transformed for normalized data.	GPL15389	Virginia,Bartleson,Hebl	Mayo Clinic	200 1st St. SW	Rochester	MN	55905	USA	NONE	37846
A702013 (mRNA)	GSM907346	RNA	1	cardiac tissue, control	Homo sapiens	Sex: male	age (yrs): 27	tissue: cardiac	sample type: control		total RNA	RNA was extracted using the QIAGEN MicroRNeasy mini kit in accordance with the prescribed protocol provided with the kit. Quality control was performed with the Agilent Bioanalyser.	Biotin	Standard Illumina labeling protocol.	9606	Standard Illumina hybridization protocol.	Arrays were scanned using the Illumina BeadArray Reader and the standard Illumina scanning protocol.	A702013_mRNA	Illumina BeadStudio processed without background correction or normalization for non-normalized data. Fastlo (PMID 15166021) normalized and log2 transformed for normalized data.	GPL15389	Virginia,Bartleson,Hebl	Mayo Clinic	200 1st St. SW	Rochester	MN	55905	USA	NONE	37846
A809126 (mRNA)	GSM907347	RNA	1	cardiac tissue, control	Homo sapiens	Sex: male	age (yrs): 21	tissue: cardiac	sample type: control		total RNA	RNA was extracted using the QIAGEN MicroRNeasy mini kit in accordance with the prescribed protocol provided with the kit. Quality control was performed with the Agilent Bioanalyser.	Biotin	Standard Illumina labeling protocol.	9606	Standard Illumina hybridization protocol.	Arrays were scanned using the Illumina BeadArray Reader and the standard Illumina scanning protocol.	A809126_mRNA	Illumina BeadStudio processed without background correction or normalization for non-normalized data. Fastlo (PMID 15166021) normalized and log2 transformed for normalized data.	GPL15389	Virginia,Bartleson,Hebl	Mayo Clinic	200 1st St. SW	Rochester	MN	55905	USA	NONE	37846
