# Supplementary material for: Integration of multi-omics and machine learning strategies identifies immune related candidate biomarkers in inflammation-associated hypertrophic cardiomyopathy
Source: Front Immunol. 2025 Sep 26;16:1645382. doi: 10.3389/fimmu.2025.1645382 (PMC12510942; doi:10.3389/fimmu.2025.1645382)
Supplement: Supplementary file 2 [file DataSheet2.csv]

id.exposure	id.outcome	outcome	exposure	method	nsnp	b	se	pval	lo_ci	up_ci	or	or_lci95	or_uci95
eqtl-a-ENSG00000000938	ebi-a-GCST90018861	Hypertrophic cardiomyopathy	FGR	MR Egger	9	-0.559970043652869	0.575625361794293	0.363059338070238	-1.68819575276968	0.568255665463946	0.571226175442115	0.184852743347748	1.76518529073916
eqtl-a-ENSG00000000938	ebi-a-GCST90018861	Hypertrophic cardiomyopathy	FGR	Weighted median	9	-0.0857406235588259	0.25038740663546	0.732025920774254	-0.576499940564328	0.405018693446676	0.917832264415054	0.561861477624933	1.49933052745007
eqtl-a-ENSG00000000938	ebi-a-GCST90018861	Hypertrophic cardiomyopathy	FGR	Inverse variance weighted	9	-0.193487649763882	0.209301841805972	0.355255647858948	-0.603719259703587	0.216743960175823	0.824080013715013	0.546774254215776	1.24202605329061
eqtl-a-ENSG00000000938	ebi-a-GCST90018861	Hypertrophic cardiomyopathy	FGR	Simple mode	9	-0.254226126220185	0.415291736144578	0.55742413983103	-1.06819792906356	0.559745676623187	0.775516417621506	0.343627200386768	1.75022731996641
eqtl-a-ENSG00000000938	ebi-a-GCST90018861	Hypertrophic cardiomyopathy	FGR	Weighted mode	9	-0.225282879243279	0.340590671246065	0.526912990498075	-0.892840594885567	0.442274836399009	0.798290367041556	0.409490901340094	1.55624339399442
eqtl-a-ENSG00000000971	ebi-a-GCST90018861	Hypertrophic cardiomyopathy	CFH	MR Egger	4	0.511446425649334	1.05181139591964	0.674850223430784	-1.55010391035317	2.57299676165183	1.66770165770119	0.212225920210643	13.1050383305621
eqtl-a-ENSG00000000971	ebi-a-GCST90018861	Hypertrophic cardiomyopathy	CFH	Weighted median	4	0.336861366476142	0.296045968489216	0.255175418369491	-0.243388731762721	0.917111464715006	1.40054488780608	0.783966701772447	2.50205267433552
eqtl-a-ENSG00000000971	ebi-a-GCST90018861	Hypertrophic cardiomyopathy	CFH	Inverse variance weighted	4	0.124749217806653	0.250553778126431	0.618558770597569	-0.366336187321152	0.615834622934458	1.13286431524222	0.693269693546922	1.85120100978764
eqtl-a-ENSG00000000971	ebi-a-GCST90018861	Hypertrophic cardiomyopathy	CFH	Simple mode	4	0.260935606545659	0.437046148639431	0.592535549010527	-0.595674844787627	1.11754605787894	1.2981440707613	0.551190472312024	3.05734244894339
eqtl-a-ENSG00000000971	ebi-a-GCST90018861	Hypertrophic cardiomyopathy	CFH	Weighted mode	4	0.32431987426458	0.337141529901975	0.407028561006952	-0.336477524343292	0.985117272872452	1.38308965115348	0.714281937351358	2.67812593752722
eqtl-a-ENSG00000001084	ebi-a-GCST90018861	Hypertrophic cardiomyopathy	GCLC	MR Egger	3	-0.457652894205352	0.511035649288297	0.535047567551325	-1.45928276681041	0.543976978399709	0.632767075211584	0.232402902041997	1.72284497290601
eqtl-a-ENSG00000001084	ebi-a-GCST90018861	Hypertrophic cardiomyopathy	GCLC	Weighted median	3	0.0141611412654258	0.179922667903626	0.937265819724471	-0.338487287825682	0.366809570356533	1.01426188521444	0.712847841177309	1.44312307953369
eqtl-a-ENSG00000001084	ebi-a-GCST90018861	Hypertrophic cardiomyopathy	GCLC	Inverse variance weighted	3	0.059909222764227	0.1715564012575	0.726931607319681	-0.276341323700473	0.396159769228927	1.06174016033372	0.758553974120281	1.48610673271185
eqtl-a-ENSG00000001084	ebi-a-GCST90018861	Hypertrophic cardiomyopathy	GCLC	Simple mode	3	0.014947484318006	0.216857208964609	0.951318492426787	-0.410092645252627	0.439987613888639	1.01505975666059	0.663588768939254	1.55268798662592
eqtl-a-ENSG00000001084	ebi-a-GCST90018861	Hypertrophic cardiomyopathy	GCLC	Weighted mode	3	0.0111154983419846	0.184602730380721	0.957461464856633	-0.350705853204228	0.372936849888197	1.01117750502577	0.704190858879239	1.45199264343972
eqtl-a-ENSG00000001561	ebi-a-GCST90018861	Hypertrophic cardiomyopathy	ENPP4	MR Egger	4	-0.0648734698491842	0.11110348195642	0.618368471730483	-0.282636294483768	0.152889354785399	0.937186038166354	0.753793897007635	1.16519604844327
eqtl-a-ENSG00000001561	ebi-a-GCST90018861	Hypertrophic cardiomyopathy	ENPP4	Weighted median	4	-0.0623972303896621	0.0669264863826442	0.351168638071785	-0.193573143699645	0.0687786829203204	0.939509610888906	0.824009562882859	1.07119910825368
eqtl-a-ENSG00000001561	ebi-a-GCST90018861	Hypertrophic cardiomyopathy	ENPP4	Inverse variance weighted	4	-0.0667163453705352	0.0675062845774297	0.323006584406231	-0.199028663142297	0.065595972401227	0.935460511411526	0.819526402794371	1.06779521126653
eqtl-a-ENSG00000001561	ebi-a-GCST90018861	Hypertrophic cardiomyopathy	ENPP4	Simple mode	4	-0.027387709794146	0.117021109439478	0.830015762582526	-0.256749084295523	0.201973664707232	0.97298393298559	0.773562288342787	1.22381577814016
eqtl-a-ENSG00000001561	ebi-a-GCST90018861	Hypertrophic cardiomyopathy	ENPP4	Weighted mode	4	-0.0620833369682636	0.071807947644111	0.450867807569138	-0.202826914350721	0.0786602404141939	0.939804563064457	0.816419539703019	1.081836695234
eqtl-a-ENSG00000002549	ebi-a-GCST90018861	Hypertrophic cardiomyopathy	LAP3	MR Egger	8	-0.398583952360309	0.309825141482781	0.245681912887024	-1.00584122966656	0.208673324945941	0.671269923531835	0.365736836680541	1.23204245524774
eqtl-a-ENSG00000002549	ebi-a-GCST90018861	Hypertrophic cardiomyopathy	LAP3	Weighted median	8	-0.201916348513283	0.213447253506933	0.344159944731267	-0.620272965386872	0.216440268360306	0.817163282006668	0.537797617422475	1.241648917413
eqtl-a-ENSG00000002549	ebi-a-GCST90018861	Hypertrophic cardiomyopathy	LAP3	Inverse variance weighted	8	-0.344880916122533	0.185921190031964	0.0635984474032367	-0.709286448585182	0.0195246163401152	0.708304696115417	0.491995136065129	1.01971646823911
eqtl-a-ENSG00000002549	ebi-a-GCST90018861	Hypertrophic cardiomyopathy	LAP3	Simple mode	8	-0.114490818660842	0.384305586518897	0.774415225059867	-0.867729768237879	0.638748130916195	0.891820126483586	0.419903746807137	1.89410821896405
eqtl-a-ENSG00000002549	ebi-a-GCST90018861	Hypertrophic cardiomyopathy	LAP3	Weighted mode	8	-0.230876593847166	0.259921663382941	0.403891449021478	-0.74032305407773	0.278569866383397	0.793837424413307	0.476959806819146	1.32123891235578
eqtl-a-ENSG00000002726	ebi-a-GCST90018861	Hypertrophic cardiomyopathy	AOC1	MR Egger	5	-0.1098297537483	0.775259093943139	0.896320476797099	-1.62933757787685	1.40967807038025	0.895986660683277	0.196059405208133	4.09463700693237
eqtl-a-ENSG00000002726	ebi-a-GCST90018861	Hypertrophic cardiomyopathy	AOC1	Weighted median	5	-0.053230049626945	0.124354235013917	0.668613434128252	-0.296964350254222	0.190504251000332	0.948161863107778	0.743070502164257	1.20985951673975
eqtl-a-ENSG00000002726	ebi-a-GCST90018861	Hypertrophic cardiomyopathy	AOC1	Inverse variance weighted	5	-0.073409671900473	0.113129873160576	0.516404744853562	-0.295144223295202	0.148324879494256	0.929220076684372	0.744424216409873	1.15988965952433
eqtl-a-ENSG00000002726	ebi-a-GCST90018861	Hypertrophic cardiomyopathy	AOC1	Simple mode	5	-0.105794360020982	0.182553012642175	0.593306792667684	-0.463598264799645	0.252009544757682	0.899609624760332	0.629016201664867	1.28660831759086
eqtl-a-ENSG00000002726	ebi-a-GCST90018861	Hypertrophic cardiomyopathy	AOC1	Weighted mode	5	-0.0617050175844948	0.122818483010502	0.641778897377459	-0.302429244285079	0.17901920911609	0.940160176611126	0.739020776352454	1.19604371888987
eqtl-a-ENSG00000002822	ebi-a-GCST90018861	Hypertrophic cardiomyopathy	MAD1L1	MR Egger	6	0.0586876998897528	0.838863759678434	0.947582727997286	-1.58548526907998	1.70286066885948	1.06044401223957	0.204848362417061	5.48962896176463
eqtl-a-ENSG00000002822	ebi-a-GCST90018861	Hypertrophic cardiomyopathy	MAD1L1	Weighted median	6	0.152831691796306	0.110174710138474	0.165388162493072	-0.0631107400751043	0.368774123667716	1.16512886169335	0.938839500775429	1.4459609584275
eqtl-a-ENSG00000002822	ebi-a-GCST90018861	Hypertrophic cardiomyopathy	MAD1L1	Inverse variance weighted	6	0.174076143087302	0.101052008749628	0.084953806612355	-0.023985794061968	0.372138080236572	1.19014618377513	0.976299578910716	1.45083329886803
eqtl-a-ENSG00000002822	ebi-a-GCST90018861	Hypertrophic cardiomyopathy	MAD1L1	Simple mode	6	0.19632965592727	0.156433596251327	0.264930348673001	-0.110280192725332	0.502939504579871	1.21692800674844	0.895583164250487	1.65357482445319
eqtl-a-ENSG00000002822	ebi-a-GCST90018861	Hypertrophic cardiomyopathy	MAD1L1	Weighted mode	6	0.163844241280924	0.120136527827131	0.230813406693202	-0.0716233532602524	0.399311835822101	1.17803081223166	0.930881443251478	1.4907984304853
eqtl-a-ENSG00000002919	ebi-a-GCST90018861	Hypertrophic cardiomyopathy	SNX11	MR Egger	5	0.0587617831367679	0.166960883162552	0.748147130312584	-0.268481547861834	0.38600511413537	1.06052257628538	0.764539530068739	1.47109219416013
eqtl-a-ENSG00000002919	ebi-a-GCST90018861	Hypertrophic cardiomyopathy	SNX11	Weighted median	5	0.137534758615794	0.104537975224305	0.188293562162764	-0.067359672823844	0.342429190055432	1.14744158876026	0.934858897521163	1.40836462391039
eqtl-a-ENSG00000002919	ebi-a-GCST90018861	Hypertrophic cardiomyopathy	SNX11	Inverse variance weighted	5	0.082449503460479	0.0960957504322994	0.390896200818952	-0.105898167386828	0.270797174307786	1.08594383564869	0.899516243501811	1.31100913708072
eqtl-a-ENSG00000002919	ebi-a-GCST90018861	Hypertrophic cardiomyopathy	SNX11	Simple mode	5	0.165856326057031	0.126563077206804	0.260219215788083	-0.0822073052683043	0.413919957382367	1.18040349631502	0.921080993960452	1.51273603868603
eqtl-a-ENSG00000002919	ebi-a-GCST90018861	Hypertrophic cardiomyopathy	SNX11	Weighted mode	5	0.0897804176654375	0.106948268118868	0.448446122393386	-0.119838187847543	0.299399023178418	1.09393404873822	0.887063962833902	1.34904781743779
eqtl-a-ENSG00000002933	ebi-a-GCST90018861	Hypertrophic cardiomyopathy	TMEM176A	MR Egger	10	-0.258897524171675	0.152484931891669	0.12796731904388	-0.557767990679346	0.0399729423359952	0.771902120300019	0.572485431705953	1.04078261266516
eqtl-a-ENSG00000002933	ebi-a-GCST90018861	Hypertrophic cardiomyopathy	TMEM176A	Weighted median	10	-0.0617983756904408	0.107129856790073	0.564037524206677	-0.271772894998984	0.148176143618102	0.940072409134718	0.762027301651021	1.15971715514869
eqtl-a-ENSG00000002933	ebi-a-GCST90018861	Hypertrophic cardiomyopathy	TMEM176A	Inverse variance weighted	10	-0.0269185080110532	0.0805522169903184	0.73824778038008	-0.184800853312077	0.130963837289971	0.973440565899979	0.831269811999217	1.13992655773305
eqtl-a-ENSG00000002933	ebi-a-GCST90018861	Hypertrophic cardiomyopathy	TMEM176A	Simple mode	10	-0.0704228975333188	0.14610682278763	0.641313674314211	-0.356792270197073	0.215946475130435	0.931999596223415	0.699917876436881	1.24103595093551
eqtl-a-ENSG00000002933	ebi-a-GCST90018861	Hypertrophic cardiomyopathy	TMEM176A	Weighted mode	10	-0.0600846931111021	0.112908381589815	0.607503765110957	-0.281385121027139	0.161215734804935	0.941684775993481	0.754737614177165	1.17493841658425
eqtl-a-ENSG00000003056	ebi-a-GCST90018861	Hypertrophic cardiomyopathy	M6PR	MR Egger	5	0.104426058359826	0.239177301628806	0.69191181404579	-0.364361452832634	0.573213569552285	1.11007331019028	0.694640069739855	1.77395864085166
eqtl-a-ENSG00000003056	ebi-a-GCST90018861	Hypertrophic cardiomyopathy	M6PR	Weighted median	5	0.0508494299703047	0.137042165125237	0.710600646461653	-0.217753213675159	0.319452073615769	1.0521644569221	0.804323913318057	1.37637340638461
eqtl-a-ENSG00000003056	ebi-a-GCST90018861	Hypertrophic cardiomyopathy	M6PR	Inverse variance weighted	5	0.0377500295652053	0.13178473149621	0.774531779837505	-0.220548044167366	0.296048103297777	1.03847161323055	0.802079102713267	1.34453483183589
eqtl-a-ENSG00000003056	ebi-a-GCST90018861	Hypertrophic cardiomyopathy	M6PR	Simple mode	5	0.19419160073914	0.283884361139687	0.531515751740331	-0.362221747094647	0.750604948572927	1.21432892698811	0.696127986367102	2.11828108020134
eqtl-a-ENSG00000003056	ebi-a-GCST90018861	Hypertrophic cardiomyopathy	M6PR	Weighted mode	5	0.0514670303585176	0.134120947958048	0.720698824271619	-0.211410027639256	0.314344088356291	1.05281447480414	0.809442105193687	1.36936083661214
eqtl-a-ENSG00000003137	ebi-a-GCST90018861	Hypertrophic cardiomyopathy	CYP26B1	MR Egger	4	0.017539227461818	0.197221770199489	0.937239901715113	-0.369015442129181	0.404093897052816	1.01769394291805	0.69141473345224	1.49794459293747
eqtl-a-ENSG00000003137	ebi-a-GCST90018861	Hypertrophic cardiomyopathy	CYP26B1	Weighted median	4	0.0377312738706411	0.0704937040348612	0.592481715609958	-0.100436386037687	0.175898933778969	1.03845213615681	0.904442645763171	1.19231754953207
eqtl-a-ENSG00000003137	ebi-a-GCST90018861	Hypertrophic cardiomyopathy	CYP26B1	Inverse variance weighted	4	0.0458110374543434	0.0925515144807693	0.620615086262815	-0.135589930927964	0.227212005836651	1.04687657180343	0.873200631654233	1.25509592739837
eqtl-a-ENSG00000003137	ebi-a-GCST90018861	Hypertrophic cardiomyopathy	CYP26B1	Simple mode	4	-0.0553832105684529	0.123035491942413	0.68314840008109	-0.296532774775581	0.185766353638676	0.946122514328861	0.743391262383036	1.20414088437151
eqtl-a-ENSG00000003137	ebi-a-GCST90018861	Hypertrophic cardiomyopathy	CYP26B1	Weighted mode	4	0.0387493556440346	0.0733985699342394	0.634105079087468	-0.105111841427075	0.182610552715144	1.03950990370474	0.900223834637476	1.20034684522144
eqtl-a-ENSG00000003249	ebi-a-GCST90018861	Hypertrophic cardiomyopathy	DBNDD1	MR Egger	4	0.0274468305756272	0.211395356853934	0.908576225244287	-0.386888068858084	0.441781730009338	1.02782696468633	0.67916711062254	1.5554761896052
eqtl-a-ENSG00000003249	ebi-a-GCST90018861	Hypertrophic cardiomyopathy	DBNDD1	Weighted median	4	0.0157261218351271	0.12119148621429	0.896754256900272	-0.221809191144882	0.253261434815136	1.01585042805251	0.801068200659173	1.28822001837709
eqtl-a-ENSG00000003249	ebi-a-GCST90018861	Hypertrophic cardiomyopathy	DBNDD1	Inverse variance weighted	4	0.0398515786752253	0.117853103575965	0.735253019284215	-0.191140504333665	0.270843661684116	1.04065630714183	0.82601652109653	1.31107008387246
eqtl-a-ENSG00000003249	ebi-a-GCST90018861	Hypertrophic cardiomyopathy	DBNDD1	Simple mode	4	-0.0186657757131409	0.172304731181112	0.920572982719827	-0.35638304882812	0.319051497401838	0.981507351023287	0.700204356401295	1.37582217434911
eqtl-a-ENSG00000003249	ebi-a-GCST90018861	Hypertrophic cardiomyopathy	DBNDD1	Weighted mode	4	0.0146922867620199	0.13081117435526	0.917665953954392	-0.24169761497429	0.27108218849833	1.01480074894199	0.785293602679355	1.31138284654244
eqtl-a-ENSG00000003393	ebi-a-GCST90018861	Hypertrophic cardiomyopathy	ALS2	MR Egger	6	-0.0161858051510112	0.111982214192261	0.892064943462941	-0.235670944967842	0.20329933466582	0.983944481116702	0.790040598000177	1.22543922979487
eqtl-a-ENSG00000003393	ebi-a-GCST90018861	Hypertrophic cardiomyopathy	ALS2	Weighted median	6	-0.00132517111410202	0.0840906964412405	0.987426792076092	-0.166142936138933	0.163492593910729	0.998675706537417	0.846925169323665	1.17761663362121
eqtl-a-ENSG00000003393	ebi-a-GCST90018861	Hypertrophic cardiomyopathy	ALS2	Inverse variance weighted	6	0.0439235604786473	0.0738755635335532	0.552136670334823	-0.100872544047117	0.188719665004412	1.04490247999025	0.90404825187443	1.20770234379197
eqtl-a-ENSG00000003393	ebi-a-GCST90018861	Hypertrophic cardiomyopathy	ALS2	Simple mode	6	0.0218639807317589	0.189337514460611	0.912561976348508	-0.349237547611039	0.392965509074557	1.02210474907487	0.705225585717707	1.4813672947192
eqtl-a-ENSG00000003393	ebi-a-GCST90018861	Hypertrophic cardiomyopathy	ALS2	Weighted mode	6	-0.0155637313726684	0.0864345921329175	0.864172880827016	-0.184975531953187	0.15384806920785	0.984556757598578	0.831124619599437	1.16631367435633
eqtl-a-ENSG00000003402	ebi-a-GCST90018861	Hypertrophic cardiomyopathy	CFLAR	MR Egger	3	-2.32367518048175	3.57654058927716	0.633202823016771	-9.33369473546497	4.68634437450148	0.0979130753166462	8.83950367317821e-05	108.455979797294
eqtl-a-ENSG00000003402	ebi-a-GCST90018861	Hypertrophic cardiomyopathy	CFLAR	Weighted median	3	0.0166818903450539	0.552584698850962	0.975916449898127	-1.06638411940283	1.09974790009294	1.01682181003665	0.344251040314931	3.00340876942691
eqtl-a-ENSG00000003402	ebi-a-GCST90018861	Hypertrophic cardiomyopathy	CFLAR	Inverse variance weighted	3	0.353465181693303	0.558999643830666	0.527179518938215	-0.742174120214802	1.44910448360141	1.42399340504908	0.476077739306513	4.25929853510279
eqtl-a-ENSG00000003402	ebi-a-GCST90018861	Hypertrophic cardiomyopathy	CFLAR	Simple mode	3	-0.223705862918434	0.709443713694662	0.782375047745866	-1.61421554175997	1.1668038159231	0.799550277170653	0.199046753078263	3.21171099672402
eqtl-a-ENSG00000003402	ebi-a-GCST90018861	Hypertrophic cardiomyopathy	CFLAR	Weighted mode	3	-0.174384622123333	0.659509434166483	0.81621466720846	-1.46702311308964	1.11825386884297	0.839973763027771	0.230610967148855	3.05950723548899
eqtl-a-ENSG00000003436	ebi-a-GCST90018861	Hypertrophic cardiomyopathy	TFPI	MR Egger	3	-0.614746131420529	1.28914073725987	0.716723980990233	-3.14146197644988	1.91196971360882	0.540778164468839	0.0432195657040031	6.76640355826619
eqtl-a-ENSG00000003436	ebi-a-GCST90018861	Hypertrophic cardiomyopathy	TFPI	Weighted median	3	-0.273491314887384	0.382268441442292	0.474335294663824	-1.02273746011428	0.475754830339509	0.760718943256865	0.359609175767899	1.60922843360188
eqtl-a-ENSG00000003436	ebi-a-GCST90018861	Hypertrophic cardiomyopathy	TFPI	Inverse variance weighted	3	-0.257977290175011	0.339759407715628	0.447676687513615	-0.923905729297642	0.40795114894762	0.772612777808666	0.396965569285057	1.50373370040204
eqtl-a-ENSG00000003436	ebi-a-GCST90018861	Hypertrophic cardiomyopathy	TFPI	Simple mode	3	-0.338052647105733	0.440853300257802	0.523341052882466	-1.20212511561102	0.52601982139956	0.713157741218923	0.300554819023053	1.69218369385542
eqtl-a-ENSG00000003436	ebi-a-GCST90018861	Hypertrophic cardiomyopathy	TFPI	Weighted mode	3	-0.312936822863881	0.46000282857024	0.566507398296786	-1.21454236686155	0.58866872113379	0.731296112303513	0.296845829703541	1.80158840164381
eqtl-a-ENSG00000004059	ebi-a-GCST90018861	Hypertrophic cardiomyopathy	ARF5	MR Egger	3	0.624451824383163	1.95904260128037	0.803557036710443	-3.21527167412637	4.46417532289269	1.86722211120151	0.0401444261401233	86.8493773055867
eqtl-a-ENSG00000004059	ebi-a-GCST90018861	Hypertrophic cardiomyopathy	ARF5	Weighted median	3	-0.838315329258732	0.371019504480192	0.0238528430971142	-1.56551355803991	-0.111117100477556	0.432438426482931	0.208980661910981	0.894833957309842
eqtl-a-ENSG00000004059	ebi-a-GCST90018861	Hypertrophic cardiomyopathy	ARF5	Inverse variance weighted	3	-0.720324176386909	0.330145371927563	0.0291213884503573	-1.36740910536493	-0.0732392474088868	0.486594487946029	0.254766177524429	0.929378452038649
eqtl-a-ENSG00000004059	ebi-a-GCST90018861	Hypertrophic cardiomyopathy	ARF5	Simple mode	3	-0.852945542585077	0.44918807636139	0.197990968891478	-1.7333541722534	0.0274630870832479	0.426157815419228	0.176690763673531	1.02784367369903
eqtl-a-ENSG00000004059	ebi-a-GCST90018861	Hypertrophic cardiomyopathy	ARF5	Weighted mode	3	-0.849152938491878	0.407423884590271	0.17251220947154	-1.64770375228881	-0.0506021246949476	0.427777132066809	0.192491409487543	0.950656838175144
eqtl-a-ENSG00000004468	ebi-a-GCST90018861	Hypertrophic cardiomyopathy	CD38	MR Egger	4	0.85154677277075	0.977733980984006	0.475617061739299	-1.0648118299579	2.7679053754994	2.34326855422289	0.344792728325603	15.9252416484391
eqtl-a-ENSG00000004468	ebi-a-GCST90018861	Hypertrophic cardiomyopathy	CD38	Weighted median	4	0.428630617297626	0.363945758275549	0.238903408920305	-0.284703068922451	1.1419643035177	1.53515387036831	0.752237583877353	3.13291632353622
eqtl-a-ENSG00000004468	ebi-a-GCST90018861	Hypertrophic cardiomyopathy	CD38	Inverse variance weighted	4	0.440429764613363	0.296081894525701	0.136875720114168	-0.139890748657011	1.02075027788374	1.55337466053998	0.869453219142018	2.77527621139734
eqtl-a-ENSG00000004468	ebi-a-GCST90018861	Hypertrophic cardiomyopathy	CD38	Simple mode	4	0.0191251062721306	0.545348436569269	0.97422725903607	-1.04975782940364	1.0880080419479	1.01930916261032	0.350022504006706	2.96835534026537
eqtl-a-ENSG00000004468	ebi-a-GCST90018861	Hypertrophic cardiomyopathy	CD38	Weighted mode	4	0.449383628041272	0.427986696657164	0.370842001329057	-0.389470297406769	1.28823755348931	1.56734581968749	0.677415608283071	3.62638960256333
eqtl-a-ENSG00000004534	ebi-a-GCST90018861	Hypertrophic cardiomyopathy	RBM6	MR Egger	5	0.313495595301289	0.172230041523362	0.166285015512224	-0.024075286084501	0.651066476687079	1.36819943624224	0.976212211796189	1.9175847983803
eqtl-a-ENSG00000004534	ebi-a-GCST90018861	Hypertrophic cardiomyopathy	RBM6	Weighted median	5	0.267739206060137	0.123613906479911	0.0303164513580887	0.0254559493595111	0.510022462760762	1.30700623625827	1.02578271888942	1.66532860240373
eqtl-a-ENSG00000004534	ebi-a-GCST90018861	Hypertrophic cardiomyopathy	RBM6	Inverse variance weighted	5	0.279750326443247	0.11212071293385	0.012592817183091	0.0599937290929009	0.499506923793593	1.32279950304761	1.0618298878879	1.64790852585959
eqtl-a-ENSG00000004534	ebi-a-GCST90018861	Hypertrophic cardiomyopathy	RBM6	Simple mode	5	0.188339240319134	0.166179076129003	0.3203906582342	-0.137371748893713	0.51405022953198	1.20724299138796	0.871646132409668	1.67204968399993
eqtl-a-ENSG00000004534	ebi-a-GCST90018861	Hypertrophic cardiomyopathy	RBM6	Weighted mode	5	0.266832397757066	0.127960812556524	0.105393199959589	0.016029205146279	0.517635590367853	1.30582156936513	1.01615836202634	1.67805534525043
eqtl-a-ENSG00000004777	ebi-a-GCST90018861	Hypertrophic cardiomyopathy	ARHGAP33	MR Egger	3	0.0140107477540907	0.169671992448519	0.947549809198145	-0.318546357445006	0.346567852953187	1.01410935827792	0.727205365791429	1.41420544859102
eqtl-a-ENSG00000004777	ebi-a-GCST90018861	Hypertrophic cardiomyopathy	ARHGAP33	Weighted median	3	-0.0014421872387978	0.0859247958507934	0.986608697817886	-0.169854787106353	0.166970412628757	0.998558852213463	0.84378733650119	1.18171930082345
eqtl-a-ENSG00000004777	ebi-a-GCST90018861	Hypertrophic cardiomyopathy	ARHGAP33	Inverse variance weighted	3	-0.00196084250812406	0.0846242285246327	0.981513734280155	-0.167824330416404	0.163902645400156	0.998041078687621	0.845502350685279	1.17809961609287
eqtl-a-ENSG00000004777	ebi-a-GCST90018861	Hypertrophic cardiomyopathy	ARHGAP33	Simple mode	3	0.0566678959215256	0.106269383620195	0.64718477688306	-0.151620095974056	0.264955887817107	1.05830428485793	0.859314675842697	1.30337347986092
eqtl-a-ENSG00000004777	ebi-a-GCST90018861	Hypertrophic cardiomyopathy	ARHGAP33	Weighted mode	3	0.0433494594081791	0.0959252728594375	0.695615149232337	-0.144664075396319	0.231362994212677	1.04430277252078	0.865312924194063	1.26031664407453
eqtl-a-ENSG00000004799	ebi-a-GCST90018861	Hypertrophic cardiomyopathy	PDK4	MR Egger	4	2.0863024763035	1.86732993960986	0.380088911890116	-1.57366420533182	5.74626915793883	8.05507619803904	0.207284257035253	313.02064847684
eqtl-a-ENSG00000004799	ebi-a-GCST90018861	Hypertrophic cardiomyopathy	PDK4	Weighted median	4	-0.0428433072690551	0.196920957026353	0.827767268721931	-0.428808383040708	0.343121768502597	0.958061499578971	0.651284714421778	1.40934036474419
eqtl-a-ENSG00000004799	ebi-a-GCST90018861	Hypertrophic cardiomyopathy	PDK4	Inverse variance weighted	4	0.0880819076732585	0.279999862873463	0.753081784644	-0.460717823558729	0.636881638905246	1.0920775678976	0.630830657836003	1.89057617839364
eqtl-a-ENSG00000004799	ebi-a-GCST90018861	Hypertrophic cardiomyopathy	PDK4	Simple mode	4	0.0781759469143943	0.353591630151245	0.839214752923117	-0.614863648182046	0.771215542010835	1.08131289560127	0.540714617704229	2.16239313661975
eqtl-a-ENSG00000004799	ebi-a-GCST90018861	Hypertrophic cardiomyopathy	PDK4	Weighted mode	4	-0.055232803753689	0.19671617145322	0.797133911242635	-0.440796499801999	0.330330892294621	0.946264828304845	0.643523650439235	1.3914284652563
eqtl-a-ENSG00000004809	ebi-a-GCST90018861	Hypertrophic cardiomyopathy	SLC22A16	MR Egger	4	0.205792454386342	0.155581726091867	0.316910354445327	-0.0991477287537178	0.510732637526402	1.22849820812011	0.905608913664983	1.66651169680583
eqtl-a-ENSG00000004809	ebi-a-GCST90018861	Hypertrophic cardiomyopathy	SLC22A16	Weighted median	4	0.170467710940955	0.0877227379966567	0.0519852707287623	-0.00146885553249182	0.342404277414403	1.18585936103272	0.998532222707805	1.40832953826512
eqtl-a-ENSG00000004809	ebi-a-GCST90018861	Hypertrophic cardiomyopathy	SLC22A16	Inverse variance weighted	4	0.150009350226002	0.079318050686384	0.0585925157857808	-0.00545402911931045	0.305472729571315	1.16184510619182	0.994560817094683	1.35726647137092
eqtl-a-ENSG00000004809	ebi-a-GCST90018861	Hypertrophic cardiomyopathy	SLC22A16	Simple mode	4	0.14564978919144	0.116360018593824	0.299384343844322	-0.0824158472524553	0.373715425635335	1.15679099639351	0.920888929929811	1.45312356989575
eqtl-a-ENSG00000004809	ebi-a-GCST90018861	Hypertrophic cardiomyopathy	SLC22A16	Weighted mode	4	0.1779391825001	0.0924899054116402	0.150065228059813	-0.0033410321067143	0.359219397106915	1.19475265715559	0.996664542930534	1.43221099005209
eqtl-a-ENSG00000004864	ebi-a-GCST90018861	Hypertrophic cardiomyopathy	SLC25A13	MR Egger	3	-0.0645492957409357	0.453241782561695	0.909940199849633	-0.952903189561858	0.823804598079987	0.937489898863764	0.3856198692012	2.27915463041927
eqtl-a-ENSG00000004864	ebi-a-GCST90018861	Hypertrophic cardiomyopathy	SLC25A13	Weighted median	3	0.0886008100285398	0.115808676954246	0.444234667371856	-0.138384196801782	0.315585816858862	1.09264439657138	0.870764082696372	1.37106226713204
eqtl-a-ENSG00000004864	ebi-a-GCST90018861	Hypertrophic cardiomyopathy	SLC25A13	Inverse variance weighted	3	0.113414185408443	0.142732114104794	0.426849285942129	-0.166340758236954	0.393169129053839	1.12009576420748	0.846757645380319	1.4816689614087
eqtl-a-ENSG00000004864	ebi-a-GCST90018861	Hypertrophic cardiomyopathy	SLC25A13	Simple mode	3	0.208954625197826	0.424433229881505	0.671232689165434	-0.622934505369923	1.04084375576558	1.23238907785096	0.536368150696176	2.83160518989624
eqtl-a-ENSG00000004864	ebi-a-GCST90018861	Hypertrophic cardiomyopathy	SLC25A13	Weighted mode	3	0.080102926299737	0.122408020101747	0.580053849482297	-0.159816793099687	0.320022645699161	1.08339857214266	0.852299921890286	1.37715895071013
eqtl-a-ENSG00000004866	ebi-a-GCST90018861	Hypertrophic cardiomyopathy	ST7	MR Egger	3	0.148376135422697	1.66151339705491	0.943299116125771	-3.10819012280492	3.40494239365032	1.15994911226935	0.0446817506849947	30.1125609992338
eqtl-a-ENSG00000004866	ebi-a-GCST90018861	Hypertrophic cardiomyopathy	ST7	Weighted median	3	-0.105259352863866	0.276287608943753	0.70321997015716	-0.646783066393622	0.436264360665889	0.900091051119979	0.523727867500846	1.54691768488901
eqtl-a-ENSG00000004866	ebi-a-GCST90018861	Hypertrophic cardiomyopathy	ST7	Inverse variance weighted	3	-0.107606652479998	0.243196621801224	0.658150790901148	-0.584272031210397	0.3690587262504	0.897980745469972	0.557511565143843	1.44637254121671
eqtl-a-ENSG00000004866	ebi-a-GCST90018861	Hypertrophic cardiomyopathy	ST7	Simple mode	3	-0.165863030565719	0.335035317352186	0.669598095347081	-0.822532252576004	0.490806191444565	0.847162261578828	0.439317781213787	1.6336327099269
eqtl-a-ENSG00000004866	ebi-a-GCST90018861	Hypertrophic cardiomyopathy	ST7	Weighted mode	3	-0.0693033370860757	0.303993252136073	0.840850840445556	-0.665130111272778	0.526523437100627	0.933043610417644	0.514206619276251	1.693036118762
eqtl-a-ENSG00000004939	ebi-a-GCST90018861	Hypertrophic cardiomyopathy	SLC4A1	MR Egger	9	-0.261538103628773	0.429534935195597	0.561830872936956	-1.10342657661214	0.580350369354597	0.769866540156604	0.331732427388482	1.78666431352101
eqtl-a-ENSG00000004939	ebi-a-GCST90018861	Hypertrophic cardiomyopathy	SLC4A1	Weighted median	9	-0.20526384858391	0.209764680205836	0.327805624941292	-0.616402621787349	0.205874924619529	0.814432401224374	0.539883112176225	1.22859952683163
eqtl-a-ENSG00000004939	ebi-a-GCST90018861	Hypertrophic cardiomyopathy	SLC4A1	Inverse variance weighted	9	-0.277111753034417	0.164011429099906	0.0911067909565462	-0.598574154070233	0.0443506480013988	0.7579697869536	0.549594715073879	1.04534884011258
eqtl-a-ENSG00000004939	ebi-a-GCST90018861	Hypertrophic cardiomyopathy	SLC4A1	Simple mode	9	-0.241848454832626	0.298420413870513	0.441133550699461	-0.826752466018831	0.343055556353579	0.785175158036885	0.437467673079345	1.40924705237919
eqtl-a-ENSG00000004939	ebi-a-GCST90018861	Hypertrophic cardiomyopathy	SLC4A1	Weighted mode	9	-0.261417797214179	0.231425425322062	0.291374864357375	-0.715011630845421	0.192176036417062	0.769959165611372	0.489186422111586	1.21188383387659
eqtl-a-ENSG00000005020	ebi-a-GCST90018861	Hypertrophic cardiomyopathy	SKAP2	MR Egger	11	-0.175277262260118	0.356313791980076	0.634552219117764	-0.873652294541067	0.52309777002083	0.839224303281736	0.417424205643506	1.68724626338562
eqtl-a-ENSG00000005020	ebi-a-GCST90018861	Hypertrophic cardiomyopathy	SKAP2	Weighted median	11	-0.0851854697562234	0.0786124082933665	0.278536186457776	-0.239265790011222	0.0688948504987749	0.918341943948971	0.787205623173	1.07132355408828
eqtl-a-ENSG00000005020	ebi-a-GCST90018861	Hypertrophic cardiomyopathy	SKAP2	Inverse variance weighted	11	-0.0652789329175859	0.0651674908650619	0.316483633696315	-0.193007215013107	0.0624493491779354	0.936806120866078	0.824476025512318	1.06444054276389
eqtl-a-ENSG00000005020	ebi-a-GCST90018861	Hypertrophic cardiomyopathy	SKAP2	Simple mode	11	-0.117252523577765	0.120753391800986	0.354444327746383	-0.353929171507698	0.119424124352168	0.889360580288924	0.701924681861697	1.12684774052111
eqtl-a-ENSG00000005020	ebi-a-GCST90018861	Hypertrophic cardiomyopathy	SKAP2	Weighted mode	11	-0.0860213095749975	0.0738390535716199	0.271063008004092	-0.230745854575372	0.0587032354253774	0.917574677885401	0.793941216924829	1.06046048693327
eqtl-a-ENSG00000005075	ebi-a-GCST90018861	Hypertrophic cardiomyopathy	POLR2J	MR Egger	6	-0.424218257643893	0.361812716958486	0.306066381418127	-1.13337118288253	0.284934667594739	0.65428106448035	0.321946085792853	1.32967515440762
eqtl-a-ENSG00000005075	ebi-a-GCST90018861	Hypertrophic cardiomyopathy	POLR2J	Weighted median	6	-0.169590293746781	0.12154623608878	0.162933252344594	-0.407820916480789	0.0686403289872273	0.844010542165492	0.665097976244097	1.0710509138958
eqtl-a-ENSG00000005075	ebi-a-GCST90018861	Hypertrophic cardiomyopathy	POLR2J	Inverse variance weighted	6	-0.138401955173506	0.110030598157674	0.208446116702295	-0.354061927562546	0.077258017215534	0.870748619481409	0.701831503295279	1.08032078179566
eqtl-a-ENSG00000005075	ebi-a-GCST90018861	Hypertrophic cardiomyopathy	POLR2J	Simple mode	6	-0.12510491377895	0.198838893072012	0.556856320976325	-0.514829144200094	0.264619316642195	0.882404321356242	0.597602689781802	1.30293487573235
eqtl-a-ENSG00000005075	ebi-a-GCST90018861	Hypertrophic cardiomyopathy	POLR2J	Weighted mode	6	-0.170236254750931	0.121752178033094	0.220905626382398	-0.408870523695795	0.068398014193933	0.843465520318543	0.664400250842408	1.07079141385661
eqtl-a-ENSG00000005102	ebi-a-GCST90018861	Hypertrophic cardiomyopathy	MEOX1	MR Egger	4	1.02606043952773	1.15021558337213	0.466489464332803	-1.22836210388164	3.2804829829371	2.79005257440287	0.292771714840599	26.588611444826
eqtl-a-ENSG00000005102	ebi-a-GCST90018861	Hypertrophic cardiomyopathy	MEOX1	Weighted median	4	-0.480829165293869	0.514479400309004	0.349997768080129	-1.48920878989952	0.527550459311779	0.618270530745912	0.225551043222636	1.69477579765176
eqtl-a-ENSG00000005102	ebi-a-GCST90018861	Hypertrophic cardiomyopathy	MEOX1	Inverse variance weighted	4	-0.644485501542949	0.521220465436234	0.216275334339398	-1.66607761379797	0.377106610712071	0.52493254962825	0.188986893328014	1.45805974587323
eqtl-a-ENSG00000005102	ebi-a-GCST90018861	Hypertrophic cardiomyopathy	MEOX1	Simple mode	4	-0.343542709945947	0.814536224472982	0.701595355775761	-1.94003370991299	1.2529482900211	0.709253188332189	0.143699105611708	3.50064868544589
eqtl-a-ENSG00000005102	ebi-a-GCST90018861	Hypertrophic cardiomyopathy	MEOX1	Weighted mode	4	-0.354335730776785	0.760717647747068	0.673097599848115	-1.84534232036104	1.13667085880747	0.701639365878944	0.15797123486265	3.11637621987979
eqtl-a-ENSG00000005156	ebi-a-GCST90018861	Hypertrophic cardiomyopathy	LIG3	MR Egger	4	-0.197798185776326	0.304587997774723	0.582700366698535	-0.794790661414783	0.39919428986213	0.820535432150405	0.451675778194854	1.49062320345148
eqtl-a-ENSG00000005156	ebi-a-GCST90018861	Hypertrophic cardiomyopathy	LIG3	Weighted median	4	-0.136704250748846	0.122482751813854	0.264374959162898	-0.376770444304	0.103361942806308	0.872228148811856	0.686073547911598	1.10889269218376
eqtl-a-ENSG00000005156	ebi-a-GCST90018861	Hypertrophic cardiomyopathy	LIG3	Inverse variance weighted	4	-0.0990340187134325	0.107237484755759	0.355745721428072	-0.309219488834721	0.111151451407856	0.90571189634601	0.73401964322799	1.11756415070202
eqtl-a-ENSG00000005156	ebi-a-GCST90018861	Hypertrophic cardiomyopathy	LIG3	Simple mode	4	-0.289698652931294	0.233996997894763	0.303754244078692	-0.74833276880503	0.168935462942442	0.748489088589616	0.47315475386738	1.1840437217603
eqtl-a-ENSG00000005156	ebi-a-GCST90018861	Hypertrophic cardiomyopathy	LIG3	Weighted mode	4	-0.142797068456847	0.12293125149986	0.329419091633026	-0.383742321396572	0.0981481844828778	0.866929978484423	0.681306962789368	1.10312623918883
eqtl-a-ENSG00000005175	ebi-a-GCST90018861	Hypertrophic cardiomyopathy	RPAP3	MR Egger	4	-0.0386863996287702	0.242647240972538	0.887972287127093	-0.514274991934945	0.436902192677404	0.962052361822509	0.597933944440287	1.54790467324054
eqtl-a-ENSG00000005175	ebi-a-GCST90018861	Hypertrophic cardiomyopathy	RPAP3	Weighted median	4	0.0217027873822665	0.122869180648814	0.859796445071633	-0.219120806689408	0.262526381453941	1.02194000586495	0.803224677378032	1.30021076916655
eqtl-a-ENSG00000005175	ebi-a-GCST90018861	Hypertrophic cardiomyopathy	RPAP3	Inverse variance weighted	4	0.0554519096063139	0.143084083372934	0.698350767613264	-0.224992893804637	0.335896713017265	1.05701818342955	0.79852189319179	1.39919449876919
eqtl-a-ENSG00000005175	ebi-a-GCST90018861	Hypertrophic cardiomyopathy	RPAP3	Simple mode	4	0.0174910513972342	0.242590443456332	0.947059200350716	-0.457986217777176	0.492968320571644	1.01764491560991	0.632556194177704	1.6371686560005
eqtl-a-ENSG00000005175	ebi-a-GCST90018861	Hypertrophic cardiomyopathy	RPAP3	Weighted mode	4	0.0265886507572453	0.131141711156307	0.852304160291702	-0.230449103109116	0.283626404623606	1.0269452827034	0.794176855106332	1.32793672704749
eqtl-a-ENSG00000005238	ebi-a-GCST90018861	Hypertrophic cardiomyopathy	ATOSB	MR Egger	3	1.40117206728112	0.902195065494302	0.364187974747223	-0.367130261087714	3.16947439564995	4.05995572053142	0.692719404783975	23.7949743270381
eqtl-a-ENSG00000005238	ebi-a-GCST90018861	Hypertrophic cardiomyopathy	ATOSB	Weighted median	3	-0.699546669669337	0.53063718408134	0.187398404317819	-1.73959555046876	0.34050221113009	0.496810472005314	0.175591404118447	1.40565334808558
eqtl-a-ENSG00000005238	ebi-a-GCST90018861	Hypertrophic cardiomyopathy	ATOSB	Inverse variance weighted	3	-0.646085797534912	0.742468517654019	0.384198700718913	-2.10132409213679	0.809152497066966	0.524093173976907	0.122294391958398	2.24600368512913
eqtl-a-ENSG00000005238	ebi-a-GCST90018861	Hypertrophic cardiomyopathy	ATOSB	Simple mode	3	-1.42520833075727	0.849627284107845	0.235453406001175	-3.09047780760864	0.240061146094109	0.240458363116949	0.0454802184178223	1.27132688461814
eqtl-a-ENSG00000005238	ebi-a-GCST90018861	Hypertrophic cardiomyopathy	ATOSB	Weighted mode	3	-1.06327661985105	0.81424456291069	0.321603106649192	-2.659195963156	0.532642723453905	0.345322464130736	0.0700044853080683	1.70342805476751
eqtl-a-ENSG00000005249	ebi-a-GCST90018861	Hypertrophic cardiomyopathy	PRKAR2B	MR Egger	5	0.147297743535929	0.312253852744887	0.669311235098362	-0.464719807844049	0.759315294915907	1.1586989067845	0.628311128377999	2.13681263301752
eqtl-a-ENSG00000005249	ebi-a-GCST90018861	Hypertrophic cardiomyopathy	PRKAR2B	Weighted median	5	0.0285027673348473	0.141723329119396	0.84060821195108	-0.249274957739169	0.306280492408864	1.02891285817699	0.779365651303825	1.35836326370155
eqtl-a-ENSG00000005249	ebi-a-GCST90018861	Hypertrophic cardiomyopathy	PRKAR2B	Inverse variance weighted	5	0.0210900190141361	0.133893345106334	0.874840112737482	-0.241340937394279	0.283520975422551	1.02131398517765	0.785573749259189	1.32779673111927
eqtl-a-ENSG00000005249	ebi-a-GCST90018861	Hypertrophic cardiomyopathy	PRKAR2B	Simple mode	5	-0.22398169115766	0.318545680484152	0.520739130300638	-0.848331224906598	0.400367842591277	0.799329769038112	0.428128786807653	1.4923735552442
eqtl-a-ENSG00000005249	ebi-a-GCST90018861	Hypertrophic cardiomyopathy	PRKAR2B	Weighted mode	5	-0.0263321404723167	0.152046446111367	0.870916640186572	-0.324343174850597	0.271678893905963	0.974011527228947	0.723002083669319	1.31216558928864
eqtl-a-ENSG00000005302	ebi-a-GCST90018861	Hypertrophic cardiomyopathy	MSL3	MR Egger	3	3.30595423181345	1.24842090638447	0.229866009272478	0.859049255299882	5.75285920832701	27.2745554236956	2.3609149989111	315.090282328396
eqtl-a-ENSG00000005302	ebi-a-GCST90018861	Hypertrophic cardiomyopathy	MSL3	Weighted median	3	0.0961334769892181	0.379670194119766	0.800111664183837	-0.648020103485523	0.840287057463959	1.10090599980575	0.523080397257605	2.3170320026568
eqtl-a-ENSG00000005302	ebi-a-GCST90018861	Hypertrophic cardiomyopathy	MSL3	Inverse variance weighted	3	0.0291656979780992	0.586509540301016	0.960339480845357	-1.12039300101189	1.17872439696809	1.02959518218167	0.326151591527216	3.25022555986285
eqtl-a-ENSG00000005302	ebi-a-GCST90018861	Hypertrophic cardiomyopathy	MSL3	Simple mode	3	-0.461625095475395	0.823827804805453	0.631639633206168	-2.07632759289408	1.15307740194329	0.630258582449184	0.125389850270086	3.16792690871903
eqtl-a-ENSG00000005302	ebi-a-GCST90018861	Hypertrophic cardiomyopathy	MSL3	Weighted mode	3	0.54558063712226	0.413029902223876	0.317408330389872	-0.263957971236538	1.35511924548106	1.72561004479765	0.76800581731324	3.87722327042226
eqtl-a-ENSG00000005379	ebi-a-GCST90018861	Hypertrophic cardiomyopathy	TSPOAP1	MR Egger	5	0.442441348989031	0.881123327274698	0.650112635615829	-1.28456037246938	2.16944307044744	1.5565025496884	0.276772233583275	8.75340765155749
eqtl-a-ENSG00000005379	ebi-a-GCST90018861	Hypertrophic cardiomyopathy	TSPOAP1	Weighted median	5	-0.0538251134596766	0.321986997257295	0.867239839025082	-0.684919628083975	0.577269401164622	0.947597814114689	0.504130745900592	1.78116812873778
eqtl-a-ENSG00000005379	ebi-a-GCST90018861	Hypertrophic cardiomyopathy	TSPOAP1	Inverse variance weighted	5	-0.0578697831111947	0.314040906332866	0.853797987220524	-0.673389959523612	0.557650393301222	0.943772834597893	0.509976843333211	1.746563937106
eqtl-a-ENSG00000005379	ebi-a-GCST90018861	Hypertrophic cardiomyopathy	TSPOAP1	Simple mode	5	-0.492287606824376	0.485252014517164	0.367721287228897	-1.44338155527802	0.458806341629265	0.611226547624026	0.23612792746814	1.58218426988393
eqtl-a-ENSG00000005379	ebi-a-GCST90018861	Hypertrophic cardiomyopathy	TSPOAP1	Weighted mode	5	-0.041603397462509	0.356946742837628	0.912831382884637	-0.74121901342426	0.658012218499242	0.95925014618258	0.476532661603256	1.930950209909
eqtl-a-ENSG00000005381	ebi-a-GCST90018861	Hypertrophic cardiomyopathy	MPO	MR Egger	9	0.0741303081265775	0.172973620231096	0.68111930332594	-0.264897987526371	0.413158603779526	1.07694713131633	0.767284218544713	1.51158474997734
eqtl-a-ENSG00000005381	ebi-a-GCST90018861	Hypertrophic cardiomyopathy	MPO	Weighted median	9	0.0814165223821349	0.141416589141056	0.564803672213706	-0.195759992334335	0.358593037098605	1.08482265539302	0.822209547593138	1.43131419125323
eqtl-a-ENSG00000005381	ebi-a-GCST90018861	Hypertrophic cardiomyopathy	MPO	Inverse variance weighted	9	0.119989175502648	0.121462741898946	0.323217220218036	-0.118077798619285	0.358056149624581	1.12748464705875	0.888626915978162	1.43054594284248
eqtl-a-ENSG00000005381	ebi-a-GCST90018861	Hypertrophic cardiomyopathy	MPO	Simple mode	9	0.0183607909313654	0.277143345598879	0.948804384265499	-0.524840166442437	0.561561748305167	1.01853038663348	0.591649922321763	1.7534087462139
eqtl-a-ENSG00000005381	ebi-a-GCST90018861	Hypertrophic cardiomyopathy	MPO	Weighted mode	9	0.0753523377387566	0.138745395818998	0.601861922435388	-0.196588638066479	0.347293313543992	1.07826399706214	0.821528509369276	1.41523177114454
eqtl-a-ENSG00000005471	ebi-a-GCST90018861	Hypertrophic cardiomyopathy	ABCB4	MR Egger	3	-0.640019158570776	0.332297804902995	0.304870325753131	-1.29132285618065	0.0112845390390944	0.527282321970594	0.274906880181664	1.01134844962402
eqtl-a-ENSG00000005471	ebi-a-GCST90018861	Hypertrophic cardiomyopathy	ABCB4	Weighted median	3	-0.234718263245993	0.199522444639554	0.23943495289751	-0.625782254739519	0.156345728247533	0.790793613872686	0.534842881456205	1.16923036918653
eqtl-a-ENSG00000005471	ebi-a-GCST90018861	Hypertrophic cardiomyopathy	ABCB4	Inverse variance weighted	3	-0.221379729360095	0.230671535034866	0.337196932180736	-0.673495938028433	0.230736479308243	0.801412302722418	0.509922799613648	1.25952728421139
eqtl-a-ENSG00000005471	ebi-a-GCST90018861	Hypertrophic cardiomyopathy	ABCB4	Simple mode	3	-0.496261211434327	0.411633917018535	0.351256590577256	-1.30306368879065	0.310541265922001	0.60880259410253	0.271698118146886	1.3641632894402
eqtl-a-ENSG00000005471	ebi-a-GCST90018861	Hypertrophic cardiomyopathy	ABCB4	Weighted mode	3	-0.277946681064652	0.217908050828197	0.330243506668126	-0.705046460687918	0.149153098558614	0.757337200851083	0.494085618165158	1.16085070017405
eqtl-a-ENSG00000005513	ebi-a-GCST90018861	Hypertrophic cardiomyopathy	SOX8	MR Egger	4	-0.680344962249925	0.628190492998713	0.39199532970749	-1.9115983285274	0.550908404027552	0.506442258768033	0.147843894535567	1.73482822724454
eqtl-a-ENSG00000005513	ebi-a-GCST90018861	Hypertrophic cardiomyopathy	SOX8	Weighted median	4	-0.240619507897314	0.223406063071787	0.28145791345914	-0.678495391518016	0.197256375723389	0.786140689813176	0.507379826328734	1.21805628073892
eqtl-a-ENSG00000005513	ebi-a-GCST90018861	Hypertrophic cardiomyopathy	SOX8	Inverse variance weighted	4	-0.214622667126246	0.206729210234374	0.299185055973888	-0.619811919185618	0.190566584933126	0.806845832201698	0.538045624137915	1.20993493439207
eqtl-a-ENSG00000005513	ebi-a-GCST90018861	Hypertrophic cardiomyopathy	SOX8	Simple mode	4	0.230984335476947	0.454070073163779	0.646014773594299	-0.65899300792406	1.12096167887795	1.2598395045097	0.51737206183012	3.06780302652756
eqtl-a-ENSG00000005513	ebi-a-GCST90018861	Hypertrophic cardiomyopathy	SOX8	Weighted mode	4	-0.482998170984916	0.246700296022061	0.145158771809202	-0.966530751188156	0.000534409218324372	0.616930951748532	0.380400455385765	1.00053455204037
eqtl-a-ENSG00000005844	ebi-a-GCST90018861	Hypertrophic cardiomyopathy	ITGAL	Inverse variance weighted	2	0.143574400865854	0.4418386886838	0.745220765732074	-0.722429428954394	1.0095782306861	1.1543926954282	0.485571161209532	2.74444324893284
eqtl-a-ENSG00000005961	ebi-a-GCST90018861	Hypertrophic cardiomyopathy	ITGA2B	MR Egger	15	0.0786708804781525	0.097779232863749	0.435531865245985	-0.112976415934796	0.270318176891101	1.08184820610687	0.893171724487812	1.3103813174648
eqtl-a-ENSG00000005961	ebi-a-GCST90018861	Hypertrophic cardiomyopathy	ITGA2B	Weighted median	15	-0.0150949021201175	0.0749708133193511	0.84042982224959	-0.162037696226046	0.131847891985811	0.985018454827463	0.850409146720581	1.14093476074697
eqtl-a-ENSG00000005961	ebi-a-GCST90018861	Hypertrophic cardiomyopathy	ITGA2B	Inverse variance weighted	15	-0.0617637865901349	0.0615952631416045	0.315988264710544	-0.18249050234768	0.0589629291674099	0.940104925955933	0.833192557263976	1.06073591764767
eqtl-a-ENSG00000005961	ebi-a-GCST90018861	Hypertrophic cardiomyopathy	ITGA2B	Simple mode	15	-0.155409245947583	0.160342585362856	0.348876720663533	-0.46968071325878	0.158862221363615	0.856064764750166	0.625201855081209	1.17217643468375
eqtl-a-ENSG00000005961	ebi-a-GCST90018861	Hypertrophic cardiomyopathy	ITGA2B	Weighted mode	15	-0.00675029236308644	0.0723774512297367	0.92701449494347	-0.14861009677337	0.135109512047197	0.99327243968233	0.861905108975152	1.14466213178106
eqtl-a-ENSG00000006007	ebi-a-GCST90018861	Hypertrophic cardiomyopathy	GDE1	MR Egger	7	-0.0278417793981823	0.114783635101452	0.81798287795166	-0.252817704197029	0.197134145400664	0.972542230845753	0.776609441562218	1.21790740642529
eqtl-a-ENSG00000006007	ebi-a-GCST90018861	Hypertrophic cardiomyopathy	GDE1	Weighted median	7	0.0591680241965138	0.0810711743088452	0.465495242627947	-0.0997314774488227	0.21806752584185	1.06095349162248	0.905080419912133	1.243671044718
eqtl-a-ENSG00000006007	ebi-a-GCST90018861	Hypertrophic cardiomyopathy	GDE1	Inverse variance weighted	7	0.110111801695874	0.10899951857211	0.312397334587773	-0.103527254705461	0.32375085809721	1.116402879217	0.901651448162322	1.38230287464656
eqtl-a-ENSG00000006007	ebi-a-GCST90018861	Hypertrophic cardiomyopathy	GDE1	Simple mode	7	0.0177697254035938	0.189861359548083	0.928479443867556	-0.354358539310648	0.389897990117836	1.01792854631401	0.701623362696213	1.47683013493038
eqtl-a-ENSG00000006007	ebi-a-GCST90018861	Hypertrophic cardiomyopathy	GDE1	Weighted mode	7	0.0629281893106508	0.0800615578766014	0.461772163503347	-0.093992464127488	0.21984884274879	1.06495036166579	0.91028962204146	1.24588839128877
eqtl-a-ENSG00000006015	ebi-a-GCST90018861	Hypertrophic cardiomyopathy	REX1BD	MR Egger	4	-0.368595508213715	0.272235021175764	0.308448115219426	-0.902176149718213	0.164985133290782	0.691705142920594	0.405685865273438	1.17937558514717
eqtl-a-ENSG00000006015	ebi-a-GCST90018861	Hypertrophic cardiomyopathy	REX1BD	Weighted median	4	-0.160686308137983	0.112673075228684	0.153831191094631	-0.381525535586203	0.0601529193102376	0.851559156391107	0.682818949653321	1.06199893427344
eqtl-a-ENSG00000006015	ebi-a-GCST90018861	Hypertrophic cardiomyopathy	REX1BD	Inverse variance weighted	4	-0.141748993725676	0.112123658643193	0.20615100384255	-0.361511364666333	0.0780133772149821	0.867839062199186	0.6966226791462	1.08113712117704
eqtl-a-ENSG00000006015	ebi-a-GCST90018861	Hypertrophic cardiomyopathy	REX1BD	Simple mode	4	-0.123796689541182	0.198095596576561	0.576320041649063	-0.512064058831241	0.264470679748877	0.883559459502065	0.59925739888739	1.30274122593233
eqtl-a-ENSG00000006015	ebi-a-GCST90018861	Hypertrophic cardiomyopathy	REX1BD	Weighted mode	4	-0.163045413264835	0.121837254835676	0.273211705376914	-0.401846432742759	0.0757556062130892	0.84955260658102	0.669083487117267	1.07869891462754
eqtl-a-ENSG00000006282	ebi-a-GCST90018861	Hypertrophic cardiomyopathy	SPATA20	MR Egger	7	-0.133771432501396	0.133087747049548	0.360966226179338	-0.394623416718509	0.127080551715717	0.874789990314094	0.673933783663676	1.13550848125404
eqtl-a-ENSG00000006282	ebi-a-GCST90018861	Hypertrophic cardiomyopathy	SPATA20	Weighted median	7	-0.128721361778861	0.0856672811871873	0.132949135775117	-0.296629232905748	0.0391865093480265	0.879218915412383	0.743319559710093	1.03996442865088
eqtl-a-ENSG00000006282	ebi-a-GCST90018861	Hypertrophic cardiomyopathy	SPATA20	Inverse variance weighted	7	-0.133943590581213	0.0757116977229874	0.0768727228622914	-0.282338518118268	0.0144513369558427	0.874639401112064	0.75401839243768	1.0145562623539
eqtl-a-ENSG00000006282	ebi-a-GCST90018861	Hypertrophic cardiomyopathy	SPATA20	Simple mode	7	-0.0970536350261776	0.132228961149204	0.490635570923253	-0.356222398878618	0.162115128826263	0.907507330648493	0.700316853231855	1.17599562452354
eqtl-a-ENSG00000006282	ebi-a-GCST90018861	Hypertrophic cardiomyopathy	SPATA20	Weighted mode	7	-0.131691923784282	0.0852334115788933	0.17328208670798	-0.298749410478913	0.0353655629103486	0.876611016488267	0.741745259737375	1.03599836216098
eqtl-a-ENSG00000006530	ebi-a-GCST90018861	Hypertrophic cardiomyopathy	AGK	MR Egger	3	-0.640374290849587	0.475095747677904	0.406353762720058	-1.57156195629828	0.290813374599104	0.527095100244222	0.207720478526723	1.33751494639333
eqtl-a-ENSG00000006530	ebi-a-GCST90018861	Hypertrophic cardiomyopathy	AGK	Weighted median	3	-0.278283379397703	0.21949782721606	0.204862817389829	-0.708499120741182	0.151932361945775	0.757082249601238	0.492382650065129	1.16408149756182
eqtl-a-ENSG00000006530	ebi-a-GCST90018861	Hypertrophic cardiomyopathy	AGK	Inverse variance weighted	3	-0.24668582713599	0.207379511464532	0.234227993099175	-0.653149669606472	0.159778015334492	0.781386145295381	0.520404091784585	1.17325039848516
eqtl-a-ENSG00000006530	ebi-a-GCST90018861	Hypertrophic cardiomyopathy	AGK	Simple mode	3	-0.384013395279917	0.288268044258986	0.314330902471695	-0.949018762027529	0.180991971467696	0.681122303294529	0.387120694675674	1.19840555781684
eqtl-a-ENSG00000006530	ebi-a-GCST90018861	Hypertrophic cardiomyopathy	AGK	Weighted mode	3	-0.293422958182617	0.235693158067988	0.339243995672657	-0.755381547995873	0.16853563163064	0.745706671248296	0.469831317329906	1.18357039863681
eqtl-a-ENSG00000006534	ebi-a-GCST90018861	Hypertrophic cardiomyopathy	ALDH3B1	MR Egger	5	-0.104797570788501	0.281799948069919	0.73469214560481	-0.657125469005542	0.447530327428539	0.900506793017273	0.518339177072535	1.56444374675692
eqtl-a-ENSG00000006534	ebi-a-GCST90018861	Hypertrophic cardiomyopathy	ALDH3B1	Weighted median	5	-0.360649895018192	0.1840691307362	0.0500755990540363	-0.721425391261144	0.000125601224760796	0.697223057007014	0.486058937790201	1.00012560911292
eqtl-a-ENSG00000006534	ebi-a-GCST90018861	Hypertrophic cardiomyopathy	ALDH3B1	Inverse variance weighted	5	-0.374141206324055	0.173811047318255	0.0313521443386946	-0.714810859067836	-0.0334715535802741	0.687879771996766	0.489284646799167	0.967082420872579
eqtl-a-ENSG00000006534	ebi-a-GCST90018861	Hypertrophic cardiomyopathy	ALDH3B1	Simple mode	5	-0.345179217607448	0.396727154718872	0.433362001019075	-1.12276444085644	0.432406005641541	0.708093439283473	0.325379059016937	1.5409606268798
eqtl-a-ENSG00000006534	ebi-a-GCST90018861	Hypertrophic cardiomyopathy	ALDH3B1	Weighted mode	5	-0.345179217607448	0.186008597935951	0.137078694276112	-0.709756069561912	0.0193976343470156	0.708093439283473	0.491764139073546	1.0195869908304
eqtl-a-ENSG00000006607	ebi-a-GCST90018861	Hypertrophic cardiomyopathy	FARP2	MR Egger	3	0.313326962488078	0.398619210910388	0.575906263132403	-0.467966690896283	1.09462061587244	1.36796873237494	0.626274383948546	2.9880488500217
eqtl-a-ENSG00000006607	ebi-a-GCST90018861	Hypertrophic cardiomyopathy	FARP2	Weighted median	3	0.191005530919368	0.174226789149192	0.272945746769731	-0.150478975813049	0.532490037651785	1.21046614705344	0.860295816837369	1.70316798534357
eqtl-a-ENSG00000006607	ebi-a-GCST90018861	Hypertrophic cardiomyopathy	FARP2	Inverse variance weighted	3	0.154646816233914	0.17777272465839	0.384347913620747	-0.193787724096529	0.503081356564357	1.16724563608646	0.823832765553118	1.65380940396093
eqtl-a-ENSG00000006607	ebi-a-GCST90018861	Hypertrophic cardiomyopathy	FARP2	Simple mode	3	0.328240219219448	0.289781504144832	0.374852295732322	-0.239731528904421	0.896211967343318	1.3885224820169	0.786839076261545	2.45030367864637
eqtl-a-ENSG00000006607	ebi-a-GCST90018861	Hypertrophic cardiomyopathy	FARP2	Weighted mode	3	0.256765204669035	0.177631624156216	0.285201738741623	-0.091392778677149	0.604923188015218	1.29274156144012	0.91265916742929	1.8311115521711
eqtl-a-ENSG00000006625	ebi-a-GCST90018861	Hypertrophic cardiomyopathy	GGCT	MR Egger	3	0.168802062505244	0.281451239821256	0.656072502245606	-0.382842367544418	0.720446492554906	1.18388578034512	0.681920383598838	2.05535070458886
eqtl-a-ENSG00000006625	ebi-a-GCST90018861	Hypertrophic cardiomyopathy	GGCT	Weighted median	3	0.0995845867100157	0.112134947022445	0.374498761085349	-0.120199909453976	0.319369082874008	1.10471191073405	0.886743150658103	1.3762591848744
eqtl-a-ENSG00000006625	ebi-a-GCST90018861	Hypertrophic cardiomyopathy	GGCT	Inverse variance weighted	3	0.104219520745868	0.109745342413071	0.342290788963301	-0.11088135038375	0.319320391875487	1.10984406197248	0.895044939367761	1.37619217507186
eqtl-a-ENSG00000006625	ebi-a-GCST90018861	Hypertrophic cardiomyopathy	GGCT	Simple mode	3	0.0100358823863468	0.20152997574617	0.964808982090038	-0.384962870076147	0.40503463484884	1.01008641074474	0.680475901753947	1.49935442907149
eqtl-a-ENSG00000006625	ebi-a-GCST90018861	Hypertrophic cardiomyopathy	GGCT	Weighted mode	3	0.104952801662192	0.113101857770509	0.451396554855048	-0.116726839568005	0.326632442892388	1.11065818789825	0.889828225831015	1.38629184210625
eqtl-a-ENSG00000006638	ebi-a-GCST90018861	Hypertrophic cardiomyopathy	TBXA2R	MR Egger	3	-0.541652022474045	0.939384966551274	0.667023662010511	-2.38284655691454	1.29954251196645	0.581786333938565	0.0922875016318564	3.667618392227
eqtl-a-ENSG00000006638	ebi-a-GCST90018861	Hypertrophic cardiomyopathy	TBXA2R	Weighted median	3	0.0715263318054772	0.263112503632794	0.785739702690375	-0.444174175314799	0.587226838925754	1.0741464345439	0.641353703115231	1.79899259525453
eqtl-a-ENSG00000006638	ebi-a-GCST90018861	Hypertrophic cardiomyopathy	TBXA2R	Inverse variance weighted	3	0.101768508143827	0.240591253460038	0.672300089077451	-0.369790348637848	0.573327364925501	1.10712715114178	0.690879159211882	1.77416052062354
eqtl-a-ENSG00000006638	ebi-a-GCST90018861	Hypertrophic cardiomyopathy	TBXA2R	Simple mode	3	0.0890560894798449	0.321342537251954	0.807691926177663	-0.540775283533986	0.718887462493676	1.09314196837124	0.582296632338875	2.05214884759821
eqtl-a-ENSG00000006638	ebi-a-GCST90018861	Hypertrophic cardiomyopathy	TBXA2R	Weighted mode	3	0.0524840362813366	0.294952128323244	0.875161120412463	-0.525622135232222	0.630590207794895	1.05388573800883	0.591187451390512	1.87871908675671
eqtl-a-ENSG00000006652	ebi-a-GCST90018861	Hypertrophic cardiomyopathy	IFRD1	MR Egger	7	0.0152686293079709	0.194563231757584	0.940492916052309	-0.366075304936895	0.396612563552836	1.0153857903652	0.693450578991395	1.48677978577095
eqtl-a-ENSG00000006652	ebi-a-GCST90018861	Hypertrophic cardiomyopathy	IFRD1	Weighted median	7	-0.0352384709196747	0.0927820894886985	0.704095215882638	-0.217091366317524	0.146614424478174	0.965375174899934	0.804856429177438	1.1579074161904
eqtl-a-ENSG00000006652	ebi-a-GCST90018861	Hypertrophic cardiomyopathy	IFRD1	Inverse variance weighted	7	-0.0672841476334978	0.0994352844140798	0.498619990057072	-0.262177305085094	0.127609009818099	0.934929505583656	0.769374597584916	1.13610870849479
eqtl-a-ENSG00000006652	ebi-a-GCST90018861	Hypertrophic cardiomyopathy	IFRD1	Simple mode	7	-0.13958870993318	0.222797319428075	0.55404250566058	-0.576271456012207	0.297094036145847	0.869715867345726	0.561989868960163	1.34594186068245
eqtl-a-ENSG00000006652	ebi-a-GCST90018861	Hypertrophic cardiomyopathy	IFRD1	Weighted mode	7	-0.045886958248361	0.0873838674573375	0.618330482439402	-0.217159338464743	0.125385421968021	0.955149927909211	0.804801723217006	1.13358527754914
eqtl-a-ENSG00000006715	ebi-a-GCST90018861	Hypertrophic cardiomyopathy	VPS41	MR Egger	3	-0.474337808848914	0.501087538340392	0.517454067239857	-1.45646938399608	0.507793766298254	0.622296999623908	0.233057660984506	1.66162122328458
eqtl-a-ENSG00000006715	ebi-a-GCST90018861	Hypertrophic cardiomyopathy	VPS41	Weighted median	3	-0.0521379251265907	0.207987235302136	0.802062695833542	-0.459792906318777	0.355517056065596	0.949197939568042	0.631414393899085	1.42691826031482
eqtl-a-ENSG00000006715	ebi-a-GCST90018861	Hypertrophic cardiomyopathy	VPS41	Inverse variance weighted	3	0.00178651794684217	0.224272448948886	0.993644248238495	-0.437787481992974	0.441360517886658	1.00178811472078	0.645462940780298	1.55482114214425
eqtl-a-ENSG00000006715	ebi-a-GCST90018861	Hypertrophic cardiomyopathy	VPS41	Simple mode	3	-0.219642698333117	0.328061348050736	0.572108618823239	-0.86264294051256	0.423357543846326	0.80280559049937	0.422045166727893	1.52708019649606
eqtl-a-ENSG00000006715	ebi-a-GCST90018861	Hypertrophic cardiomyopathy	VPS41	Weighted mode	3	-0.125066786754344	0.248405070513696	0.664607310678268	-0.611940724961188	0.361807151452501	0.882437965448885	0.542297397060571	1.43592199978528
eqtl-a-ENSG00000006744	ebi-a-GCST90018861	Hypertrophic cardiomyopathy	ELAC2	MR Egger	3	-0.270384660696693	0.741584472700413	0.777421582662582	-1.7238902271895	1.18312090579612	0.763085908717765	0.1783708931405	3.26454666359129
eqtl-a-ENSG00000006744	ebi-a-GCST90018861	Hypertrophic cardiomyopathy	ELAC2	Weighted median	3	-0.125121643811051	0.136798873660092	0.360380951805234	-0.393247436184832	0.14300414856273	0.882389558827108	0.674861741710679	1.15373458799639
eqtl-a-ENSG00000006744	ebi-a-GCST90018861	Hypertrophic cardiomyopathy	ELAC2	Inverse variance weighted	3	-0.0898377569940763	0.192249565224597	0.640286986094798	-0.466646904834287	0.286971390846134	0.914079476243195	0.627101477824896	1.33238609449162
eqtl-a-ENSG00000006744	ebi-a-GCST90018861	Hypertrophic cardiomyopathy	ELAC2	Simple mode	3	-0.0572102009827831	0.224502807850054	0.822663506167951	-0.497235704368889	0.382815302403323	0.944395535631536	0.608209609252734	1.46640716317615
eqtl-a-ENSG00000006744	ebi-a-GCST90018861	Hypertrophic cardiomyopathy	ELAC2	Weighted mode	3	-0.136686860324119	0.133214832915752	0.412747901278749	-0.397787932838994	0.124414212190755	0.872243317361716	0.671804480225593	1.13248486289745
eqtl-a-ENSG00000007047	ebi-a-GCST90018861	Hypertrophic cardiomyopathy	MARK4	MR Egger	4	-0.731925452678001	0.480454978132164	0.267117084725609	-1.67361720981704	0.20976630446104	0.480981989868604	0.187567366553102	1.2333897885828
eqtl-a-ENSG00000007047	ebi-a-GCST90018861	Hypertrophic cardiomyopathy	MARK4	Weighted median	4	0.169766938547713	0.125782483168456	0.177116515827538	-0.0767667284624596	0.416300605557886	1.1850286346393	0.926105862549629	1.51634162108526
eqtl-a-ENSG00000007047	ebi-a-GCST90018861	Hypertrophic cardiomyopathy	MARK4	Inverse variance weighted	4	0.195840522549537	0.151963323067689	0.197490071413669	-0.102007590663133	0.493688635762206	1.21633291219421	0.903022697101766	1.63834835828066
eqtl-a-ENSG00000007047	ebi-a-GCST90018861	Hypertrophic cardiomyopathy	MARK4	Simple mode	4	0.859783403267667	0.445243484443373	0.149014103796529	-0.0128938262413427	1.73246063277668	2.36264889625039	0.987188943016845	5.6545505766042
eqtl-a-ENSG00000007047	ebi-a-GCST90018861	Hypertrophic cardiomyopathy	MARK4	Weighted mode	4	0.142052863164472	0.123837967458439	0.334534947655527	-0.100669553054069	0.384775279383014	1.15263757899642	0.904231784153911	1.46928410590861
eqtl-a-ENSG00000007129	ebi-a-GCST90018861	Hypertrophic cardiomyopathy	CEACAM21	MR Egger	5	-0.189042965442918	0.231430424890953	0.473849577075138	-0.642646598229186	0.26456066734335	0.82775094124488	0.525898737924424	1.30285846175628
eqtl-a-ENSG00000007129	ebi-a-GCST90018861	Hypertrophic cardiomyopathy	CEACAM21	Weighted median	5	-0.00405623448141759	0.125459132391034	0.974207990620877	-0.249956133967843	0.241843665005008	0.99595198092604	0.778834946720905	1.2735950697728
eqtl-a-ENSG00000007129	ebi-a-GCST90018861	Hypertrophic cardiomyopathy	CEACAM21	Inverse variance weighted	5	0.0178729782210284	0.121169056096992	0.882733846425766	-0.219618371729077	0.255364328171134	1.01803365573069	0.802825120270637	1.29093185805026
eqtl-a-ENSG00000007129	ebi-a-GCST90018861	Hypertrophic cardiomyopathy	CEACAM21	Simple mode	5	0.0601491032110125	0.294533125030927	0.848152518351661	-0.517135821849605	0.63743402827163	1.06199488158786	0.59622580164305	1.89162080106359
eqtl-a-ENSG00000007129	ebi-a-GCST90018861	Hypertrophic cardiomyopathy	CEACAM21	Weighted mode	5	-0.00987848274782643	0.131797097052858	0.943851543038741	-0.268200792971427	0.248443827475774	0.990170149194533	0.764754208415303	1.28202880555251
eqtl-a-ENSG00000007168	ebi-a-GCST90018861	Hypertrophic cardiomyopathy	PAFAH1B1	MR Egger	4	-0.459763133687427	0.764753946808226	0.608776593443218	-1.95868086943155	1.0391546020567	0.631433193046913	0.141044354178065	2.82682621083904
eqtl-a-ENSG00000007168	ebi-a-GCST90018861	Hypertrophic cardiomyopathy	PAFAH1B1	Weighted median	4	-0.298437890435089	0.217497164291585	0.170017954052637	-0.724732332446596	0.127856551576418	0.741976364248169	0.484454224279276	1.13638997765363
eqtl-a-ENSG00000007168	ebi-a-GCST90018861	Hypertrophic cardiomyopathy	PAFAH1B1	Inverse variance weighted	4	-0.163164658193017	0.23062155501088	0.479256060451025	-0.615182906014343	0.288853589628308	0.849451307781265	0.540542017880879	1.3348962715611
eqtl-a-ENSG00000007168	ebi-a-GCST90018861	Hypertrophic cardiomyopathy	PAFAH1B1	Simple mode	4	-0.328734302019258	0.362679092946337	0.431540479583286	-1.03958532419408	0.382116720155563	0.71983424984748	0.35360128145741	1.46538311489659
eqtl-a-ENSG00000007168	ebi-a-GCST90018861	Hypertrophic cardiomyopathy	PAFAH1B1	Weighted mode	4	-0.304804615880271	0.232734839101357	0.281576091729183	-0.76096490051893	0.151355668758389	0.737267410664007	0.467215393068237	1.16341037322763
eqtl-a-ENSG00000007237	ebi-a-GCST90018861	Hypertrophic cardiomyopathy	GAS7	MR Egger	12	-0.00975663166959272	0.206242402994558	0.963200290467505	-0.413991741538925	0.39447847819974	0.990290809846013	0.66100641013908	1.48361025403541
eqtl-a-ENSG00000007237	ebi-a-GCST90018861	Hypertrophic cardiomyopathy	GAS7	Weighted median	12	-0.0423710241684781	0.133038649336699	0.750115874244583	-0.303126776868409	0.218384728531453	0.958514082699803	0.738505465025305	1.24406560309254
eqtl-a-ENSG00000007237	ebi-a-GCST90018861	Hypertrophic cardiomyopathy	GAS7	Inverse variance weighted	12	-0.0759499538655133	0.115657609654053	0.51138717100191	-0.302638868787457	0.15073896105643	0.926862591288579	0.738865875726015	1.16269311028344
eqtl-a-ENSG00000007237	ebi-a-GCST90018861	Hypertrophic cardiomyopathy	GAS7	Simple mode	12	0.223511296846745	0.228418705437528	0.348849582099617	-0.224189365810811	0.6712119595043	1.25045976644902	0.799163785741432	1.95660721294701
eqtl-a-ENSG00000007237	ebi-a-GCST90018861	Hypertrophic cardiomyopathy	GAS7	Weighted mode	12	-0.0353196631967929	0.134948873070883	0.798368531674904	-0.299819454415723	0.229180128022138	0.965296797073091	0.740951984215058	1.25756854194363
eqtl-a-ENSG00000007264	ebi-a-GCST90018861	Hypertrophic cardiomyopathy	MATK	MR Egger	6	-0.678274297365824	0.56539279122456	0.29647260047122	-1.78644416816596	0.429895573434314	0.507492017443218	0.167554908722739	1.53709700140606
eqtl-a-ENSG00000007264	ebi-a-GCST90018861	Hypertrophic cardiomyopathy	MATK	Weighted median	6	-0.281339262137548	0.286639736743411	0.326342175370636	-0.843153146154633	0.280474621879536	0.754772226399717	0.430351420902721	1.32375794774745
eqtl-a-ENSG00000007264	ebi-a-GCST90018861	Hypertrophic cardiomyopathy	MATK	Inverse variance weighted	6	-0.296531368657872	0.225925517343411	0.189345326490123	-0.739345382650958	0.146282645335213	0.74339230767939	0.477426344817266	1.1575233103829
eqtl-a-ENSG00000007264	ebi-a-GCST90018861	Hypertrophic cardiomyopathy	MATK	Simple mode	6	0.095396640061804	0.434777348630641	0.835002885127752	-0.756766963254252	0.94756024337786	1.1000951103948	0.469180856537206	2.57940884640203
eqtl-a-ENSG00000007264	ebi-a-GCST90018861	Hypertrophic cardiomyopathy	MATK	Weighted mode	6	-0.0204344306259832	0.385640107250911	0.959793116100651	-0.776289040837768	0.735420179585802	0.979772937466562	0.460110297605488	2.08635845358747
eqtl-a-ENSG00000007312	ebi-a-GCST90018861	Hypertrophic cardiomyopathy	CD79B	MR Egger	7	0.707467695439397	1.01310861511077	0.516116677560498	-1.27822519017772	2.69316058105651	2.02884708935687	0.278531201945963	14.7783102332299
eqtl-a-ENSG00000007312	ebi-a-GCST90018861	Hypertrophic cardiomyopathy	CD79B	Weighted median	7	-0.286060546382041	0.249685822516628	0.25192676448795	-0.775444758514632	0.20332366575055	0.751217131090514	0.460498924628828	1.22546904642334
eqtl-a-ENSG00000007312	ebi-a-GCST90018861	Hypertrophic cardiomyopathy	CD79B	Inverse variance weighted	7	-0.159691961313981	0.275178935569975	0.561698545152087	-0.699042675031133	0.37965875240317	0.852406322652453	0.497060924927572	1.46178567346398
eqtl-a-ENSG00000007312	ebi-a-GCST90018861	Hypertrophic cardiomyopathy	CD79B	Simple mode	7	-0.505774088217287	0.418046183569885	0.271834802019366	-1.32514460801426	0.313596431579689	0.603038589639452	0.26576452462986	1.36833740733763
eqtl-a-ENSG00000007312	ebi-a-GCST90018861	Hypertrophic cardiomyopathy	CD79B	Weighted mode	7	-0.23964628079746	0.286063044035102	0.434272338804807	-0.80032984710626	0.321037285511341	0.786906155662436	0.449180778699258	1.37855698013744
eqtl-a-ENSG00000007341	ebi-a-GCST90018861	Hypertrophic cardiomyopathy	ST7L	MR Egger	4	-0.133908687789398	0.499949526059343	0.813913485407839	-1.11380975886571	0.845992383286915	0.874669929001746	0.328305809519796	2.33028920754991
eqtl-a-ENSG00000007341	ebi-a-GCST90018861	Hypertrophic cardiomyopathy	ST7L	Weighted median	4	-0.145659782935744	0.124350962591273	0.241453976088491	-0.389387669614639	0.0980681037431501	0.864451754399258	0.677471583951679	1.10303790356062
eqtl-a-ENSG00000007341	ebi-a-GCST90018861	Hypertrophic cardiomyopathy	ST7L	Inverse variance weighted	4	-0.194276811150266	0.14060583668996	0.167060062426667	-0.469864251062588	0.0813106287620558	0.82342993812991	0.625087117435461	1.08470778567698
eqtl-a-ENSG00000007341	ebi-a-GCST90018861	Hypertrophic cardiomyopathy	ST7L	Simple mode	4	-0.208349047566708	0.195600704066274	0.36492067916031	-0.591726427536605	0.175028332403188	0.811923587293654	0.553371104471314	1.19127996795859
eqtl-a-ENSG00000007341	ebi-a-GCST90018861	Hypertrophic cardiomyopathy	ST7L	Weighted mode	4	-0.14789985188299	0.126650718696248	0.327266047755377	-0.396135260527635	0.100335556761655	0.862517490119341	0.672915670852781	1.10554182787716
eqtl-a-ENSG00000007516	ebi-a-GCST90018861	Hypertrophic cardiomyopathy	BAIAP3	MR Egger	4	0.419569138433026	0.221159518742809	0.198251452895225	-0.0139035183028795	0.853041795168932	1.52130594212738	0.986192689217258	2.34677441321227
eqtl-a-ENSG00000007516	ebi-a-GCST90018861	Hypertrophic cardiomyopathy	BAIAP3	Weighted median	4	0.186545251418704	0.154760790004318	0.228057410772568	-0.116785896989758	0.489876399827167	1.2050791523932	0.889775676421926	1.63211447785641
eqtl-a-ENSG00000007516	ebi-a-GCST90018861	Hypertrophic cardiomyopathy	BAIAP3	Inverse variance weighted	4	0.144817792700738	0.191981158782698	0.450649075139921	-0.23146527851335	0.521100863914827	1.15582895060889	0.79337024201916	1.68388035284209
eqtl-a-ENSG00000007516	ebi-a-GCST90018861	Hypertrophic cardiomyopathy	BAIAP3	Simple mode	4	-0.0618319962190306	0.31092402910382	0.855082777420138	-0.671243093262518	0.547579100824456	0.940040803934705	0.511072871504084	1.72906206205302
eqtl-a-ENSG00000007516	ebi-a-GCST90018861	Hypertrophic cardiomyopathy	BAIAP3	Weighted mode	4	0.227269800937844	0.165402323186423	0.263091100621083	-0.0969187525075446	0.551458354383233	1.25516846789072	0.907629745778574	1.73578255903866
eqtl-a-ENSG00000007541	ebi-a-GCST90018861	Hypertrophic cardiomyopathy	PIGQ	MR Egger	3	0.0882048242356383	0.511161882685541	0.89121773582245	-0.913672465828023	1.0900821142993	1.09221181056825	0.401048678679257	2.97451831302214
eqtl-a-ENSG00000007541	ebi-a-GCST90018861	Hypertrophic cardiomyopathy	PIGQ	Weighted median	3	-0.0211869948366444	0.148499017965745	0.886547407232751	-0.312245070049504	0.269871080376216	0.979035872798282	0.731802163458318	1.3097955814946
eqtl-a-ENSG00000007541	ebi-a-GCST90018861	Hypertrophic cardiomyopathy	PIGQ	Inverse variance weighted	3	0.0210220511187433	0.14550145024817	0.88512143981994	-0.26416079136767	0.306204893605157	1.02124457097454	0.76785006606794	1.35826057694536
eqtl-a-ENSG00000007541	ebi-a-GCST90018861	Hypertrophic cardiomyopathy	PIGQ	Simple mode	3	-0.10476530309061	0.229964069488222	0.693378517764626	-0.555494879287525	0.345964273106305	0.90053585076723	0.573788235009962	1.4133521202347
eqtl-a-ENSG00000007541	ebi-a-GCST90018861	Hypertrophic cardiomyopathy	PIGQ	Weighted mode	3	-0.0276471127720269	0.16773292148729	0.884232523596678	-0.356403638887115	0.301109413343061	0.972731570789111	0.700189939300713	1.3513571899574
eqtl-a-ENSG00000007944	ebi-a-GCST90018861	Hypertrophic cardiomyopathy	MYLIP	MR Egger	7	-0.363697903188192	0.222244665300612	0.162666987655616	-0.799297447177391	0.0719016408010069	0.695101150869337	0.449644752365216	1.0745496470232
eqtl-a-ENSG00000007944	ebi-a-GCST90018861	Hypertrophic cardiomyopathy	MYLIP	Weighted median	7	-0.126166538196573	0.130417723287069	0.333342452167657	-0.381785275839229	0.129452199446083	0.881468036461863	0.682641617117763	1.13820470334713
eqtl-a-ENSG00000007944	ebi-a-GCST90018861	Hypertrophic cardiomyopathy	MYLIP	Inverse variance weighted	7	-0.0493144772806789	0.156037473664931	0.75197023024289	-0.355147925663943	0.256518971102585	0.951881737444622	0.701069729332607	1.29242328426182
eqtl-a-ENSG00000007944	ebi-a-GCST90018861	Hypertrophic cardiomyopathy	MYLIP	Simple mode	7	0.987299305689299	0.361207767540425	0.0340354413691744	0.279332081310065	1.69526653006853	2.68397607648697	1.32224636427515	5.44809785361254
eqtl-a-ENSG00000007944	ebi-a-GCST90018861	Hypertrophic cardiomyopathy	MYLIP	Weighted mode	7	-0.153359481765321	0.132637226208271	0.29154026124949	-0.413328445133532	0.106609481602889	0.857821295264304	0.661444998755913	1.11249971803094
eqtl-a-ENSG00000007968	ebi-a-GCST90018861	Hypertrophic cardiomyopathy	E2F2	MR Egger	12	1.2611629774181	0.638403136919325	0.0764429773684038	0.00989282905622413	2.51243312577998	3.52952385796428	1.00994192485482	12.3349059558349
eqtl-a-ENSG00000007968	ebi-a-GCST90018861	Hypertrophic cardiomyopathy	E2F2	Weighted median	12	-0.204512898880404	0.263341336019847	0.437390280563498	-0.720661917479304	0.311636119718496	0.815044228691675	0.486430172741677	1.36565766670972
eqtl-a-ENSG00000007968	ebi-a-GCST90018861	Hypertrophic cardiomyopathy	E2F2	Inverse variance weighted	12	-0.137999651222359	0.188896235438764	0.465049189243978	-0.508236272682337	0.232236970237618	0.871098995565598	0.60155562380912	1.26141861208195
eqtl-a-ENSG00000007968	ebi-a-GCST90018861	Hypertrophic cardiomyopathy	E2F2	Simple mode	12	-0.232843295188109	0.45528186177909	0.619161740539137	-1.12519574427512	0.659509153898907	0.792277717527769	0.324588924715716	1.93384288216479
eqtl-a-ENSG00000007968	ebi-a-GCST90018861	Hypertrophic cardiomyopathy	E2F2	Weighted mode	12	-0.527975935332585	0.594832082534581	0.393747069687178	-1.69384681710036	0.637894946435194	0.589797550723974	0.183811074643914	1.89249288441346
eqtl-a-ENSG00000008018	ebi-a-GCST90018861	Hypertrophic cardiomyopathy	PSMB1	Wald ratio	1	0.0999569246402103	0.144136780834778	0.48800423850977	-0.182551165795955	0.382465015076376	1.10512331346602	0.833142014463441	1.46589358928521
eqtl-a-ENSG00000008083	ebi-a-GCST90018861	Hypertrophic cardiomyopathy	JARID2	MR Egger	7	-0.299292631738936	0.203735605203677	0.201767433370392	-0.698614417938142	0.100029154460271	0.741342437363509	0.497273840382343	1.10520313920696
eqtl-a-ENSG00000008083	ebi-a-GCST90018861	Hypertrophic cardiomyopathy	JARID2	Weighted median	7	-0.113514098287758	0.128426371550293	0.376758485018503	-0.365229786526332	0.138201589950817	0.892691610899259	0.694037152167011	1.14820699393647
eqtl-a-ENSG00000008083	ebi-a-GCST90018861	Hypertrophic cardiomyopathy	JARID2	Inverse variance weighted	7	-0.0466468613581544	0.162397077514455	0.773928915067752	-0.364945133286486	0.271651410570177	0.954424382215803	0.694234740211654	1.3121295270967
eqtl-a-ENSG00000008083	ebi-a-GCST90018861	Hypertrophic cardiomyopathy	JARID2	Simple mode	7	-0.291636616569831	0.299796021784163	0.36822969784552	-0.87923681926679	0.295963586127129	0.74703994859594	0.415099586833058	1.34442120035804
eqtl-a-ENSG00000008083	ebi-a-GCST90018861	Hypertrophic cardiomyopathy	JARID2	Weighted mode	7	-0.126802839784369	0.119955994908775	0.331167335002695	-0.361916589805567	0.108310910236829	0.880907335357091	0.696340447311629	1.11439416808522
eqtl-a-ENSG00000008256	ebi-a-GCST90018861	Hypertrophic cardiomyopathy	CYTH3	MR Egger	5	-0.111211066004947	0.428669149488924	0.812085244283612	-0.951402599003237	0.728980466993344	0.89474987771547	0.386198961117406	2.07296607260544
eqtl-a-ENSG00000008256	ebi-a-GCST90018861	Hypertrophic cardiomyopathy	CYTH3	Weighted median	5	-0.0262338355197075	0.280779492050612	0.925560239174906	-0.576561639938907	0.524093968899492	0.974107282092484	0.561826812192593	1.6889279337212
eqtl-a-ENSG00000008256	ebi-a-GCST90018861	Hypertrophic cardiomyopathy	CYTH3	Inverse variance weighted	5	0.0959899386800746	0.229023919660871	0.67512386065688	-0.352896943855233	0.544876821215383	1.10074798896059	0.702649602005205	1.72439596029517
eqtl-a-ENSG00000008256	ebi-a-GCST90018861	Hypertrophic cardiomyopathy	CYTH3	Simple mode	5	0.0212799240922792	0.408568202195658	0.960958954920256	-0.779513752211211	0.82207360039577	1.02150795630728	0.458628964415424	2.27521283163858
eqtl-a-ENSG00000008256	ebi-a-GCST90018861	Hypertrophic cardiomyopathy	CYTH3	Weighted mode	5	-0.0444379013139835	0.333525430213431	0.900440162944397	-0.698147744532308	0.609271941904341	0.956534997815835	0.497505959016651	1.83909194546133
eqtl-a-ENSG00000008283	ebi-a-GCST90018861	Hypertrophic cardiomyopathy	CYB561	MR Egger	4	0.845507154549888	2.49552075797041	0.767018061170961	-4.04571353107211	5.73672784017189	2.32915875854618	0.0174972153937271	310.048221984926
eqtl-a-ENSG00000008283	ebi-a-GCST90018861	Hypertrophic cardiomyopathy	CYB561	Weighted median	4	-0.212447773780039	0.479909431299379	0.657994999716914	-1.15307025912682	0.728174711566745	0.80860254547311	0.315666103308658	2.0712964416907
eqtl-a-ENSG00000008283	ebi-a-GCST90018861	Hypertrophic cardiomyopathy	CYB561	Inverse variance weighted	4	-0.230319154667883	0.391442421512699	0.556273379971512	-0.997546300832774	0.536907991497008	0.794280063856479	0.368783214990977	1.71070914888382
eqtl-a-ENSG00000008283	ebi-a-GCST90018861	Hypertrophic cardiomyopathy	CYB561	Simple mode	4	-0.124353707124012	0.636766176080939	0.857644638864562	-1.37241541224265	1.12370799799463	0.883067438392573	0.253493927152783	3.07623977232095
eqtl-a-ENSG00000008283	ebi-a-GCST90018861	Hypertrophic cardiomyopathy	CYB561	Weighted mode	4	-0.298344327292303	0.604946838972656	0.655732182596805	-1.48404013167871	0.887351477094103	0.742045789136436	0.226719857475024	2.42868868791423
eqtl-a-ENSG00000008294	ebi-a-GCST90018861	Hypertrophic cardiomyopathy	SPAG9	MR Egger	5	0.42895061830724	0.440412653454358	0.401904380925439	-0.434258182463301	1.29215941907778	1.5356451997655	0.647744997495696	3.64063974045356
eqtl-a-ENSG00000008294	ebi-a-GCST90018861	Hypertrophic cardiomyopathy	SPAG9	Weighted median	5	0.74261557179935	0.272685111110431	0.00646245770286108	0.208152754022906	1.27707838957579	2.10142475994771	1.23140125667874	3.58614708062896
eqtl-a-ENSG00000008294	ebi-a-GCST90018861	Hypertrophic cardiomyopathy	SPAG9	Inverse variance weighted	5	0.771676604167588	0.22395275179358	0.000569557769720867	0.33272921065217	1.21062399768301	2.16339036413734	1.394769558589	3.3555778722164
eqtl-a-ENSG00000008294	ebi-a-GCST90018861	Hypertrophic cardiomyopathy	SPAG9	Simple mode	5	0.875898426129385	0.379244267653107	0.0820693256783345	0.132579661529296	1.61921719072947	2.40103147465183	1.14176996760819	5.04913625845785
eqtl-a-ENSG00000008294	ebi-a-GCST90018861	Hypertrophic cardiomyopathy	SPAG9	Weighted mode	5	0.76148644560801	0.323897696360402	0.0784288459692112	0.126646960741623	1.3963259304744	2.14145701524701	1.13501624174858	4.04032821687715
eqtl-a-ENSG00000008300	ebi-a-GCST90018861	Hypertrophic cardiomyopathy	CELSR3	MR Egger	3	-0.0241432500931605	0.337741572739573	0.954568903713221	-0.686116732662723	0.637830232476402	0.976145866755536	0.503527609756933	1.89237041766963
eqtl-a-ENSG00000008300	ebi-a-GCST90018861	Hypertrophic cardiomyopathy	CELSR3	Weighted median	3	-0.0103238606268583	0.202388416343779	0.959317443766358	-0.407005156660665	0.386357435406948	0.989729247504822	0.665640757809159	1.47161058254685
eqtl-a-ENSG00000008300	ebi-a-GCST90018861	Hypertrophic cardiomyopathy	CELSR3	Inverse variance weighted	3	-0.0096236858379625	0.202621490668744	0.962118014577388	-0.406761807548701	0.387514435872776	0.990422473633166	0.665802760607277	1.47331422204217
eqtl-a-ENSG00000008300	ebi-a-GCST90018861	Hypertrophic cardiomyopathy	CELSR3	Simple mode	3	-0.00771409579171856	0.319549647791288	0.982932558505328	-0.634031405462643	0.618603213879206	0.992315581485074	0.530449029603197	1.85633332950889
eqtl-a-ENSG00000008300	ebi-a-GCST90018861	Hypertrophic cardiomyopathy	CELSR3	Weighted mode	3	-0.00771409579171856	0.221005228844311	0.975326245314609	-0.440884344326568	0.425456152743131	0.992315581485074	0.643467122892968	1.53028830568839
eqtl-a-ENSG00000008394	ebi-a-GCST90018861	Hypertrophic cardiomyopathy	MGST1	MR Egger	8	-0.0443163183550823	0.144735735590182	0.769807990403264	-0.327998360111839	0.239365723401674	0.956651303241397	0.720364201021058	1.27044308239675
eqtl-a-ENSG00000008394	ebi-a-GCST90018861	Hypertrophic cardiomyopathy	MGST1	Weighted median	8	-0.0502169123031016	0.112474717072208	0.655255689131294	-0.27066735776463	0.170233533158426	0.951023113511972	0.762870217057923	1.18558169163043
eqtl-a-ENSG00000008394	ebi-a-GCST90018861	Hypertrophic cardiomyopathy	MGST1	Inverse variance weighted	8	-0.0949091638949226	0.101969650967648	0.351978275351552	-0.294769679791512	0.104951352001667	0.909455542115483	0.744703087885608	1.11065657782208
eqtl-a-ENSG00000008394	ebi-a-GCST90018861	Hypertrophic cardiomyopathy	MGST1	Simple mode	8	0.0639683770553487	0.271546903253418	0.820509646776788	-0.468263553321351	0.596200307432048	1.06605868631363	0.626088494209373	1.81520844605186
eqtl-a-ENSG00000008394	ebi-a-GCST90018861	Hypertrophic cardiomyopathy	MGST1	Weighted mode	8	-0.0417489276346137	0.108562238546815	0.71197820799014	-0.254530915186372	0.171033059917145	0.959110556501216	0.775280084791968	1.18652997495597
eqtl-a-ENSG00000008438	ebi-a-GCST90018861	Hypertrophic cardiomyopathy	PGLYRP1	MR Egger	7	0.134312864584555	0.227319201285757	0.580312968373033	-0.311232769935528	0.579858499104638	1.14375060273006	0.73254334195604	1.78578572259261
eqtl-a-ENSG00000008438	ebi-a-GCST90018861	Hypertrophic cardiomyopathy	PGLYRP1	Weighted median	7	0.0426199117018986	0.134658002715121	0.751619340244708	-0.221309773619738	0.306549597023535	1.04354118167063	0.80146836807441	1.35872885471312
eqtl-a-ENSG00000008438	ebi-a-GCST90018861	Hypertrophic cardiomyopathy	PGLYRP1	Inverse variance weighted	7	-0.0387435472232129	0.113391973270069	0.732593199806792	-0.260991814832549	0.183504720386123	0.961997384415231	0.770287224519194	1.20142063656761
eqtl-a-ENSG00000008438	ebi-a-GCST90018861	Hypertrophic cardiomyopathy	PGLYRP1	Simple mode	7	0.140681391309236	0.26132983636911	0.609724103467396	-0.37152508797422	0.652887870592692	1.15105785252035	0.689681702895299	1.92108065834813
eqtl-a-ENSG00000008438	ebi-a-GCST90018861	Hypertrophic cardiomyopathy	PGLYRP1	Weighted mode	7	0.0682687271167439	0.135785751232426	0.633044730143531	-0.19787134529881	0.334408799532298	1.07065298331327	0.820475404365837	1.39711416646743
eqtl-a-ENSG00000008441	ebi-a-GCST90018861	Hypertrophic cardiomyopathy	NFIX	MR Egger	3	-2.58410542068075	1.10483697147698	0.257213116886921	-4.74958588477563	-0.418624956585868	0.0754635575523814	0.00865527874376903	0.657950909156017
eqtl-a-ENSG00000008441	ebi-a-GCST90018861	Hypertrophic cardiomyopathy	NFIX	Weighted median	3	0.328392903219798	0.533920886724644	0.538515687363875	-0.718092034760503	1.3748778412001	1.38873450336975	0.487681848878075	3.95459360500375
eqtl-a-ENSG00000008441	ebi-a-GCST90018861	Hypertrophic cardiomyopathy	NFIX	Inverse variance weighted	3	0.248973960697573	0.917095061435947	0.786021046986984	-1.54853235971688	2.04648028111203	1.28270863179695	0.212559706202682	7.74060833767583
eqtl-a-ENSG00000008441	ebi-a-GCST90018861	Hypertrophic cardiomyopathy	NFIX	Simple mode	3	-0.903655097478844	1.22411172201278	0.537255454287679	-3.3029140726239	1.49560387766621	0.405086320528432	0.0367758436234225	4.46203025985111
eqtl-a-ENSG00000008441	ebi-a-GCST90018861	Hypertrophic cardiomyopathy	NFIX	Weighted mode	3	0.903062110763654	0.586413278750277	0.263458270137084	-0.246307915586889	2.0524321371142	2.4671462313587	0.781681495948692	7.78681670022155
eqtl-a-ENSG00000008513	ebi-a-GCST90018861	Hypertrophic cardiomyopathy	ST3GAL1	MR Egger	5	0.336866446078527	0.521622260265131	0.564401119337248	-0.68551318404113	1.35924607619818	1.4005520020353	0.503831604880427	3.89325697595057
eqtl-a-ENSG00000008513	ebi-a-GCST90018861	Hypertrophic cardiomyopathy	ST3GAL1	Weighted median	5	0.116614982343338	0.127598678398051	0.360758891182993	-0.133478427316842	0.366708392003519	1.12368670717016	0.875046345871571	1.44297707410373
eqtl-a-ENSG00000008513	ebi-a-GCST90018861	Hypertrophic cardiomyopathy	ST3GAL1	Inverse variance weighted	5	0.112634782840408	0.179941469659011	0.53134620675043	-0.240050497691254	0.465320063372069	1.11922309881541	0.786588139178634	1.59252381586889
eqtl-a-ENSG00000008513	ebi-a-GCST90018861	Hypertrophic cardiomyopathy	ST3GAL1	Simple mode	5	-0.0948991995179753	0.265756511734112	0.739066325884207	-0.615781962516834	0.425983563480884	0.909464604318471	0.540218299642636	1.53109560904418
eqtl-a-ENSG00000008513	ebi-a-GCST90018861	Hypertrophic cardiomyopathy	ST3GAL1	Weighted mode	5	0.151644486191155	0.132876871578434	0.31745356407611	-0.108794182102575	0.412083154484885	1.16374643495278	0.896914999661827	1.50995999105371
eqtl-a-ENSG00000008516	ebi-a-GCST90018861	Hypertrophic cardiomyopathy	MMP25	MR Egger	6	-0.0654765794097447	0.244138734467038	0.801812726442122	-0.543988498965139	0.41303534014565	0.936620982719011	0.58042859063181	1.51139843803113
eqtl-a-ENSG00000008516	ebi-a-GCST90018861	Hypertrophic cardiomyopathy	MMP25	Weighted median	6	0.00470387176269046	0.120600417453068	0.968887377466497	-0.231672946445322	0.241080689970703	1.00471495233452	0.793205501567958	1.27262371913601
eqtl-a-ENSG00000008516	ebi-a-GCST90018861	Hypertrophic cardiomyopathy	MMP25	Inverse variance weighted	6	-0.0105168403365977	0.148995373946085	0.943728038928186	-0.302547773270924	0.281514092597728	0.98953826827007	0.738933186160406	1.32513467077979
eqtl-a-ENSG00000008516	ebi-a-GCST90018861	Hypertrophic cardiomyopathy	MMP25	Simple mode	6	-0.13157381605681	0.343280288381664	0.717264259905828	-0.804403181284871	0.541255549171252	0.876714557137657	0.447354836641779	1.71816274630458
eqtl-a-ENSG00000008516	ebi-a-GCST90018861	Hypertrophic cardiomyopathy	MMP25	Weighted mode	6	-0.0210625295268896	0.12590209326875	0.873695158501941	-0.267830632333639	0.22570557327986	0.979157736385188	0.765037342720195	1.2532066334357
eqtl-a-ENSG00000008517	ebi-a-GCST90018861	Hypertrophic cardiomyopathy	IL32	MR Egger	5	-0.0292029333976769	0.153862433362897	0.861582758706899	-0.330773302788955	0.272367435993602	0.971219351623977	0.71836800260561	1.31306938163664
eqtl-a-ENSG00000008517	ebi-a-GCST90018861	Hypertrophic cardiomyopathy	IL32	Weighted median	5	-0.0228806441595311	0.0868558736815458	0.792217383641094	-0.193118156575361	0.147356868256299	0.977379132719615	0.824384561927657	1.15876741655865
eqtl-a-ENSG00000008517	ebi-a-GCST90018861	Hypertrophic cardiomyopathy	IL32	Inverse variance weighted	5	-0.0236023461858562	0.0894218569866277	0.79182321198241	-0.198869185879647	0.151664493507934	0.976674010693646	0.819657109043819	1.16376971862928
eqtl-a-ENSG00000008517	ebi-a-GCST90018861	Hypertrophic cardiomyopathy	IL32	Simple mode	5	0.0127314624131776	0.177144854525531	0.946155165667481	-0.334472452456863	0.359935377283218	1.01281285251902	0.715715560761622	1.43323679191232
eqtl-a-ENSG00000008517	ebi-a-GCST90018861	Hypertrophic cardiomyopathy	IL32	Weighted mode	5	-0.015596160855353	0.0845159656735719	0.86257186561399	-0.181247453575554	0.150055131864848	0.984524829449965	0.834228900228208	1.16189829858247
eqtl-a-ENSG00000009335	ebi-a-GCST90018861	Hypertrophic cardiomyopathy	UBE3C	MR Egger	4	-0.128843523533282	0.234168489807243	0.637413369808361	-0.587813763555477	0.330126716488914	0.879111515047399	0.555540500952115	1.39114439822912
eqtl-a-ENSG00000009335	ebi-a-GCST90018861	Hypertrophic cardiomyopathy	UBE3C	Weighted median	4	-0.0613688260196429	0.109912882854686	0.576611819427229	-0.276798076414828	0.154060424375543	0.94047630366876	0.75820758164749	1.16656137339138
eqtl-a-ENSG00000009335	ebi-a-GCST90018861	Hypertrophic cardiomyopathy	UBE3C	Inverse variance weighted	4	-0.0511317951796818	0.107568751982993	0.634544224780067	-0.261966549066348	0.159702958706985	0.95015343663709	0.769536765000307	1.1731623415717
eqtl-a-ENSG00000009335	ebi-a-GCST90018861	Hypertrophic cardiomyopathy	UBE3C	Simple mode	4	-0.0818582751009273	0.199075779147291	0.708541360935623	-0.472046802229618	0.308330252027763	0.92140253512446	0.623724320545755	1.36115043740948
eqtl-a-ENSG00000009335	ebi-a-GCST90018861	Hypertrophic cardiomyopathy	UBE3C	Weighted mode	4	-0.0620132619898343	0.113454678045578	0.622690397230546	-0.284384430959166	0.160357906979498	0.939870422156452	0.752477313520439	1.17393095389387
eqtl-a-ENSG00000009790	ebi-a-GCST90018861	Hypertrophic cardiomyopathy	TRAF3IP3	MR Egger	3	0.0344188222968819	0.571060936242888	0.961676195348802	-1.08486061273918	1.15369825733294	1.03501800458143	0.337948888381743	3.16989434389749
eqtl-a-ENSG00000009790	ebi-a-GCST90018861	Hypertrophic cardiomyopathy	TRAF3IP3	Weighted median	3	-0.0427251795800332	0.126845361983479	0.736245910518178	-0.291342089067651	0.205891729907585	0.958174679854588	0.747260004810741	1.22862017397408
eqtl-a-ENSG00000009790	ebi-a-GCST90018861	Hypertrophic cardiomyopathy	TRAF3IP3	Inverse variance weighted	3	-0.0567275085254532	0.213267262283916	0.790244926430132	-0.474731342601929	0.361276325551023	0.944851498269331	0.622052152931035	1.43515997746378
eqtl-a-ENSG00000009790	ebi-a-GCST90018861	Hypertrophic cardiomyopathy	TRAF3IP3	Simple mode	3	0.173149148408769	0.245313638690744	0.553433952049742	-0.30766558342509	0.653963880242628	1.18904343579581	0.735161126971571	1.92314887218429
eqtl-a-ENSG00000009790	ebi-a-GCST90018861	Hypertrophic cardiomyopathy	TRAF3IP3	Weighted mode	3	0.0277449438327597	0.135895387376602	0.857115544283271	-0.23861001542538	0.294099903090899	1.02813341920735	0.787722021916589	1.34191795872241
eqtl-a-ENSG00000009830	ebi-a-GCST90018861	Hypertrophic cardiomyopathy	POMT2	MR Egger	3	0.350244011076872	0.409496132888273	0.549549667485933	-0.452368409384143	1.15285643153789	1.41941385904402	0.636119774056755	3.16722696796166
eqtl-a-ENSG00000009830	ebi-a-GCST90018861	Hypertrophic cardiomyopathy	POMT2	Weighted median	3	0.354958140071959	0.22730140591311	0.118377826908027	-0.0905526155177372	0.800468895661655	1.42612095571142	0.913426272240341	2.22658471967413
eqtl-a-ENSG00000009830	ebi-a-GCST90018861	Hypertrophic cardiomyopathy	POMT2	Inverse variance weighted	3	0.325797351626174	0.207791729531139	0.116903686735208	-0.0814744382548589	0.733069141507206	1.38513464514627	0.921756271251639	2.08145910694945
eqtl-a-ENSG00000009830	ebi-a-GCST90018861	Hypertrophic cardiomyopathy	POMT2	Simple mode	3	0.371188924418423	0.27452882372317	0.308945914079394	-0.16688757007899	0.909265418915837	1.44945688532004	0.846294754841037	2.48249826716259
eqtl-a-ENSG00000009830	ebi-a-GCST90018861	Hypertrophic cardiomyopathy	POMT2	Weighted mode	3	0.359504078658679	0.252275030941021	0.290200063749527	-0.134954981985722	0.85396313930308	1.43261877214045	0.873755245528781	2.34893759641711
eqtl-a-ENSG00000010030	ebi-a-GCST90018861	Hypertrophic cardiomyopathy	ETV7	MR Egger	3	-0.0948423585957603	0.212441373911618	0.732689971631081	-0.511227451462531	0.32154273427101	0.90951630059452	0.599758951815238	1.37925394617866
eqtl-a-ENSG00000010030	ebi-a-GCST90018861	Hypertrophic cardiomyopathy	ETV7	Weighted median	3	-0.0460240862253248	0.0865071641970116	0.594707782393236	-0.215578128051467	0.123529955600818	0.955018959111849	0.806075290706116	1.13148389831441
eqtl-a-ENSG00000010030	ebi-a-GCST90018861	Hypertrophic cardiomyopathy	ETV7	Inverse variance weighted	3	-0.0686835722403299	0.0825147563366725	0.405194902066992	-0.230412494660208	0.0930453501795482	0.933622057278928	0.794205929221331	1.09751150648338
eqtl-a-ENSG00000010030	ebi-a-GCST90018861	Hypertrophic cardiomyopathy	ETV7	Simple mode	3	-0.0367878156924939	0.109814042597916	0.769497328462067	-0.25202333918441	0.178447707799422	0.963880633997427	0.777226598022361	1.19536037361469
eqtl-a-ENSG00000010030	ebi-a-GCST90018861	Hypertrophic cardiomyopathy	ETV7	Weighted mode	3	-0.006736666652365	0.0928175118192574	0.948745860745408	-0.188658989818109	0.175185656513379	0.993285973817466	0.828068838458215	1.19146739976292
eqtl-a-ENSG00000010165	ebi-a-GCST90018861	Hypertrophic cardiomyopathy	METTL13	MR Egger	4	-0.179532012186028	0.255498546551431	0.555033796988351	-0.680309163426833	0.321245139054777	0.835661199173204	0.506460389129382	1.37884354787162
eqtl-a-ENSG00000010165	ebi-a-GCST90018861	Hypertrophic cardiomyopathy	METTL13	Weighted median	4	0.0319320503526444	0.12039431412079	0.790833140252949	-0.204040805324104	0.267904906029392	1.03244734848834	0.815429096659836	1.30722282509532
eqtl-a-ENSG00000010165	ebi-a-GCST90018861	Hypertrophic cardiomyopathy	METTL13	Inverse variance weighted	4	0.00986547724093438	0.122998527032299	0.936071753969177	-0.231211635742371	0.25094259022424	1.00991430148761	0.793571500168516	1.28523629708555
eqtl-a-ENSG00000010165	ebi-a-GCST90018861	Hypertrophic cardiomyopathy	METTL13	Simple mode	4	0.20261859797291	0.211470247692705	0.408674903331472	-0.211863087504792	0.617100283450612	1.22460531221757	0.809075462524159	1.85354548515517
eqtl-a-ENSG00000010165	ebi-a-GCST90018861	Hypertrophic cardiomyopathy	METTL13	Weighted mode	4	0.018191863084984	0.121567431504463	0.890539522472562	-0.220080302663763	0.256464028833731	1.01835834302068	0.802454356152741	1.29235227754491
eqtl-a-ENSG00000010219	ebi-a-GCST90018861	Hypertrophic cardiomyopathy	DYRK4	MR Egger	3	0.868731395169036	0.670739895779578	0.418571286329481	-0.445918800558937	2.18338159089701	2.38388472676977	0.640235756736651	8.87627148394921
eqtl-a-ENSG00000010219	ebi-a-GCST90018861	Hypertrophic cardiomyopathy	DYRK4	Weighted median	3	0.194093344136863	0.150782571153787	0.198010678723123	-0.101440495324559	0.489627183598286	1.21420961701529	0.903534942296122	1.6317077791212
eqtl-a-ENSG00000010219	ebi-a-GCST90018861	Hypertrophic cardiomyopathy	DYRK4	Inverse variance weighted	3	0.163976067361862	0.198175275318055	0.407993670435937	-0.224447472261525	0.552399606985249	1.17818611765329	0.798957543030587	1.73741713804408
eqtl-a-ENSG00000010219	ebi-a-GCST90018861	Hypertrophic cardiomyopathy	DYRK4	Simple mode	3	-0.0268427675381719	0.375890448915115	0.949568947775143	-0.763588047411798	0.709902512335454	0.973514297540962	0.465991424488133	2.03379297925429
eqtl-a-ENSG00000010219	ebi-a-GCST90018861	Hypertrophic cardiomyopathy	DYRK4	Weighted mode	3	0.235593834980045	0.159904573320748	0.278565462185038	-0.0778191287286217	0.549006798688711	1.26566013887919	0.925131741166096	1.73153240329702
eqtl-a-ENSG00000010270	ebi-a-GCST90018861	Hypertrophic cardiomyopathy	STARD3NL	MR Egger	4	0.515493298012214	0.386106199309846	0.313522854424664	-0.241274852635085	1.27226144865951	1.67446430801117	0.785625665426653	3.56891435984417
eqtl-a-ENSG00000010270	ebi-a-GCST90018861	Hypertrophic cardiomyopathy	STARD3NL	Weighted median	4	0.140757009378374	0.179752869980346	0.433592770754497	-0.211558615783104	0.493072634539852	1.15114489658363	0.809321840628889	1.63733944446729
eqtl-a-ENSG00000010270	ebi-a-GCST90018861	Hypertrophic cardiomyopathy	STARD3NL	Inverse variance weighted	4	0.0354436022812153	0.202735752535965	0.861215886566781	-0.361918472689276	0.432805677251707	1.03607921397616	0.696339136184779	1.54157662818566
eqtl-a-ENSG00000010270	ebi-a-GCST90018861	Hypertrophic cardiomyopathy	STARD3NL	Simple mode	4	-1.02225952674735	0.300600319036669	0.0424386526130758	-1.61143615205922	-0.433082901435478	0.359781086069614	0.199600751105305	0.648506727437814
eqtl-a-ENSG00000010270	ebi-a-GCST90018861	Hypertrophic cardiomyopathy	STARD3NL	Weighted mode	4	0.146103901213657	0.192441470883933	0.50293098107183	-0.231081381718853	0.523289184146166	1.15731642838562	0.793674872781566	1.68756925706514
eqtl-a-ENSG00000010278	ebi-a-GCST90018861	Hypertrophic cardiomyopathy	CD9	MR Egger	6	0.161578248335847	0.132550128593562	0.289814781135768	-0.0982200037075357	0.421376500379229	1.17536442487047	0.906449459573696	1.52405797880976
eqtl-a-ENSG00000010278	ebi-a-GCST90018861	Hypertrophic cardiomyopathy	CD9	Weighted median	6	0.119241219112981	0.0826653344722199	0.149173395733143	-0.04278283645257	0.281265274678532	1.12664165301342	0.95811943609181	1.32480499454473
eqtl-a-ENSG00000010278	ebi-a-GCST90018861	Hypertrophic cardiomyopathy	CD9	Inverse variance weighted	6	0.10284510365093	0.0746185777829337	0.168117640442539	-0.0434073088036197	0.24909751610548	1.10831972110103	0.957521303772953	1.28286712717646
eqtl-a-ENSG00000010278	ebi-a-GCST90018861	Hypertrophic cardiomyopathy	CD9	Simple mode	6	0.00361338131454703	0.127762700455005	0.978531381591438	-0.246801511577263	0.254028274206357	1.00361991744695	0.781295756304145	1.28920825509273
eqtl-a-ENSG00000010278	ebi-a-GCST90018861	Hypertrophic cardiomyopathy	CD9	Weighted mode	6	0.113878573789444	0.0849380260789528	0.23769572411148	-0.0525999573253035	0.280357104904192	1.12061604446269	0.948759480855831	1.32360239285769
eqtl-a-ENSG00000010292	ebi-a-GCST90018861	Hypertrophic cardiomyopathy	NCAPD2	MR Egger	4	-0.0224999822627229	0.171313066243184	0.907527659519181	-0.358273592099363	0.313273627573917	0.977751254535981	0.698881840297672	1.36789577382566
eqtl-a-ENSG00000010292	ebi-a-GCST90018861	Hypertrophic cardiomyopathy	NCAPD2	Weighted median	4	0.119345703704053	0.06945196440518	0.0857251288856535	-0.0167801465301002	0.255471553938205	1.12675937585582	0.983359855947523	1.2910702866304
eqtl-a-ENSG00000010292	ebi-a-GCST90018861	Hypertrophic cardiomyopathy	NCAPD2	Inverse variance weighted	4	0.123907175410517	0.0998800983379996	0.214768630072644	-0.0718578173319622	0.319672168152996	1.13191079696746	0.930663210582874	1.37667637199185
eqtl-a-ENSG00000010292	ebi-a-GCST90018861	Hypertrophic cardiomyopathy	NCAPD2	Simple mode	4	0.218713253735582	0.153891959268195	0.250370496296864	-0.0829149864300806	0.520341493901244	1.24447437714136	0.920429392882654	1.68260214997157
eqtl-a-ENSG00000010292	ebi-a-GCST90018861	Hypertrophic cardiomyopathy	NCAPD2	Weighted mode	4	0.117841406660139	0.0743895039261464	0.211335998692808	-0.0279620210351079	0.263644834355386	1.1250656692958	0.972425297806187	1.3016658072179
eqtl-a-ENSG00000010295	ebi-a-GCST90018861	Hypertrophic cardiomyopathy	IFFO1	MR Egger	3	0.663364878772436	0.294800748797098	0.266227369286247	0.0855554111301247	1.24117434641475	1.94131364160815	1.08932192023044	3.45967393577892
eqtl-a-ENSG00000010295	ebi-a-GCST90018861	Hypertrophic cardiomyopathy	IFFO1	Weighted median	3	0.140611375557643	0.109306366026717	0.19830456332111	-0.0736291018547225	0.354851852970008	1.15097726316097	0.929016200334565	1.42596938550312
eqtl-a-ENSG00000010295	ebi-a-GCST90018861	Hypertrophic cardiomyopathy	IFFO1	Inverse variance weighted	3	0.0973907822724951	0.153183178503259	0.524919905598897	-0.202848247593892	0.397629812138882	1.10229104526573	0.816402123012226	1.48829297992261
eqtl-a-ENSG00000010295	ebi-a-GCST90018861	Hypertrophic cardiomyopathy	IFFO1	Simple mode	3	0.135439005913229	0.126629608864993	0.396789534038997	-0.112755027462157	0.383633039288615	1.1450393530748	0.893369484301764	1.46760678882456
eqtl-a-ENSG00000010295	ebi-a-GCST90018861	Hypertrophic cardiomyopathy	IFFO1	Weighted mode	3	0.146769026794765	0.112223234187237	0.321046577063039	-0.0731885122122196	0.36672656580175	1.15808644519813	0.92942560543335	1.44300329871622
eqtl-a-ENSG00000010327	ebi-a-GCST90018861	Hypertrophic cardiomyopathy	STAB1	MR Egger	12	0.249759467734008	0.185131739134765	0.207061117820593	-0.113098740970131	0.612617676438148	1.28371660428584	0.89306247390723	1.84525536372537
eqtl-a-ENSG00000010327	ebi-a-GCST90018861	Hypertrophic cardiomyopathy	STAB1	Weighted median	12	0.170610516183175	0.139152802185634	0.220173848405262	-0.102128976100667	0.443350008467018	1.1860287200584	0.902913089949066	1.5579175232499
eqtl-a-ENSG00000010327	ebi-a-GCST90018861	Hypertrophic cardiomyopathy	STAB1	Inverse variance weighted	12	0.0313831296395439	0.138816707294665	0.821142289757877	-0.240697616657999	0.303463875937087	1.0318807722705	0.786079287736221	1.354542658474
eqtl-a-ENSG00000010327	ebi-a-GCST90018861	Hypertrophic cardiomyopathy	STAB1	Simple mode	12	-0.0322506492520591	0.356074058621285	0.929460221943738	-0.730155804149778	0.66565450564566	0.968263857049479	0.481833912518581	1.94576361793999
eqtl-a-ENSG00000010327	ebi-a-GCST90018861	Hypertrophic cardiomyopathy	STAB1	Weighted mode	12	0.243519132855003	0.139586061744928	0.108894837272181	-0.0300695481650571	0.517107813875062	1.27573072597817	0.970378043189305	1.67716994075399
eqtl-a-ENSG00000010539	ebi-a-GCST90018861	Hypertrophic cardiomyopathy	ZNF200	MR Egger	5	-0.170343780228838	0.32466351938261	0.63610904165108	-0.806684278218754	0.465996717761078	0.843374831161158	0.446335539894884	1.59360176875815
eqtl-a-ENSG00000010539	ebi-a-GCST90018861	Hypertrophic cardiomyopathy	ZNF200	Weighted median	5	0.0246720315417606	0.135417642876757	0.855431933066529	-0.240746548496683	0.290090611580204	1.02497890464226	0.786040824372371	1.3365485893185
eqtl-a-ENSG00000010539	ebi-a-GCST90018861	Hypertrophic cardiomyopathy	ZNF200	Inverse variance weighted	5	0.119602851381324	0.199783547931525	0.549398192095656	-0.271972902564466	0.511178605327113	1.1270491566688	0.76187490566627	1.66725507311074
eqtl-a-ENSG00000010539	ebi-a-GCST90018861	Hypertrophic cardiomyopathy	ZNF200	Simple mode	5	-0.0979278526008294	0.338877830493458	0.786957096004911	-0.762128400368007	0.566272695166348	0.90671431847401	0.466672104148493	1.76168844895042
eqtl-a-ENSG00000010539	ebi-a-GCST90018861	Hypertrophic cardiomyopathy	ZNF200	Weighted mode	5	0.0112356508084837	0.137265498293796	0.938695472867426	-0.257804725847356	0.280276027464323	1.01129900779635	0.772746114717472	1.32349508291454
eqtl-a-ENSG00000010610	ebi-a-GCST90018861	Hypertrophic cardiomyopathy	CD4	MR Egger	4	0.0465821490003006	0.311375902580853	0.894803064063416	-0.563714620058172	0.656878918058773	1.04768414173838	0.569091175213924	1.92876310274443
eqtl-a-ENSG00000010610	ebi-a-GCST90018861	Hypertrophic cardiomyopathy	CD4	Weighted median	4	-0.00900411684133041	0.136261484651703	0.947314379504538	-0.276076626758668	0.258068393076007	0.99103629882529	0.758754787613611	1.29442734546472
eqtl-a-ENSG00000010610	ebi-a-GCST90018861	Hypertrophic cardiomyopathy	CD4	Inverse variance weighted	4	-0.00699432736579231	0.127029634497064	0.956090188454889	-0.255972410980039	0.241983756248454	0.993030076013636	0.774163326905102	1.27377350178786
eqtl-a-ENSG00000010610	ebi-a-GCST90018861	Hypertrophic cardiomyopathy	CD4	Simple mode	4	-0.09802731207841	0.187709953542974	0.637621428343993	-0.465938821022639	0.269884196865819	0.906624141626125	0.627545675475627	1.3098127615274
eqtl-a-ENSG00000010610	ebi-a-GCST90018861	Hypertrophic cardiomyopathy	CD4	Weighted mode	4	-0.0151469145904679	0.15893499112356	0.930083595308206	-0.326659497192645	0.29636566801171	0.984967222916648	0.721329315872194	1.34496187645869
eqtl-a-ENSG00000010626	ebi-a-GCST90018861	Hypertrophic cardiomyopathy	LRRC23	MR Egger	3	-0.146530800764569	0.538358854597116	0.830822693655787	-1.20171415577492	0.90865255424578	0.863699129331527	0.300678360365747	2.48097729780297
eqtl-a-ENSG00000010626	ebi-a-GCST90018861	Hypertrophic cardiomyopathy	LRRC23	Weighted median	3	-0.0772447821493624	0.197307218568688	0.695431411436094	-0.463966930543991	0.309477366245266	0.925663240034667	0.628784347679611	1.36271272832013
eqtl-a-ENSG00000010626	ebi-a-GCST90018861	Hypertrophic cardiomyopathy	LRRC23	Inverse variance weighted	3	-0.035395948182376	0.187059387263373	0.849918001059985	-0.402032347218587	0.331240450853835	0.965223162229495	0.668959106373923	1.39269462666309
eqtl-a-ENSG00000010626	ebi-a-GCST90018861	Hypertrophic cardiomyopathy	LRRC23	Simple mode	3	-0.0788266232667675	0.256087939948769	0.787324256511345	-0.580758985566355	0.42310573903282	0.924200145357451	0.559473573013033	1.52669571876067
eqtl-a-ENSG00000010626	ebi-a-GCST90018861	Hypertrophic cardiomyopathy	LRRC23	Weighted mode	3	-0.0818699915303187	0.231579808728254	0.757480643083386	-0.535766416637696	0.372026433577058	0.921391739639959	0.585220595422153	1.45067132721866
eqtl-a-ENSG00000010810	ebi-a-GCST90018861	Hypertrophic cardiomyopathy	FYN	MR Egger	3	0.846746011009712	0.995465059257298	0.551282187176806	-1.10436550513459	2.79785752715402	2.33204604001453	0.33142110053029	16.4094522770146
eqtl-a-ENSG00000010810	ebi-a-GCST90018861	Hypertrophic cardiomyopathy	FYN	Weighted median	3	-0.194313858130873	0.31122313029524	0.532394174400126	-0.804311193509543	0.415683477247797	0.823399433102025	0.447395989710744	1.51540613243108
eqtl-a-ENSG00000010810	ebi-a-GCST90018861	Hypertrophic cardiomyopathy	FYN	Inverse variance weighted	3	-0.227989939581167	0.273839574824014	0.405088675419055	-0.764715506236234	0.3087356270739	0.79613226921924	0.465466334408827	1.36170232568415
eqtl-a-ENSG00000010810	ebi-a-GCST90018861	Hypertrophic cardiomyopathy	FYN	Simple mode	3	-0.44679429693547	0.435109888435505	0.412451595102573	-1.29960967826906	0.406021084398119	0.639675477948313	0.27263818887816	1.50083419631013
eqtl-a-ENSG00000010810	ebi-a-GCST90018861	Hypertrophic cardiomyopathy	FYN	Weighted mode	3	-0.0823909285856153	0.319264620879209	0.820485032718183	-0.708149585508865	0.543367728337635	0.920911877540163	0.492554785231008	1.72179564918205
eqtl-a-ENSG00000011007	ebi-a-GCST90018861	Hypertrophic cardiomyopathy	ELOA	MR Egger	3	-0.849202811422797	0.937604141286842	0.531470766353435	-2.68690692834501	0.988501305499413	0.427755798099451	0.0680912250278959	2.68720415490743
eqtl-a-ENSG00000011007	ebi-a-GCST90018861	Hypertrophic cardiomyopathy	ELOA	Weighted median	3	-0.0273988783110658	0.161342432047103	0.865153128319323	-0.343630045123388	0.288832288501257	0.972973066258755	0.709191248283947	1.33486783706887
eqtl-a-ENSG00000011007	ebi-a-GCST90018861	Hypertrophic cardiomyopathy	ELOA	Inverse variance weighted	3	-0.0177648542490598	0.155171702764507	0.908853224822223	-0.321901391667493	0.286371683169374	0.9823920105075	0.724769655133476	1.33158729187031
eqtl-a-ENSG00000011007	ebi-a-GCST90018861	Hypertrophic cardiomyopathy	ELOA	Simple mode	3	-0.193343712117198	0.300692878946884	0.586106560517165	-0.782701754853091	0.396014330618694	0.824198638389939	0.457169182196368	1.48589061113058
eqtl-a-ENSG00000011007	ebi-a-GCST90018861	Hypertrophic cardiomyopathy	ELOA	Weighted mode	3	-0.0497395271082905	0.164540858227992	0.790968702050399	-0.372239609235155	0.272760555018574	0.951477226251011	0.689189086668645	1.31358567566753
eqtl-a-ENSG00000011021	ebi-a-GCST90018861	Hypertrophic cardiomyopathy	CLCN6	MR Egger	3	0.26247357269428	0.383469270452114	0.617883261521723	-0.489126197391862	1.01407334278042	1.3001421084615	0.613161942673226	2.75680759772066
eqtl-a-ENSG00000011021	ebi-a-GCST90018861	Hypertrophic cardiomyopathy	CLCN6	Weighted median	3	0.0821040542517236	0.100545843643536	0.414166616410029	-0.114965799289607	0.279173907793055	1.08556876199809	0.891396629783489	1.32203723645703
eqtl-a-ENSG00000011021	ebi-a-GCST90018861	Hypertrophic cardiomyopathy	CLCN6	Inverse variance weighted	3	0.0498386262313391	0.201573697031493	0.804716557573447	-0.345245819950387	0.444923072413065	1.05110146248492	0.708046280171869	1.56037015570472
eqtl-a-ENSG00000011021	ebi-a-GCST90018861	Hypertrophic cardiomyopathy	CLCN6	Simple mode	3	0.0308120228275071	0.13006112999806	0.83478553018369	-0.22410779196869	0.285731837623704	1.03129162638088	0.799228979260926	1.33073555419228
eqtl-a-ENSG00000011021	ebi-a-GCST90018861	Hypertrophic cardiomyopathy	CLCN6	Weighted mode	3	0.0899101704500955	0.0986260340866991	0.458195755720142	-0.103396856359835	0.283217197260026	1.09407599893629	0.901769029685546	1.3273934367272
eqtl-a-ENSG00000011105	ebi-a-GCST90018861	Hypertrophic cardiomyopathy	TSPAN9	MR Egger	15	0.0322226619480148	0.119134579126714	0.791043039458937	-0.201281113140345	0.265726437036375	1.03274743326136	0.81768253793627	1.30437818031411
eqtl-a-ENSG00000011105	ebi-a-GCST90018861	Hypertrophic cardiomyopathy	TSPAN9	Weighted median	15	-0.0160058114451189	0.0893297707346679	0.857798976702616	-0.191092162085068	0.15908053919483	0.984121600869993	0.826056453557743	1.17243236963734
eqtl-a-ENSG00000011105	ebi-a-GCST90018861	Hypertrophic cardiomyopathy	TSPAN9	Inverse variance weighted	15	-0.051832921902027	0.0719023354080052	0.47098363695887	-0.192761499301717	0.0890956554976632	0.949487492155351	0.824678637116859	1.09318522050149
eqtl-a-ENSG00000011105	ebi-a-GCST90018861	Hypertrophic cardiomyopathy	TSPAN9	Simple mode	15	-0.118003473466899	0.188368304386415	0.541099914089079	-0.487205350064273	0.251198403130475	0.888692965763657	0.614340865054658	1.28556511917458
eqtl-a-ENSG00000011105	ebi-a-GCST90018861	Hypertrophic cardiomyopathy	TSPAN9	Weighted mode	15	-0.00260213107339935	0.0836198872360361	0.975614264632342	-0.16649711005603	0.161292847909231	0.997401251535029	0.84662526363148	1.17502902322634
eqtl-a-ENSG00000011114	ebi-a-GCST90018861	Hypertrophic cardiomyopathy	BTBD7	MR Egger	3	0.206817387632834	0.363123178995223	0.670402830856771	-0.504904043197802	0.91853881846347	1.22975798225878	0.603563488670707	2.50562653857659
eqtl-a-ENSG00000011114	ebi-a-GCST90018861	Hypertrophic cardiomyopathy	BTBD7	Weighted median	3	0.023348973377668	0.166613496028831	0.888550524349568	-0.30321347883884	0.349911425594176	1.02362369464296	0.738441437921991	1.41894186109475
eqtl-a-ENSG00000011114	ebi-a-GCST90018861	Hypertrophic cardiomyopathy	BTBD7	Inverse variance weighted	3	0.00078637101421509	0.158067183064572	0.996030607422682	-0.309025307792346	0.310598049820776	1.00078668028496	0.734162189766905	1.3642407541497
eqtl-a-ENSG00000011114	ebi-a-GCST90018861	Hypertrophic cardiomyopathy	BTBD7	Simple mode	3	-0.0553406611989289	0.265976614347992	0.85444211550148	-0.576654825320993	0.465973502923135	0.946162772101803	0.561774460585672	1.59356477398076
eqtl-a-ENSG00000011114	ebi-a-GCST90018861	Hypertrophic cardiomyopathy	BTBD7	Weighted mode	3	0.0537602213597609	0.185218891999794	0.798951316914565	-0.309268806959835	0.416789249679357	1.05523154983187	0.733983443648043	1.51708275356482
eqtl-a-ENSG00000011198	ebi-a-GCST90018861	Hypertrophic cardiomyopathy	ABHD5	MR Egger	5	0.24777338142333	0.352120361044195	0.532341324850497	-0.442382526223293	0.937929289069952	1.28116956247096	0.642503813884554	2.55468592143945
eqtl-a-ENSG00000011198	ebi-a-GCST90018861	Hypertrophic cardiomyopathy	ABHD5	Weighted median	5	-0.187302248422886	0.204951001826664	0.360775732405589	-0.589006212003147	0.214401715157375	0.829193076206939	0.554878442357959	1.23912032824294
eqtl-a-ENSG00000011198	ebi-a-GCST90018861	Hypertrophic cardiomyopathy	ABHD5	Inverse variance weighted	5	-0.251463389284697	0.262863296697423	0.338753131096121	-0.766675450811646	0.263748672242252	0.777661927848049	0.464554939625048	1.30180097646245
eqtl-a-ENSG00000011198	ebi-a-GCST90018861	Hypertrophic cardiomyopathy	ABHD5	Simple mode	5	-0.211787145805433	0.239705042261449	0.426854581086929	-0.681609028637872	0.258034737027007	0.809136907422779	0.505802486573741	1.29438378088766
eqtl-a-ENSG00000011198	ebi-a-GCST90018861	Hypertrophic cardiomyopathy	ABHD5	Weighted mode	5	-0.181530958976834	0.214375089597454	0.444800787818105	-0.601706134587844	0.238644216634176	0.833992425351626	0.547876087891988	1.26952677971412
eqtl-a-ENSG00000011295	ebi-a-GCST90018861	Hypertrophic cardiomyopathy	TTC19	Inverse variance weighted	2	-0.129151143878815	0.139764217121533	0.355452763006663	-0.403089009437019	0.14478672167939	0.878841124050396	0.668252615887179	1.1557930383808
eqtl-a-ENSG00000011376	ebi-a-GCST90018861	Hypertrophic cardiomyopathy	LARS2	MR Egger	3	-1.73858610607222	1.49600759692838	0.452345875870214	-4.67076099605185	1.19358878390741	0.175768743369414	0.00936513998002175	3.29889902463489
eqtl-a-ENSG00000011376	ebi-a-GCST90018861	Hypertrophic cardiomyopathy	LARS2	Weighted median	3	0.131001650455018	0.127751705680393	0.305155838903782	-0.119391692678552	0.381394993588588	1.13996966277909	0.887460121042676	1.46432589053112
eqtl-a-ENSG00000011376	ebi-a-GCST90018861	Hypertrophic cardiomyopathy	LARS2	Inverse variance weighted	3	0.167161238585592	0.188578964084753	0.375388180178669	-0.202453531020523	0.536776008191708	1.181944825057	0.816724434067286	1.71048337873521
eqtl-a-ENSG00000011376	ebi-a-GCST90018861	Hypertrophic cardiomyopathy	LARS2	Simple mode	3	0.0261645851499342	0.312674703227583	0.940932693236062	-0.586677833176129	0.639007003475997	1.02650988285399	0.556171914837317	1.89459861507955
eqtl-a-ENSG00000011376	ebi-a-GCST90018861	Hypertrophic cardiomyopathy	LARS2	Weighted mode	3	0.130617618380891	0.124443853326044	0.404022848129076	-0.113292334138154	0.374527570899936	1.13953196191601	0.892889599847822	1.45430419667725
eqtl-a-ENSG00000011405	ebi-a-GCST90018861	Hypertrophic cardiomyopathy	PIK3C2A	MR Egger	3	-0.0976803720077777	0.220246339146613	0.734249668183785	-0.529363196735139	0.334002452719584	0.90693874044017	0.588979914615169	1.39654656890742
eqtl-a-ENSG00000011405	ebi-a-GCST90018861	Hypertrophic cardiomyopathy	PIK3C2A	Weighted median	3	0.10343086820915	0.123969223632285	0.404096751211093	-0.139548810110128	0.346410546528429	1.10896912569336	0.869750569547239	1.41398300248459
eqtl-a-ENSG00000011405	ebi-a-GCST90018861	Hypertrophic cardiomyopathy	PIK3C2A	Inverse variance weighted	3	0.114769945731649	0.119248659478368	0.335827509291335	-0.118957426845952	0.348497318309251	1.12161537548436	0.887845598344792	1.41693674313218
eqtl-a-ENSG00000011405	ebi-a-GCST90018861	Hypertrophic cardiomyopathy	PIK3C2A	Simple mode	3	0.337070633774155	0.302441583298065	0.381035448786389	-0.255714869490054	0.929856137038363	1.40083800671953	0.774362731758214	2.53414458184781
eqtl-a-ENSG00000011405	ebi-a-GCST90018861	Hypertrophic cardiomyopathy	PIK3C2A	Weighted mode	3	0.0884275437760904	0.12380923900646	0.549196162230424	-0.154238564676572	0.331093652228753	1.09245509457182	0.857067530582097	1.39249019601217
eqtl-a-ENSG00000011422	ebi-a-GCST90018861	Hypertrophic cardiomyopathy	PLAUR	MR Egger	7	-0.201249329701289	0.630257641415599	0.762398943175281	-1.43655430687586	1.03405564747329	0.817708527112392	0.237745547146054	2.8124490378007
eqtl-a-ENSG00000011422	ebi-a-GCST90018861	Hypertrophic cardiomyopathy	PLAUR	Weighted median	7	-0.122418797222197	0.24350712333646	0.615152782986547	-0.59969275896166	0.354855164517265	0.88477774843741	0.548980279456708	1.42597410767595
eqtl-a-ENSG00000011422	ebi-a-GCST90018861	Hypertrophic cardiomyopathy	PLAUR	Inverse variance weighted	7	-0.19854309835762	0.19072601098752	0.29788206753126	-0.57236607989316	0.17527988317792	0.819924432582485	0.564188942082359	1.1915796730514
eqtl-a-ENSG00000011422	ebi-a-GCST90018861	Hypertrophic cardiomyopathy	PLAUR	Simple mode	7	0.0647278606983193	0.313820601385831	0.843410607020749	-0.55036051801791	0.679816239414549	1.06686864798572	0.576741847067928	1.97351504462763
eqtl-a-ENSG00000011422	ebi-a-GCST90018861	Hypertrophic cardiomyopathy	PLAUR	Weighted mode	7	-0.0697540204934899	0.284744141296025	0.814642162696443	-0.627852537433698	0.488344496446719	0.932623197887627	0.533736750891183	1.62961615025733
eqtl-a-ENSG00000012061	ebi-a-GCST90018861	Hypertrophic cardiomyopathy	ERCC1	MR Egger	4	-0.0743120993100977	0.17603055075919	0.713963692486669	-0.419331978798111	0.270707780177916	0.928381901270715	0.657485887658313	1.31089194579784
eqtl-a-ENSG00000012061	ebi-a-GCST90018861	Hypertrophic cardiomyopathy	ERCC1	Weighted median	4	-0.0292625351747558	0.0997023082176108	0.76914070690231	-0.224679059281273	0.166153988931761	0.971161466949719	0.798772536257702	1.18075491091202
eqtl-a-ENSG00000012061	ebi-a-GCST90018861	Hypertrophic cardiomyopathy	ERCC1	Inverse variance weighted	4	-0.0232249527855767	0.101237226896381	0.81854933900659	-0.221649917502483	0.17520001193133	0.977042670580035	0.801195799870627	1.19148450389819
eqtl-a-ENSG00000012061	ebi-a-GCST90018861	Hypertrophic cardiomyopathy	ERCC1	Simple mode	4	-0.00763977767996271	0.197423293184014	0.971562766898693	-0.39458943232063	0.379309876960704	0.992389331245793	0.673956687286705	1.46127578128996
eqtl-a-ENSG00000012061	ebi-a-GCST90018861	Hypertrophic cardiomyopathy	ERCC1	Weighted mode	4	-0.0285358239652175	0.0996824420259405	0.793303826866626	-0.223913410336061	0.166841762405626	0.971867477375797	0.799384349794859	1.18156728215055
eqtl-a-ENSG00000012124	ebi-a-GCST90018861	Hypertrophic cardiomyopathy	CD22	MR Egger	7	0.451183430513271	0.485919476513562	0.395755797724205	-0.50121874345331	1.40358560447985	1.57016927263487	0.60579190470973	4.0697664091567
eqtl-a-ENSG00000012124	ebi-a-GCST90018861	Hypertrophic cardiomyopathy	CD22	Weighted median	7	0.230981322034778	0.201327347828598	0.251260822808697	-0.163620279709274	0.62558292377883	1.25983570806193	0.849064367644247	1.86933531990231
eqtl-a-ENSG00000012124	ebi-a-GCST90018861	Hypertrophic cardiomyopathy	CD22	Inverse variance weighted	7	0.14427898904676	0.243272979364714	0.553131326923789	-0.33253605050808	0.6210940286016	1.15520635349079	0.717102816477113	1.86096287517241
eqtl-a-ENSG00000012124	ebi-a-GCST90018861	Hypertrophic cardiomyopathy	CD22	Simple mode	7	-0.1594119819673	0.478498000196062	0.750353931430717	-1.09726806235158	0.778444098416982	0.852645012230293	0.333781710064561	2.17808074846455
eqtl-a-ENSG00000012124	ebi-a-GCST90018861	Hypertrophic cardiomyopathy	CD22	Weighted mode	7	0.237644070382256	0.214450521596643	0.310229317712738	-0.182678951947165	0.657967092711677	1.26825770200112	0.833035557254025	1.93086307622603
eqtl-a-ENSG00000012223	ebi-a-GCST90018861	Hypertrophic cardiomyopathy	LTF	MR Egger	7	-0.225410210593166	1.30506216642775	0.8696455625577	-2.78333205679156	2.33251163560522	0.798188726122694	0.0618321355597605	10.3037884223424
eqtl-a-ENSG00000012223	ebi-a-GCST90018861	Hypertrophic cardiomyopathy	LTF	Weighted median	7	-0.131198026773039	0.27271616275699	0.630460332021128	-0.665721705776738	0.403325652230661	0.877044078984667	0.513902507430705	1.49679424669043
eqtl-a-ENSG00000012223	ebi-a-GCST90018861	Hypertrophic cardiomyopathy	LTF	Inverse variance weighted	7	0.153366806833087	0.253528511186042	0.545226021027229	-0.343549075091555	0.650282688757729	1.165752506513	0.70924867384674	1.91608240741669
eqtl-a-ENSG00000012223	ebi-a-GCST90018861	Hypertrophic cardiomyopathy	LTF	Simple mode	7	-0.109011869481823	0.45560640943562	0.818861722304509	-1.00200043197564	0.783976693011992	0.896719773836012	0.367144258960311	2.1901645828961
eqtl-a-ENSG00000012223	ebi-a-GCST90018861	Hypertrophic cardiomyopathy	LTF	Weighted mode	7	-0.245101082192961	0.300423155802527	0.445756443079944	-0.833930467565915	0.343728303179992	0.782625424749252	0.434338772506128	1.41019543783719
eqtl-a-ENSG00000012232	ebi-a-GCST90018861	Hypertrophic cardiomyopathy	EXTL3	MR Egger	7	-0.181371377612171	0.696582649275986	0.804958640756612	-1.5466733701931	1.18393061496876	0.834125525620861	0.212955219983776	3.26719106742387
eqtl-a-ENSG00000012232	ebi-a-GCST90018861	Hypertrophic cardiomyopathy	EXTL3	Weighted median	7	-0.690138147082367	0.234206224428495	0.00321172820824486	-1.14918234696222	-0.231093947202516	0.501506782581502	0.316895774269047	0.793664899935575
eqtl-a-ENSG00000012232	ebi-a-GCST90018861	Hypertrophic cardiomyopathy	EXTL3	Inverse variance weighted	7	-0.473615947194673	0.196174336684886	0.0157671860773962	-0.85811764709705	-0.0891142472922954	0.622746374139088	0.423959372847473	0.914741060915061
eqtl-a-ENSG00000012232	ebi-a-GCST90018861	Hypertrophic cardiomyopathy	EXTL3	Simple mode	7	-0.537992623149843	0.358113804779968	0.183705245493688	-1.23989568051858	0.163910434218894	0.58391922262135	0.289414407925272	1.17810879213297
eqtl-a-ENSG00000012232	ebi-a-GCST90018861	Hypertrophic cardiomyopathy	EXTL3	Weighted mode	7	-0.671303982665495	0.276206939145363	0.0511319395147983	-1.21266958339041	-0.129938381940584	0.511041753529447	0.29740227855836	0.878149539124001
eqtl-a-ENSG00000012660	ebi-a-GCST90018861	Hypertrophic cardiomyopathy	ELOVL5	MR Egger	3	-0.78593720072523	1.33416076337565	0.661091113243635	-3.40089229694151	1.82901789549105	0.455692426323046	0.0333435043754574	6.22776733572822
eqtl-a-ENSG00000012660	ebi-a-GCST90018861	Hypertrophic cardiomyopathy	ELOVL5	Weighted median	3	-0.177610173176903	0.277456085704182	0.522082911030103	-0.7214241011571	0.366203754803293	0.837268749696053	0.486059564857207	1.4422490778955
eqtl-a-ENSG00000012660	ebi-a-GCST90018861	Hypertrophic cardiomyopathy	ELOVL5	Inverse variance weighted	3	-0.104032028756868	0.340378462870137	0.759881545751506	-0.771173815982336	0.563109758468599	0.901196432757522	0.462469895026723	1.75612514273595
eqtl-a-ENSG00000012660	ebi-a-GCST90018861	Hypertrophic cardiomyopathy	ELOVL5	Simple mode	3	-0.462479339422503	0.48075987259091	0.437565836054287	-1.40476868970069	0.47981001085568	0.629720417764702	0.245423818944818	1.61576739476503
eqtl-a-ENSG00000012660	ebi-a-GCST90018861	Hypertrophic cardiomyopathy	ELOVL5	Weighted mode	3	-0.192259486942487	0.300813681380198	0.588170114706538	-0.781854302447675	0.397335328562701	0.82509273991875	0.457556775529757	1.48785476660995
eqtl-a-ENSG00000012779	ebi-a-GCST90018861	Hypertrophic cardiomyopathy	ALOX5	MR Egger	6	-0.0400160556063462	0.327441039432324	0.908627746256866	-0.681800492893702	0.60176838168101	0.960774013219143	0.505705652747456	1.82534385261894
eqtl-a-ENSG00000012779	ebi-a-GCST90018861	Hypertrophic cardiomyopathy	ALOX5	Weighted median	6	-0.0934404402382432	0.130863634874066	0.475209200543621	-0.349933164591413	0.163052284114927	0.910792262380932	0.704735189409062	1.17709823161884
eqtl-a-ENSG00000012779	ebi-a-GCST90018861	Hypertrophic cardiomyopathy	ALOX5	Inverse variance weighted	6	-0.143377980678726	0.158940352567813	0.367010804952956	-0.45490107171164	0.168145110354187	0.866426514512753	0.634510735904463	1.18310827945352
eqtl-a-ENSG00000012779	ebi-a-GCST90018861	Hypertrophic cardiomyopathy	ALOX5	Simple mode	6	-0.109075031906661	0.267852345078768	0.70069375322364	-0.634065628261046	0.415915564447725	0.896663136629387	0.530430876463621	1.51575787961354
eqtl-a-ENSG00000012779	ebi-a-GCST90018861	Hypertrophic cardiomyopathy	ALOX5	Weighted mode	6	-0.0798253613551601	0.134000728831294	0.577308923524379	-0.342466789864496	0.182816067154176	0.923277572252122	0.710016698744788	1.20059355918075
eqtl-a-ENSG00000012822	ebi-a-GCST90018861	Hypertrophic cardiomyopathy	CALCOCO1	MR Egger	4	0.00805031424053302	0.97245575529695	0.994146433670734	-1.89796296614149	1.91406359462256	1.00808280514904	0.149873606092991	6.78058644566556
eqtl-a-ENSG00000012822	ebi-a-GCST90018861	Hypertrophic cardiomyopathy	CALCOCO1	Weighted median	4	-0.197025909314901	0.303431087939049	0.51612722643014	-0.791750841675437	0.397699023045634	0.821169357101572	0.453050880113286	1.48839598959392
eqtl-a-ENSG00000012822	ebi-a-GCST90018861	Hypertrophic cardiomyopathy	CALCOCO1	Inverse variance weighted	4	-0.00672673161978515	0.320254838326746	0.983242218258369	-0.634426214740208	0.620972751500637	0.993295842194999	0.530239644741297	1.860737196675
eqtl-a-ENSG00000012822	ebi-a-GCST90018861	Hypertrophic cardiomyopathy	CALCOCO1	Simple mode	4	-0.287710660757402	0.479934264958458	0.591106401774306	-1.22838182007598	0.652960498561176	0.749978559077265	0.292765942553477	1.92122018760044
eqtl-a-ENSG00000012822	ebi-a-GCST90018861	Hypertrophic cardiomyopathy	CALCOCO1	Weighted mode	4	-0.287710660757402	0.354846294716872	0.476829971072314	-0.983209398402471	0.407788076887667	0.749978559077265	0.374108506841003	1.50348850344283
eqtl-a-ENSG00000013016	ebi-a-GCST90018861	Hypertrophic cardiomyopathy	EHD3	MR Egger	5	0.263395727234248	0.376429776436845	0.534478694877975	-0.474406634581968	1.00119808905046	1.30134159337965	0.622254171050603	2.72154052386764
eqtl-a-ENSG00000013016	ebi-a-GCST90018861	Hypertrophic cardiomyopathy	EHD3	Weighted median	5	0.0493151693398914	0.145113478176517	0.733978035549034	-0.235107247886082	0.333737586565864	1.05055140016028	0.790486067122769	1.39617671997162
eqtl-a-ENSG00000013016	ebi-a-GCST90018861	Hypertrophic cardiomyopathy	EHD3	Inverse variance weighted	5	0.0521148597049785	0.131046140976252	0.690863660742896	-0.204735576608476	0.308965296018433	1.05349673988911	0.814862756700187	1.36201510233622
eqtl-a-ENSG00000013016	ebi-a-GCST90018861	Hypertrophic cardiomyopathy	EHD3	Simple mode	5	-0.132587966407372	0.232227297776619	0.598586046519756	-0.587753470049546	0.322577537234802	0.875825887460691	0.555573997446404	1.38068194096918
eqtl-a-ENSG00000013016	ebi-a-GCST90018861	Hypertrophic cardiomyopathy	EHD3	Weighted mode	5	0.0205389833981998	0.169127356332774	0.909198067123854	-0.310950635014038	0.352028601810437	1.02075135982431	0.73275004717232	1.42194919345824
eqtl-a-ENSG00000013288	ebi-a-GCST90018861	Hypertrophic cardiomyopathy	MAN2B2	MR Egger	3	0.0671660958249095	0.227405474184318	0.817167296545988	-0.378548633576353	0.512880825226172	1.0694730984397	0.684854663313586	1.67009552472376
eqtl-a-ENSG00000013288	ebi-a-GCST90018861	Hypertrophic cardiomyopathy	MAN2B2	Weighted median	3	0.0178904463097013	0.0985769591486924	0.85598525878904	-0.175320393621736	0.211101286241138	1.01805143898818	0.839188107175432	1.23503744102661
eqtl-a-ENSG00000013288	ebi-a-GCST90018861	Hypertrophic cardiomyopathy	MAN2B2	Inverse variance weighted	3	0.00517298616730468	0.0982941563175434	0.958028620740838	-0.18748356021508	0.19782953254969	1.00518638916145	0.829042747352825	1.21875461812034
eqtl-a-ENSG00000013288	ebi-a-GCST90018861	Hypertrophic cardiomyopathy	MAN2B2	Simple mode	3	0.0234448961276517	0.251948652473634	0.934342679479166	-0.47037446272067	0.517264254975973	1.02372188815212	0.624768272047063	1.67743233959039
eqtl-a-ENSG00000013288	ebi-a-GCST90018861	Hypertrophic cardiomyopathy	MAN2B2	Weighted mode	3	0.0183229823031166	0.100035917035378	0.87155627950267	-0.177747415086224	0.214393379692457	1.01849187812472	0.837153849218992	1.23910999964196
eqtl-a-ENSG00000013306	ebi-a-GCST90018861	Hypertrophic cardiomyopathy	SLC25A39	MR Egger	7	-0.719776193159115	0.599114063097854	0.28339367150331	-1.89403975683091	0.454487370512679	0.48686120663617	0.150462746524789	1.57536559714584
eqtl-a-ENSG00000013306	ebi-a-GCST90018861	Hypertrophic cardiomyopathy	SLC25A39	Weighted median	7	-0.180991834568635	0.233903703014015	0.439056281189619	-0.639443092476105	0.277459423338834	0.834442172248257	0.527586158945288	1.31977256609303
eqtl-a-ENSG00000013306	ebi-a-GCST90018861	Hypertrophic cardiomyopathy	SLC25A39	Inverse variance weighted	7	-0.112132216912435	0.223696838491456	0.616182050899312	-0.550578020355689	0.32631358653082	0.89392605754324	0.576616418008947	1.38584988459763
eqtl-a-ENSG00000013306	ebi-a-GCST90018861	Hypertrophic cardiomyopathy	SLC25A39	Simple mode	7	-0.194919359162874	0.359617815772337	0.607332542982913	-0.899770278076656	0.509931559750907	0.822901014807156	0.40666306843341	1.66517722590177
eqtl-a-ENSG00000013306	ebi-a-GCST90018861	Hypertrophic cardiomyopathy	SLC25A39	Weighted mode	7	-0.312018165720509	0.26800834305359	0.28853313538284	-0.837314518105545	0.213278186664526	0.731968231377227	0.432871432325618	1.23772892303616
eqtl-a-ENSG00000013374	ebi-a-GCST90018861	Hypertrophic cardiomyopathy	NUB1	MR Egger	5	-0.320335546012539	0.404881689593675	0.486618581254215	-1.11390365761614	0.473232565591064	0.725905421534189	0.32827498346181	1.60517464796104
eqtl-a-ENSG00000013374	ebi-a-GCST90018861	Hypertrophic cardiomyopathy	NUB1	Weighted median	5	0.0196432925498884	0.172592812160733	0.909386093589028	-0.318638619285148	0.357925204384924	1.01983749150575	0.727138275581201	1.43035863192516
eqtl-a-ENSG00000013374	ebi-a-GCST90018861	Hypertrophic cardiomyopathy	NUB1	Inverse variance weighted	5	0.0456871970494603	0.186481063013906	0.806459185838057	-0.319815686457795	0.411190080556715	1.04674693421227	0.72628288850982	1.50861208713163
eqtl-a-ENSG00000013374	ebi-a-GCST90018861	Hypertrophic cardiomyopathy	NUB1	Simple mode	5	0.172164788403581	0.278913697038691	0.570461933985146	-0.374506057792252	0.718835634599415	1.18787356487472	0.687628843830548	2.05204249180085
eqtl-a-ENSG00000013374	ebi-a-GCST90018861	Hypertrophic cardiomyopathy	NUB1	Weighted mode	5	-0.0107730271690731	0.161618232083004	0.950053284028154	-0.32754476205176	0.305998707713614	0.989284794065271	0.720691030944297	1.35798055164698
eqtl-a-ENSG00000013523	ebi-a-GCST90018861	Hypertrophic cardiomyopathy	ANGEL1	MR Egger	3	0.237435231166442	0.57911724219308	0.752295680294685	-0.897634563531995	1.37250502586488	1.26799286771204	0.407532512775422	3.94522120853367
eqtl-a-ENSG00000013523	ebi-a-GCST90018861	Hypertrophic cardiomyopathy	ANGEL1	Weighted median	3	-0.033036410131686	0.113899523098594	0.771778970694481	-0.25627947540493	0.190206655141558	0.96750333202399	0.773925645381991	1.20949952112713
eqtl-a-ENSG00000013523	ebi-a-GCST90018861	Hypertrophic cardiomyopathy	ANGEL1	Inverse variance weighted	3	-0.0183116114730343	0.104559340783555	0.860976478047963	-0.223247919408801	0.186624696462733	0.981855027392056	0.799916509881255	1.20517489376255
eqtl-a-ENSG00000013523	ebi-a-GCST90018861	Hypertrophic cardiomyopathy	ANGEL1	Simple mode	3	-0.0537536741772613	0.14185401869061	0.741181477297643	-0.331787550810858	0.224280202456335	0.947665512240672	0.717639768647323	1.25142162171857
eqtl-a-ENSG00000013523	ebi-a-GCST90018861	Hypertrophic cardiomyopathy	ANGEL1	Weighted mode	3	-0.0523833916045204	0.132325858285085	0.730441532277498	-0.311742073843287	0.206975290634246	0.948964971887006	0.732170349760633	1.229952180067
eqtl-a-ENSG00000013561	ebi-a-GCST90018861	Hypertrophic cardiomyopathy	RNF14	MR Egger	3	0.114639554459438	0.254630427007262	0.730686693512188	-0.384436082474795	0.613715191393671	1.12146913616299	0.680834462456384	1.84728167083159
eqtl-a-ENSG00000013561	ebi-a-GCST90018861	Hypertrophic cardiomyopathy	RNF14	Weighted median	3	-0.128444090288425	0.114728092639204	0.262904628081084	-0.353311151861264	0.0964229712844148	0.879462731551549	0.702358619182488	1.10122475194848
eqtl-a-ENSG00000013561	ebi-a-GCST90018861	Hypertrophic cardiomyopathy	RNF14	Inverse variance weighted	3	-0.139934737909678	0.114537074138799	0.221805261338826	-0.364427403221725	0.0845579274023682	0.869414973385886	0.694594259467596	1.08823588108396
eqtl-a-ENSG00000013561	ebi-a-GCST90018861	Hypertrophic cardiomyopathy	RNF14	Simple mode	3	-0.293441232817405	0.19291181177233	0.267626482415343	-0.671548383891173	0.0846659182563627	0.745693043855738	0.510916869560031	1.08835340695185
eqtl-a-ENSG00000013561	ebi-a-GCST90018861	Hypertrophic cardiomyopathy	RNF14	Weighted mode	3	-0.0864396186549309	0.13211884215696	0.580125863634026	-0.345392549282572	0.172513311972711	0.917190928334681	0.70794239663559	1.18828763896232
eqtl-a-ENSG00000013573	ebi-a-GCST90018861	Hypertrophic cardiomyopathy	DDX11	MR Egger	6	0.127131259692408	0.137466345795271	0.407403289517302	-0.142302778066322	0.396565297451139	1.13556606205153	0.867358599564959	1.48670951314717
eqtl-a-ENSG00000013573	ebi-a-GCST90018861	Hypertrophic cardiomyopathy	DDX11	Weighted median	6	0.0911538728544407	0.0789912998974172	0.248511002174653	-0.0636690749444969	0.245976820653378	1.09543755039361	0.938315460254044	1.27886992982879
eqtl-a-ENSG00000013573	ebi-a-GCST90018861	Hypertrophic cardiomyopathy	DDX11	Inverse variance weighted	6	0.1059200160842	0.0692417389560925	0.12608768472824	-0.029793792269741	0.241633824438141	1.11173295219548	0.970645667553201	1.27332784589958
eqtl-a-ENSG00000013573	ebi-a-GCST90018861	Hypertrophic cardiomyopathy	DDX11	Simple mode	6	0.0218348997368374	0.122667650663686	0.865709558620796	-0.218593695563987	0.262263495037662	1.02207502568405	0.803648177647737	1.29986900634141
eqtl-a-ENSG00000013573	ebi-a-GCST90018861	Hypertrophic cardiomyopathy	DDX11	Weighted mode	6	0.157206728866336	0.0834716942184989	0.11836579863635	-0.00639779180192193	0.320811249534594	1.17023751077046	0.993622630492309	1.37824541187808
eqtl-a-ENSG00000013725	ebi-a-GCST90018861	Hypertrophic cardiomyopathy	CD6	MR Egger	7	0.482655483724494	0.414168524145351	0.296439319804826	-0.329114823600394	1.29442579104938	1.62037156446257	0.719560389488765	3.64890014135481
eqtl-a-ENSG00000013725	ebi-a-GCST90018861	Hypertrophic cardiomyopathy	CD6	Weighted median	7	0.168508753073549	0.140988862222131	0.232012043255744	-0.107829416881827	0.444846923028925	1.18353858639981	0.897780729605388	1.5602513390023
eqtl-a-ENSG00000013725	ebi-a-GCST90018861	Hypertrophic cardiomyopathy	CD6	Inverse variance weighted	7	0.0994612996775623	0.211376849034119	0.637969137709634	-0.314837324429311	0.513759923784435	1.10457572247616	0.729907602747511	1.67156434881769
eqtl-a-ENSG00000013725	ebi-a-GCST90018861	Hypertrophic cardiomyopathy	CD6	Simple mode	7	0.0235027398759744	0.326817310013584	0.945007602444324	-0.61705918775065	0.664064667502599	1.02378110577604	0.539528759641246	1.94267262646194
eqtl-a-ENSG00000013725	ebi-a-GCST90018861	Hypertrophic cardiomyopathy	CD6	Weighted mode	7	0.186390897317121	0.137961361781196	0.225403027214457	-0.0840133717740223	0.456795166408265	1.20489315783817	0.919418961750338	1.57900541777108
eqtl-a-ENSG00000013810	ebi-a-GCST90018861	Hypertrophic cardiomyopathy	TACC3	MR Egger	5	0.380426007506287	0.284373280111953	0.273342343293557	-0.176945621513141	0.937797636525715	1.46290766635395	0.837825342958685	2.5543496126766
eqtl-a-ENSG00000013810	ebi-a-GCST90018861	Hypertrophic cardiomyopathy	TACC3	Weighted median	5	0.0684701025362827	0.124233662889443	0.581537918863976	-0.175027876727025	0.31196808179959	1.07086860821701	0.839433619781163	1.36611108852609
eqtl-a-ENSG00000013810	ebi-a-GCST90018861	Hypertrophic cardiomyopathy	TACC3	Inverse variance weighted	5	0.0560727426742328	0.126907698208209	0.658605873197375	-0.192666345813857	0.304811831162322	1.05767461901859	0.82475711189906	1.3563697524721
eqtl-a-ENSG00000013810	ebi-a-GCST90018861	Hypertrophic cardiomyopathy	TACC3	Simple mode	5	-0.120300637003527	0.32642473330361	0.731147008569416	-0.760093114278602	0.519491840271548	0.886653835691771	0.467622882615266	1.68117312812028
eqtl-a-ENSG00000013810	ebi-a-GCST90018861	Hypertrophic cardiomyopathy	TACC3	Weighted mode	5	0.0827967290139817	0.132810646511298	0.566795631209543	-0.177512138148162	0.343105596176125	1.0863209685694	0.837350835385565	1.40931757261601
eqtl-a-ENSG00000014216	ebi-a-GCST90018861	Hypertrophic cardiomyopathy	CAPN1	Inverse variance weighted	2	0.0425797804984078	0.396790103623846	0.914542582707824	-0.73512882260433	0.820288383601146	1.04349930394742	0.479443691811467	2.27115470687421
eqtl-a-ENSG00000014257	ebi-a-GCST90018861	Hypertrophic cardiomyopathy	ACP3	MR Egger	7	-0.097569645518975	0.298266339220176	0.756826338150549	-0.682171670390519	0.487032379352569	0.907039168142359	0.505517981021058	1.62747930525168
eqtl-a-ENSG00000014257	ebi-a-GCST90018861	Hypertrophic cardiomyopathy	ACP3	Weighted median	7	0.0573764319156603	0.165078739804557	0.728163074508725	-0.266177898101272	0.380930761932592	1.05905439724593	0.766302791562808	1.46364626186281
eqtl-a-ENSG00000014257	ebi-a-GCST90018861	Hypertrophic cardiomyopathy	ACP3	Inverse variance weighted	7	0.105121393922251	0.174851578091509	0.547704403343377	-0.237587699137107	0.447830486981609	1.1108454520575	0.788527734746728	1.56491339997467
eqtl-a-ENSG00000014257	ebi-a-GCST90018861	Hypertrophic cardiomyopathy	ACP3	Simple mode	7	0.0374670281619607	0.245379074545193	0.883647851325785	-0.443475957946618	0.51841001427054	1.03817776588834	0.641801663778652	1.6793553747418
eqtl-a-ENSG00000014257	ebi-a-GCST90018861	Hypertrophic cardiomyopathy	ACP3	Weighted mode	7	0.0526565046692817	0.170630921566486	0.768060655142637	-0.28178010160103	0.387093110939593	1.05406751565814	0.754439566346607	1.47269360877511
eqtl-a-ENSG00000014824	ebi-a-GCST90018861	Hypertrophic cardiomyopathy	SLC30A9	MR Egger	3	0.314286918903377	0.578367045407006	0.683112997167241	-0.819312490094354	1.44788632790111	1.36928255324	0.440734559744477	4.25411320522376
eqtl-a-ENSG00000014824	ebi-a-GCST90018861	Hypertrophic cardiomyopathy	SLC30A9	Weighted median	3	-0.0477672103509102	0.308205702683525	0.876833271800373	-0.65185038761062	0.556315966908799	0.953355692584985	0.521080682897753	1.74423483044859
eqtl-a-ENSG00000014824	ebi-a-GCST90018861	Hypertrophic cardiomyopathy	SLC30A9	Inverse variance weighted	3	-0.0357894678523263	0.291918966820877	0.902423305052804	-0.607950642821245	0.536371707116592	0.964843402655598	0.544465530858566	1.70979196824464
eqtl-a-ENSG00000014824	ebi-a-GCST90018861	Hypertrophic cardiomyopathy	SLC30A9	Simple mode	3	-0.270722160168452	0.425577620612339	0.589778702259939	-1.10485429656864	0.563409976231732	0.762828411081768	0.331259144319918	1.7566524418464
eqtl-a-ENSG00000014824	ebi-a-GCST90018861	Hypertrophic cardiomyopathy	SLC30A9	Weighted mode	3	0.16118307658571	0.366233648908718	0.702851940472018	-0.556634875275376	0.879001028446796	1.17490004581443	0.573134491427505	2.40849248876404
eqtl-a-ENSG00000014914	ebi-a-GCST90018861	Hypertrophic cardiomyopathy	MTMR11	MR Egger	18	-0.182229702137853	0.300753071310378	0.553072973660547	-0.771705721906193	0.407246317630487	0.833409882395725	0.46222396996025	1.50267419522745
eqtl-a-ENSG00000014914	ebi-a-GCST90018861	Hypertrophic cardiomyopathy	MTMR11	Weighted median	18	-0.000127205247869529	0.1784404063613	0.999431210134513	-0.349870401716017	0.349615991220278	0.999872802842375	0.70477942200401	1.41852271881198
eqtl-a-ENSG00000014914	ebi-a-GCST90018861	Hypertrophic cardiomyopathy	MTMR11	Inverse variance weighted	18	0.053748993434649	0.122537798742024	0.660928243579373	-0.186425092099718	0.293923078969016	1.05521970183756	0.829920727242059	1.34168069623521
eqtl-a-ENSG00000014914	ebi-a-GCST90018861	Hypertrophic cardiomyopathy	MTMR11	Simple mode	18	0.0317123382183973	0.31315390929111	0.920522860280944	-0.582069323992178	0.645494000428972	1.03222053219596	0.55874095338673	1.90692882028543
eqtl-a-ENSG00000014914	ebi-a-GCST90018861	Hypertrophic cardiomyopathy	MTMR11	Weighted mode	18	-0.0321067400131194	0.291470678308574	0.9135769814676	-0.603389269497924	0.539175789471685	0.96840320919103	0.546954714137741	1.71459309396375
eqtl-a-ENSG00000017483	ebi-a-GCST90018861	Hypertrophic cardiomyopathy	SLC38A5	MR Egger	3	-0.220919372127232	0.203630617092369	0.474089540510311	-0.620035381628275	0.178196637373811	0.801781323606681	0.537925404581263	1.19506029164936
eqtl-a-ENSG00000017483	ebi-a-GCST90018861	Hypertrophic cardiomyopathy	SLC38A5	Weighted median	3	-0.253241696364768	0.124990007863828	0.0427549959728669	-0.498222111777871	-0.00826128095166434	0.776280235037029	0.607609962584532	0.991772749653208
eqtl-a-ENSG00000017483	ebi-a-GCST90018861	Hypertrophic cardiomyopathy	SLC38A5	Inverse variance weighted	3	-0.262783244694084	0.117950215973372	0.0258860766890468	-0.493965668001892	-0.0316008213862749	0.768908544256435	0.61020173217578	0.96889326636693
eqtl-a-ENSG00000017483	ebi-a-GCST90018861	Hypertrophic cardiomyopathy	SLC38A5	Simple mode	3	-0.181701974557675	0.17450918252202	0.407109099159076	-0.523739972300835	0.160336023185485	0.8338498118475	0.592301210306099	1.17390526411179
eqtl-a-ENSG00000017483	ebi-a-GCST90018861	Hypertrophic cardiomyopathy	SLC38A5	Weighted mode	3	-0.252518977812107	0.116972781724251	0.163510059805343	-0.481785629991638	-0.0232523256325751	0.776841469947967	0.617679459524022	0.977015926506534
eqtl-a-ENSG00000017797	ebi-a-GCST90018861	Hypertrophic cardiomyopathy	RALBP1	MR Egger	7	-0.198096028258695	0.129213233155401	0.185829580667629	-0.451353965243282	0.0551619087258914	0.820291078231717	0.63676540945959	1.05671169166932
eqtl-a-ENSG00000017797	ebi-a-GCST90018861	Hypertrophic cardiomyopathy	RALBP1	Weighted median	7	-0.0664326837733657	0.107752206034237	0.537543454530064	-0.27762700760047	0.144761640053739	0.935725903273242	0.757579340158326	1.15576404957603
eqtl-a-ENSG00000017797	ebi-a-GCST90018861	Hypertrophic cardiomyopathy	RALBP1	Inverse variance weighted	7	-0.0198160052946978	0.103912756587128	0.848761825393308	-0.223485008205469	0.183852997616073	0.980379041265654	0.799726881118808	1.20183913689175
eqtl-a-ENSG00000017797	ebi-a-GCST90018861	Hypertrophic cardiomyopathy	RALBP1	Simple mode	7	-0.0378306956786501	0.21784631297422	0.867845215942454	-0.464809469108121	0.389148077750821	0.96287594615067	0.628254795733464	1.47572305690585
eqtl-a-ENSG00000017797	ebi-a-GCST90018861	Hypertrophic cardiomyopathy	RALBP1	Weighted mode	7	-0.0738594385638326	0.100277181523685	0.489180409428269	-0.270402714350255	0.12268383722259	0.928802238442855	0.763072132353488	1.13052693390306
eqtl-a-ENSG00000018280	ebi-a-GCST90018861	Hypertrophic cardiomyopathy	SLC11A1	MR Egger	12	0.0708792342889022	0.129250492490851	0.595456116028829	-0.182451730993165	0.324210199570969	1.07345158189662	0.833224861894236	1.38293796953773
eqtl-a-ENSG00000018280	ebi-a-GCST90018861	Hypertrophic cardiomyopathy	SLC11A1	Weighted median	12	-0.0179815543025258	0.129870291810982	0.889878622617521	-0.27252732625205	0.236564217646998	0.982179149170663	0.761452621244653	1.26688890963271
eqtl-a-ENSG00000018280	ebi-a-GCST90018861	Hypertrophic cardiomyopathy	SLC11A1	Inverse variance weighted	12	-0.0878090176226145	0.106788369589659	0.410922474448282	-0.297114222018346	0.121496186773117	0.915935787614596	0.742959145222068	1.12918506007812
eqtl-a-ENSG00000018280	ebi-a-GCST90018861	Hypertrophic cardiomyopathy	SLC11A1	Simple mode	12	-0.141406783435702	0.209630765051261	0.513887841736132	-0.552283082936174	0.269469516064771	0.868136096477506	0.575634088635823	1.30926971992447
eqtl-a-ENSG00000018280	ebi-a-GCST90018861	Hypertrophic cardiomyopathy	SLC11A1	Weighted mode	12	-0.00171931128889247	0.119919186290666	0.988817657059986	-0.236760916418597	0.233322293840812	0.998282165880069	0.789179945431991	1.26278840267373
eqtl-a-ENSG00000018699	ebi-a-GCST90018861	Hypertrophic cardiomyopathy	TTC27	MR Egger	3	-0.00432326674953406	0.350403322986911	0.992145800937019	-0.691113779803879	0.682467246304811	0.995686065115269	0.501017734758677	1.97875378751263
eqtl-a-ENSG00000018699	ebi-a-GCST90018861	Hypertrophic cardiomyopathy	TTC27	Weighted median	3	0.0348322149874024	0.152611405156114	0.819458709480156	-0.264286139118582	0.333950569093386	1.03544596191021	0.767753823821122	1.39647411288693
eqtl-a-ENSG00000018699	ebi-a-GCST90018861	Hypertrophic cardiomyopathy	TTC27	Inverse variance weighted	3	0.0711626845719873	0.147704102046082	0.62995356947021	-0.218337355438334	0.360662724582308	1.0737558951782	0.803854211328798	1.43427963202937
eqtl-a-ENSG00000018699	ebi-a-GCST90018861	Hypertrophic cardiomyopathy	TTC27	Simple mode	3	0.0238352198324529	0.182601315593148	0.908090972835048	-0.334063358730117	0.381733798395023	1.02412154906568	0.716008415406078	1.46482209523454
eqtl-a-ENSG00000018699	ebi-a-GCST90018861	Hypertrophic cardiomyopathy	TTC27	Weighted mode	3	0.0341232505383372	0.1631172453528	0.853669345626257	-0.285586550353152	0.353833051429826	1.03471212769621	0.751573289429635	1.42451734549282
eqtl-a-ENSG00000019102	ebi-a-GCST90018861	Hypertrophic cardiomyopathy	VSIG2	MR Egger	4	0.47320992852496	0.608089633762369	0.5179035548796	-0.718645753649284	1.6650656106992	1.6051383119277	0.487411884975589	5.28602005785548
eqtl-a-ENSG00000019102	ebi-a-GCST90018861	Hypertrophic cardiomyopathy	VSIG2	Weighted median	4	-0.152502919308863	0.214484044050955	0.477070471956283	-0.572891645648734	0.267885807031008	0.858556387561464	0.563892501601033	1.30719785868712
eqtl-a-ENSG00000019102	ebi-a-GCST90018861	Hypertrophic cardiomyopathy	VSIG2	Inverse variance weighted	4	-0.156480042240748	0.18337953572631	0.393486053700121	-0.515903932264315	0.202943847782819	0.855148584382175	0.596960738586217	1.22500367964353
eqtl-a-ENSG00000019102	ebi-a-GCST90018861	Hypertrophic cardiomyopathy	VSIG2	Simple mode	4	-0.322493594590918	0.34072466077197	0.413724050405822	-0.990313929703979	0.345326740522143	0.724340571489731	0.371460060369299	1.41245134937106
eqtl-a-ENSG00000019102	ebi-a-GCST90018861	Hypertrophic cardiomyopathy	VSIG2	Weighted mode	4	-0.122722232884754	0.229340294716557	0.62969700436724	-0.572229210529205	0.326784744759698	0.884509316043138	0.564266167548792	1.38650299302137
eqtl-a-ENSG00000019169	ebi-a-GCST90018861	Hypertrophic cardiomyopathy	MARCO	MR Egger	11	-0.0785783695954557	0.126600528388627	0.550203057574365	-0.326715405237164	0.169558666046253	0.924429609918095	0.721288988888002	1.18478185146122
eqtl-a-ENSG00000019169	ebi-a-GCST90018861	Hypertrophic cardiomyopathy	MARCO	Weighted median	11	-0.156280346671061	0.10981922077226	0.154716106391132	-0.371526019384691	0.0589653260425696	0.85531937081798	0.689681060518838	1.06073846010229
eqtl-a-ENSG00000019169	ebi-a-GCST90018861	Hypertrophic cardiomyopathy	MARCO	Inverse variance weighted	11	-0.167473604979705	0.0850777358388447	0.0490131275619135	-0.334225967223841	-0.000721242735569477	0.84579894187445	0.715891995821819	0.999279017297453
eqtl-a-ENSG00000019169	ebi-a-GCST90018861	Hypertrophic cardiomyopathy	MARCO	Simple mode	11	-0.208163191469921	0.153803407206334	0.205716399245549	-0.509617869594336	0.0932914866544948	0.812074502266278	0.600725090280259	1.09778167734489
eqtl-a-ENSG00000019169	ebi-a-GCST90018861	Hypertrophic cardiomyopathy	MARCO	Weighted mode	11	-0.150083434747436	0.102315233548346	0.173141402234799	-0.350621292502195	0.0504544230073223	0.860636166468193	0.704250408270365	1.05174892670948
eqtl-a-ENSG00000019485	ebi-a-GCST90018861	Hypertrophic cardiomyopathy	PRDM11	MR Egger	3	-1.27556457158808	1.30608998691973	0.507527024616431	-3.83550094595075	1.28437180277458	0.279273253960603	0.0215905200770798	3.61239794591797
eqtl-a-ENSG00000019485	ebi-a-GCST90018861	Hypertrophic cardiomyopathy	PRDM11	Weighted median	3	-0.421074337470243	0.322288974475587	0.191378580148461	-1.05276072744239	0.210612052501908	0.65634130884312	0.348972998683292	1.23443336682004
eqtl-a-ENSG00000019485	ebi-a-GCST90018861	Hypertrophic cardiomyopathy	PRDM11	Inverse variance weighted	3	-0.385729214525221	0.296567042822375	0.193379103635818	-0.967000618457077	0.195542189406634	0.679954622589117	0.380221759647624	1.21597009389675
eqtl-a-ENSG00000019485	ebi-a-GCST90018861	Hypertrophic cardiomyopathy	PRDM11	Simple mode	3	-0.349973058231848	0.429695991481789	0.500933170901045	-1.19217720153615	0.492231085072458	0.704707075517601	0.303559633576063	1.63596212195365
eqtl-a-ENSG00000019485	ebi-a-GCST90018861	Hypertrophic cardiomyopathy	PRDM11	Weighted mode	3	-0.472084082558315	0.365088417402991	0.325210176129032	-1.18765738066818	0.243489215551547	0.623701068331497	0.304934774095949	1.27569256012582
eqtl-a-ENSG00000019582	ebi-a-GCST90018861	Hypertrophic cardiomyopathy	CD74	MR Egger	3	6.57886249291067	11.4319497053805	0.667560207079072	-15.8277589296352	28.9854839154565	719.720176638275	1.33687756742891e-07	3874678918103.5
eqtl-a-ENSG00000019582	ebi-a-GCST90018861	Hypertrophic cardiomyopathy	CD74	Weighted median	3	0.413061454527481	0.600967567082436	0.491876457922811	-0.764834976954094	1.59095788600906	1.5114379077824	0.465410728133442	4.90844841124212
eqtl-a-ENSG00000019582	ebi-a-GCST90018861	Hypertrophic cardiomyopathy	CD74	Inverse variance weighted	3	0.333600791482114	0.748880987747786	0.65598324388571	-1.13420594450355	1.80140752746777	1.39598574292294	0.321677449695547	6.05816850478187
eqtl-a-ENSG00000019582	ebi-a-GCST90018861	Hypertrophic cardiomyopathy	CD74	Simple mode	3	0.62291364906131	0.964402650253328	0.584554915537472	-1.26731554543521	2.51314284355783	1.8643522040057	0.281586514291394	12.3436633651569
eqtl-a-ENSG00000019582	ebi-a-GCST90018861	Hypertrophic cardiomyopathy	CD74	Weighted mode	3	0.716564442464644	0.885948762398694	0.50354264336103	-1.0198951318368	2.45302401676608	2.0473871975682	0.360632757084975	11.6234431132901
eqtl-a-ENSG00000019995	ebi-a-GCST90018861	Hypertrophic cardiomyopathy	ZRANB1	MR Egger	4	0.0285503979062917	0.366747537203522	0.945036677973901	-0.690274775012612	0.747375570825196	1.02896186705154	0.501438267428442	2.11145138418717
eqtl-a-ENSG00000019995	ebi-a-GCST90018861	Hypertrophic cardiomyopathy	ZRANB1	Weighted median	4	-0.0508009271986992	0.196708834414348	0.796210555925033	-0.436350242650822	0.334748388253424	0.950467864000398	0.64639129248468	1.39758869124755
eqtl-a-ENSG00000019995	ebi-a-GCST90018861	Hypertrophic cardiomyopathy	ZRANB1	Inverse variance weighted	4	0.0841839290729086	0.244696072507792	0.730820223556498	-0.395420373042363	0.56378823118818	1.08782895878125	0.673396901837026	1.75731703002325
eqtl-a-ENSG00000019995	ebi-a-GCST90018861	Hypertrophic cardiomyopathy	ZRANB1	Simple mode	4	-0.126991900425783	0.354392846456262	0.743823154316681	-0.821601879480057	0.567618078628491	0.880740806193793	0.439726700852418	1.7640601905483
eqtl-a-ENSG00000019995	ebi-a-GCST90018861	Hypertrophic cardiomyopathy	ZRANB1	Weighted mode	4	-0.0512735691950646	0.218604195793217	0.829654898322816	-0.47973779294977	0.377190654559641	0.950018739117677	0.618945662447361	1.45818229197381
eqtl-a-ENSG00000020922	ebi-a-GCST90018861	Hypertrophic cardiomyopathy	MRE11	MR Egger	5	0.0210573861437073	0.143848830722869	0.892900396917878	-0.260886322073115	0.30300109436053	1.0212806573145	0.770368488530372	1.35391594611365
eqtl-a-ENSG00000020922	ebi-a-GCST90018861	Hypertrophic cardiomyopathy	MRE11	Weighted median	5	-0.00895229846665103	0.0770853827430941	0.907545678572755	-0.160039648643116	0.142135051709813	0.991087654046104	0.852110003291022	1.15273231649546
eqtl-a-ENSG00000020922	ebi-a-GCST90018861	Hypertrophic cardiomyopathy	MRE11	Inverse variance weighted	5	-0.0166749754541418	0.0736585242473535	0.820904205929874	-0.161045682978955	0.127695732070671	0.983463282400267	0.851253182437664	1.13620723867348
eqtl-a-ENSG00000020922	ebi-a-GCST90018861	Hypertrophic cardiomyopathy	MRE11	Simple mode	5	-0.0308836932948269	0.116181209073659	0.803513907144297	-0.258598863079199	0.196831476489545	0.9695883361431	0.772132691860216	1.21753883949643
eqtl-a-ENSG00000020922	ebi-a-GCST90018861	Hypertrophic cardiomyopathy	MRE11	Weighted mode	5	-0.00602061230908424	0.0740273318305825	0.939086719638419	-0.151114182697026	0.139072958078857	0.993997475259586	0.859749524534941	1.14920794094871
eqtl-a-ENSG00000021300	ebi-a-GCST90018861	Hypertrophic cardiomyopathy	PLEKHB1	MR Egger	8	0.392339206588847	0.205092923478152	0.104275787664779	-0.00964292342833201	0.794321336606026	1.48043980117634	0.990403420474595	2.21293864661413
eqtl-a-ENSG00000021300	ebi-a-GCST90018861	Hypertrophic cardiomyopathy	PLEKHB1	Weighted median	8	0.109543655337597	0.123976555114417	0.376921015892014	-0.133450392686659	0.352537703361854	1.11576877913469	0.875070877816141	1.42267329430346
eqtl-a-ENSG00000021300	ebi-a-GCST90018861	Hypertrophic cardiomyopathy	PLEKHB1	Inverse variance weighted	8	0.0569557842692454	0.129472353060974	0.660004522561898	-0.196810027730263	0.310721596268754	1.05860900219006	0.821346651580258	1.36440931166119
eqtl-a-ENSG00000021300	ebi-a-GCST90018861	Hypertrophic cardiomyopathy	PLEKHB1	Simple mode	8	-0.0852960464324766	0.326267673836457	0.801286296062925	-0.724780687151933	0.55418859428698	0.918240402363314	0.484430799204372	1.74052813718111
eqtl-a-ENSG00000021300	ebi-a-GCST90018861	Hypertrophic cardiomyopathy	PLEKHB1	Weighted mode	8	0.106750727440239	0.126095306551259	0.425217691794374	-0.140396073400229	0.353897528280706	1.11265686508308	0.869013973907405	1.42460919684639
eqtl-a-ENSG00000021355	ebi-a-GCST90018861	Hypertrophic cardiomyopathy	SERPINB1	MR Egger	5	-0.348679621043141	0.143740354172217	0.0936845881543541	-0.630410715220686	-0.0669485268655958	0.705619159590792	0.532373102362317	0.935243340003983
eqtl-a-ENSG00000021355	ebi-a-GCST90018861	Hypertrophic cardiomyopathy	SERPINB1	Weighted median	5	-0.306253174087736	0.0977188121761263	0.0017242632276192	-0.497782045952944	-0.114724302222529	0.736200209043637	0.607877409806826	0.891611925450775
eqtl-a-ENSG00000021355	ebi-a-GCST90018861	Hypertrophic cardiomyopathy	SERPINB1	Inverse variance weighted	5	-0.275425380068109	0.0926520608592587	0.00295207365156579	-0.457023419352256	-0.0938273407839618	0.759249085095319	0.633165511562972	0.910439944517962
eqtl-a-ENSG00000021355	ebi-a-GCST90018861	Hypertrophic cardiomyopathy	SERPINB1	Simple mode	5	-0.211414536318641	0.26844336665394	0.475000841935349	-0.737563534960364	0.314734462323081	0.809438455686981	0.478277804207401	1.36989550378718
eqtl-a-ENSG00000021355	ebi-a-GCST90018861	Hypertrophic cardiomyopathy	SERPINB1	Weighted mode	5	-0.345211111794855	0.100229003755699	0.0261923626157118	-0.541659959156024	-0.148762264433686	0.708070855578765	0.581781716503776	0.861773964869505
eqtl-a-ENSG00000021488	ebi-a-GCST90018861	Hypertrophic cardiomyopathy	SLC7A9	MR Egger	5	-0.381451922465887	0.392002224087584	0.402281437130827	-1.14977628167755	0.386872436745778	0.682869215936923	0.316707614750332	1.47236865915558
eqtl-a-ENSG00000021488	ebi-a-GCST90018861	Hypertrophic cardiomyopathy	SLC7A9	Weighted median	5	-0.105982434152339	0.119942744020825	0.376907561859596	-0.341070212433156	0.129105344128478	0.899440447371038	0.71100898478299	1.13780997945325
eqtl-a-ENSG00000021488	ebi-a-GCST90018861	Hypertrophic cardiomyopathy	SLC7A9	Inverse variance weighted	5	-0.078243957493213	0.112826974976516	0.488004442280282	-0.299384828447185	0.142896913460759	0.924738802063239	0.741274091181794	1.15361087378357
eqtl-a-ENSG00000021488	ebi-a-GCST90018861	Hypertrophic cardiomyopathy	SLC7A9	Simple mode	5	-0.129154060945394	0.180420108825853	0.513649457843827	-0.482777474244066	0.224469352353278	0.878838560416064	0.617067121424462	1.25165835037725
eqtl-a-ENSG00000021488	ebi-a-GCST90018861	Hypertrophic cardiomyopathy	SLC7A9	Weighted mode	5	-0.109684338368066	0.127886473230577	0.439424658443557	-0.360341825899996	0.140973149163864	0.896116960397786	0.697437882988298	1.15139373168526
eqtl-a-ENSG00000021762	ebi-a-GCST90018861	Hypertrophic cardiomyopathy	OSBPL5	MR Egger	4	0.112900331025896	0.380590053542881	0.794707688914332	-0.63305617391815	0.858856835969942	1.11952034594343	0.530966592560453	2.36046075693283
eqtl-a-ENSG00000021762	ebi-a-GCST90018861	Hypertrophic cardiomyopathy	OSBPL5	Weighted median	4	0.0965918451326819	0.123700408680161	0.434888910702102	-0.145860955880433	0.339044646145797	1.1014107357136	0.864277867585532	1.4036060094124
eqtl-a-ENSG00000021762	ebi-a-GCST90018861	Hypertrophic cardiomyopathy	OSBPL5	Inverse variance weighted	4	0.066532319053337	0.157431835091255	0.672579591934817	-0.242034077725522	0.375098715832196	1.06879550597595	0.785029425078726	1.45513505239608
eqtl-a-ENSG00000021762	ebi-a-GCST90018861	Hypertrophic cardiomyopathy	OSBPL5	Simple mode	4	0.115090281118047	0.161997060366262	0.528676377622165	-0.202423957199826	0.432604519435921	1.12197472613234	0.81674858808642	1.54126655918572
eqtl-a-ENSG00000021762	ebi-a-GCST90018861	Hypertrophic cardiomyopathy	OSBPL5	Weighted mode	4	0.10734461491977	0.127132903974122	0.460484876981504	-0.14183587686951	0.35652510670905	1.11331785432146	0.867763664888545	1.42835739142194
eqtl-a-ENSG00000022277	ebi-a-GCST90018861	Hypertrophic cardiomyopathy	RTF2	MR Egger	3	-0.00127895575650472	0.456409905158786	0.998216063275084	-0.895842369867725	0.893284458354716	0.99872186175885	0.408263544842651	2.4431408822933
eqtl-a-ENSG00000022277	ebi-a-GCST90018861	Hypertrophic cardiomyopathy	RTF2	Weighted median	3	0.0211515905855919	0.223408176391673	0.924571477301718	-0.416728435142087	0.45903161631327	1.02137687102064	0.65919991116937	1.58254073609527
eqtl-a-ENSG00000022277	ebi-a-GCST90018861	Hypertrophic cardiomyopathy	RTF2	Inverse variance weighted	3	0.0312559273766977	0.210705647633736	0.882075004880294	-0.381727141985425	0.44423899673882	1.03174952304906	0.682681302859265	1.55930310945019
eqtl-a-ENSG00000022277	ebi-a-GCST90018861	Hypertrophic cardiomyopathy	RTF2	Simple mode	3	-0.0517929862194144	0.328625541096944	0.889242190654508	-0.695899046769425	0.592313074330597	0.949525411343642	0.498625958351759	1.8081660043685
eqtl-a-ENSG00000022277	ebi-a-GCST90018861	Hypertrophic cardiomyopathy	RTF2	Weighted mode	3	0.0119173135398094	0.244354465031391	0.96553446757111	-0.467017437921718	0.490852065001336	1.01198860765075	0.626869159021745	1.63370765218869
eqtl-a-ENSG00000022556	ebi-a-GCST90018861	Hypertrophic cardiomyopathy	NLRP2	MR Egger	5	-0.153645139212088	0.401514788747226	0.727471188923358	-0.94061412515665	0.633323846732474	0.857576287219169	0.39038801462545	1.88386185243473
eqtl-a-ENSG00000022556	ebi-a-GCST90018861	Hypertrophic cardiomyopathy	NLRP2	Weighted median	5	-0.0445150387319143	0.113225420135278	0.694205664723524	-0.266436862197059	0.17740678473323	0.956461216021648	0.766104372346127	1.19411674280367
eqtl-a-ENSG00000022556	ebi-a-GCST90018861	Hypertrophic cardiomyopathy	NLRP2	Inverse variance weighted	5	-0.0441364203810322	0.10423644549469	0.6719844840627	-0.248439853550624	0.160167012788559	0.956823418353839	0.780016774663718	1.17370687868222
eqtl-a-ENSG00000022556	ebi-a-GCST90018861	Hypertrophic cardiomyopathy	NLRP2	Simple mode	5	-0.0845346557920776	0.173784026680924	0.652107536669176	-0.42515134808669	0.256082036502534	0.918939808238065	0.65367084581106	1.2918587031625
eqtl-a-ENSG00000022556	ebi-a-GCST90018861	Hypertrophic cardiomyopathy	NLRP2	Weighted mode	5	-0.0468887955812425	0.10908576685427	0.689459517622137	-0.260696898615612	0.166919307453127	0.954193502224407	0.770514428214785	1.18165891039418
eqtl-a-ENSG00000022567	ebi-a-GCST90018861	Hypertrophic cardiomyopathy	SLC45A4	MR Egger	8	0.236405964008619	0.195394771616844	0.271821713975423	-0.146567788360394	0.619379716377633	1.26668843571662	0.863667183768015	1.85777533676583
eqtl-a-ENSG00000022567	ebi-a-GCST90018861	Hypertrophic cardiomyopathy	SLC45A4	Weighted median	8	0.214376369390061	0.144972570933177	0.139210499925287	-0.0697698696389668	0.498522608419088	1.23908892218544	0.932608416724023	1.64628726221007
eqtl-a-ENSG00000022567	ebi-a-GCST90018861	Hypertrophic cardiomyopathy	SLC45A4	Inverse variance weighted	8	0.115784478487384	0.124146885937212	0.351005345936808	-0.127543417949551	0.359112374924319	1.12275386844367	0.880255196128819	1.43205771990779
eqtl-a-ENSG00000022567	ebi-a-GCST90018861	Hypertrophic cardiomyopathy	SLC45A4	Simple mode	8	-0.0742171635130529	0.232543678722271	0.758923036635163	-0.530002773808704	0.381568446782598	0.928470042130269	0.588603337003032	1.46457990456304
eqtl-a-ENSG00000022567	ebi-a-GCST90018861	Hypertrophic cardiomyopathy	SLC45A4	Weighted mode	8	0.199990256081502	0.149920185634773	0.223974693254192	-0.0938533077626534	0.493833819925657	1.22139085696922	0.910416303450268	1.63858623778424
eqtl-a-ENSG00000022840	ebi-a-GCST90018861	Hypertrophic cardiomyopathy	RNF10	MR Egger	9	-0.129730948926554	0.185761975442152	0.507474490119561	-0.493824420793171	0.234362522940063	0.878331715223686	0.610287927554492	1.26410267537022
eqtl-a-ENSG00000022840	ebi-a-GCST90018861	Hypertrophic cardiomyopathy	RNF10	Weighted median	9	-0.0797426756662965	0.111380965004168	0.474025140547327	-0.298049367074466	0.138564015741873	0.923353917250472	0.742264695406778	1.14862320918356
eqtl-a-ENSG00000022840	ebi-a-GCST90018861	Hypertrophic cardiomyopathy	RNF10	Inverse variance weighted	9	0.0171506918111017	0.109409451497449	0.875436402995074	-0.197291833123899	0.231593216746102	1.01729860934527	0.820951017650416	1.26060683076773
eqtl-a-ENSG00000022840	ebi-a-GCST90018861	Hypertrophic cardiomyopathy	RNF10	Simple mode	9	-0.09908099174759	0.2406419472162	0.691343290819081	-0.570739208291343	0.372577224796163	0.905669353309362	0.565107552077942	1.45147056433369
eqtl-a-ENSG00000022840	ebi-a-GCST90018861	Hypertrophic cardiomyopathy	RNF10	Weighted mode	9	-0.084961095908017	0.11209306872265	0.470215920436687	-0.304663510604411	0.134741318788377	0.918548018982963	0.737371450325471	1.14424075247978
eqtl-a-ENSG00000022976	ebi-a-GCST90018861	Hypertrophic cardiomyopathy	ZNF839	MR Egger	3	0.522562988808297	1.40209896997144	0.772883891624349	-2.22555099233573	3.27067696995232	1.68634419700861	0.108007890716639	26.3291573598571
eqtl-a-ENSG00000022976	ebi-a-GCST90018861	Hypertrophic cardiomyopathy	ZNF839	Weighted median	3	0.380374818128367	0.381514380437764	0.318758172969695	-0.367393367529652	1.12814300378639	1.46283278293719	0.692537169820768	3.08991321200792
eqtl-a-ENSG00000022976	ebi-a-GCST90018861	Hypertrophic cardiomyopathy	ZNF839	Inverse variance weighted	3	0.362800404195132	0.333508503413366	0.276670363024064	-0.290876262495065	1.01647707088533	1.43734894178949	0.74760817946582	2.76344218429973
eqtl-a-ENSG00000022976	ebi-a-GCST90018861	Hypertrophic cardiomyopathy	ZNF839	Simple mode	3	0.367011561992197	0.419192784715426	0.473621822638519	-0.454606296050039	1.18862942003443	1.44341460776713	0.634697801796314	3.28257908569874
eqtl-a-ENSG00000022976	ebi-a-GCST90018861	Hypertrophic cardiomyopathy	ZNF839	Weighted mode	3	0.443713748395267	0.44981135107977	0.427902874499671	-0.437916499721081	1.32534399651162	1.55848430313201	0.645379669989921	3.76347975626007
eqtl-a-ENSG00000023171	ebi-a-GCST90018861	Hypertrophic cardiomyopathy	GRAMD1B	MR Egger	4	-1.02981687572503	0.810283314542095	0.331575289995774	-2.61797217222753	0.558338420777481	0.357072343196353	0.07295064428162	1.74776603457439
eqtl-a-ENSG00000023171	ebi-a-GCST90018861	Hypertrophic cardiomyopathy	GRAMD1B	Weighted median	4	0.0224219718043922	0.16821860886517	0.893963502627462	-0.307286501571342	0.352130445180126	1.02267523354797	0.735439866043511	1.42209401693016
eqtl-a-ENSG00000023171	ebi-a-GCST90018861	Hypertrophic cardiomyopathy	GRAMD1B	Inverse variance weighted	4	0.0538439285850119	0.148444013477653	0.716812467493189	-0.237106337831188	0.344794195001212	1.05531988403395	0.78890739285591	1.41169935498481
eqtl-a-ENSG00000023171	ebi-a-GCST90018861	Hypertrophic cardiomyopathy	GRAMD1B	Simple mode	4	0.00398973760377763	0.209169682658656	0.985979613770681	-0.405982840407188	0.413962315614743	1.0039977072022	0.666321601134144	1.51280011686779
eqtl-a-ENSG00000023171	ebi-a-GCST90018861	Hypertrophic cardiomyopathy	GRAMD1B	Weighted mode	4	0.0126759229056349	0.201286923612534	0.953747941308552	-0.381846447374931	0.407198293186201	1.01275660295401	0.682599860158892	1.5026020318671
eqtl-a-ENSG00000023892	ebi-a-GCST90018861	Hypertrophic cardiomyopathy	DEF6	MR Egger	6	-0.131231646268589	0.132435426712776	0.377821101091576	-0.39080508262563	0.128341790088452	0.877014593700799	0.676512007132997	1.13694153164227
eqtl-a-ENSG00000023892	ebi-a-GCST90018861	Hypertrophic cardiomyopathy	DEF6	Weighted median	6	-0.0736075845054568	0.101021885673107	0.466227974198274	-0.271610480424747	0.124395311413833	0.929036190515688	0.762151076041886	1.13246345825597
eqtl-a-ENSG00000023892	ebi-a-GCST90018861	Hypertrophic cardiomyopathy	DEF6	Inverse variance weighted	6	-0.0522974847095424	0.0892127606054992	0.557733857802116	-0.227154495496321	0.122559526077236	0.949046498022962	0.796797671128656	1.13038640553985
eqtl-a-ENSG00000023892	ebi-a-GCST90018861	Hypertrophic cardiomyopathy	DEF6	Simple mode	6	0.000338336876932077	0.181508545914172	0.998584806550035	-0.355418413114845	0.356095086868709	1.00033839411931	0.700880124412647	1.42774330144943
eqtl-a-ENSG00000023892	ebi-a-GCST90018861	Hypertrophic cardiomyopathy	DEF6	Weighted mode	6	-0.079459582956197	0.102537443394054	0.473415556591465	-0.280432972008544	0.12151380609615	0.923615349016255	0.755456579082349	1.12920495572973
eqtl-a-ENSG00000023902	ebi-a-GCST90018861	Hypertrophic cardiomyopathy	PLEKHO1	MR Egger	4	-0.20687847428412	0.23357909011459	0.469223123681885	-0.664693490908717	0.250936542340476	0.813118458786343	0.514431181378188	1.28522852414932
eqtl-a-ENSG00000023902	ebi-a-GCST90018861	Hypertrophic cardiomyopathy	PLEKHO1	Weighted median	4	-0.159440669086452	0.151740724230234	0.293376140722605	-0.456852488577711	0.137971150404808	0.852620552652073	0.633273748284508	1.14794243212199
eqtl-a-ENSG00000023902	ebi-a-GCST90018861	Hypertrophic cardiomyopathy	PLEKHO1	Inverse variance weighted	4	-0.129591047762999	0.150485895565164	0.389154999317598	-0.424543403070722	0.165361307544723	0.878454603448535	0.654068362565775	1.17981931933349
eqtl-a-ENSG00000023902	ebi-a-GCST90018861	Hypertrophic cardiomyopathy	PLEKHO1	Simple mode	4	-0.175334085205777	0.300321463483331	0.600336838508262	-0.763964153633106	0.413295983221553	0.839176617439593	0.465816195168791	1.51179242491168
eqtl-a-ENSG00000023902	ebi-a-GCST90018861	Hypertrophic cardiomyopathy	PLEKHO1	Weighted mode	4	-0.16206121894968	0.159138989235554	0.383478779680859	-0.473973637851366	0.149851199952006	0.850389143016518	0.622523663412716	1.16166137459892
eqtl-a-ENSG00000024048	ebi-a-GCST90018861	Hypertrophic cardiomyopathy	UBR2	MR Egger	4	0.316545510863626	0.586591070263571	0.643492580725833	-0.833172986852973	1.46626400858023	1.37237869895479	0.434667900387458	4.33301675064107
eqtl-a-ENSG00000024048	ebi-a-GCST90018861	Hypertrophic cardiomyopathy	UBR2	Weighted median	4	0.254234939621046	0.311709760680049	0.414720765590779	-0.356716191311851	0.865186070553943	1.28947471738472	0.69997112743428	2.37544804579173
eqtl-a-ENSG00000024048	ebi-a-GCST90018861	Hypertrophic cardiomyopathy	UBR2	Inverse variance weighted	4	0.316041579243194	0.244095142801402	0.195407343403624	-0.162384900647553	0.794468059133942	1.37168728815969	0.850113932157616	2.21326335838717
eqtl-a-ENSG00000024048	ebi-a-GCST90018861	Hypertrophic cardiomyopathy	UBR2	Simple mode	4	0.0261691836223998	0.398668417656251	0.951792753143118	-0.755220914983853	0.807559282228652	1.02651460324228	0.469906793811395	2.24242816777105
eqtl-a-ENSG00000024048	ebi-a-GCST90018861	Hypertrophic cardiomyopathy	UBR2	Weighted mode	4	0.211344602980413	0.362185453781753	0.60051197678783	-0.498538886431822	0.921228092392648	1.23533798287159	0.607417517631349	2.51237392341958
eqtl-a-ENSG00000024862	ebi-a-GCST90018861	Hypertrophic cardiomyopathy	CCDC28A	MR Egger	3	0.0192514149247716	0.326503354461594	0.96250679188398	-0.620695159819954	0.659197989669497	1.01943791830859	0.537570610186242	1.93324123304526
eqtl-a-ENSG00000024862	ebi-a-GCST90018861	Hypertrophic cardiomyopathy	CCDC28A	Weighted median	3	-0.0528760107634219	0.144450796878242	0.714328817067654	-0.335999572644777	0.230247551117933	0.948497608686213	0.714623411214039	1.25891161633663
eqtl-a-ENSG00000024862	ebi-a-GCST90018861	Hypertrophic cardiomyopathy	CCDC28A	Inverse variance weighted	3	-0.0784927404798596	0.14630948809368	0.591623896996239	-0.365259337143472	0.208273856183753	0.924508771397238	0.694016643243874	1.23155039106186
eqtl-a-ENSG00000024862	ebi-a-GCST90018861	Hypertrophic cardiomyopathy	CCDC28A	Simple mode	3	-0.0513656746007657	0.250028894895525	0.856241639938234	-0.541422308595995	0.438690959394464	0.949931241285861	0.581919993684692	1.55067599148318
eqtl-a-ENSG00000024862	ebi-a-GCST90018861	Hypertrophic cardiomyopathy	CCDC28A	Weighted mode	3	-0.0532418603861541	0.162421628323786	0.774196635511323	-0.371588251900775	0.265104531128467	0.948150664662453	0.689638141266647	1.30356723201053
eqtl-a-ENSG00000025039	ebi-a-GCST90018861	Hypertrophic cardiomyopathy	RRAGD	MR Egger	5	0.156153389334946	0.183750630360702	0.457870186807543	-0.203997846172029	0.516304624841921	1.16900550231477	0.815464127554848	1.67582339708781
eqtl-a-ENSG00000025039	ebi-a-GCST90018861	Hypertrophic cardiomyopathy	RRAGD	Weighted median	5	0.219529209571704	0.134909176270902	0.103686762390963	-0.0448927759192633	0.483951195062672	1.24549022766051	0.956099993280026	1.62247245905325
eqtl-a-ENSG00000025039	ebi-a-GCST90018861	Hypertrophic cardiomyopathy	RRAGD	Inverse variance weighted	5	0.236884314108691	0.124967932049328	0.0580181439785538	-0.00805283270799217	0.481821460925375	1.26729450120079	0.991979504489088	1.61902070103851
eqtl-a-ENSG00000025039	ebi-a-GCST90018861	Hypertrophic cardiomyopathy	RRAGD	Simple mode	5	0.234269902588754	0.204752885589604	0.316373340703918	-0.16704575316687	0.635585558344379	1.26398559915824	0.846160895910849	1.88812742659258
eqtl-a-ENSG00000025039	ebi-a-GCST90018861	Hypertrophic cardiomyopathy	RRAGD	Weighted mode	5	0.215056893124049	0.138214825301732	0.194700084508123	-0.055844164467346	0.485957950715444	1.23993243858942	0.945686495966953	1.62573163392197
eqtl-a-ENSG00000025156	ebi-a-GCST90018861	Hypertrophic cardiomyopathy	HSF2	MR Egger	4	-0.407717888213989	0.806034969816345	0.663217684186529	-1.98754642905403	1.17211065262605	0.665166503665911	0.137031229160502	3.22880032755821
eqtl-a-ENSG00000025156	ebi-a-GCST90018861	Hypertrophic cardiomyopathy	HSF2	Weighted median	4	-0.135686861954001	0.128663285170183	0.291613419636552	-0.387866900887559	0.116493176979556	0.873115995523071	0.678502645354292	1.12354984443749
eqtl-a-ENSG00000025156	ebi-a-GCST90018861	Hypertrophic cardiomyopathy	HSF2	Inverse variance weighted	4	-0.146884261387501	0.231952298875625	0.526569081272481	-0.601510767183725	0.307742244408724	0.863393899645763	0.547983135477523	1.3603503058464
eqtl-a-ENSG00000025156	ebi-a-GCST90018861	Hypertrophic cardiomyopathy	HSF2	Simple mode	4	0.038829667127191	0.364996428641595	0.921992811996041	-0.676563333010334	0.754222667264716	1.03959339163934	0.508361061435403	2.12595830390427
eqtl-a-ENSG00000025156	ebi-a-GCST90018861	Hypertrophic cardiomyopathy	HSF2	Weighted mode	4	-0.0368640992390206	0.14049329841234	0.810006850318795	-0.312230964127206	0.238502765649165	0.963807108568664	0.731812486275579	1.26934721660062
eqtl-a-ENSG00000025434	ebi-a-GCST90018861	Hypertrophic cardiomyopathy	NR1H3	MR Egger	8	-0.373356121210098	0.272769275709866	0.220104854929292	-0.907983901601435	0.161271659181238	0.68842002821176	0.403336571087732	1.17500412611976
eqtl-a-ENSG00000025434	ebi-a-GCST90018861	Hypertrophic cardiomyopathy	NR1H3	Weighted median	8	-0.102679761811297	0.135573684711081	0.448826809410442	-0.368404183845017	0.163044660222422	0.902415915252109	0.691837495631134	1.17708925758267
eqtl-a-ENSG00000025434	ebi-a-GCST90018861	Hypertrophic cardiomyopathy	NR1H3	Inverse variance weighted	8	-0.070074616233414	0.139804250880462	0.61620658763223	-0.344090947959119	0.203941715492291	0.932324250786574	0.708864455342219	1.22622668135491
eqtl-a-ENSG00000025434	ebi-a-GCST90018861	Hypertrophic cardiomyopathy	NR1H3	Simple mode	8	0.157076072070401	0.222251690855481	0.502563325036423	-0.278537242006342	0.592689386147144	1.17008462127507	0.756890079119882	1.808846566646
eqtl-a-ENSG00000025434	ebi-a-GCST90018861	Hypertrophic cardiomyopathy	NR1H3	Weighted mode	8	-0.117439638298382	0.121174619784133	0.364743603646266	-0.354941893075283	0.120062616478519	0.889194183400554	0.7012141874248	1.12756745367217
eqtl-a-ENSG00000025708	ebi-a-GCST90018861	Hypertrophic cardiomyopathy	TYMP	MR Egger	5	0.515243974773914	0.625114095958975	0.47022407898558	-0.709979653305677	1.7404676028535	1.67404687718724	0.491654200896935	5.70000813967991
eqtl-a-ENSG00000025708	ebi-a-GCST90018861	Hypertrophic cardiomyopathy	TYMP	Weighted median	5	0.595819317367694	0.22786738192391	0.00892892527669807	0.149199248796831	1.04243938593856	1.81451700139432	1.16090427494664	2.8361269911771
eqtl-a-ENSG00000025708	ebi-a-GCST90018861	Hypertrophic cardiomyopathy	TYMP	Inverse variance weighted	5	0.546063927152845	0.189450924701483	0.00394720661072529	0.174740114737938	0.917387739567752	1.72644421648618	1.19093666950228	2.50274402406656
eqtl-a-ENSG00000025708	ebi-a-GCST90018861	Hypertrophic cardiomyopathy	TYMP	Simple mode	5	0.603527756710769	0.2854919092205	0.102030246469418	0.043963614638589	1.16309189878295	1.82855814375662	1.04494433351951	3.19981149027996
eqtl-a-ENSG00000025708	ebi-a-GCST90018861	Hypertrophic cardiomyopathy	TYMP	Weighted mode	5	0.639569193029512	0.255575967104031	0.0665911283208701	0.138640297505611	1.14049808855341	1.89566403808583	1.14871083152978	3.12832616064587
eqtl-a-ENSG00000025772	ebi-a-GCST90018861	Hypertrophic cardiomyopathy	TOMM34	MR Egger	3	-0.25151922308694	0.336001351791082	0.590919094316646	-0.91008187259746	0.40704342642358	0.777618509237882	0.402491269678922	1.50236934677297
eqtl-a-ENSG00000025772	ebi-a-GCST90018861	Hypertrophic cardiomyopathy	TOMM34	Weighted median	3	-0.0938521722444087	0.129089962366456	0.467208067403397	-0.346868498482661	0.159164153993844	0.910417337245178	0.706898280342415	1.17253040643289
eqtl-a-ENSG00000025772	ebi-a-GCST90018861	Hypertrophic cardiomyopathy	TOMM34	Inverse variance weighted	3	-0.101017978296963	0.123632125208277	0.41387974686161	-0.343336943705185	0.141300987111259	0.903916781855448	0.70939914371033	1.15177126412425
eqtl-a-ENSG00000025772	ebi-a-GCST90018861	Hypertrophic cardiomyopathy	TOMM34	Simple mode	3	-0.0745608402730995	0.169057093942258	0.702279977844337	-0.405912744399926	0.256791063853727	0.928151003380632	0.666368309254944	1.29277499111514
eqtl-a-ENSG00000025772	ebi-a-GCST90018861	Hypertrophic cardiomyopathy	TOMM34	Weighted mode	3	-0.0993036877778058	0.139611013335496	0.550674431241824	-0.372941273915379	0.174333898359767	0.905467686795691	0.688705676644237	1.19045298976773
eqtl-a-ENSG00000026025	ebi-a-GCST90018861	Hypertrophic cardiomyopathy	VIM	MR Egger	6	-0.0220944462533609	0.747242367722196	0.977828054311025	-1.48668948698887	1.44250059448214	0.978147848288983	0.2261199909973	4.23126327262145
eqtl-a-ENSG00000026025	ebi-a-GCST90018861	Hypertrophic cardiomyopathy	VIM	Weighted median	6	0.0949808258078793	0.232981131618477	0.683511528137801	-0.361662192164335	0.551623843780094	1.09963777025809	0.696517617213766	1.73606983641746
eqtl-a-ENSG00000026025	ebi-a-GCST90018861	Hypertrophic cardiomyopathy	VIM	Inverse variance weighted	6	0.00174414452633447	0.266258202486136	0.994773434117762	-0.520121932346492	0.523610221399161	1.00174566643108	0.594448061104079	1.68811111663757
eqtl-a-ENSG00000026025	ebi-a-GCST90018861	Hypertrophic cardiomyopathy	VIM	Simple mode	6	0.0342122257136892	0.349360136620416	0.925793836685793	-0.650533642062325	0.718958093489704	1.03480419548502	0.521767265495349	2.05229379803425
eqtl-a-ENSG00000026025	ebi-a-GCST90018861	Hypertrophic cardiomyopathy	VIM	Weighted mode	6	0.0454591578046899	0.2555092757634	0.865772576612741	-0.455339022691575	0.546257338300955	1.04650826204627	0.634232912146928	1.72677816233762
eqtl-a-ENSG00000026103	ebi-a-GCST90018861	Hypertrophic cardiomyopathy	FAS	MR Egger	5	0.048296116071714	0.174395469047441	0.799815615249104	-0.29351900326127	0.390111235404698	1.04948137762015	0.745635053231738	1.47714509557689
eqtl-a-ENSG00000026103	ebi-a-GCST90018861	Hypertrophic cardiomyopathy	FAS	Weighted median	5	0.238590301540769	0.104071222255847	0.0218729174296101	0.0346107059193103	0.442569897162229	1.26945833490433	1.03521662664098	1.55670264810861
eqtl-a-ENSG00000026103	ebi-a-GCST90018861	Hypertrophic cardiomyopathy	FAS	Inverse variance weighted	5	0.289215490147276	0.113669622584426	0.0109480809947084	0.0664230298818012	0.512007950412751	1.33537945864211	1.06867870458324	1.66863837645076
eqtl-a-ENSG00000026103	ebi-a-GCST90018861	Hypertrophic cardiomyopathy	FAS	Simple mode	5	1.12233103362775	0.343417030354867	0.0308434972701215	0.449233654132209	1.79542841312329	3.07200681475517	1.56711077633368	6.02205409625286
eqtl-a-ENSG00000026103	ebi-a-GCST90018861	Hypertrophic cardiomyopathy	FAS	Weighted mode	5	0.22828190097436	0.105287485708419	0.0960058218272432	0.0219184289858582	0.434645372962862	1.25643946702355	1.02216040240906	1.54441527041531
eqtl-a-ENSG00000026297	ebi-a-GCST90018861	Hypertrophic cardiomyopathy	RNASET2	MR Egger	5	0.119363142817062	0.142089852495268	0.462550419243512	-0.159132968073664	0.397859253707788	1.12677902571125	0.852882945226808	1.48863449537634
eqtl-a-ENSG00000026297	ebi-a-GCST90018861	Hypertrophic cardiomyopathy	RNASET2	Weighted median	5	0.109687452788454	0.0682596203944456	0.1080728711937	-0.0241014031846599	0.243476308761567	1.11592923537719	0.976186716297013	1.27567609513613
eqtl-a-ENSG00000026297	ebi-a-GCST90018861	Hypertrophic cardiomyopathy	RNASET2	Inverse variance weighted	5	0.105428551923288	0.0619417709187788	0.0887442988719823	-0.015977319077519	0.226834422924094	1.11118670953331	0.984149641223874	1.2546221140801
eqtl-a-ENSG00000026297	ebi-a-GCST90018861	Hypertrophic cardiomyopathy	RNASET2	Simple mode	5	0.0419144533025513	0.140717803323752	0.780638926744988	-0.233892441212003	0.317721347817105	1.04280526638828	0.791446938391123	1.37399334163542
eqtl-a-ENSG00000026297	ebi-a-GCST90018861	Hypertrophic cardiomyopathy	RNASET2	Weighted mode	5	0.13787778721775	0.071047250372788	0.124284628216416	-0.00137482351291462	0.277130397948414	1.14783526156094	0.998626121123979	1.31933839883915
eqtl-a-ENSG00000026508	ebi-a-GCST90018861	Hypertrophic cardiomyopathy	CD44	MR Egger	4	1.6582832296039	0.78234339502524	0.168153150710939	0.124890175354426	3.19167628385337	5.25028956123693	1.13302401227304	24.3291758852773
eqtl-a-ENSG00000026508	ebi-a-GCST90018861	Hypertrophic cardiomyopathy	CD44	Weighted median	4	0.535651219598641	0.252440516222119	0.0338469056479222	0.0408678078032876	1.03043463139399	1.70856052814511	1.04171438992966	2.80228353045272
eqtl-a-ENSG00000026508	ebi-a-GCST90018861	Hypertrophic cardiomyopathy	CD44	Inverse variance weighted	4	0.301462732759174	0.245361289897024	0.219203696346512	-0.179445395438992	0.782370860957341	1.35183473504872	0.835733584562749	2.18665036877794
eqtl-a-ENSG00000026508	ebi-a-GCST90018861	Hypertrophic cardiomyopathy	CD44	Simple mode	4	0.498653298458419	0.346053018917934	0.245240008176299	-0.179610618620731	1.17691721553757	1.64650242961693	0.835595513407413	3.24435711685383
eqtl-a-ENSG00000026508	ebi-a-GCST90018861	Hypertrophic cardiomyopathy	CD44	Weighted mode	4	0.538778810842687	0.289559706420798	0.15972171016377	-0.028758213742076	1.10631583542745	1.71391257223324	0.971651368015515	3.02319988625001
eqtl-a-ENSG00000026652	ebi-a-GCST90018861	Hypertrophic cardiomyopathy	AGPAT4	MR Egger	5	0.228786729026654	0.549025253056691	0.704908358124826	-0.84730276696446	1.30487622501777	1.25707391304211	0.428569325757763	3.68723267829995
eqtl-a-ENSG00000026652	ebi-a-GCST90018861	Hypertrophic cardiomyopathy	AGPAT4	Weighted median	5	-0.0925021876359695	0.261164031622192	0.723195064718009	-0.604383689615466	0.419379314343527	0.911647216610038	0.546411081710928	1.52101718901908
eqtl-a-ENSG00000026652	ebi-a-GCST90018861	Hypertrophic cardiomyopathy	AGPAT4	Inverse variance weighted	5	-0.0687508754222091	0.20878511039986	0.74193640625502	-0.477969691805935	0.340467940961516	0.933559223658275	0.62004098901984	1.4056051769338
eqtl-a-ENSG00000026652	ebi-a-GCST90018861	Hypertrophic cardiomyopathy	AGPAT4	Simple mode	5	-0.0399252378965875	0.358880978512083	0.916777504729036	-0.74333195578027	0.663481479987095	0.960861272476902	0.475526838555802	1.94154001433421
eqtl-a-ENSG00000026652	ebi-a-GCST90018861	Hypertrophic cardiomyopathy	AGPAT4	Weighted mode	5	-0.0815959931572803	0.284765050129209	0.788694942715036	-0.639735491410529	0.476543505095969	0.921644234067503	0.52743191586595	1.61049809205282
eqtl-a-ENSG00000026950	ebi-a-GCST90018861	Hypertrophic cardiomyopathy	BTN3A1	MR Egger	3	0.327813716625947	0.214189674889107	0.368445938459047	-0.091998046156703	0.747625479408598	1.38793039984845	0.912106931657364	2.11197911995161
eqtl-a-ENSG00000026950	ebi-a-GCST90018861	Hypertrophic cardiomyopathy	BTN3A1	Weighted median	3	0.156049490609188	0.119161727946762	0.190344562435897	-0.077507496166466	0.389606477384842	1.16888405044213	0.925420087267611	1.47639968288575
eqtl-a-ENSG00000026950	ebi-a-GCST90018861	Hypertrophic cardiomyopathy	BTN3A1	Inverse variance weighted	3	0.117749952922801	0.162215678094358	0.467909176686424	-0.200192776142142	0.435692681987743	1.12496278254035	0.818572936534072	1.54603359776267
eqtl-a-ENSG00000026950	ebi-a-GCST90018861	Hypertrophic cardiomyopathy	BTN3A1	Simple mode	3	0.12674751643375	0.246901656785838	0.658789586235745	-0.357179730866493	0.610674763733994	1.13513037983087	0.699646738319008	1.84167367421851
eqtl-a-ENSG00000026950	ebi-a-GCST90018861	Hypertrophic cardiomyopathy	BTN3A1	Weighted mode	3	0.158914868963963	0.120358943767833	0.317568913226398	-0.0769886608209902	0.394818398748917	1.17223814858475	0.925900352496813	1.48411464937004
eqtl-a-ENSG00000027075	ebi-a-GCST90018861	Hypertrophic cardiomyopathy	PRKCH	MR Egger	3	0.327826027560123	2.17191957066776	0.904629548551475	-3.92913633094869	4.58478838606894	1.38794748667342	0.0196606455135587	97.9824504965798
eqtl-a-ENSG00000027075	ebi-a-GCST90018861	Hypertrophic cardiomyopathy	PRKCH	Weighted median	3	-0.220023897286902	0.354446421489967	0.534761747266205	-0.914738883407238	0.474691088833434	0.802499620169669	0.400621221282744	1.60751754065955
eqtl-a-ENSG00000027075	ebi-a-GCST90018861	Hypertrophic cardiomyopathy	PRKCH	Inverse variance weighted	3	-0.169375078264724	0.317490690763417	0.593701036938133	-0.791656832161022	0.452906675631574	0.844192205848903	0.453093473208578	1.57287739187532
eqtl-a-ENSG00000027075	ebi-a-GCST90018861	Hypertrophic cardiomyopathy	PRKCH	Simple mode	3	-0.225999077966602	0.413347996386508	0.639398801230198	-1.03616115088416	0.584162994950954	0.797718837188745	0.354814148876784	1.79348919771164
eqtl-a-ENSG00000027075	ebi-a-GCST90018861	Hypertrophic cardiomyopathy	PRKCH	Weighted mode	3	-0.224547424365252	0.444055718276249	0.663310675464108	-1.0948966321867	0.645801783456196	0.798877689534201	0.334574189363563	1.90751583094176
eqtl-a-ENSG00000027697	ebi-a-GCST90018861	Hypertrophic cardiomyopathy	IFNGR1	MR Egger	4	-0.0377392722946115	0.49443979040233	0.946106859148953	-1.00684126148318	0.931362716893955	0.962963979552171	0.36537127102646	2.53796535044979
eqtl-a-ENSG00000027697	ebi-a-GCST90018861	Hypertrophic cardiomyopathy	IFNGR1	Weighted median	4	0.171773957312696	0.224085077523713	0.443345022648304	-0.26743279463378	0.610980709259173	1.18740939766492	0.765341763968039	1.84223721223955
eqtl-a-ENSG00000027697	ebi-a-GCST90018861	Hypertrophic cardiomyopathy	IFNGR1	Inverse variance weighted	4	0.216908503456142	0.21796384044501	0.319659327330251	-0.210300623816076	0.644117630728361	1.24223043714619	0.810340601665387	1.9043059866444
eqtl-a-ENSG00000027697	ebi-a-GCST90018861	Hypertrophic cardiomyopathy	IFNGR1	Simple mode	4	0.0807399708263461	0.414605484277723	0.858039003811387	-0.731886778357991	0.893366720010683	1.08408896515538	0.481000591879707	2.44334186737461
eqtl-a-ENSG00000027697	ebi-a-GCST90018861	Hypertrophic cardiomyopathy	IFNGR1	Weighted mode	4	0.166125686612532	0.226732975815913	0.516802266194281	-0.278270945986656	0.610522319211721	1.1807214932825	0.757091662774563	1.84139294255361
eqtl-a-ENSG00000027847	ebi-a-GCST90018861	Hypertrophic cardiomyopathy	B4GALT7	MR Egger	3	-0.868615786209884	2.03820756245667	0.743532460070141	-4.86350260862495	3.12627103620518	0.419531869310355	0.00772338446645663	22.7888421366896
eqtl-a-ENSG00000027847	ebi-a-GCST90018861	Hypertrophic cardiomyopathy	B4GALT7	Weighted median	3	0.0319851851359828	0.153636808953572	0.835082964859029	-0.269142960413019	0.333113330684985	1.03250220881199	0.764034021221051	1.39530542042866
eqtl-a-ENSG00000027847	ebi-a-GCST90018861	Hypertrophic cardiomyopathy	B4GALT7	Inverse variance weighted	3	0.0397824803871717	0.150251942252764	0.79118524581355	-0.254711326428245	0.334276287202589	1.04058440205684	0.775140228165304	1.39692904388014
eqtl-a-ENSG00000027847	ebi-a-GCST90018861	Hypertrophic cardiomyopathy	B4GALT7	Simple mode	3	-0.00701222904101795	0.186211682670919	0.973381703398672	-0.371987127076019	0.357962668993983	0.993012299270843	0.6893631165861	1.43041222075595
eqtl-a-ENSG00000027847	ebi-a-GCST90018861	Hypertrophic cardiomyopathy	B4GALT7	Weighted mode	3	0.0355277907797604	0.155770161263377	0.840781631310459	-0.269781725296459	0.340837306855979	1.03616644360137	0.76354613895616	1.40612445544322
eqtl-a-ENSG00000028137	ebi-a-GCST90018861	Hypertrophic cardiomyopathy	TNFRSF1B	MR Egger	4	-1.2648126280462	0.398562848602636	0.0865947013909687	-2.04599581130737	-0.483629444785037	0.282292184823653	0.12925141584925	0.616541622301878
eqtl-a-ENSG00000028137	ebi-a-GCST90018861	Hypertrophic cardiomyopathy	TNFRSF1B	Weighted median	4	-0.329223331620071	0.228453281503824	0.149557289624675	-0.776991763367566	0.118545100127424	0.719482315651758	0.459787081312155	1.12585764928044
eqtl-a-ENSG00000028137	ebi-a-GCST90018861	Hypertrophic cardiomyopathy	TNFRSF1B	Inverse variance weighted	4	-0.282690173886235	0.367841039409956	0.442183191736648	-1.00365861112975	0.438278263357279	0.753753284136989	0.36653597246692	1.55003616568241
eqtl-a-ENSG00000028137	ebi-a-GCST90018861	Hypertrophic cardiomyopathy	TNFRSF1B	Simple mode	4	0.517266718302171	0.973979090389501	0.63216509572336	-1.39173229886125	2.42626573546559	1.6774364716585	0.248644205269362	11.3165441092901
eqtl-a-ENSG00000028137	ebi-a-GCST90018861	Hypertrophic cardiomyopathy	TNFRSF1B	Weighted mode	4	-0.573804441774502	0.229654516054183	0.0878184652104072	-1.0239272932407	-0.123681590308304	0.563378017555466	0.359181555306948	0.883661162370904
eqtl-a-ENSG00000029534	ebi-a-GCST90018861	Hypertrophic cardiomyopathy	ANK1	MR Egger	4	-0.209329701621135	0.654673502329042	0.779471281416502	-1.49248976618606	1.07383036294379	0.811127761414605	0.224812228278341	2.92656787567127
eqtl-a-ENSG00000029534	ebi-a-GCST90018861	Hypertrophic cardiomyopathy	ANK1	Weighted median	4	-0.0908553024909	0.175797638364781	0.60528353670014	-0.43541867368587	0.25370806870407	0.913149831846353	0.646993731114972	1.28879550960108
eqtl-a-ENSG00000029534	ebi-a-GCST90018861	Hypertrophic cardiomyopathy	ANK1	Inverse variance weighted	4	-0.0667141104894433	0.214684084784775	0.755987031519792	-0.487494916667603	0.354066695688716	0.935462602056871	0.614162998210469	1.42485021467725
eqtl-a-ENSG00000029534	ebi-a-GCST90018861	Hypertrophic cardiomyopathy	ANK1	Simple mode	4	-0.229928938966302	0.325064281327013	0.530355198377572	-0.867054930367247	0.407197052434643	0.79459006488855	0.420187209392389	1.50260016751244
eqtl-a-ENSG00000029534	ebi-a-GCST90018861	Hypertrophic cardiomyopathy	ANK1	Weighted mode	4	-0.0903359061943538	0.182485130719704	0.654564729999885	-0.448006762404974	0.267334950016266	0.913624241679895	0.638900363514312	1.30647797787091
eqtl-a-ENSG00000029639	ebi-a-GCST90018861	Hypertrophic cardiomyopathy	TFB1M	MR Egger	3	-0.651384658164869	0.419906371146166	0.364525648325752	-1.47440114561135	0.171631829281616	0.521323422036385	0.228915773221198	1.18724064549764
eqtl-a-ENSG00000029639	ebi-a-GCST90018861	Hypertrophic cardiomyopathy	TFB1M	Weighted median	3	0.0729349719310552	0.153155817858055	0.633921799613536	-0.227250431070732	0.373120374932842	1.07566058650958	0.796721233552987	1.45225914490853
eqtl-a-ENSG00000029639	ebi-a-GCST90018861	Hypertrophic cardiomyopathy	TFB1M	Inverse variance weighted	3	0.144793812555246	0.207914326703922	0.486171511188213	-0.262718267784442	0.552305892894934	1.15580123399481	0.768958507180638	1.73725432520654
eqtl-a-ENSG00000029639	ebi-a-GCST90018861	Hypertrophic cardiomyopathy	TFB1M	Simple mode	3	0.216738229947027	0.407495510626043	0.647978071245559	-0.581952970880018	1.01542943077407	1.24201893621754	0.558805968417825	2.76054860740058
eqtl-a-ENSG00000029639	ebi-a-GCST90018861	Hypertrophic cardiomyopathy	TFB1M	Weighted mode	3	0.0249329031870301	0.161967364740337	0.891788702008029	-0.292523131704031	0.342388938078091	1.02524632745548	0.746377979841671	1.40830793559038
eqtl-a-ENSG00000029725	ebi-a-GCST90018861	Hypertrophic cardiomyopathy	RABEP1	MR Egger	7	-0.406928844083937	0.554762241662113	0.496172101864518	-1.49426283774168	0.680405149573805	0.665691556508827	0.224413973282663	1.97467760997653
eqtl-a-ENSG00000029725	ebi-a-GCST90018861	Hypertrophic cardiomyopathy	RABEP1	Weighted median	7	-0.151673700307785	0.0934066150352436	0.10441841136105	-0.334750665776862	0.0314032651612928	0.859268614086601	0.71551646685586	1.03190154993742
eqtl-a-ENSG00000029725	ebi-a-GCST90018861	Hypertrophic cardiomyopathy	RABEP1	Inverse variance weighted	7	-0.048252174829992	0.0874800717355068	0.581236793453725	-0.219713115431585	0.123208765771601	0.952893461030152	0.802749061249389	1.13112053555169
eqtl-a-ENSG00000029725	ebi-a-GCST90018861	Hypertrophic cardiomyopathy	RABEP1	Simple mode	7	-0.143217030679728	0.195050745730706	0.490480609787122	-0.525516492311911	0.239082430952456	0.866565977082345	0.591249909458396	1.27008322643899
eqtl-a-ENSG00000029725	ebi-a-GCST90018861	Hypertrophic cardiomyopathy	RABEP1	Weighted mode	7	-0.160372569913685	0.0848008552326065	0.107478083224352	-0.326582246169594	0.00583710634222367	0.851826364963297	0.721385041452204	1.00585417544267
eqtl-a-ENSG00000030110	ebi-a-GCST90018861	Hypertrophic cardiomyopathy	BAK1	MR Egger	5	0.281489759079928	0.750368567719244	0.73251139050702	-1.18923263364979	1.75221215180965	1.325102425984	0.304454802821198	5.76734682152445
eqtl-a-ENSG00000030110	ebi-a-GCST90018861	Hypertrophic cardiomyopathy	BAK1	Weighted median	5	0.0612558595250869	0.12278318521883	0.6178536875205	-0.17939918350382	0.301910902553994	1.06317090179242	0.835772206321366	1.35244072232701
eqtl-a-ENSG00000030110	ebi-a-GCST90018861	Hypertrophic cardiomyopathy	BAK1	Inverse variance weighted	5	0.0489803226924191	0.113971195491378	0.667369838766897	-0.174403220470682	0.27236386585552	1.05019968543448	0.839958141049235	1.31306469380601
eqtl-a-ENSG00000030110	ebi-a-GCST90018861	Hypertrophic cardiomyopathy	BAK1	Simple mode	5	0.136697216983774	0.23185527279992	0.587164048243957	-0.31773911770407	0.591133551671618	1.14648096099839	0.727792631862883	1.80603448892766
eqtl-a-ENSG00000030110	ebi-a-GCST90018861	Hypertrophic cardiomyopathy	BAK1	Weighted mode	5	0.0999725487191263	0.127333275518308	0.476274352201854	-0.149600671296757	0.349545768735009	1.10514058013477	0.861051750460006	1.41842311011868
eqtl-a-ENSG00000030582	ebi-a-GCST90018861	Hypertrophic cardiomyopathy	GRN	MR Egger	6	0.580144667918804	0.404542701380719	0.224856850410776	-0.212759026787404	1.37304836262501	1.78629683190348	0.808350904663078	3.94736537469253
eqtl-a-ENSG00000030582	ebi-a-GCST90018861	Hypertrophic cardiomyopathy	GRN	Weighted median	6	0.0312037803415655	0.212057118537464	0.883015205677568	-0.384428171991865	0.446835732674996	1.03169572177323	0.680839848207079	1.56335746964307
eqtl-a-ENSG00000030582	ebi-a-GCST90018861	Hypertrophic cardiomyopathy	GRN	Inverse variance weighted	6	-0.0573256170376893	0.287878774329443	0.842160193974262	-0.621568014723397	0.506916780648018	0.944286543514383	0.537101593764614	1.66016464410851
eqtl-a-ENSG00000030582	ebi-a-GCST90018861	Hypertrophic cardiomyopathy	GRN	Simple mode	6	-0.262201274160162	0.387039538936504	0.528191252811018	-1.02079877047571	0.496396222155387	0.769356156608439	0.36030702258652	1.64279033881216
eqtl-a-ENSG00000030582	ebi-a-GCST90018861	Hypertrophic cardiomyopathy	GRN	Weighted mode	6	0.139084134006168	0.204624695468422	0.526879698682248	-0.261980269111938	0.540148537124274	1.14922078448489	0.769526206993236	1.71626177184071
eqtl-a-ENSG00000031081	ebi-a-GCST90018861	Hypertrophic cardiomyopathy	ARHGAP31	MR Egger	3	-0.235692917462677	0.483467961579745	0.711228305616858	-1.18329012215898	0.711904287233623	0.790023239027929	0.306269415323204	2.03786825251726
eqtl-a-ENSG00000031081	ebi-a-GCST90018861	Hypertrophic cardiomyopathy	ARHGAP31	Weighted median	3	-0.172014038840898	0.200406947071027	0.390713728206736	-0.56481165510011	0.220783577418315	0.841967352839821	0.568467204574064	1.24705351081644
eqtl-a-ENSG00000031081	ebi-a-GCST90018861	Hypertrophic cardiomyopathy	ARHGAP31	Inverse variance weighted	3	-0.16978953253028	0.199888414892607	0.395646751199206	-0.561570825719789	0.221991760659228	0.843842399282658	0.570312498318398	1.2485610905016
eqtl-a-ENSG00000031081	ebi-a-GCST90018861	Hypertrophic cardiomyopathy	ARHGAP31	Simple mode	3	-0.18486252299306	0.287173167400248	0.585713062792759	-0.747721931097546	0.377996885111427	0.83121854943579	0.473443862922885	1.45935839712992
eqtl-a-ENSG00000031081	ebi-a-GCST90018861	Hypertrophic cardiomyopathy	ARHGAP31	Weighted mode	3	-0.171397519519146	0.229456702608905	0.532957482498018	-0.621132656632599	0.278337617594308	0.842486602028262	0.53733547619665	1.32093209184902
eqtl-a-ENSG00000031691	ebi-a-GCST90018861	Hypertrophic cardiomyopathy	CENPQ	MR Egger	3	-0.36971993689945	0.233535983303569	0.358653540066455	-0.827450464174445	0.0880105903755447	0.690927806927169	0.437162427993041	1.09199968665374
eqtl-a-ENSG00000031691	ebi-a-GCST90018861	Hypertrophic cardiomyopathy	CENPQ	Weighted median	3	-0.148578758596261	0.121301861002214	0.220624987834972	-0.3863304061606	0.089172888968078	0.861932119933344	0.679545962411429	1.09326965425039
eqtl-a-ENSG00000031691	ebi-a-GCST90018861	Hypertrophic cardiomyopathy	CENPQ	Inverse variance weighted	3	-0.139449473529468	0.120445541317609	0.246953709520586	-0.375522734511982	0.0966237874530469	0.869836971886231	0.686930102850242	1.10144591789008
eqtl-a-ENSG00000031691	ebi-a-GCST90018861	Hypertrophic cardiomyopathy	CENPQ	Simple mode	3	0.287059587909044	0.342194604660599	0.489826007896715	-0.383641837225731	0.957761013043818	1.33250361221409	0.681375426794329	2.6058554605016
eqtl-a-ENSG00000031691	ebi-a-GCST90018861	Hypertrophic cardiomyopathy	CENPQ	Weighted mode	3	-0.177134034376251	0.122544769623472	0.285208700809468	-0.417321782838257	0.063053714085754	0.83766750075725	0.658808892437267	1.06508404771072
eqtl-a-ENSG00000032742	ebi-a-GCST90018861	Hypertrophic cardiomyopathy	IFT88	MR Egger	3	-0.0346512338559358	0.785368936264811	0.971929927359897	-1.57397434893497	1.50467188122309	0.965942245469181	0.207219979117108	4.50267597534474
eqtl-a-ENSG00000032742	ebi-a-GCST90018861	Hypertrophic cardiomyopathy	IFT88	Weighted median	3	0.144688073800381	0.127290160654732	0.255672431396798	-0.104800641082894	0.394176788683656	1.15567902747255	0.900504028200561	1.48316273188558
eqtl-a-ENSG00000032742	ebi-a-GCST90018861	Hypertrophic cardiomyopathy	IFT88	Inverse variance weighted	3	0.163394092539783	0.268554904423903	0.542909153528188	-0.362973520131067	0.689761705210632	1.17750064248109	0.695604852780555	1.99324049782151
eqtl-a-ENSG00000032742	ebi-a-GCST90018861	Hypertrophic cardiomyopathy	IFT88	Simple mode	3	-0.0835053914481088	0.369600307486172	0.84224088589778	-0.807921994121005	0.640911211224788	0.919886127139547	0.445783445038189	1.89820976153859
eqtl-a-ENSG00000032742	ebi-a-GCST90018861	Hypertrophic cardiomyopathy	IFT88	Weighted mode	3	0.126352321837068	0.135960876071059	0.450826985629733	-0.140130995262208	0.392835638936345	1.13468187106818	0.86924436104747	1.48117492183591
eqtl-a-ENSG00000033122	ebi-a-GCST90018861	Hypertrophic cardiomyopathy	LRRC7	MR Egger	3	-0.49852590315373	0.438333125702405	0.459153604711071	-1.35765882953044	0.360607023222984	0.607425403953093	0.257262367523511	1.43419974292921
eqtl-a-ENSG00000033122	ebi-a-GCST90018861	Hypertrophic cardiomyopathy	LRRC7	Weighted median	3	-0.00222252206586601	0.15520964672825	0.988575095174379	-0.306433429653236	0.301988385521504	0.997779945907587	0.73606751681825	1.35254551750743
eqtl-a-ENSG00000033122	ebi-a-GCST90018861	Hypertrophic cardiomyopathy	LRRC7	Inverse variance weighted	3	0.0489642306868898	0.143702445326161	0.7333042507197	-0.232692562152385	0.330621023526165	1.05018278575131	0.792397148954173	1.39183222067873
eqtl-a-ENSG00000033122	ebi-a-GCST90018861	Hypertrophic cardiomyopathy	LRRC7	Simple mode	3	0.0678523071688013	0.296688152864979	0.84035929157816	-0.513656472446558	0.649361086784161	1.07020723486941	0.598303892635981	1.91431735555106
eqtl-a-ENSG00000033122	ebi-a-GCST90018861	Hypertrophic cardiomyopathy	LRRC7	Weighted mode	3	-0.0429120350848271	0.166853131810336	0.82107770066676	-0.369944173433086	0.284120103263431	0.957995656367386	0.690772893040077	1.3285924894646
eqtl-a-ENSG00000033627	ebi-a-GCST90018861	Hypertrophic cardiomyopathy	ATP6V0A1	MR Egger	4	-0.633292273291004	0.432386004873448	0.280616444440349	-1.48076884284296	0.214184296260954	0.530841246478591	0.227462738039588	1.23885094935373
eqtl-a-ENSG00000033627	ebi-a-GCST90018861	Hypertrophic cardiomyopathy	ATP6V0A1	Weighted median	4	-0.282999135978891	0.186050440906117	0.128237697538865	-0.64765800015488	0.0816597281970976	0.753520438917001	0.523269840708628	1.08508652265674
eqtl-a-ENSG00000033627	ebi-a-GCST90018861	Hypertrophic cardiomyopathy	ATP6V0A1	Inverse variance weighted	4	-0.25097953196022	0.214682509883711	0.24237420965808	-0.671757251332293	0.169798187411854	0.778038296314782	0.510810166804615	1.18506566601669
eqtl-a-ENSG00000033627	ebi-a-GCST90018861	Hypertrophic cardiomyopathy	ATP6V0A1	Simple mode	4	-0.190471608193477	0.261340174839572	0.518850602969837	-0.702698350879037	0.321755134492084	0.826569225189433	0.495247148618437	1.37954693113568
eqtl-a-ENSG00000033627	ebi-a-GCST90018861	Hypertrophic cardiomyopathy	ATP6V0A1	Weighted mode	4	-0.269317712564585	0.197750007811261	0.266473621835598	-0.656907727874656	0.118272302745486	0.763900516297449	0.518452053119566	1.12555056014974
eqtl-a-ENSG00000033800	ebi-a-GCST90018861	Hypertrophic cardiomyopathy	PIAS1	MR Egger	3	0.107572113248048	0.26235696817866	0.752281051649814	-0.406647544382125	0.621791770878221	1.1135711610845	0.665878841685569	1.86226180075059
eqtl-a-ENSG00000033800	ebi-a-GCST90018861	Hypertrophic cardiomyopathy	PIAS1	Weighted median	3	0.0974048900395004	0.137645593819456	0.479162699694875	-0.172380473846633	0.367190253925634	1.10230659624066	0.84165888304857	1.44367255736022
eqtl-a-ENSG00000033800	ebi-a-GCST90018861	Hypertrophic cardiomyopathy	PIAS1	Inverse variance weighted	3	0.0972200600121311	0.133349429871619	0.465963471970954	-0.164144822536243	0.358584942560505	1.10210287570972	0.848619113808127	1.43130260547286
eqtl-a-ENSG00000033800	ebi-a-GCST90018861	Hypertrophic cardiomyopathy	PIAS1	Simple mode	3	0.0749745143535416	0.195043213005178	0.737705223028629	-0.307310183136607	0.45725921184369	1.07785668066029	0.735422449882547	1.57973831806407
eqtl-a-ENSG00000033800	ebi-a-GCST90018861	Hypertrophic cardiomyopathy	PIAS1	Weighted mode	3	0.0878905048475703	0.146632517686719	0.609768194201648	-0.1995092298184	0.37529023951354	1.09186856116811	0.819132660332333	1.45541377190801
eqtl-a-ENSG00000034053	ebi-a-GCST90018861	Hypertrophic cardiomyopathy	APBA2	MR Egger	5	-0.281757709207607	0.197811703680921	0.249542245443669	-0.669468648422212	0.105953230006998	0.754456460243337	0.511980547196005	1.11176987782115
eqtl-a-ENSG00000034053	ebi-a-GCST90018861	Hypertrophic cardiomyopathy	APBA2	Weighted median	5	-0.134293100752732	0.134947567101769	0.319663209855915	-0.3987903322722	0.130204130766735	0.874333759160561	0.671131401198767	1.13906087696444
eqtl-a-ENSG00000034053	ebi-a-GCST90018861	Hypertrophic cardiomyopathy	APBA2	Inverse variance weighted	5	-0.120204613349451	0.133702410581565	0.368628175517809	-0.382261338089318	0.141852111390416	0.88673897952082	0.682316714556573	1.15240620818242
eqtl-a-ENSG00000034053	ebi-a-GCST90018861	Hypertrophic cardiomyopathy	APBA2	Simple mode	5	0.286707859245296	0.3557832740665	0.465507486930582	-0.410627357925044	0.984043076415636	1.33203501491351	0.66323403446419	2.67525064872322
eqtl-a-ENSG00000034053	ebi-a-GCST90018861	Hypertrophic cardiomyopathy	APBA2	Weighted mode	5	-0.170974531705212	0.154257600813671	0.329855644981508	-0.473319429300006	0.131370365889582	0.842843038973251	0.622931056962387	1.14039006468826
eqtl-a-ENSG00000034152	ebi-a-GCST90018861	Hypertrophic cardiomyopathy	MAP2K3	MR Egger	10	0.53713944450263	0.225909896434392	0.0447078887878593	0.0943560474912208	0.979922841514039	1.71110514348337	1.09895095499904	2.66425066445101
eqtl-a-ENSG00000034152	ebi-a-GCST90018861	Hypertrophic cardiomyopathy	MAP2K3	Weighted median	10	0.291852511708391	0.123006790210974	0.0176608151350132	0.0507592028948811	0.532945820521901	1.33890553018684	1.05206952748295	1.70394443706948
eqtl-a-ENSG00000034152	ebi-a-GCST90018861	Hypertrophic cardiomyopathy	MAP2K3	Inverse variance weighted	10	0.249365312367381	0.127502053104045	0.0504916795058716	-0.000538711716547458	0.499269336451309	1.28321072020204	0.999461433362556	1.64751705015928
eqtl-a-ENSG00000034152	ebi-a-GCST90018861	Hypertrophic cardiomyopathy	MAP2K3	Simple mode	10	0.230466361427748	0.254932768471075	0.389537378225278	-0.26920186477556	0.730134587631055	1.25918710931669	0.763989017609539	2.07535990665203
eqtl-a-ENSG00000034152	ebi-a-GCST90018861	Hypertrophic cardiomyopathy	MAP2K3	Weighted mode	10	0.317034094592828	0.12477317665392	0.0316648524341101	0.072478668351146	0.561589520834511	1.37304938468713	1.07516987069939	1.75345744348597
eqtl-a-ENSG00000035115	ebi-a-GCST90018861	Hypertrophic cardiomyopathy	SH3YL1	MR Egger	5	-0.0404574567194363	0.181301545385185	0.837749727851733	-0.395808485674398	0.314893572235526	0.960350020082686	0.673135598703854	1.37011348508188
eqtl-a-ENSG00000035115	ebi-a-GCST90018861	Hypertrophic cardiomyopathy	SH3YL1	Weighted median	5	-0.107198391016521	0.107815003006086	0.320086164294197	-0.318515796908449	0.104119014875407	0.898347431250035	0.727227589917183	1.10973252173428
eqtl-a-ENSG00000035115	ebi-a-GCST90018861	Hypertrophic cardiomyopathy	SH3YL1	Inverse variance weighted	5	-0.110482506073758	0.097681600297725	0.258035201737831	-0.301938442657299	0.080973430509783	0.895401994148916	0.739383577976982	1.08434208576758
eqtl-a-ENSG00000035115	ebi-a-GCST90018861	Hypertrophic cardiomyopathy	SH3YL1	Simple mode	5	-0.0713876995866902	0.141762985418483	0.641030920049128	-0.349243151006917	0.206467751833537	0.931100834732421	0.705221634070638	1.22932809000096
eqtl-a-ENSG00000035115	ebi-a-GCST90018861	Hypertrophic cardiomyopathy	SH3YL1	Weighted mode	5	-0.0995299394844034	0.10907406505503	0.413128352461981	-0.313315106992263	0.114255228023456	0.905262846359908	0.731019526908312	1.12103820874053
eqtl-a-ENSG00000035403	ebi-a-GCST90018861	Hypertrophic cardiomyopathy	VCL	MR Egger	13	-0.0246006595361606	0.113235235523709	0.831988528257884	-0.24654172116263	0.197340402090308	0.975699470519046	0.781498755820149	1.21815863388301
eqtl-a-ENSG00000035403	ebi-a-GCST90018861	Hypertrophic cardiomyopathy	VCL	Weighted median	13	-0.0633336693971518	0.0925362387337299	0.493709875167455	-0.244704697315262	0.118037358520959	0.938630229249256	0.782935707124083	1.1252861496083
eqtl-a-ENSG00000035403	ebi-a-GCST90018861	Hypertrophic cardiomyopathy	VCL	Inverse variance weighted	13	-0.0814268164115176	0.0771441474126116	0.291189783839008	-0.232629345340236	0.069775712517201	0.921800168029602	0.792447243359274	1.07226765806814
eqtl-a-ENSG00000035403	ebi-a-GCST90018861	Hypertrophic cardiomyopathy	VCL	Simple mode	13	-0.237415633639714	0.168538812643154	0.184312963998837	-0.567751706420295	0.0929204391408684	0.788663424837072	0.566798336300087	1.0973744237429
eqtl-a-ENSG00000035403	ebi-a-GCST90018861	Hypertrophic cardiomyopathy	VCL	Weighted mode	13	-0.0768516956005731	0.0793120511563769	0.351680987865463	-0.232303315867072	0.0785999246659255	0.926027177327774	0.79270564663779	1.08177144541204
eqtl-a-ENSG00000035664	ebi-a-GCST90018861	Hypertrophic cardiomyopathy	DAPK2	MR Egger	4	0.23088423294267	0.327664165587113	0.554037430800429	-0.411337531608072	0.873105997493412	1.25971339769443	0.662763190317576	2.39433611810949
eqtl-a-ENSG00000035664	ebi-a-GCST90018861	Hypertrophic cardiomyopathy	DAPK2	Weighted median	4	0.261436940072186	0.202078408805484	0.195755210474674	-0.134636741186563	0.657510621330936	1.29879503706821	0.874033354346826	1.92998189362423
eqtl-a-ENSG00000035664	ebi-a-GCST90018861	Hypertrophic cardiomyopathy	DAPK2	Inverse variance weighted	4	0.254774667461657	0.186547674070007	0.172022188553874	-0.110858773715557	0.620408108638872	1.2901708706392	0.895065146728482	1.85968684126503
eqtl-a-ENSG00000035664	ebi-a-GCST90018861	Hypertrophic cardiomyopathy	DAPK2	Simple mode	4	-0.3788154966198	0.421935160337614	0.435452476746081	-1.20580841088152	0.448177417641923	0.684671925297911	0.29944982314193	1.56545641060193
eqtl-a-ENSG00000035664	ebi-a-GCST90018861	Hypertrophic cardiomyopathy	DAPK2	Weighted mode	4	0.254651271718811	0.214125282266709	0.319886464160262	-0.165034281523939	0.674336824961561	1.29001167886821	0.847864637497828	1.96273091012202
eqtl-a-ENSG00000035681	ebi-a-GCST90018861	Hypertrophic cardiomyopathy	NSMAF	Inverse variance weighted	2	-0.0547926910307631	0.115416438857408	0.634972977724139	-0.281008911191283	0.171423529129757	0.94668138315386	0.755021607308265	1.18699336884566
eqtl-a-ENSG00000035687	ebi-a-GCST90018861	Hypertrophic cardiomyopathy	ADSS2	MR Egger	4	-0.238182881496543	0.206294705396262	0.367585452720472	-0.642520504073217	0.166154741080131	0.788058556586213	0.525965054862909	1.18075579901523
eqtl-a-ENSG00000035687	ebi-a-GCST90018861	Hypertrophic cardiomyopathy	ADSS2	Weighted median	4	-0.113345159257017	0.13100871039895	0.386944008837312	-0.370122231638959	0.143431913124925	0.892842434094358	0.690649906207809	1.154228220339
eqtl-a-ENSG00000035687	ebi-a-GCST90018861	Hypertrophic cardiomyopathy	ADSS2	Inverse variance weighted	4	-0.0662588632384736	0.135920929999384	0.625917544022646	-0.332663886037266	0.200146159560319	0.935888565786894	0.717011151118257	1.22158129089709
eqtl-a-ENSG00000035687	ebi-a-GCST90018861	Hypertrophic cardiomyopathy	ADSS2	Simple mode	4	-0.145321054466108	0.239618602122677	0.587019491256984	-0.614973514626555	0.324331405694339	0.864744618416991	0.540655214574953	1.3831056002466
eqtl-a-ENSG00000035687	ebi-a-GCST90018861	Hypertrophic cardiomyopathy	ADSS2	Weighted mode	4	-0.133630601582839	0.138126611137413	0.404681708588814	-0.404358759412168	0.137097556246489	0.874913196467388	0.667404640616982	1.14694003422742
eqtl-a-ENSG00000035720	ebi-a-GCST90018861	Hypertrophic cardiomyopathy	STAP1	MR Egger	6	-1.67760911462006	1.24186345947216	0.248092792278657	-4.11166149518549	0.756443265945378	0.186820107966556	0.0163805357227493	2.13068444960344
eqtl-a-ENSG00000035720	ebi-a-GCST90018861	Hypertrophic cardiomyopathy	STAP1	Weighted median	6	-0.414817140533348	0.297165905467907	0.16274131370242	-0.997262315250446	0.167628034183749	0.660461041217286	0.368887958979226	1.18249668049042
eqtl-a-ENSG00000035720	ebi-a-GCST90018861	Hypertrophic cardiomyopathy	STAP1	Inverse variance weighted	6	-0.128898586579969	0.313197462181301	0.680664204395095	-0.742765612455318	0.48496843929538	0.879063109821684	0.475796226282424	1.62412374954542
eqtl-a-ENSG00000035720	ebi-a-GCST90018861	Hypertrophic cardiomyopathy	STAP1	Simple mode	6	-0.580434289446637	0.422879259991521	0.22825170001608	-1.40927763903002	0.248409060136743	0.559655261406437	0.244319706445249	1.28198423359721
eqtl-a-ENSG00000035720	ebi-a-GCST90018861	Hypertrophic cardiomyopathy	STAP1	Weighted mode	6	-0.505153926453863	0.354257641697633	0.213212807030221	-1.19949890418122	0.189191051273499	0.603412687103097	0.301345176893232	1.20827177229382
eqtl-a-ENSG00000035862	ebi-a-GCST90018861	Hypertrophic cardiomyopathy	TIMP2	MR Egger	5	0.304632368613818	0.239733600181836	0.293420968085411	-0.16524548774258	0.774510224970217	1.35612635674047	0.847685582123292	2.16952928565757
eqtl-a-ENSG00000035862	ebi-a-GCST90018861	Hypertrophic cardiomyopathy	TIMP2	Weighted median	5	0.149683979261745	0.172646888634049	0.385944780850113	-0.18870392246099	0.488071880984481	1.16146713702273	0.828031631972715	1.62917195224763
eqtl-a-ENSG00000035862	ebi-a-GCST90018861	Hypertrophic cardiomyopathy	TIMP2	Inverse variance weighted	5	0.130221789963387	0.160111469764028	0.416034865972402	-0.183596690774108	0.444040270700883	1.13908099204207	0.832271398881447	1.5589932661093
eqtl-a-ENSG00000035862	ebi-a-GCST90018861	Hypertrophic cardiomyopathy	TIMP2	Simple mode	5	0.179568800690687	0.317462990069362	0.601861901334284	-0.442658659845264	0.801796261226637	1.19670123510675	0.642326421472427	2.22954217393578
eqtl-a-ENSG00000035862	ebi-a-GCST90018861	Hypertrophic cardiomyopathy	TIMP2	Weighted mode	5	0.151916664757244	0.185097586604287	0.457890910516469	-0.210874604987159	0.514707934501646	1.1640632248985	0.809875614877465	1.67314976111006
eqtl-a-ENSG00000036448	ebi-a-GCST90018861	Hypertrophic cardiomyopathy	MYOM2	MR Egger	9	0.0252831799099644	0.108465043137275	0.822353328014949	-0.187308304639095	0.237874664459023	1.02560551028228	0.829188054449597	1.26855018843654
eqtl-a-ENSG00000036448	ebi-a-GCST90018861	Hypertrophic cardiomyopathy	MYOM2	Weighted median	9	0.0933649887891137	0.0974105183549543	0.337826178125122	-0.0975596271865967	0.284289604764824	1.09786236960701	0.907048255207744	1.32881770697311
eqtl-a-ENSG00000036448	ebi-a-GCST90018861	Hypertrophic cardiomyopathy	MYOM2	Inverse variance weighted	9	0.110252559646671	0.0779321883368065	0.157149350315056	-0.0424945294934702	0.262999648786811	1.1165600328586	0.958395708416587	1.3008262620843
eqtl-a-ENSG00000036448	ebi-a-GCST90018861	Hypertrophic cardiomyopathy	MYOM2	Simple mode	9	0.195838047580186	0.164887302563654	0.26901268718366	-0.127341065444576	0.519017160604947	1.21632990181126	0.880433335995689	1.68037529879199
eqtl-a-ENSG00000036448	ebi-a-GCST90018861	Hypertrophic cardiomyopathy	MYOM2	Weighted mode	9	0.0237696621583059	0.0934790355982875	0.805694626616939	-0.159449247614338	0.206988571930949	1.02405441223957	0.852613238454258	1.22996851553531
eqtl-a-ENSG00000036565	ebi-a-GCST90018861	Hypertrophic cardiomyopathy	SLC18A1	MR Egger	3	-0.304293841050332	0.554548726163078	0.680504385463409	-1.39120934432997	0.782621662229302	0.737644084489874	0.248774268888901	2.18719885224906
eqtl-a-ENSG00000036565	ebi-a-GCST90018861	Hypertrophic cardiomyopathy	SLC18A1	Weighted median	3	0.020416899794067	0.12044452467759	0.865393232161558	-0.21565436857401	0.256488168162144	1.02062675042591	0.806013837447387	1.2923834744375
eqtl-a-ENSG00000036565	ebi-a-GCST90018861	Hypertrophic cardiomyopathy	SLC18A1	Inverse variance weighted	3	0.022091290502685	0.136959848223557	0.871859038230263	-0.246350012015486	0.290532593020856	1.02233710987919	0.781648590642015	1.33713944955452
eqtl-a-ENSG00000036565	ebi-a-GCST90018861	Hypertrophic cardiomyopathy	SLC18A1	Simple mode	3	-0.0600910678106499	0.302259646761556	0.860791628077959	-0.6525199754633	0.532337839842	0.941678773055099	0.520731890388864	1.70290878663175
eqtl-a-ENSG00000036565	ebi-a-GCST90018861	Hypertrophic cardiomyopathy	SLC18A1	Weighted mode	3	0.0121519844991118	0.120232279325537	0.928713903110931	-0.223503282978942	0.247807251977165	1.01222611985563	0.799712266424756	1.28121295712849
eqtl-a-ENSG00000037474	ebi-a-GCST90018861	Hypertrophic cardiomyopathy	NSUN2	MR Egger	7	0.165320232595036	0.130142852328537	0.259878983697489	-0.0897597579688962	0.420400223158968	1.17977085930956	0.914150776331912	1.52257080178933
eqtl-a-ENSG00000037474	ebi-a-GCST90018861	Hypertrophic cardiomyopathy	NSUN2	Weighted median	7	1.33765968060862e-05	0.0701556596604875	0.99984786715634	-0.137491716337749	0.137518469531362	1.00001337668627	0.871541569523255	1.14742289813957
eqtl-a-ENSG00000037474	ebi-a-GCST90018861	Hypertrophic cardiomyopathy	NSUN2	Inverse variance weighted	7	-0.0103113351458418	0.0622590004986925	0.86845601347287	-0.132338976123279	0.111716305831596	0.989741644417362	0.876043986748401	1.11819559007523
eqtl-a-ENSG00000037474	ebi-a-GCST90018861	Hypertrophic cardiomyopathy	NSUN2	Simple mode	7	0.0774788570131872	0.11160873480876	0.513523455624989	-0.141274263211982	0.296231977238357	1.08055938596419	0.868251149690501	1.34478207948417
eqtl-a-ENSG00000037474	ebi-a-GCST90018861	Hypertrophic cardiomyopathy	NSUN2	Weighted mode	7	0.00903403175626738	0.0653382969729217	0.89455427044188	-0.119029030310659	0.137097093823194	1.00907496178269	0.887782027799789	1.14693950385575
eqtl-a-ENSG00000037757	ebi-a-GCST90018861	Hypertrophic cardiomyopathy	MRI1	Inverse variance weighted	2	0.0300349606157074	0.203288553139723	0.882543654116776	-0.36841060353815	0.428480524769564	1.03049055990822	0.69183305426097	1.53492347253387
eqtl-a-ENSG00000038002	ebi-a-GCST90018861	Hypertrophic cardiomyopathy	AGA	MR Egger	5	0.0228366331683488	0.132066939959278	0.873724831300164	-0.236014569151835	0.281687835488533	1.02309938538881	0.789769167582067	1.32536492351
eqtl-a-ENSG00000038002	ebi-a-GCST90018861	Hypertrophic cardiomyopathy	AGA	Weighted median	5	0.0573019547333714	0.0777606157987714	0.461181936522452	-0.0951088522322206	0.209712761698963	1.05897552479567	0.909273952581691	1.23332375125473
eqtl-a-ENSG00000038002	ebi-a-GCST90018861	Hypertrophic cardiomyopathy	AGA	Inverse variance weighted	5	0.0290040936562014	0.0747821303373326	0.69812858129873	-0.11756888180497	0.175577069117373	1.02942880859413	0.889079268252432	1.19193384640103
eqtl-a-ENSG00000038002	ebi-a-GCST90018861	Hypertrophic cardiomyopathy	AGA	Simple mode	5	0.0664995159337574	0.129361566268862	0.634306086333053	-0.187049153953213	0.320048185820728	1.06876044672419	0.829402966948791	1.37719412396631
eqtl-a-ENSG00000038002	ebi-a-GCST90018861	Hypertrophic cardiomyopathy	AGA	Weighted mode	5	0.0499668695194768	0.0844623613141028	0.585942417202834	-0.115579358656165	0.215513097695118	1.05123626783639	0.89084987278306	1.24049823048433
eqtl-a-ENSG00000038427	ebi-a-GCST90018861	Hypertrophic cardiomyopathy	VCAN	MR Egger	9	-1.81644194863245	0.949693158942881	0.0973754940051487	-3.6778405401605	0.044956642895595	0.162603273697125	0.0252775016895032	1.04598250815275
eqtl-a-ENSG00000038427	ebi-a-GCST90018861	Hypertrophic cardiomyopathy	VCAN	Weighted median	9	-0.417809995293281	0.254347024490332	0.10044978960119	-0.916330163294332	0.08071017270777	0.658487332231734	0.399984227742893	1.08405666182514
eqtl-a-ENSG00000038427	ebi-a-GCST90018861	Hypertrophic cardiomyopathy	VCAN	Inverse variance weighted	9	-0.406073892886002	0.203986795904345	0.0465152925654624	-0.805888012858518	-0.00625977291348462	0.666260933662678	0.446691082958872	0.993759778647596
eqtl-a-ENSG00000038427	ebi-a-GCST90018861	Hypertrophic cardiomyopathy	VCAN	Simple mode	9	-0.596808914976995	0.386025259639932	0.160679960506889	-1.35341842387126	0.159800593917271	0.55056573794198	0.258355580517845	1.17327688911547
eqtl-a-ENSG00000038427	ebi-a-GCST90018861	Hypertrophic cardiomyopathy	VCAN	Weighted mode	9	-0.415844457672746	0.357538671681239	0.278315133239302	-1.11662025416797	0.284931338822482	0.659782886669277	0.327384402995297	1.32967072822922
eqtl-a-ENSG00000038945	ebi-a-GCST90018861	Hypertrophic cardiomyopathy	MSR1	MR Egger	4	0.0593331461022298	0.351005781641992	0.881317219171449	-0.628638185916075	0.747304478120535	1.06112869274926	0.533317586102507	2.1113012807332
eqtl-a-ENSG00000038945	ebi-a-GCST90018861	Hypertrophic cardiomyopathy	MSR1	Weighted median	4	0.0993017664543105	0.133014221419628	0.455335241922925	-0.16140610752816	0.360009640436781	1.10439952000627	0.850946425177869	1.43334323254855
eqtl-a-ENSG00000038945	ebi-a-GCST90018861	Hypertrophic cardiomyopathy	MSR1	Inverse variance weighted	4	0.0929839815427346	0.120096187415201	0.438785385441931	-0.142404545791059	0.328372508876528	1.09744415576497	0.867270334945072	1.38870618133039
eqtl-a-ENSG00000038945	ebi-a-GCST90018861	Hypertrophic cardiomyopathy	MSR1	Simple mode	4	0.122288309633188	0.174191635124742	0.533223516604102	-0.219127295211306	0.463703914477681	1.13007986772947	0.803219465654032	1.58995213893077
eqtl-a-ENSG00000038945	ebi-a-GCST90018861	Hypertrophic cardiomyopathy	MSR1	Weighted mode	4	0.113840712912603	0.153894621829316	0.513090572582189	-0.187792745872855	0.415474171698062	1.1205736177598	0.828786458848068	1.51508898270922
eqtl-a-ENSG00000039068	ebi-a-GCST90018861	Hypertrophic cardiomyopathy	CDH1	MR Egger	3	-0.377167404306154	0.36001913004767	0.485193758300856	-1.08280489919959	0.328470090587279	0.685801258202179	0.338644329055775	1.38884170026727
eqtl-a-ENSG00000039068	ebi-a-GCST90018861	Hypertrophic cardiomyopathy	CDH1	Weighted median	3	-0.0084338268125096	0.142894027598539	0.952934944627897	-0.288506120905645	0.271638467280626	0.991601638133073	0.749382218235614	1.31211254393421
eqtl-a-ENSG00000039068	ebi-a-GCST90018861	Hypertrophic cardiomyopathy	CDH1	Inverse variance weighted	3	-0.00593918179349464	0.139114753469892	0.965946513960893	-0.278604098594483	0.266725735007494	0.994078420282144	0.756839477723131	1.30568229427396
eqtl-a-ENSG00000039068	ebi-a-GCST90018861	Hypertrophic cardiomyopathy	CDH1	Simple mode	3	0.608703042244276	0.443624231108386	0.303656599682922	-0.260800450728161	1.47820653521671	1.83804598423044	0.770434643948979	4.3850741483133
eqtl-a-ENSG00000039068	ebi-a-GCST90018861	Hypertrophic cardiomyopathy	CDH1	Weighted mode	3	-0.0519571704173055	0.149517576216606	0.76137938836329	-0.345011619801853	0.241097278967242	0.949369527072821	0.708212124135436	1.27264483086159
eqtl-a-ENSG00000039523	ebi-a-GCST90018861	Hypertrophic cardiomyopathy	RIPOR1	MR Egger	3	0.00353747255513942	0.405175568788567	0.994441995203054	-0.790606642270452	0.797681587380731	1.00354373679553	0.453569557339239	2.22038718288205
eqtl-a-ENSG00000039523	ebi-a-GCST90018861	Hypertrophic cardiomyopathy	RIPOR1	Weighted median	3	-0.0598220621779004	0.184690097092069	0.746009891706571	-0.421814652478356	0.302170528122555	0.941932124024182	0.655855589336643	1.35279189610336
eqtl-a-ENSG00000039523	ebi-a-GCST90018861	Hypertrophic cardiomyopathy	RIPOR1	Inverse variance weighted	3	-0.107796908179051	0.214016161563853	0.614482166744952	-0.527268584844203	0.311674768486101	0.897809915766684	0.590214891895365	1.36571044871549
eqtl-a-ENSG00000039523	ebi-a-GCST90018861	Hypertrophic cardiomyopathy	RIPOR1	Simple mode	3	0.0617037734619157	0.329783771410329	0.868840605241328	-0.584672418502329	0.70807996542616	1.06364721752283	0.557288389279426	2.0300896718966
eqtl-a-ENSG00000039523	ebi-a-GCST90018861	Hypertrophic cardiomyopathy	RIPOR1	Weighted mode	3	0.00356365311031492	0.194605561684652	0.987052414983046	-0.377863247791604	0.384990554012234	1.00357001047163	0.685324213857694	1.46960043954781
eqtl-a-ENSG00000039560	ebi-a-GCST90018861	Hypertrophic cardiomyopathy	RAI14	MR Egger	3	0.00800251725656728	0.662703515122498	0.992312832222233	-1.29089637238353	1.30690140689666	1.00803462298285	0.275024148516522	3.6947075615476
eqtl-a-ENSG00000039560	ebi-a-GCST90018861	Hypertrophic cardiomyopathy	RAI14	Weighted median	3	0.235994474490146	0.252651507119145	0.350267211605774	-0.259202479463378	0.731191428443671	1.26616731392758	0.771666760552681	2.07755439110836
eqtl-a-ENSG00000039560	ebi-a-GCST90018861	Hypertrophic cardiomyopathy	RAI14	Inverse variance weighted	3	0.15373203377705	0.24924468065197	0.537372171002687	-0.334787540300811	0.642251607854911	1.16617834849813	0.715490083013215	1.90075582149012
eqtl-a-ENSG00000039560	ebi-a-GCST90018861	Hypertrophic cardiomyopathy	RAI14	Simple mode	3	0.328657814514972	0.425497602041274	0.52066060877073	-0.505317485485925	1.16263311451587	1.3891024435593	0.603314001578735	3.19834380381208
eqtl-a-ENSG00000039560	ebi-a-GCST90018861	Hypertrophic cardiomyopathy	RAI14	Weighted mode	3	0.464742877187233	0.394663830513775	0.360118662638207	-0.308798230619765	1.23828398499423	1.59160489834211	0.734328920170791	3.4496886651794
eqtl-a-ENSG00000039650	ebi-a-GCST90018861	Hypertrophic cardiomyopathy	PNKP	MR Egger	4	-0.229659185600803	0.1795856486633	0.329288113420914	-0.581647056980871	0.122328685779265	0.794804437145264	0.558976941080614	1.13012549692045
eqtl-a-ENSG00000039650	ebi-a-GCST90018861	Hypertrophic cardiomyopathy	PNKP	Weighted median	4	-0.0476677601792814	0.0909287186512669	0.600117062957002	-0.225888048735765	0.130552528377202	0.953450508686896	0.79780741221478	1.13945779219029
eqtl-a-ENSG00000039650	ebi-a-GCST90018861	Hypertrophic cardiomyopathy	PNKP	Inverse variance weighted	4	-0.00920510135177873	0.0959826759829326	0.923596993155904	-0.197331146278327	0.178920943574769	0.990837135894937	0.820918744110673	1.19592619478077
eqtl-a-ENSG00000039650	ebi-a-GCST90018861	Hypertrophic cardiomyopathy	PNKP	Simple mode	4	-0.0442517721516724	0.139260314514205	0.771498335644767	-0.317201988599514	0.228698444296169	0.956713053443858	0.728183655473218	1.25696293750929
eqtl-a-ENSG00000039650	ebi-a-GCST90018861	Hypertrophic cardiomyopathy	PNKP	Weighted mode	4	-0.0465728780187529	0.0987888327577647	0.669493235785462	-0.240198990223972	0.147053234186466	0.954494996330907	0.786471345385359	1.15841562870206
eqtl-a-ENSG00000040275	ebi-a-GCST90018861	Hypertrophic cardiomyopathy	SPDL1	MR Egger	3	-0.0648154669690373	0.256673526483085	0.842532099512607	-0.567895578875885	0.43826464493781	0.937240399232335	0.566716795497498	1.55001505678345
eqtl-a-ENSG00000040275	ebi-a-GCST90018861	Hypertrophic cardiomyopathy	SPDL1	Weighted median	3	-0.00643451759314061	0.131994486512061	0.961119818767908	-0.265143711156781	0.2522746759705	0.993586139585115	0.767095701843429	1.2869494828393
eqtl-a-ENSG00000040275	ebi-a-GCST90018861	Hypertrophic cardiomyopathy	SPDL1	Inverse variance weighted	3	-0.0143472380948605	0.12523919289559	0.908794923276356	-0.259816056170217	0.231121579980496	0.985755193072373	0.771193429030413	1.26001242242279
eqtl-a-ENSG00000040275	ebi-a-GCST90018861	Hypertrophic cardiomyopathy	SPDL1	Simple mode	3	0.00355091946117714	0.150223329616313	0.983288024699668	-0.290886806586796	0.297988645509151	1.00355723144459	0.747600296658155	1.3471464916302
eqtl-a-ENSG00000040275	ebi-a-GCST90018861	Hypertrophic cardiomyopathy	SPDL1	Weighted mode	3	-0.00559538957206196	0.14346784675681	0.972432609075041	-0.286792369215409	0.275601590071285	0.994420235463865	0.750667574354775	1.31732292493116
eqtl-a-ENSG00000040633	ebi-a-GCST90018861	Hypertrophic cardiomyopathy	PHF23	MR Egger	3	-0.579974456012456	0.348654496823771	0.344582084340551	-1.26333726978705	0.103388357762136	0.55991266878497	0.282708974311332	1.10892198392211
eqtl-a-ENSG00000040633	ebi-a-GCST90018861	Hypertrophic cardiomyopathy	PHF23	Weighted median	3	-0.0837475961144435	0.196281040468515	0.669618351313727	-0.468458435432734	0.300963243203847	0.919663353406565	0.625966492650056	1.35115967632446
eqtl-a-ENSG00000040633	ebi-a-GCST90018861	Hypertrophic cardiomyopathy	PHF23	Inverse variance weighted	3	-0.00853026567917845	0.260690235193843	0.973896402783841	-0.519483126659111	0.502422595300754	0.991506013805929	0.59482791922121	1.65272029715829
eqtl-a-ENSG00000040633	ebi-a-GCST90018861	Hypertrophic cardiomyopathy	PHF23	Simple mode	3	-0.205927303560667	0.260356547321213	0.511874104364842	-0.716226136310244	0.304371529188909	0.813892241200291	0.488592663163342	1.35577267165098
eqtl-a-ENSG00000040633	ebi-a-GCST90018861	Hypertrophic cardiomyopathy	PHF23	Weighted mode	3	-0.0933006061896535	0.194852148387098	0.679301188954727	-0.475210817028365	0.288609604649058	0.910919631055436	0.621753966323934	1.33457061665106
eqtl-a-ENSG00000041353	ebi-a-GCST90018861	Hypertrophic cardiomyopathy	RAB27B	MR Egger	10	-0.190044019352051	0.193060800850286	0.353762368863334	-0.568443189018612	0.188355150314511	0.826922732539303	0.56640654058935	1.20726219877116
eqtl-a-ENSG00000041353	ebi-a-GCST90018861	Hypertrophic cardiomyopathy	RAB27B	Weighted median	10	-0.0568942860281904	0.118740813489675	0.631834166667743	-0.289626280467954	0.175837708411573	0.944693931435659	0.748543260548996	1.19224455168673
eqtl-a-ENSG00000041353	ebi-a-GCST90018861	Hypertrophic cardiomyopathy	RAB27B	Inverse variance weighted	10	-0.0364893078913729	0.110632319521363	0.741532174963504	-0.253328654153244	0.180350038370498	0.96416840283451	0.776212734359449	1.19763650849093
eqtl-a-ENSG00000041353	ebi-a-GCST90018861	Hypertrophic cardiomyopathy	RAB27B	Simple mode	10	-0.145524639424455	0.261894002765462	0.591984215845826	-0.65883688484476	0.367787605995849	0.864568587339117	0.517452841855206	1.44453519577484
eqtl-a-ENSG00000041353	ebi-a-GCST90018861	Hypertrophic cardiomyopathy	RAB27B	Weighted mode	10	-0.0666024718324154	0.120941947462174	0.595243867552878	-0.303648688858276	0.170443745193445	0.935567041675105	0.738120130732566	1.18583094136724
eqtl-a-ENSG00000041515	ebi-a-GCST90018861	Hypertrophic cardiomyopathy	MYO16	MR Egger	3	-0.322707404403231	0.174169037595321	0.315069623230324	-0.664078718090061	0.018663909283599	0.724185716923393	0.514747536918998	1.01883916868237
eqtl-a-ENSG00000041515	ebi-a-GCST90018861	Hypertrophic cardiomyopathy	MYO16	Weighted median	3	-0.133708675219867	0.0918837493304841	0.145615578066195	-0.313800823907615	0.0463834734678823	0.874844891478501	0.730664544576081	1.04747601320942
eqtl-a-ENSG00000041515	ebi-a-GCST90018861	Hypertrophic cardiomyopathy	MYO16	Inverse variance weighted	3	-0.11837252070453	0.0913851306280068	0.195211623634167	-0.297487376735423	0.0607423353263634	0.888365056590248	0.742681958232466	1.06262507796584
eqtl-a-ENSG00000041515	ebi-a-GCST90018861	Hypertrophic cardiomyopathy	MYO16	Simple mode	3	0.0653187364944048	0.256421728221312	0.822730231167716	-0.437267850819367	0.567905323808177	1.06749922112428	0.645798430603672	1.7645669811178
eqtl-a-ENSG00000041515	ebi-a-GCST90018861	Hypertrophic cardiomyopathy	MYO16	Weighted mode	3	-0.151844294968065	0.0986068513351584	0.263475679643534	-0.345113723584976	0.0414251336488453	0.859122039952029	0.708139816689803	1.04229512609747
eqtl-a-ENSG00000041802	ebi-a-GCST90018861	Hypertrophic cardiomyopathy	LSG1	MR Egger	3	0.359531701248846	0.224917037408799	0.3558823420326	-0.0813056920724008	0.800369094570093	1.43265834532821	0.921911827227939	2.22636251517696
eqtl-a-ENSG00000041802	ebi-a-GCST90018861	Hypertrophic cardiomyopathy	LSG1	Weighted median	3	-0.139315138902439	0.0846940199264979	0.0999856970837281	-0.305315417958375	0.026685140153497	0.869953828960226	0.736890909105597	1.0270443768144
eqtl-a-ENSG00000041802	ebi-a-GCST90018861	Hypertrophic cardiomyopathy	LSG1	Inverse variance weighted	3	-0.146051118723868	0.142151943915481	0.304218206699767	-0.42466892879821	0.132566691350474	0.864113529674692	0.653986265311504	1.14175515874358
eqtl-a-ENSG00000041802	ebi-a-GCST90018861	Hypertrophic cardiomyopathy	LSG1	Simple mode	3	-0.167247959450901	0.102262851207858	0.24358005259276	-0.367683147818302	0.0331872289165	0.84598981415788	0.692336515274066	1.03374406790543
eqtl-a-ENSG00000041802	ebi-a-GCST90018861	Hypertrophic cardiomyopathy	LSG1	Weighted mode	3	-0.126113681292102	0.0928046485344335	0.307131126830596	-0.308010792419591	0.0557834298353882	0.881514629365029	0.734907386537393	1.05736866443242
eqtl-a-ENSG00000042317	ebi-a-GCST90018861	Hypertrophic cardiomyopathy	SPATA7	MR Egger	3	-0.354623544347346	0.37304281615975	0.516111187463396	-1.08578746402046	0.376540375325764	0.701437453605744	0.337635805134757	1.45723437454905
eqtl-a-ENSG00000042317	ebi-a-GCST90018861	Hypertrophic cardiomyopathy	SPATA7	Weighted median	3	-0.0403965089734139	0.131055178940987	0.757899365692693	-0.297264659697749	0.216471641750921	0.96040855303551	0.742847384579087	1.24168787276057
eqtl-a-ENSG00000042317	ebi-a-GCST90018861	Hypertrophic cardiomyopathy	SPATA7	Inverse variance weighted	3	-0.0123121553863896	0.148822268532774	0.934065753962331	-0.304003801710626	0.279379490937847	0.987763329088953	0.737858061322426	1.32230905296912
eqtl-a-ENSG00000042317	ebi-a-GCST90018861	Hypertrophic cardiomyopathy	SPATA7	Simple mode	3	0.0390441473288118	0.233710785802811	0.882685177888105	-0.419028992844698	0.497117287502322	1.03981638775285	0.657685126828651	1.64397532517272
eqtl-a-ENSG00000042317	ebi-a-GCST90018861	Hypertrophic cardiomyopathy	SPATA7	Weighted mode	3	-0.0600797517368794	0.13816494165267	0.706100525709474	-0.330883037376112	0.210723533902353	0.941689429221855	0.718289177114438	1.23457099085164
eqtl-a-ENSG00000042445	ebi-a-GCST90018861	Hypertrophic cardiomyopathy	RETSAT	MR Egger	3	0.563749740766371	0.848193042386043	0.626556481758957	-1.09870862231027	2.22620810384301	1.75724939145124	0.333301223665925	9.26466872756174
eqtl-a-ENSG00000042445	ebi-a-GCST90018861	Hypertrophic cardiomyopathy	RETSAT	Weighted median	3	0.157147506944009	0.130926964072129	0.230035090694995	-0.0994693426373638	0.413764356525382	1.17016820910761	0.905317704096225	1.51250067397397
eqtl-a-ENSG00000042445	ebi-a-GCST90018861	Hypertrophic cardiomyopathy	RETSAT	Inverse variance weighted	3	0.146972091755511	0.132867750982612	0.268660202905189	-0.113448700170409	0.407392883681431	1.15832163585535	0.892749993159009	1.50289445239082
eqtl-a-ENSG00000042445	ebi-a-GCST90018861	Hypertrophic cardiomyopathy	RETSAT	Simple mode	3	0.0945632797539623	0.224102408806782	0.7140818866883	-0.34467744150733	0.533804001015255	1.09917871669105	0.708448832804487	1.70540735658184
eqtl-a-ENSG00000042445	ebi-a-GCST90018861	Hypertrophic cardiomyopathy	RETSAT	Weighted mode	3	0.165617508594303	0.143710097381467	0.368287670644909	-0.116054282273371	0.447289299461978	1.18012162900579	0.890426887589869	1.56406671750096
eqtl-a-ENSG00000042493	ebi-a-GCST90018861	Hypertrophic cardiomyopathy	CAPG	MR Egger	4	0.750628296124403	0.533971568528202	0.295019691469172	-0.295955978190872	1.79721257043968	2.11833053745525	0.743820171609078	6.03280797858464
eqtl-a-ENSG00000042493	ebi-a-GCST90018861	Hypertrophic cardiomyopathy	CAPG	Weighted median	4	-0.0289264469221285	0.125162910156634	0.817229056323688	-0.274245750829132	0.216392856984875	0.971487917765234	0.760145245980637	1.24159005052552
eqtl-a-ENSG00000042493	ebi-a-GCST90018861	Hypertrophic cardiomyopathy	CAPG	Inverse variance weighted	4	-0.105823143626047	0.21445609550517	0.621695374486398	-0.52615709081618	0.314510803564085	0.899583731124837	0.590871276939409	1.3695891489196
eqtl-a-ENSG00000042493	ebi-a-GCST90018861	Hypertrophic cardiomyopathy	CAPG	Simple mode	4	0.180350870667986	0.212508324031321	0.458412323027401	-0.236165444433402	0.596867185769375	1.1976375052812	0.789650019924979	1.81641937296786
eqtl-a-ENSG00000042493	ebi-a-GCST90018861	Hypertrophic cardiomyopathy	CAPG	Weighted mode	4	-0.00670076486564097	0.136834528679625	0.964021186360386	-0.274896441077706	0.261494911346424	0.993321635198804	0.759650787768591	1.29887033205394
eqtl-a-ENSG00000042753	ebi-a-GCST90018861	Hypertrophic cardiomyopathy	AP2S1	Inverse variance weighted	2	-0.858566495575522	0.391460112977104	0.0282899968269346	-1.62582831701065	-0.0913046741403982	0.423769122028126	0.196748637446823	0.912739580384768
eqtl-a-ENSG00000042832	ebi-a-GCST90018861	Hypertrophic cardiomyopathy	TG	MR Egger	3	-0.0831842901641182	0.379737527377761	0.862712322495213	-0.82746984382453	0.661101263496294	0.920181551184078	0.437153956020248	1.93692422424359
eqtl-a-ENSG00000042832	ebi-a-GCST90018861	Hypertrophic cardiomyopathy	TG	Weighted median	3	0.0483460119959556	0.133944138019081	0.718143101707928	-0.214184498521444	0.310876522513355	1.04953374376987	0.80719944417946	1.36462071084716
eqtl-a-ENSG00000042832	ebi-a-GCST90018861	Hypertrophic cardiomyopathy	TG	Inverse variance weighted	3	0.0675560204344002	0.143653341714438	0.638161315443869	-0.214004529325899	0.349116570194699	1.06989019363253	0.807344728287013	1.41781445561643
eqtl-a-ENSG00000042832	ebi-a-GCST90018861	Hypertrophic cardiomyopathy	TG	Simple mode	3	0.224182817978662	0.309345087131555	0.543950600665772	-0.382133552799185	0.83049918875651	1.25129975861148	0.682403910166944	2.29446382497734
eqtl-a-ENSG00000042832	ebi-a-GCST90018861	Hypertrophic cardiomyopathy	TG	Weighted mode	3	0.0321174579708103	0.126899725407294	0.823834960184939	-0.216606003827485	0.280840919769106	1.0326387898389	0.805247171116097	1.3242429263079
eqtl-a-ENSG00000042980	ebi-a-GCST90018861	Hypertrophic cardiomyopathy	ADAM28	MR Egger	4	0.605195495837214	0.343241950322637	0.219924705171854	-0.0675587267951546	1.27794971846958	1.83161024606575	0.934672828664484	3.58927315591977
eqtl-a-ENSG00000042980	ebi-a-GCST90018861	Hypertrophic cardiomyopathy	ADAM28	Weighted median	4	0.230528814128949	0.168160510364293	0.170410635825095	-0.0990657861850656	0.560123414442963	1.25926575140866	0.90568312462604	1.75088857190044
eqtl-a-ENSG00000042980	ebi-a-GCST90018861	Hypertrophic cardiomyopathy	ADAM28	Inverse variance weighted	4	0.175379324561522	0.20085546635581	0.382574882024887	-0.218297389495866	0.569056038618909	1.19169817127447	0.803886338761958	1.76659866319665
eqtl-a-ENSG00000042980	ebi-a-GCST90018861	Hypertrophic cardiomyopathy	ADAM28	Simple mode	4	0.281918216130039	0.297792218519296	0.413636395358421	-0.301754532167781	0.865590964427859	1.32567029710604	0.739519570877626	2.3764100448939
eqtl-a-ENSG00000042980	ebi-a-GCST90018861	Hypertrophic cardiomyopathy	ADAM28	Weighted mode	4	0.233779797810844	0.165129109222559	0.251812031419258	-0.0898732562653716	0.557432851887059	1.26336626555846	0.914047027663836	1.74618402844163
eqtl-a-ENSG00000043462	ebi-a-GCST90018861	Hypertrophic cardiomyopathy	LCP2	MR Egger	3	-0.290376289144736	0.556400429528528	0.693785333365089	-1.38092113102065	0.800168552731179	0.747982057088676	0.251346922947621	2.22591608110993
eqtl-a-ENSG00000043462	ebi-a-GCST90018861	Hypertrophic cardiomyopathy	LCP2	Weighted median	3	0.152355702570597	0.163789235458797	0.352270842331028	-0.168671198928645	0.47338260406984	1.16457440487682	0.84478662447323	1.60541550399178
eqtl-a-ENSG00000043462	ebi-a-GCST90018861	Hypertrophic cardiomyopathy	LCP2	Inverse variance weighted	3	0.119897278954454	0.203804794313409	0.556334506951745	-0.279560117899828	0.519354675808735	1.12738103987218	0.75611627032658	1.68094254672542
eqtl-a-ENSG00000043462	ebi-a-GCST90018861	Hypertrophic cardiomyopathy	LCP2	Simple mode	3	0.289864636128443	0.216221366433465	0.31203611953082	-0.133929242081148	0.713658514338034	1.33624659627002	0.874651950965603	2.04144627365432
eqtl-a-ENSG00000043462	ebi-a-GCST90018861	Hypertrophic cardiomyopathy	LCP2	Weighted mode	3	0.152580201803282	0.172899153810004	0.470606240823715	-0.186302139664325	0.49146254327089	1.16483588028654	0.830022774289995	1.63470529969923
eqtl-a-ENSG00000043514	ebi-a-GCST90018861	Hypertrophic cardiomyopathy	TRIT1	MR Egger	3	0.0546890349216556	0.405720519604643	0.914701073520724	-0.740523183503445	0.849901253346757	1.05621211851854	0.476864362677827	2.33941583103605
eqtl-a-ENSG00000043514	ebi-a-GCST90018861	Hypertrophic cardiomyopathy	TRIT1	Weighted median	3	-0.192940276613084	0.0971023734921242	0.046924838595929	-0.383260928657647	-0.00261962456852058	0.8245312164655	0.681635017969589	0.997383803653714
eqtl-a-ENSG00000043514	ebi-a-GCST90018861	Hypertrophic cardiomyopathy	TRIT1	Inverse variance weighted	3	-0.204556414958199	0.0945493039336422	0.0305035596690824	-0.389873050668138	-0.0192397792482605	0.815008761935305	0.677142831872015	0.980944123996671
eqtl-a-ENSG00000043514	ebi-a-GCST90018861	Hypertrophic cardiomyopathy	TRIT1	Simple mode	3	-0.251291001363438	0.164267968047728	0.265705130461117	-0.573256218736985	0.07067421601011	0.777795998927018	0.563686959040203	1.07323152725932
eqtl-a-ENSG00000043514	ebi-a-GCST90018861	Hypertrophic cardiomyopathy	TRIT1	Weighted mode	3	-0.181374046723551	0.10820678712923	0.235694297902242	-0.393459349496842	0.0307112560497394	0.834123299249899	0.674718744675867	1.03118771168241
eqtl-a-ENSG00000044115	ebi-a-GCST90018861	Hypertrophic cardiomyopathy	CTNNA1	MR Egger	7	0.29152812910405	0.310367797039377	0.390701520267555	-0.31679275309313	0.89984901130123	1.33847128295892	0.72848171506433	2.4592317669188
eqtl-a-ENSG00000044115	ebi-a-GCST90018861	Hypertrophic cardiomyopathy	CTNNA1	Weighted median	7	0.0799370660748208	0.111756791500792	0.47443787822535	-0.139106245266732	0.298980377416374	1.08321889431293	0.870135575760668	1.34848316248967
eqtl-a-ENSG00000044115	ebi-a-GCST90018861	Hypertrophic cardiomyopathy	CTNNA1	Inverse variance weighted	7	0.0413909078390325	0.105380641343152	0.694485485598352	-0.165155149193545	0.24793696487161	1.04225945331318	0.847762164267927	1.28137915774851
eqtl-a-ENSG00000044115	ebi-a-GCST90018861	Hypertrophic cardiomyopathy	CTNNA1	Simple mode	7	0.209402519500685	0.167749709140283	0.258422086159971	-0.11938691041427	0.538191949415641	1.23294118153065	0.887464365121662	1.71290703813872
eqtl-a-ENSG00000044115	ebi-a-GCST90018861	Hypertrophic cardiomyopathy	CTNNA1	Weighted mode	7	0.0776241585145614	0.0987568097202606	0.461763655410298	-0.115939188537149	0.271187505566272	1.08071640427252	0.890529376044971	1.31152096481177
eqtl-a-ENSG00000044574	ebi-a-GCST90018861	Hypertrophic cardiomyopathy	HSPA5	MR Egger	5	-0.136101792943351	0.373616680718781	0.739809584831366	-0.868390487152162	0.596186901265459	0.872753787790034	0.419626400093643	1.81518411122816
eqtl-a-ENSG00000044574	ebi-a-GCST90018861	Hypertrophic cardiomyopathy	HSPA5	Weighted median	5	0.0670075612000473	0.29517960494433	0.820419024472419	-0.511544464490839	0.645559586890933	1.06930356336219	0.599568850547549	1.90705389310146
eqtl-a-ENSG00000044574	ebi-a-GCST90018861	Hypertrophic cardiomyopathy	HSPA5	Inverse variance weighted	5	0.0634261503069992	0.238936803531285	0.790661611251607	-0.404889984614319	0.531742285228318	1.06548079746616	0.667050192606048	1.7018949133856
eqtl-a-ENSG00000044574	ebi-a-GCST90018861	Hypertrophic cardiomyopathy	HSPA5	Simple mode	5	0.104665970652753	0.409286891394478	0.810773266788921	-0.697536336480425	0.906868277785931	1.11033966237275	0.497810231173598	2.47655449533763
eqtl-a-ENSG00000044574	ebi-a-GCST90018861	Hypertrophic cardiomyopathy	HSPA5	Weighted mode	5	0.118288833822495	0.338077010035873	0.744069066171043	-0.544342105847817	0.780919773492806	1.12556916686652	0.580223383370748	2.1834796488908
eqtl-a-ENSG00000047056	ebi-a-GCST90018861	Hypertrophic cardiomyopathy	WDR37	MR Egger	4	-0.127027259671289	0.293043089524373	0.706943381401735	-0.701391715139059	0.447337195796482	0.880709664413978	0.495894679194113	1.56414163235771
eqtl-a-ENSG00000047056	ebi-a-GCST90018861	Hypertrophic cardiomyopathy	WDR37	Weighted median	4	-0.121860256024909	0.188576289463211	0.518142086778513	-0.491469783372802	0.247749271322984	0.885272071297346	0.611726627489546	1.28113867371661
eqtl-a-ENSG00000047056	ebi-a-GCST90018861	Hypertrophic cardiomyopathy	WDR37	Inverse variance weighted	4	-0.133051771455073	0.170851960177467	0.436124211806939	-0.467921613402907	0.201818070492762	0.875419769180315	0.626302615464238	1.22362537429875
eqtl-a-ENSG00000047056	ebi-a-GCST90018861	Hypertrophic cardiomyopathy	WDR37	Simple mode	4	-0.11083073843583	0.266982170634928	0.705953388077983	-0.63411579288029	0.41245431600863	0.895090240481998	0.530404268268069	1.51052053412435
eqtl-a-ENSG00000047056	ebi-a-GCST90018861	Hypertrophic cardiomyopathy	WDR37	Weighted mode	4	-0.119369782836636	0.188801534342305	0.572120979849031	-0.489420790147554	0.250681224474281	0.887479565366645	0.612981336210832	1.28490042423163
eqtl-a-ENSG00000047188	ebi-a-GCST90018861	Hypertrophic cardiomyopathy	YTHDC2	MR Egger	4	0.491158769340942	0.269989687243805	0.21050034513342	-0.038021017656916	1.0203385563388	1.63420879426256	0.962692707133533	2.77413380558064
eqtl-a-ENSG00000047188	ebi-a-GCST90018861	Hypertrophic cardiomyopathy	YTHDC2	Weighted median	4	0.156773053758601	0.131863734250868	0.234478243842843	-0.101679865373099	0.415225972890302	1.16973011792168	0.903318688976443	1.51471298609295
eqtl-a-ENSG00000047188	ebi-a-GCST90018861	Hypertrophic cardiomyopathy	YTHDC2	Inverse variance weighted	4	0.160692135197906	0.155517645910129	0.301476307359826	-0.144122450785946	0.465506721181758	1.17432338032147	0.865781725915294	1.59282110062064
eqtl-a-ENSG00000047188	ebi-a-GCST90018861	Hypertrophic cardiomyopathy	YTHDC2	Simple mode	4	-0.229064235490737	0.342082513171514	0.551031020540263	-0.899545961306905	0.441417490325431	0.795277446827254	0.406754300011302	1.55490972661998
eqtl-a-ENSG00000047188	ebi-a-GCST90018861	Hypertrophic cardiomyopathy	YTHDC2	Weighted mode	4	0.164461031370293	0.142077166268622	0.330839953211352	-0.114010214516206	0.442932277256792	1.17875763408683	0.892248841945605	1.55726686838636
eqtl-a-ENSG00000047365	ebi-a-GCST90018861	Hypertrophic cardiomyopathy	ARAP2	MR Egger	4	-0.125368629840987	0.256760973800325	0.673644978859817	-0.628620138489624	0.37788287880765	0.882171647844709	0.533327211199272	1.45919203055678
eqtl-a-ENSG00000047365	ebi-a-GCST90018861	Hypertrophic cardiomyopathy	ARAP2	Weighted median	4	-0.0480622605233205	0.2095920625192	0.818625368720555	-0.458862703060952	0.362738182014311	0.953074446316439	0.632002010884574	1.43725950958609
eqtl-a-ENSG00000047365	ebi-a-GCST90018861	Hypertrophic cardiomyopathy	ARAP2	Inverse variance weighted	4	0.014188343164999	0.193683272353963	0.941602891901926	-0.365430870648769	0.393807556978767	1.01428947543963	0.693897606346024	1.48261520227032
eqtl-a-ENSG00000047365	ebi-a-GCST90018861	Hypertrophic cardiomyopathy	ARAP2	Simple mode	4	-0.0265996488805196	0.375970397370249	0.948049572819846	-0.763501627726208	0.710302329965169	0.973751005803117	0.466031697060671	2.03460628811937
eqtl-a-ENSG00000047365	ebi-a-GCST90018861	Hypertrophic cardiomyopathy	ARAP2	Weighted mode	4	-0.0491575499831667	0.217638652006365	0.835817449301133	-0.475729307915642	0.377414207949308	0.952031125394447	0.621431676117755	1.4585083100078
eqtl-a-ENSG00000047410	ebi-a-GCST90018861	Hypertrophic cardiomyopathy	TPR	MR Egger	4	-0.101399115098496	0.234018927866916	0.707055791563701	-0.560076213717651	0.357277983520659	0.903572331549873	0.571165531541404	1.4294331734955
eqtl-a-ENSG00000047410	ebi-a-GCST90018861	Hypertrophic cardiomyopathy	TPR	Weighted median	4	0.0570091443038392	0.147066297265417	0.698280627251453	-0.231240798336379	0.345259086944057	1.05866549111015	0.793548357902487	1.41235579521573
eqtl-a-ENSG00000047410	ebi-a-GCST90018861	Hypertrophic cardiomyopathy	TPR	Inverse variance weighted	4	0.101227269019788	0.144985431532688	0.485058851371757	-0.182944176784281	0.385398714823857	1.10652809274384	0.832814644831066	1.47020039528686
eqtl-a-ENSG00000047410	ebi-a-GCST90018861	Hypertrophic cardiomyopathy	TPR	Simple mode	4	0.0231869548187005	0.330102132150417	0.948421447465771	-0.623813224196117	0.670187133833518	1.02345786204137	0.535897040921216	1.95460305877728
eqtl-a-ENSG00000047410	ebi-a-GCST90018861	Hypertrophic cardiomyopathy	TPR	Weighted mode	4	0.0279369972441847	0.158749480972115	0.871517082054297	-0.283211985461162	0.339085979949531	1.02833089470022	0.753360069549571	1.40366402698674
eqtl-a-ENSG00000047579	ebi-a-GCST90018861	Hypertrophic cardiomyopathy	DTNBP1	MR Egger	3	0.160686769428861	0.355732749895403	0.729900001378728	-0.536549420366129	0.857922959223851	1.17431707919033	0.584762544865031	2.35825740651087
eqtl-a-ENSG00000047579	ebi-a-GCST90018861	Hypertrophic cardiomyopathy	DTNBP1	Weighted median	3	-0.0377978951351554	0.124950252267044	0.762268226109046	-0.282700389578561	0.20710459930825	0.962907529522995	0.75374558406468	1.23011123383578
eqtl-a-ENSG00000047579	ebi-a-GCST90018861	Hypertrophic cardiomyopathy	DTNBP1	Inverse variance weighted	3	-0.0549853459306113	0.126033841674989	0.662637611491297	-0.30201167561359	0.192040983752367	0.946499017914143	0.739329432714367	1.21172017678693
eqtl-a-ENSG00000047579	ebi-a-GCST90018861	Hypertrophic cardiomyopathy	DTNBP1	Simple mode	3	-0.0841375927408194	0.186822723273631	0.696561684666499	-0.450310130357136	0.282034944875497	0.919304757731431	0.637430434436026	1.32582504996859
eqtl-a-ENSG00000047579	ebi-a-GCST90018861	Hypertrophic cardiomyopathy	DTNBP1	Weighted mode	3	-0.023899108163473	0.140196433319965	0.880326682872841	-0.298684117470604	0.250885901143658	0.976384213985194	0.741793692097912	1.28516344028665
eqtl-a-ENSG00000047597	ebi-a-GCST90018861	Hypertrophic cardiomyopathy	XK	MR Egger	4	3.67246555060062	2.12080138440038	0.225476746069172	-0.484305162824129	7.82923626402536	39.3488028234707	0.61612515472901	2513.00936466614
eqtl-a-ENSG00000047597	ebi-a-GCST90018861	Hypertrophic cardiomyopathy	XK	Weighted median	4	0.810881728446688	0.386712650760434	0.0360060986702959	0.0529249329562371	1.56883852393714	2.24989090516321	1.05435049517385	4.8010686278489
eqtl-a-ENSG00000047597	ebi-a-GCST90018861	Hypertrophic cardiomyopathy	XK	Inverse variance weighted	4	0.486180737863745	0.359312233058272	0.176027814790134	-0.218071238930469	1.19043271465796	1.62609386638547	0.804068158670547	3.28850388338763
eqtl-a-ENSG00000047597	ebi-a-GCST90018861	Hypertrophic cardiomyopathy	XK	Simple mode	4	0.842452634414958	0.660155497041836	0.291738835266767	-0.451452139787041	2.13635740861696	2.3220551508003	0.636702898374583	8.46853396949049
eqtl-a-ENSG00000047597	ebi-a-GCST90018861	Hypertrophic cardiomyopathy	XK	Weighted mode	4	0.91246679733901	0.524008015505892	0.179995337239862	-0.114588913052539	1.93952250773056	2.49045841848048	0.891732648221409	6.95542901401125
eqtl-a-ENSG00000047617	ebi-a-GCST90018861	Hypertrophic cardiomyopathy	ANO2	MR Egger	3	-0.821082220752939	2.73739020346523	0.814481612017361	-6.18636701954479	4.54420257803891	0.43995526805339	0.00205728727757126	94.0853715463787
eqtl-a-ENSG00000047617	ebi-a-GCST90018861	Hypertrophic cardiomyopathy	ANO2	Weighted median	3	-0.256880992009467	0.408189295267166	0.529140695277077	-1.05693201073311	0.543170026714177	0.773460256239297	0.34752036522408	1.72145528103372
eqtl-a-ENSG00000047617	ebi-a-GCST90018861	Hypertrophic cardiomyopathy	ANO2	Inverse variance weighted	3	-0.244571240734128	0.346094183121818	0.479777208569019	-0.922915839652891	0.433773358184635	0.783040202019414	0.397358715945215	1.54306910449938
eqtl-a-ENSG00000047617	ebi-a-GCST90018861	Hypertrophic cardiomyopathy	ANO2	Simple mode	3	-0.301055617266415	0.466584419747712	0.58491333229684	-1.21556107997193	0.613449845439101	0.740036612788666	0.296543582942569	1.84679156713968
eqtl-a-ENSG00000047617	ebi-a-GCST90018861	Hypertrophic cardiomyopathy	ANO2	Weighted mode	3	-0.2974396086441	0.4367159078197	0.566099066518438	-1.15340278797071	0.558523570682511	0.742717435579406	0.315561152674794	1.74808966324869
eqtl-a-ENSG00000047644	ebi-a-GCST90018861	Hypertrophic cardiomyopathy	WWC3	MR Egger	5	-0.306871955183783	0.845975957296418	0.740847318125119	-1.96498483148476	1.3512409211172	0.735744803184175	0.140158012588641	3.8622152627212
eqtl-a-ENSG00000047644	ebi-a-GCST90018861	Hypertrophic cardiomyopathy	WWC3	Weighted median	5	0.969293526306227	0.360766300579773	0.00721481375198679	0.262191577169871	1.67639547544258	2.63608147913873	1.29977552589557	5.34625050727147
eqtl-a-ENSG00000047644	ebi-a-GCST90018861	Hypertrophic cardiomyopathy	WWC3	Inverse variance weighted	5	1.02855163975643	0.300190211230694	0.000611789742774073	0.440178825744269	1.61692445376859	2.79701181885086	1.55298490736354	5.03757317775405
eqtl-a-ENSG00000047644	ebi-a-GCST90018861	Hypertrophic cardiomyopathy	WWC3	Simple mode	5	1.1494252187205	0.566562002484414	0.112369619518255	0.0389636938510483	2.25988674358995	3.15637816111994	1.03973273427337	9.58200388194706
eqtl-a-ENSG00000047644	ebi-a-GCST90018861	Hypertrophic cardiomyopathy	WWC3	Weighted mode	5	0.869072472177691	0.413293153626041	0.103326336350917	0.0590178910706506	1.67912705328473	2.38469795371998	1.06079421931471	5.36087417043996
eqtl-a-ENSG00000048162	ebi-a-GCST90018861	Hypertrophic cardiomyopathy	NOP16	MR Egger	3	-1.28971889437485	0.96829837606089	0.40998422892743	-3.1875837114542	0.60814592270449	0.275348174132336	0.041271474346052	1.83702225809299
eqtl-a-ENSG00000048162	ebi-a-GCST90018861	Hypertrophic cardiomyopathy	NOP16	Weighted median	3	-0.0583959072692386	0.245185114869922	0.811748711333952	-0.538958732414285	0.422166917875808	0.94327642350829	0.583355365268453	1.52526309711256
eqtl-a-ENSG00000048162	ebi-a-GCST90018861	Hypertrophic cardiomyopathy	NOP16	Inverse variance weighted	3	-0.00822762380821894	0.24593536733293	0.973312217134659	-0.490260943780761	0.473805696164323	0.991806130452656	0.612466553992482	1.60609488631039
eqtl-a-ENSG00000048162	ebi-a-GCST90018861	Hypertrophic cardiomyopathy	NOP16	Simple mode	3	0.00463304809717024	0.391851146560904	0.991639822244485	-0.763395199162201	0.772661295356542	1.00464379725855	0.466081298784444	2.16552168474127
eqtl-a-ENSG00000048162	ebi-a-GCST90018861	Hypertrophic cardiomyopathy	NOP16	Weighted mode	3	-0.0709087745558652	0.25864504744745	0.809686353175337	-0.577853067552867	0.436035518441137	0.931546869028365	0.561101721834694	1.54656372530649
eqtl-a-ENSG00000048392	ebi-a-GCST90018861	Hypertrophic cardiomyopathy	RRM2B	MR Egger	3	-0.852294721691638	0.421441906007792	0.292349246729103	-1.67832085746691	-0.0262685859163664	0.42643525810236	0.186687187399305	0.974073432066197
eqtl-a-ENSG00000048392	ebi-a-GCST90018861	Hypertrophic cardiomyopathy	RRM2B	Weighted median	3	-0.130189424398564	0.181550098692655	0.473312910196809	-0.486027617836167	0.225648769039039	0.877929113974418	0.615064820319518	1.25313544800613
eqtl-a-ENSG00000048392	ebi-a-GCST90018861	Hypertrophic cardiomyopathy	RRM2B	Inverse variance weighted	3	-0.0311520400806024	0.255252860323226	0.902864295860976	-0.531447646314126	0.469143566152921	0.969328185136474	0.587753494329801	1.5986244906487
eqtl-a-ENSG00000048392	ebi-a-GCST90018861	Hypertrophic cardiomyopathy	RRM2B	Simple mode	3	-0.107743391088425	0.235949585926788	0.692729418263102	-0.570204579504929	0.354717797328078	0.897857965227033	0.565409755618861	1.42577823907419
eqtl-a-ENSG00000048392	ebi-a-GCST90018861	Hypertrophic cardiomyopathy	RRM2B	Weighted mode	3	-0.14335736301881	0.185726256193137	0.52091574278596	-0.507380825157359	0.220666099119739	0.866444378384126	0.602070443247756	1.24690701769681
eqtl-a-ENSG00000048462	ebi-a-GCST90018861	Hypertrophic cardiomyopathy	TNFRSF17	MR Egger	3	1.83253889769378	2.11780459839457	0.545892489189572	-2.31835811515957	5.98343591054713	6.24973396782118	0.0984350720495751	396.801402744608
eqtl-a-ENSG00000048462	ebi-a-GCST90018861	Hypertrophic cardiomyopathy	TNFRSF17	Weighted median	3	-0.489119141439346	0.413366580781265	0.236707077769467	-1.29931763977062	0.321079356891932	0.613166269130042	0.272717821352764	1.37861497915286
eqtl-a-ENSG00000048462	ebi-a-GCST90018861	Hypertrophic cardiomyopathy	TNFRSF17	Inverse variance weighted	3	-0.607390322997142	0.51110996335807	0.234685685684986	-1.60916585117896	0.394385205184675	0.54477069117475	0.200054419653432	1.48347187968723
eqtl-a-ENSG00000048462	ebi-a-GCST90018861	Hypertrophic cardiomyopathy	TNFRSF17	Simple mode	3	-0.247989323502886	0.622511162574047	0.728862312591726	-1.46811120214802	0.972132555142246	0.780368274833192	0.230360178343778	2.64357602405277
eqtl-a-ENSG00000048462	ebi-a-GCST90018861	Hypertrophic cardiomyopathy	TNFRSF17	Weighted mode	3	-0.461908561133507	0.434903845618703	0.399481447004984	-1.31432009854617	0.390502976279152	0.630079951104451	0.268656921389264	1.47772386704515
eqtl-a-ENSG00000048471	ebi-a-GCST90018861	Hypertrophic cardiomyopathy	SNX29	MR Egger	6	-0.179642462326342	0.216392547362958	0.453117356622519	-0.603771855157739	0.244486930505055	0.835568905373526	0.546745497131809	1.27696597281495
eqtl-a-ENSG00000048471	ebi-a-GCST90018861	Hypertrophic cardiomyopathy	SNX29	Weighted median	6	-0.00442045604715351	0.132672070425776	0.973420470840836	-0.264457714081675	0.255616801987368	0.995589299788304	0.767622107787045	1.29125782569038
eqtl-a-ENSG00000048471	ebi-a-GCST90018861	Hypertrophic cardiomyopathy	SNX29	Inverse variance weighted	6	0.0243524550222339	0.112177198927409	0.828138853710065	-0.195514854875488	0.244219764919955	1.02465139778586	0.822411126658556	1.2766248570229
eqtl-a-ENSG00000048471	ebi-a-GCST90018861	Hypertrophic cardiomyopathy	SNX29	Simple mode	6	-0.00283271641078758	0.181554199335666	0.988154878800817	-0.358678947108693	0.353013514287118	0.997171291944606	0.698598602452596	1.42335037886931
eqtl-a-ENSG00000048471	ebi-a-GCST90018861	Hypertrophic cardiomyopathy	SNX29	Weighted mode	6	-0.0169980175431133	0.149155965227918	0.913703040828207	-0.309343709389832	0.275347674303606	0.98314563367681	0.733928468563446	1.31698847833182
eqtl-a-ENSG00000049089	ebi-a-GCST90018861	Hypertrophic cardiomyopathy	COL9A2	MR Egger	4	-0.0233844117556818	0.263233727114695	0.937307617341121	-0.539322516900484	0.492553693389121	0.976886884783087	0.583143188232324	1.63648998208139
eqtl-a-ENSG00000049089	ebi-a-GCST90018861	Hypertrophic cardiomyopathy	COL9A2	Weighted median	4	0.0617978511545235	0.14216399088053	0.663784465749366	-0.216843570971316	0.340439273280363	1.06374728770591	0.805055893567107	1.40556488207034
eqtl-a-ENSG00000049089	ebi-a-GCST90018861	Hypertrophic cardiomyopathy	COL9A2	Inverse variance weighted	4	0.0767957295555997	0.140804091902512	0.585472688504573	-0.199180290573324	0.352771749684524	1.07982147824929	0.819402149531597	1.42300630472476
eqtl-a-ENSG00000049089	ebi-a-GCST90018861	Hypertrophic cardiomyopathy	COL9A2	Simple mode	4	0.113616662854845	0.293626812663865	0.724614832273252	-0.46189188996633	0.689125215676019	1.12032258129944	0.63009045536021	1.99197222476876
eqtl-a-ENSG00000049089	ebi-a-GCST90018861	Hypertrophic cardiomyopathy	COL9A2	Weighted mode	4	0.0572505222677293	0.149175220395753	0.72672515186654	-0.235132909707946	0.349633954243405	1.058921060474	0.790465782070405	1.41854819999725
eqtl-a-ENSG00000049239	ebi-a-GCST90018861	Hypertrophic cardiomyopathy	H6PD	MR Egger	5	0.102883592940201	0.17608494524951	0.600062726494194	-0.24224289974884	0.448010085629241	1.10836238036034	0.784865510760872	1.56519448154515
eqtl-a-ENSG00000049239	ebi-a-GCST90018861	Hypertrophic cardiomyopathy	H6PD	Weighted median	5	0.0815546941193716	0.105928244773974	0.441356198317605	-0.126064665637617	0.28917405387636	1.08497255757979	0.881557838440477	1.33532412664346
eqtl-a-ENSG00000049239	ebi-a-GCST90018861	Hypertrophic cardiomyopathy	H6PD	Inverse variance weighted	5	0.0739918480464854	0.101620002504728	0.466538374149982	-0.125183356862782	0.273167052955753	1.07679802745298	0.882335105554873	1.31411975407853
eqtl-a-ENSG00000049239	ebi-a-GCST90018861	Hypertrophic cardiomyopathy	H6PD	Simple mode	5	-0.112142654942392	0.295036153976191	0.723193595453994	-0.690413516735725	0.466128206850942	0.893916726764969	0.50136870184512	1.59381132378113
eqtl-a-ENSG00000049239	ebi-a-GCST90018861	Hypertrophic cardiomyopathy	H6PD	Weighted mode	5	0.080846745828332	0.106511516822244	0.490096874647098	-0.127915827143267	0.289609318799931	1.0842047249368	0.879927442034072	1.33590547290803
eqtl-a-ENSG00000049245	ebi-a-GCST90018861	Hypertrophic cardiomyopathy	VAMP3	MR Egger	3	-0.0909179279891826	0.223494028277796	0.754037618444066	-0.528966223413663	0.347130367435297	0.913092647173754	0.589213770342328	1.41500118342173
eqtl-a-ENSG00000049245	ebi-a-GCST90018861	Hypertrophic cardiomyopathy	VAMP3	Weighted median	3	-0.164931030092516	0.138221391842639	0.232776139665198	-0.435844958104089	0.105982897919057	0.847952185254941	0.646717986545695	1.1118028622014
eqtl-a-ENSG00000049245	ebi-a-GCST90018861	Hypertrophic cardiomyopathy	VAMP3	Inverse variance weighted	3	-0.181784134594866	0.139000940084685	0.19094431466867	-0.454225977160848	0.0906577079711154	0.833781305530226	0.634939235267209	1.09489416756412
eqtl-a-ENSG00000049245	ebi-a-GCST90018861	Hypertrophic cardiomyopathy	VAMP3	Simple mode	3	-0.119885691085058	0.211137555925723	0.627408668508287	-0.533715300699476	0.29394391852936	0.887021825424625	0.586422182588828	1.34170865656238
eqtl-a-ENSG00000049245	ebi-a-GCST90018861	Hypertrophic cardiomyopathy	VAMP3	Weighted mode	3	-0.166458877521516	0.145802172023821	0.371853760359199	-0.452231134688205	0.119313379645173	0.846657632879867	0.636207103199222	1.12672295500805
eqtl-a-ENSG00000049246	ebi-a-GCST90018861	Hypertrophic cardiomyopathy	PER3	MR Egger	5	-0.108432803934192	0.104363742757139	0.375192495507372	-0.312985739738184	0.0961201318698003	0.897239183734595	0.73126034045844	1.10089130818175
eqtl-a-ENSG00000049246	ebi-a-GCST90018861	Hypertrophic cardiomyopathy	PER3	Weighted median	5	-0.0235014497517369	0.0635349967648411	0.711458708438109	-0.148030043410825	0.101027143907352	0.976772558590104	0.862405204958965	1.10630667084164
eqtl-a-ENSG00000049246	ebi-a-GCST90018861	Hypertrophic cardiomyopathy	PER3	Inverse variance weighted	5	-0.00681120040233198	0.0883808003755844	0.93857062978955	-0.180037569138477	0.166415168333813	0.99321194324797	0.835238831618493	1.18106334004954
eqtl-a-ENSG00000049246	ebi-a-GCST90018861	Hypertrophic cardiomyopathy	PER3	Simple mode	5	0.106385381535042	0.21294034460685	0.643586636299848	-0.310977693894383	0.523748456964467	1.1122504347019	0.732730220044721	1.68834448976194
eqtl-a-ENSG00000049246	ebi-a-GCST90018861	Hypertrophic cardiomyopathy	PER3	Weighted mode	5	-0.0304818156510913	0.0661562412178717	0.668911647764739	-0.16014804843812	0.0991844171359371	0.969978070326505	0.852017639747529	1.10426992707936
eqtl-a-ENSG00000049247	ebi-a-GCST90018861	Hypertrophic cardiomyopathy	UTS2	MR Egger	3	-0.0130340921729131	0.0958759906588585	0.91398053552025	-0.200951033864276	0.17488284951845	0.987050483750902	0.817952482545557	1.19110666971859
eqtl-a-ENSG00000049247	ebi-a-GCST90018861	Hypertrophic cardiomyopathy	UTS2	Weighted median	3	0.0348429125071671	0.067596587346405	0.606236000653529	-0.0976463986917867	0.167332223706121	1.0354570386731	0.906969552679977	1.18214693731397
eqtl-a-ENSG00000049247	ebi-a-GCST90018861	Hypertrophic cardiomyopathy	UTS2	Inverse variance weighted	3	0.0366406443162081	0.066255322580121	0.580248414792064	-0.0932197879408291	0.166501076573245	1.03732018694709	0.910993252959795	1.18116480748012
eqtl-a-ENSG00000049247	ebi-a-GCST90018861	Hypertrophic cardiomyopathy	UTS2	Simple mode	3	0.19670321080578	0.153183683266253	0.327771137644316	-0.103536808396077	0.496943230007637	1.21738268105977	0.901642834104491	1.64368920384779
eqtl-a-ENSG00000049247	ebi-a-GCST90018861	Hypertrophic cardiomyopathy	UTS2	Weighted mode	3	0.0222450844875832	0.0705450158519449	0.782371084282812	-0.116023146582229	0.160513315557395	1.0224943512683	0.890454612078034	1.17411340701099
eqtl-a-ENSG00000049249	ebi-a-GCST90018861	Hypertrophic cardiomyopathy	TNFRSF9	MR Egger	6	-0.18818958027371	0.164971579310693	0.31763942532514	-0.511533875722669	0.135154715175249	0.828457633119231	0.599575199276722	1.14471387525946
eqtl-a-ENSG00000049249	ebi-a-GCST90018861	Hypertrophic cardiomyopathy	TNFRSF9	Weighted median	6	-0.156167125493096	0.111009543886125	0.159489644002349	-0.373745831509902	0.0614115805237093	0.855416216567071	0.688151796105976	1.06333647271805
eqtl-a-ENSG00000049249	ebi-a-GCST90018861	Hypertrophic cardiomyopathy	TNFRSF9	Inverse variance weighted	6	-0.153265594978706	0.100712358357272	0.128055398742776	-0.35066181735896	0.0441306274015473	0.857901837130055	0.704221869201718	1.04511886713405
eqtl-a-ENSG00000049249	ebi-a-GCST90018861	Hypertrophic cardiomyopathy	TNFRSF9	Simple mode	6	-0.159816584564457	0.209697523889886	0.480369154250921	-0.570823731388635	0.25119056225972	0.852300099624865	0.565059789455888	1.28555503926415
eqtl-a-ENSG00000049249	ebi-a-GCST90018861	Hypertrophic cardiomyopathy	TNFRSF9	Weighted mode	6	-0.148285445735645	0.120874614802436	0.274520442976138	-0.385199690748419	0.0886287992771292	0.862184972789783	0.680314770073838	1.09267497929501
eqtl-a-ENSG00000049323	ebi-a-GCST90018861	Hypertrophic cardiomyopathy	LTBP1	MR Egger	3	0.134687247226137	0.367183227907367	0.776181691430105	-0.584991879472304	0.854366373924577	1.14417888326742	0.557110385824123	2.34988496037186
eqtl-a-ENSG00000049323	ebi-a-GCST90018861	Hypertrophic cardiomyopathy	LTBP1	Weighted median	3	-0.0688954933739542	0.14952033518405	0.644958787591227	-0.361955350334692	0.224164363586784	0.93342422399744	0.696313457310517	1.25127666684845
eqtl-a-ENSG00000049323	ebi-a-GCST90018861	Hypertrophic cardiomyopathy	LTBP1	Inverse variance weighted	3	-0.0736361157137649	0.149076338919526	0.621342163828585	-0.365825739996036	0.218553508568506	0.929009684368739	0.693623661540898	1.24427559425179
eqtl-a-ENSG00000049323	ebi-a-GCST90018861	Hypertrophic cardiomyopathy	LTBP1	Simple mode	3	-0.257474010100771	0.255152755843644	0.41916399406188	-0.757573411554314	0.242625391352772	0.773001716289124	0.468802638959989	1.27459106184112
eqtl-a-ENSG00000049323	ebi-a-GCST90018861	Hypertrophic cardiomyopathy	LTBP1	Weighted mode	3	-0.0384637950244724	0.157915461992317	0.830267588075684	-0.347978100529413	0.271050510480468	0.962266542945794	0.706114339575275	1.31134130519118
eqtl-a-ENSG00000050165	ebi-a-GCST90018861	Hypertrophic cardiomyopathy	DKK3	MR Egger	7	0.04025124289531	0.151085555847576	0.800558350812006	-0.255876446565938	0.336378932356558	1.04107230335706	0.774237622600001	1.39986938012327
eqtl-a-ENSG00000050165	ebi-a-GCST90018861	Hypertrophic cardiomyopathy	DKK3	Weighted median	7	0.00883965173205998	0.11294898482892	0.937619374724726	-0.212540358532623	0.230219661996743	1.0088788368292	0.808527684672035	1.25887650688759
eqtl-a-ENSG00000050165	ebi-a-GCST90018861	Hypertrophic cardiomyopathy	DKK3	Inverse variance weighted	7	0.0536252448672241	0.0999464954423866	0.591585729174796	-0.142269886199854	0.249520375934302	1.05508912799047	0.867387129077388	1.28340971486144
eqtl-a-ENSG00000050165	ebi-a-GCST90018861	Hypertrophic cardiomyopathy	DKK3	Simple mode	7	0.0127871430650059	0.181075309648831	0.945996851585234	-0.342120463846703	0.367694749976715	1.01286924816889	0.710262638585855	1.44440106821443
eqtl-a-ENSG00000050165	ebi-a-GCST90018861	Hypertrophic cardiomyopathy	DKK3	Weighted mode	7	0.00872472397591029	0.109648222529807	0.939166680356585	-0.206185792182512	0.223635240134333	1.00876289531083	0.813681886504852	1.25061476214861
eqtl-a-ENSG00000050344	ebi-a-GCST90018861	Hypertrophic cardiomyopathy	NFE2L3	MR Egger	3	0.417858734312901	0.213532808446484	0.300753255334371	-0.000665570242206315	0.836383038868009	1.51870611818459	0.999334651200536	2.30800390103603
eqtl-a-ENSG00000050344	ebi-a-GCST90018861	Hypertrophic cardiomyopathy	NFE2L3	Weighted median	3	0.123924278770555	0.113468193301399	0.274767208458082	-0.098473380100187	0.346321937641298	1.13193015661091	0.906219815773896	1.41385771657512
eqtl-a-ENSG00000050344	ebi-a-GCST90018861	Hypertrophic cardiomyopathy	NFE2L3	Inverse variance weighted	3	0.118512631271058	0.144276566581922	0.411403231471296	-0.164269439229509	0.401294701771625	1.12582109456358	0.848513368289286	1.49375741659761
eqtl-a-ENSG00000050344	ebi-a-GCST90018861	Hypertrophic cardiomyopathy	NFE2L3	Simple mode	3	-0.717360023275342	0.56109869528612	0.329385214124773	-1.81711346603614	0.382393419485452	0.488038968284365	0.16249411942254	1.46578864152439
eqtl-a-ENSG00000050344	ebi-a-GCST90018861	Hypertrophic cardiomyopathy	NFE2L3	Weighted mode	3	0.168820722726476	0.104740375750472	0.248322356353402	-0.036470413744448	0.3741118591974	1.18390787212181	0.964186620146073	1.45369975104991
eqtl-a-ENSG00000050405	ebi-a-GCST90018861	Hypertrophic cardiomyopathy	LIMA1	MR Egger	3	-0.601775964662867	0.682798400782812	0.540100634891556	-1.94006083019718	0.736508900871445	0.547837830999424	0.143695208503972	2.08863115338921
eqtl-a-ENSG00000050405	ebi-a-GCST90018861	Hypertrophic cardiomyopathy	LIMA1	Weighted median	3	-0.287689026103443	0.15603326895855	0.0652170722622306	-0.593514233262201	0.0181361810553142	0.749994784779386	0.552382668271583	1.01830164033989
eqtl-a-ENSG00000050405	ebi-a-GCST90018861	Hypertrophic cardiomyopathy	LIMA1	Inverse variance weighted	3	-0.262678742915824	0.150402633684144	0.0807234800602702	-0.557467904936745	0.0321104191050976	0.768988900765255	0.572657252201006	1.03263152125871
eqtl-a-ENSG00000050405	ebi-a-GCST90018861	Hypertrophic cardiomyopathy	LIMA1	Simple mode	3	-0.388362173604809	0.283601219471512	0.304368349948913	-0.944220563768973	0.167496216559356	0.678166684708405	0.388982639937724	1.18234081686016
eqtl-a-ENSG00000050405	ebi-a-GCST90018861	Hypertrophic cardiomyopathy	LIMA1	Weighted mode	3	-0.306034396744396	0.147757216078987	0.174150206643519	-0.595638540259211	-0.0164302532295815	0.736361290589392	0.551210483385432	0.983703987174212
eqtl-a-ENSG00000050426	ebi-a-GCST90018861	Hypertrophic cardiomyopathy	LETMD1	MR Egger	3	0.0233611357877884	0.295823148786461	0.949830293324092	-0.556452235833675	0.603174507409252	1.02363614444986	0.573239177950692	1.8279123209445
eqtl-a-ENSG00000050426	ebi-a-GCST90018861	Hypertrophic cardiomyopathy	LETMD1	Weighted median	3	-0.0528690598601088	0.184014866943318	0.773876013074508	-0.413538199069011	0.307800079348793	0.948504201624297	0.661306272614007	1.36042898389996
eqtl-a-ENSG00000050426	ebi-a-GCST90018861	Hypertrophic cardiomyopathy	LETMD1	Inverse variance weighted	3	-0.0701671426489595	0.179932338140294	0.696563133239867	-0.422834525403936	0.282500240106017	0.932237990156277	0.655187040953135	1.32644209358344
eqtl-a-ENSG00000050426	ebi-a-GCST90018861	Hypertrophic cardiomyopathy	LETMD1	Simple mode	3	-0.0558342844591502	0.233513087581189	0.833292752516617	-0.513519936118281	0.401851367199981	0.94569583940344	0.598385588429771	1.49458917119282
eqtl-a-ENSG00000050426	ebi-a-GCST90018861	Hypertrophic cardiomyopathy	LETMD1	Weighted mode	3	-0.0481269457158254	0.195794244644757	0.828757894530339	-0.431883665219549	0.335629773787898	0.95301279850628	0.64928490670875	1.39882104871441
eqtl-a-ENSG00000050767	ebi-a-GCST90018861	Hypertrophic cardiomyopathy	COL23A1	MR Egger	4	0.0864691282023855	0.530226428576337	0.885444424926837	-0.952774671807234	1.12571292821201	1.09031770713061	0.38566943138567	3.0824136053805
eqtl-a-ENSG00000050767	ebi-a-GCST90018861	Hypertrophic cardiomyopathy	COL23A1	Weighted median	4	0.0437590492851872	0.24090217594591	0.85586011444593	-0.428409215568796	0.515927314139171	1.04473059597503	0.65154473798775	1.6751912102571
eqtl-a-ENSG00000050767	ebi-a-GCST90018861	Hypertrophic cardiomyopathy	COL23A1	Inverse variance weighted	4	-0.074609063643831	0.208544987817601	0.720522895674966	-0.483357239766328	0.334139112478666	0.928106245889888	0.616709470869287	1.39673743366655
eqtl-a-ENSG00000050767	ebi-a-GCST90018861	Hypertrophic cardiomyopathy	COL23A1	Simple mode	4	0.108556469463069	0.411494758218312	0.809009804645957	-0.697973256644823	0.91508619557096	1.11466785145622	0.49759277535443	2.49699047214867
eqtl-a-ENSG00000050767	ebi-a-GCST90018861	Hypertrophic cardiomyopathy	COL23A1	Weighted mode	4	0.104235269864842	0.253957268993323	0.709033816386368	-0.39352097736207	0.601991517091755	1.1098615411763	0.674677164481266	1.82575119691402
eqtl-a-ENSG00000051009	ebi-a-GCST90018861	Hypertrophic cardiomyopathy	FHIP1B	MR Egger	5	0.0377576131512039	0.10293953246805	0.738116983792048	-0.164003870486174	0.239519096788582	1.0384794885992	0.848738736842303	1.2706379494985
eqtl-a-ENSG00000051009	ebi-a-GCST90018861	Hypertrophic cardiomyopathy	FHIP1B	Weighted median	5	0.13349598542809	0.0854345923847563	0.118158027285241	-0.0339558156460326	0.300947786502212	1.14281667820617	0.966614212918514	1.35113879201389
eqtl-a-ENSG00000051009	ebi-a-GCST90018861	Hypertrophic cardiomyopathy	FHIP1B	Inverse variance weighted	5	0.144772487936752	0.0996891011679101	0.146434918551258	-0.0506181503523515	0.340163126225856	1.15577658723723	0.950641603396421	1.40517679305553
eqtl-a-ENSG00000051009	ebi-a-GCST90018861	Hypertrophic cardiomyopathy	FHIP1B	Simple mode	5	0.147645085811587	0.191762896237263	0.484287152794115	-0.228210190813448	0.523500362436623	1.15910144180426	0.795956939414897	1.68792567268817
eqtl-a-ENSG00000051009	ebi-a-GCST90018861	Hypertrophic cardiomyopathy	FHIP1B	Weighted mode	5	0.129235214659806	0.0950794641193156	0.24565640671289	-0.0571205350140526	0.315590964333664	1.1379577570356	0.94448021956868	1.37106932465867
eqtl-a-ENSG00000051108	ebi-a-GCST90018861	Hypertrophic cardiomyopathy	HERPUD1	MR Egger	4	0.724944579998141	0.367485400910812	0.187267399057386	0.00467319421294832	1.44521596578333	2.06461667573581	1.00468413061436	4.24276833667094
eqtl-a-ENSG00000051108	ebi-a-GCST90018861	Hypertrophic cardiomyopathy	HERPUD1	Weighted median	4	0.0717766787088463	0.151865472461248	0.636474823867707	-0.225879647315199	0.369433004732892	1.07441537744066	0.797814114958537	1.4469139886563
eqtl-a-ENSG00000051108	ebi-a-GCST90018861	Hypertrophic cardiomyopathy	HERPUD1	Inverse variance weighted	4	-0.0663923338509622	0.297925059312427	0.823652945893608	-0.650325450103319	0.517540782401395	0.935763660502575	0.521875904552995	1.67789625977694
eqtl-a-ENSG00000051108	ebi-a-GCST90018861	Hypertrophic cardiomyopathy	HERPUD1	Simple mode	4	-0.0740569294655842	0.230031261801164	0.768624977461673	-0.524918202595867	0.376804343664698	0.928618826562921	0.591603754039069	1.45761908906032
eqtl-a-ENSG00000051108	ebi-a-GCST90018861	Hypertrophic cardiomyopathy	HERPUD1	Weighted mode	4	0.0731603952125379	0.149142833614123	0.657391086739681	-0.219159558671143	0.365480349096219	1.075903092781	0.803193551433105	1.44120612396642
eqtl-a-ENSG00000051382	ebi-a-GCST90018861	Hypertrophic cardiomyopathy	PIK3CB	MR Egger	3	-1.61623478585193	10.2120549999337	0.900072725059824	-21.631862585722	18.3993930140181	0.198645234616405	4.03089463137352e-10	97893725.4491334
eqtl-a-ENSG00000051382	ebi-a-GCST90018861	Hypertrophic cardiomyopathy	PIK3CB	Weighted median	3	-0.288252486115918	0.687090769000028	0.674831710205718	-1.63495039335597	1.05844542112414	0.749572311743106	0.194962042471943	2.88188738386223
eqtl-a-ENSG00000051382	ebi-a-GCST90018861	Hypertrophic cardiomyopathy	PIK3CB	Inverse variance weighted	3	-0.746591564715023	0.793305655557212	0.346646115004632	-2.30147064960716	0.808287520177112	0.47397933052982	0.100111506460967	2.24406178381792
eqtl-a-ENSG00000051382	ebi-a-GCST90018861	Hypertrophic cardiomyopathy	PIK3CB	Simple mode	3	0.0729364194450852	0.905050434482748	0.943107806925609	-1.7009624321411	1.84683527103127	1.07566214354449	0.182507788138048	6.33972423236838
eqtl-a-ENSG00000051382	ebi-a-GCST90018861	Hypertrophic cardiomyopathy	PIK3CB	Weighted mode	3	0.0876111692271371	0.895395177558256	0.930977174549267	-1.66736337878704	1.84258571724132	1.09156360598055	0.18874405674602	6.31284039584143
eqtl-a-ENSG00000051523	ebi-a-GCST90018861	Hypertrophic cardiomyopathy	CYBA	MR Egger	3	-0.644224420142739	0.656584222425689	0.506048743435004	-1.93112949609709	0.642680655811611	0.525069617645499	0.144984346712325	1.90157151186414
eqtl-a-ENSG00000051523	ebi-a-GCST90018861	Hypertrophic cardiomyopathy	CYBA	Weighted median	3	0.0458757542714679	0.166456293177076	0.782853464363865	-0.2803785803556	0.372130088898536	1.04694432451543	0.755497670731923	1.45082170481503
eqtl-a-ENSG00000051523	ebi-a-GCST90018861	Hypertrophic cardiomyopathy	CYBA	Inverse variance weighted	3	0.0869051879857011	0.257431334443678	0.735675271358834	-0.417660227523908	0.59147060349531	1.09079325450974	0.658585959796073	1.80664331874364
eqtl-a-ENSG00000051523	ebi-a-GCST90018861	Hypertrophic cardiomyopathy	CYBA	Simple mode	3	0.687692803163946	0.575877142520601	0.354837777003763	-0.441026396176432	1.81641200250432	1.98912094142479	0.643375723689701	6.14975351715773
eqtl-a-ENSG00000051523	ebi-a-GCST90018861	Hypertrophic cardiomyopathy	CYBA	Weighted mode	3	-0.0608202452008508	0.166319206677953	0.749656354009529	-0.386805890289639	0.265165399887937	0.940992372469262	0.679222925896804	1.30364658094574
eqtl-a-ENSG00000051620	ebi-a-GCST90018861	Hypertrophic cardiomyopathy	HEBP2	MR Egger	3	-0.141613385698377	0.191043866149148	0.593909980873291	-0.516059363350707	0.232832591953952	0.867956756122363	0.596867959540646	1.26217016419886
eqtl-a-ENSG00000051620	ebi-a-GCST90018861	Hypertrophic cardiomyopathy	HEBP2	Weighted median	3	-0.0554184381849416	0.068680824873386	0.419725100548571	-0.190032854936778	0.079195978566895	0.94608918527483	0.826931964699623	1.08241643170623
eqtl-a-ENSG00000051620	ebi-a-GCST90018861	Hypertrophic cardiomyopathy	HEBP2	Inverse variance weighted	3	-0.0523539979836095	0.0654182876912699	0.423539284501378	-0.180573841858499	0.0758658458912796	0.948992865813597	0.83479103589944	1.07881783660359
eqtl-a-ENSG00000051620	ebi-a-GCST90018861	Hypertrophic cardiomyopathy	HEBP2	Simple mode	3	-0.0360297953031382	0.102576661661468	0.758954013780977	-0.237080052159616	0.16502046155334	0.96461155216134	0.788928130089084	1.17941725117349
eqtl-a-ENSG00000051620	ebi-a-GCST90018861	Hypertrophic cardiomyopathy	HEBP2	Weighted mode	3	-0.0574288768245876	0.0703005267419097	0.499812293308832	-0.19521790923873	0.0803601555895554	0.944189041721223	0.822655374316581	1.0836772898336
eqtl-a-ENSG00000052126	ebi-a-GCST90018861	Hypertrophic cardiomyopathy	PLEKHA5	MR Egger	4	-1.84399379873059	1.18702878746662	0.260530008775023	-4.17057022216516	0.482582624703976	0.158184406190619	0.0154434514143844	1.62025351007822
eqtl-a-ENSG00000052126	ebi-a-GCST90018861	Hypertrophic cardiomyopathy	PLEKHA5	Weighted median	4	0.0920990568978161	0.104215334855889	0.376837634604226	-0.112162999419727	0.296361113215359	1.09647342995806	0.893898540681375	1.3449557504452
eqtl-a-ENSG00000052126	ebi-a-GCST90018861	Hypertrophic cardiomyopathy	PLEKHA5	Inverse variance weighted	4	0.0976792296667245	0.1818365971343	0.591142348892478	-0.258720500716504	0.454078960049953	1.10260904410618	0.772038777175788	1.57472233272025
eqtl-a-ENSG00000052126	ebi-a-GCST90018861	Hypertrophic cardiomyopathy	PLEKHA5	Simple mode	4	0.700217708705551	0.410384000790966	0.186503023677981	-0.104134932844743	1.50457035025584	2.01419116669218	0.901103700731947	4.50221883750497
eqtl-a-ENSG00000052126	ebi-a-GCST90018861	Hypertrophic cardiomyopathy	PLEKHA5	Weighted mode	4	0.0768082740923948	0.104579436558644	0.515874213661344	-0.128167421562548	0.281783969747337	1.07983502419452	0.879706085047542	1.32549234260914
eqtl-a-ENSG00000052749	ebi-a-GCST90018861	Hypertrophic cardiomyopathy	RRP12	MR Egger	10	-0.173471791199288	0.129036527112126	0.215704318757095	-0.426383384339054	0.0794398019404789	0.840740867118952	0.652865995536072	1.08268038230959
eqtl-a-ENSG00000052749	ebi-a-GCST90018861	Hypertrophic cardiomyopathy	RRP12	Weighted median	10	-0.16802018024248	0.0939955080662766	0.073851198359559	-0.352251376052382	0.0162110155674222	0.845336775411424	0.703103356413805	1.01634312700168
eqtl-a-ENSG00000052749	ebi-a-GCST90018861	Hypertrophic cardiomyopathy	RRP12	Inverse variance weighted	10	-0.158515043130775	0.0811921610267947	0.0508973553539941	-0.317651678743292	0.000621592481742733	0.853410125734246	0.727856272076551	1.00062178571038
eqtl-a-ENSG00000052749	ebi-a-GCST90018861	Hypertrophic cardiomyopathy	RRP12	Simple mode	10	0.132807622322735	0.188832761912586	0.49965188564004	-0.237304591025934	0.502919835671405	1.14203027606487	0.788751004947631	1.65354230076118
eqtl-a-ENSG00000052749	ebi-a-GCST90018861	Hypertrophic cardiomyopathy	RRP12	Weighted mode	10	-0.175497042066611	0.0867609786012967	0.0737918382597752	-0.345548560125152	-0.00544552400806905	0.839039878993866	0.707831958560785	0.99456927598104
eqtl-a-ENSG00000053254	ebi-a-GCST90018861	Hypertrophic cardiomyopathy	FOXN3	MR Egger	3	-1.40410368235394	2.51925707867102	0.676299600282948	-6.34184755654913	3.53364019184125	0.245587081866986	0.00176104559802057	34.2484117661315
eqtl-a-ENSG00000053254	ebi-a-GCST90018861	Hypertrophic cardiomyopathy	FOXN3	Weighted median	3	-0.00567783893877871	0.428115681736838	0.989418450621339	-0.844784575142982	0.833428897265424	0.994338249525091	0.42964990551135	2.30119579170373
eqtl-a-ENSG00000053254	ebi-a-GCST90018861	Hypertrophic cardiomyopathy	FOXN3	Inverse variance weighted	3	0.163375277501475	0.470090236748072	0.728185486959707	-0.758001586524746	1.0847521415277	1.17747848796981	0.468601952371467	2.95870638740448
eqtl-a-ENSG00000053254	ebi-a-GCST90018861	Hypertrophic cardiomyopathy	FOXN3	Simple mode	3	0.0434935816754463	0.610541477252109	0.949691113024255	-1.15316771373869	1.24015487708958	1.04445329065031	0.315635341690037	3.4561487015657
eqtl-a-ENSG00000053254	ebi-a-GCST90018861	Hypertrophic cardiomyopathy	FOXN3	Weighted mode	3	-0.156349141411456	0.426269848138724	0.748950320081078	-0.991838043763355	0.679139760940442	0.855260531367855	0.370894344086373	1.97218045564287
eqtl-a-ENSG00000053371	ebi-a-GCST90018861	Hypertrophic cardiomyopathy	AKR7A2	MR Egger	4	0.277726285345588	0.357401089861678	0.518436097243899	-0.422779850783301	0.978232421474477	1.32012481024668	0.655222864035342	2.65975076616806
eqtl-a-ENSG00000053371	ebi-a-GCST90018861	Hypertrophic cardiomyopathy	AKR7A2	Weighted median	4	-0.074419132055851	0.132608172371024	0.574664154872228	-0.334331149903059	0.185492885791357	0.9282825393243	0.715816700343627	1.20381163557753
eqtl-a-ENSG00000053371	ebi-a-GCST90018861	Hypertrophic cardiomyopathy	AKR7A2	Inverse variance weighted	4	-0.132612419226858	0.18936832902543	0.483747296714752	-0.5037743441167	0.238549505662984	0.875804471310208	0.604245719074219	1.26940654729362
eqtl-a-ENSG00000053371	ebi-a-GCST90018861	Hypertrophic cardiomyopathy	AKR7A2	Simple mode	4	-0.0551963737466052	0.230077276865174	0.825862874302279	-0.506147836402347	0.395755088909137	0.946299301367166	0.602813247174345	1.4855054562346
eqtl-a-ENSG00000053371	ebi-a-GCST90018861	Hypertrophic cardiomyopathy	AKR7A2	Weighted mode	4	-0.060787439961588	0.131985083158052	0.676445153444404	-0.31947820295137	0.197903323028195	0.941023242455531	0.726528038370381	1.21884455392496
eqtl-a-ENSG00000053900	ebi-a-GCST90018861	Hypertrophic cardiomyopathy	ANAPC4	MR Egger	5	-0.0519941040729711	0.325607668017381	0.883276079581006	-0.690185133387038	0.586196925241096	0.949334464033115	0.501483219184604	1.7971407419503
eqtl-a-ENSG00000053900	ebi-a-GCST90018861	Hypertrophic cardiomyopathy	ANAPC4	Weighted median	5	0.0157318255008864	0.134893469401769	0.907157962293432	-0.24865937452658	0.280123025528353	1.01585622214033	0.779845563413	1.32329260109506
eqtl-a-ENSG00000053900	ebi-a-GCST90018861	Hypertrophic cardiomyopathy	ANAPC4	Inverse variance weighted	5	0.0210896977532547	0.153448440997535	0.890684334088166	-0.279669246601914	0.321848642108423	1.02131365706947	0.756033760841532	1.37967593531218
eqtl-a-ENSG00000053900	ebi-a-GCST90018861	Hypertrophic cardiomyopathy	ANAPC4	Simple mode	5	-0.433567739697408	0.333159046518994	0.263021944229165	-1.08655947087464	0.219423991479821	0.648192382772551	0.337375248567645	1.24535918644937
eqtl-a-ENSG00000053900	ebi-a-GCST90018861	Hypertrophic cardiomyopathy	ANAPC4	Weighted mode	5	-0.0280154074202084	0.138575173094282	0.849651697231284	-0.299622746685001	0.243591931844584	0.97237338492049	0.74109774953456	1.27582360126657
eqtl-a-ENSG00000054148	ebi-a-GCST90018861	Hypertrophic cardiomyopathy	PHPT1	MR Egger	3	-0.418390839093284	0.295546396952417	0.391521519294203	-0.997661777120022	0.160880098933453	0.658104965005992	0.368740631733236	1.17454413127671
eqtl-a-ENSG00000054148	ebi-a-GCST90018861	Hypertrophic cardiomyopathy	PHPT1	Weighted median	3	-0.186186890523268	0.145388720000915	0.200329134486644	-0.471148781725061	0.0987750006785242	0.830118439214334	0.624284689348475	1.10381791333503
eqtl-a-ENSG00000054148	ebi-a-GCST90018861	Hypertrophic cardiomyopathy	PHPT1	Inverse variance weighted	3	-0.178702796079027	0.170518023232958	0.294638856187644	-0.512918121615624	0.155512529457571	0.836354430279032	0.598745813938664	1.16825657359672
eqtl-a-ENSG00000054148	ebi-a-GCST90018861	Hypertrophic cardiomyopathy	PHPT1	Simple mode	3	-0.437360515308383	0.381160645303296	0.36993820335573	-1.18443538010284	0.309714349486078	0.645738590794648	0.305918858619582	1.3630357066675
eqtl-a-ENSG00000054148	ebi-a-GCST90018861	Hypertrophic cardiomyopathy	PHPT1	Weighted mode	3	-0.204499800883804	0.138414095039103	0.277602723194789	-0.475791427160445	0.0667918253928367	0.815054904208124	0.621393074450303	1.06907290117673
eqtl-a-ENSG00000054179	ebi-a-GCST90018861	Hypertrophic cardiomyopathy	ENTPD2	MR Egger	3	0.112554888465641	0.2752045046481	0.752845644481641	-0.426845940644634	0.651955717575916	1.11913368275767	0.652564078085432	1.91929075158008
eqtl-a-ENSG00000054179	ebi-a-GCST90018861	Hypertrophic cardiomyopathy	ENTPD2	Weighted median	3	0.0708377153174769	0.154994049614519	0.647645843117911	-0.232950621926981	0.374626052561934	1.07340701421628	0.792192689507038	1.45444742602421
eqtl-a-ENSG00000054179	ebi-a-GCST90018861	Hypertrophic cardiomyopathy	ENTPD2	Inverse variance weighted	3	0.0679173272126975	0.153591094138447	0.658347569970696	-0.23312121729866	0.368955871724054	1.07027682205305	0.79205755662758	1.44622378290443
eqtl-a-ENSG00000054179	ebi-a-GCST90018861	Hypertrophic cardiomyopathy	ENTPD2	Simple mode	3	0.0865438940191217	0.216048176464781	0.727471119931332	-0.336910531851848	0.509998319890092	1.09039922867196	0.71397271486192	1.665288397076
eqtl-a-ENSG00000054179	ebi-a-GCST90018861	Hypertrophic cardiomyopathy	ENTPD2	Weighted mode	3	0.0676559403324826	0.174590405673737	0.735728954686212	-0.274541254788042	0.409853135453008	1.0699971022927	0.759920653236759	1.50659650325107
eqtl-a-ENSG00000054219	ebi-a-GCST90018861	Hypertrophic cardiomyopathy	LY75	MR Egger	4	2.48666842353512	1.97337875884618	0.334743541787073	-1.38115394380339	6.35449079087362	12.0211599189872	0.251288412982255	575.069435485943
eqtl-a-ENSG00000054219	ebi-a-GCST90018861	Hypertrophic cardiomyopathy	LY75	Weighted median	4	-0.0949468212101974	0.124258250690393	0.44480241632634	-0.338492992563368	0.148599350142973	0.909421295106234	0.712843774578965	1.16020805888526
eqtl-a-ENSG00000054219	ebi-a-GCST90018861	Hypertrophic cardiomyopathy	LY75	Inverse variance weighted	4	0.019813472712102	0.173032470198476	0.908835697751985	-0.319330168876911	0.358957114301115	1.02001106238423	0.726635597237102	1.43183539499333
eqtl-a-ENSG00000054219	ebi-a-GCST90018861	Hypertrophic cardiomyopathy	LY75	Simple mode	4	0.0324710862722324	0.466601317304551	0.948898530198106	-0.882067495644687	0.947009668189151	1.03300402471502	0.413926235710267	2.57798907876995
eqtl-a-ENSG00000054219	ebi-a-GCST90018861	Hypertrophic cardiomyopathy	LY75	Weighted mode	4	-0.0983866451692221	0.13602261075127	0.52178362087125	-0.364990962241711	0.168217671903267	0.906298420095877	0.694202924887866	1.18319413073772
eqtl-a-ENSG00000054277	ebi-a-GCST90018861	Hypertrophic cardiomyopathy	OPN3	MR Egger	4	-0.181825137779661	0.301898145419973	0.608180392799537	-0.773545502802808	0.409895227243486	0.83374711854217	0.461374360917249	1.50665991993007
eqtl-a-ENSG00000054277	ebi-a-GCST90018861	Hypertrophic cardiomyopathy	OPN3	Weighted median	4	-0.0770601473112655	0.110763993259915	0.486607467008028	-0.294157574100699	0.140037279478168	0.925834165496035	0.745159064422349	1.15031668126351
eqtl-a-ENSG00000054277	ebi-a-GCST90018861	Hypertrophic cardiomyopathy	OPN3	Inverse variance weighted	4	-0.0421583806817355	0.182133679425651	0.816950124597335	-0.399140392356011	0.31482363099254	0.958717926148663	0.67089650600033	1.37001766099277
eqtl-a-ENSG00000054277	ebi-a-GCST90018861	Hypertrophic cardiomyopathy	OPN3	Simple mode	4	-0.0798688007541304	0.286532857046229	0.798552572021389	-0.64147320056474	0.481735599056479	0.923237466500392	0.526516188461903	1.61888169486309
eqtl-a-ENSG00000054277	ebi-a-GCST90018861	Hypertrophic cardiomyopathy	OPN3	Weighted mode	4	-0.100511564760702	0.111012825093067	0.431993912165588	-0.318096701943113	0.117073572421709	0.90437465347584	0.727532431213035	1.12420213692172
eqtl-a-ENSG00000054282	ebi-a-GCST90018861	Hypertrophic cardiomyopathy	SDCCAG8	MR Egger	3	0.0946914382244317	0.475317088493576	0.874813207279454	-0.836930055222977	1.02631293167184	1.09931959478132	0.433037887320104	2.79075712970317
eqtl-a-ENSG00000054282	ebi-a-GCST90018861	Hypertrophic cardiomyopathy	SDCCAG8	Weighted median	3	-0.226209741777392	0.161828222195045	0.162161528551751	-0.543393057279681	0.0909735737248964	0.797550804398399	0.58077430492624	1.09524006176086
eqtl-a-ENSG00000054282	ebi-a-GCST90018861	Hypertrophic cardiomyopathy	SDCCAG8	Inverse variance weighted	3	-0.271807448355511	0.23497725216526	0.24737884255683	-0.732362862599421	0.188747965888399	0.762000971504884	0.48077164958003	1.20773652331954
eqtl-a-ENSG00000054282	ebi-a-GCST90018861	Hypertrophic cardiomyopathy	SDCCAG8	Simple mode	3	-0.0937425236629585	0.249025303582307	0.742774926797118	-0.581832118684281	0.394347071358363	0.910517168687822	0.558873505427015	1.48341531030684
eqtl-a-ENSG00000054282	ebi-a-GCST90018861	Hypertrophic cardiomyopathy	SDCCAG8	Weighted mode	3	-0.225414567965074	0.179784197176073	0.336603930608064	-0.577791594430177	0.126962458500029	0.798185248125139	0.56113621556989	1.13537439332364
eqtl-a-ENSG00000054356	ebi-a-GCST90018861	Hypertrophic cardiomyopathy	PTPRN	MR Egger	5	-0.177270685907401	0.189923976588518	0.419477905454273	-0.549521680020896	0.194980308206093	0.837553040031471	0.577225843012431	1.21528705507188
eqtl-a-ENSG00000054356	ebi-a-GCST90018861	Hypertrophic cardiomyopathy	PTPRN	Weighted median	5	-0.164266477227595	0.139474388560313	0.23889481157935	-0.437636278805809	0.10910332435062	0.84851588159123	0.64556054421293	1.11527757972003
eqtl-a-ENSG00000054356	ebi-a-GCST90018861	Hypertrophic cardiomyopathy	PTPRN	Inverse variance weighted	5	-0.0999077949473546	0.128870761666998	0.438188569719045	-0.352494487814671	0.152678897919962	0.904920852464204	0.702932444493947	1.16495085073797
eqtl-a-ENSG00000054356	ebi-a-GCST90018861	Hypertrophic cardiomyopathy	PTPRN	Simple mode	5	-0.179225482277618	0.294158466406534	0.575246825552577	-0.755776076434425	0.397325111879189	0.835917393587668	0.469645992074342	1.48783956574634
eqtl-a-ENSG00000054356	ebi-a-GCST90018861	Hypertrophic cardiomyopathy	PTPRN	Weighted mode	5	-0.171150638513136	0.147555180852068	0.310602285415737	-0.460358792983189	0.118057515956918	0.842694621645111	0.631057185992988	1.12530883272041
eqtl-a-ENSG00000054523	ebi-a-GCST90018861	Hypertrophic cardiomyopathy	KIF1B	MR Egger	11	0.258030178399073	0.113867782356766	0.0496827899521992	0.0348493249798113	0.481211031818335	1.29437788028705	1.03546367853432	1.61803270525907
eqtl-a-ENSG00000054523	ebi-a-GCST90018861	Hypertrophic cardiomyopathy	KIF1B	Weighted median	11	0.060092499647576	0.102084401603378	0.556092689724629	-0.139992927495045	0.260177926790197	1.06193477059447	0.869364383960977	1.29716086580349
eqtl-a-ENSG00000054523	ebi-a-GCST90018861	Hypertrophic cardiomyopathy	KIF1B	Inverse variance weighted	11	0.060756805147046	0.0854624138146142	0.477134783897046	-0.106749525929598	0.22826313622369	1.06264045407141	0.898750758560853	1.25641589047142
eqtl-a-ENSG00000054523	ebi-a-GCST90018861	Hypertrophic cardiomyopathy	KIF1B	Simple mode	11	0.0908609743510804	0.136067831711628	0.519398378769781	-0.175831975803711	0.357553924505872	1.09511674535853	0.838758903288367	1.42982766711967
eqtl-a-ENSG00000054523	ebi-a-GCST90018861	Hypertrophic cardiomyopathy	KIF1B	Weighted mode	11	0.0972344492679329	0.105152774934709	0.376898071379711	-0.108864989604097	0.303333888139963	1.10211873426402	0.896851493600002	1.35436659590096
eqtl-a-ENSG00000054654	ebi-a-GCST90018861	Hypertrophic cardiomyopathy	SYNE2	MR Egger	5	-0.128578964916189	0.544349940024	0.828480849268433	-1.19550484736323	0.93834691753085	0.879344122341865	0.302551173457753	2.55575305380581
eqtl-a-ENSG00000054654	ebi-a-GCST90018861	Hypertrophic cardiomyopathy	SYNE2	Weighted median	5	-0.0512132679473438	0.147180917398922	0.727869224130662	-0.33968786604923	0.237261330154543	0.950076028160287	0.71199252512214	1.2677723816412
eqtl-a-ENSG00000054654	ebi-a-GCST90018861	Hypertrophic cardiomyopathy	SYNE2	Inverse variance weighted	5	-0.0856912139982336	0.217780724774252	0.693968877331713	-0.512541434555768	0.341159006559301	0.917877615224308	0.598971396223214	1.40657687803158
eqtl-a-ENSG00000054654	ebi-a-GCST90018861	Hypertrophic cardiomyopathy	SYNE2	Simple mode	5	-0.498310511599475	0.405877394058377	0.286853728263598	-1.29383020395389	0.297209180754945	0.607556252346258	0.274218456447313	1.34609684755465
eqtl-a-ENSG00000054654	ebi-a-GCST90018861	Hypertrophic cardiomyopathy	SYNE2	Weighted mode	5	-0.0051539498317279	0.154455383985033	0.974979402709795	-0.307886502442392	0.297578602778936	0.99485930897951	0.734998733836369	1.34659421724056
eqtl-a-ENSG00000054793	ebi-a-GCST90018861	Hypertrophic cardiomyopathy	ATP9A	MR Egger	8	0.144310341513718	0.135986577336469	0.329431225518163	-0.122223350065761	0.410844033093196	1.15524257262759	0.884950692632595	1.50809012606231
eqtl-a-ENSG00000054793	ebi-a-GCST90018861	Hypertrophic cardiomyopathy	ATP9A	Weighted median	8	0.139610583938205	0.0959000999340983	0.145450169323049	-0.0483536119326278	0.327574779809037	1.14982595096973	0.952796807180571	1.3875988117925
eqtl-a-ENSG00000054793	ebi-a-GCST90018861	Hypertrophic cardiomyopathy	ATP9A	Inverse variance weighted	8	0.124631797663402	0.0860768124314435	0.147641182162684	-0.044078754702227	0.293342350029032	1.13273130196141	0.956878595816662	1.34090176962119
eqtl-a-ENSG00000054793	ebi-a-GCST90018861	Hypertrophic cardiomyopathy	ATP9A	Simple mode	8	0.149562387222055	0.165717225928487	0.396774949572251	-0.175243375597779	0.474368150041889	1.16132592045009	0.839252742274177	1.60699849470213
eqtl-a-ENSG00000054793	ebi-a-GCST90018861	Hypertrophic cardiomyopathy	ATP9A	Weighted mode	8	0.172592760310264	0.0986824420610375	0.1237786565322	-0.0208248261293698	0.366010346749897	1.18838205019013	0.979390513170655	1.44197016228196
eqtl-a-ENSG00000054967	ebi-a-GCST90018861	Hypertrophic cardiomyopathy	RELT	MR Egger	3	0.102749239616235	0.240629777624554	0.743082805182769	-0.368885124527891	0.574383603760362	1.10821347819335	0.691504842833091	1.77603544787588
eqtl-a-ENSG00000054967	ebi-a-GCST90018861	Hypertrophic cardiomyopathy	RELT	Weighted median	3	0.191720073367726	0.137193916541696	0.1622817212233	-0.077180003053997	0.46062014978945	1.21133138558583	0.925723205604206	1.58505665281188
eqtl-a-ENSG00000054967	ebi-a-GCST90018861	Hypertrophic cardiomyopathy	RELT	Inverse variance weighted	3	0.191812393641316	0.135181128409606	0.15591978065996	-0.0731426180415114	0.456767405324142	1.21144322119302	0.929468261629574	1.57896158347729
eqtl-a-ENSG00000054967	ebi-a-GCST90018861	Hypertrophic cardiomyopathy	RELT	Simple mode	3	0.481014308056744	0.303889705566482	0.254284106125727	-0.114609514853561	1.07663813096705	1.61771443108599	0.891714277112065	2.93479654606334
eqtl-a-ENSG00000054967	ebi-a-GCST90018861	Hypertrophic cardiomyopathy	RELT	Weighted mode	3	0.177879124093368	0.1320844526717	0.310388476878369	-0.0810064031431649	0.436764651329901	1.19468090436927	0.922187786525281	1.54769178698664
eqtl-a-ENSG00000054983	ebi-a-GCST90018861	Hypertrophic cardiomyopathy	GALC	MR Egger	3	-0.175976796850692	0.784608818102328	0.859539541974519	-1.71381008033126	1.36185648662987	0.838637442141106	0.180177990540708	3.90343325092237
eqtl-a-ENSG00000054983	ebi-a-GCST90018861	Hypertrophic cardiomyopathy	GALC	Weighted median	3	-0.157144419531475	0.161524147171186	0.330610462031328	-0.473731747986999	0.159442908924049	0.854580631770814	0.622674263790843	1.17285730062406
eqtl-a-ENSG00000054983	ebi-a-GCST90018861	Hypertrophic cardiomyopathy	GALC	Inverse variance weighted	3	-0.154764526689343	0.158640535632724	0.329278911766401	-0.465699976529482	0.156170923150796	0.856616864145734	0.627695579205547	1.16902599962167
eqtl-a-ENSG00000054983	ebi-a-GCST90018861	Hypertrophic cardiomyopathy	GALC	Simple mode	3	-0.215753093271802	0.301974642424193	0.549070400468663	-0.80762339242322	0.376117205879616	0.805934267902674	0.445916576607389	1.45661784794267
eqtl-a-ENSG00000054983	ebi-a-GCST90018861	Hypertrophic cardiomyopathy	GALC	Weighted mode	3	-0.165777810713639	0.164334375037688	0.419283767603182	-0.487873185787508	0.15631756436023	0.847234459697761	0.61393072324765	1.16919743957789
eqtl-a-ENSG00000055118	ebi-a-GCST90018861	Hypertrophic cardiomyopathy	KCNH2	MR Egger	5	0.197005779423832	0.616413939530924	0.770235047705558	-1.01116554205678	1.40517710090444	1.21775107858518	0.363794714330476	4.07624858465716
eqtl-a-ENSG00000055118	ebi-a-GCST90018861	Hypertrophic cardiomyopathy	KCNH2	Weighted median	5	-0.042720945334707	0.216514565625705	0.843583304864633	-0.467089493961089	0.381647603291675	0.958178737009837	0.626823990940278	1.46469584018401
eqtl-a-ENSG00000055118	ebi-a-GCST90018861	Hypertrophic cardiomyopathy	KCNH2	Inverse variance weighted	5	0.0742876673740901	0.210704372397284	0.724412159637044	-0.338692902524586	0.487268237272767	1.07711661224087	0.712701284250727	1.62786320440682
eqtl-a-ENSG00000055118	ebi-a-GCST90018861	Hypertrophic cardiomyopathy	KCNH2	Simple mode	5	0.0647095469846899	0.314222155604512	0.846897863256961	-0.551165878000154	0.680584971969534	1.06684910983773	0.576277549252749	1.97503273316374
eqtl-a-ENSG00000055118	ebi-a-GCST90018861	Hypertrophic cardiomyopathy	KCNH2	Weighted mode	5	-0.0378649585919291	0.278039730054461	0.898253669809436	-0.582822829498672	0.507092912314814	0.962842955780805	0.558320097580146	1.66045707742705
eqtl-a-ENSG00000055163	ebi-a-GCST90018861	Hypertrophic cardiomyopathy	CYFIP2	MR Egger	7	0.168397812609025	0.406843568163213	0.69609403830204	-0.629015580990872	0.965811206208922	1.18340729136236	0.533116352646856	2.62691776438018
eqtl-a-ENSG00000055163	ebi-a-GCST90018861	Hypertrophic cardiomyopathy	CYFIP2	Weighted median	7	-0.208914744216898	0.233282155567385	0.370495647115674	-0.666147769128972	0.248318280695176	0.811464414728548	0.5136835990434	1.28186786106658
eqtl-a-ENSG00000055163	ebi-a-GCST90018861	Hypertrophic cardiomyopathy	CYFIP2	Inverse variance weighted	7	-0.158805327956357	0.205481850243888	0.439614960769579	-0.561549754434378	0.243939098521663	0.853162429677689	0.570324515662433	1.27626660159979
eqtl-a-ENSG00000055163	ebi-a-GCST90018861	Hypertrophic cardiomyopathy	CYFIP2	Simple mode	7	-0.109372382000767	0.341689864822945	0.759751547028993	-0.779084517053738	0.560339753052205	0.896396553397568	0.458825866346779	1.75126739767487
eqtl-a-ENSG00000055163	ebi-a-GCST90018861	Hypertrophic cardiomyopathy	CYFIP2	Weighted mode	7	-0.148953046459881	0.247753526032444	0.569698343318238	-0.634549957483471	0.33664386456371	0.861609569568698	0.530174035492488	1.40024029973998
eqtl-a-ENSG00000055211	ebi-a-GCST90018861	Hypertrophic cardiomyopathy	GINM1	MR Egger	3	0.0278831112457648	0.164808034115564	0.893303595642527	-0.295140635620741	0.350906858112271	1.02827548355621	0.744426887166413	1.42035502520263
eqtl-a-ENSG00000055211	ebi-a-GCST90018861	Hypertrophic cardiomyopathy	GINM1	Weighted median	3	0.0158544208444645	0.0987312460871886	0.872422952844718	-0.177658821486425	0.209367663175354	1.01598076901719	0.837228018977514	1.2328982064807
eqtl-a-ENSG00000055211	ebi-a-GCST90018861	Hypertrophic cardiomyopathy	GINM1	Inverse variance weighted	3	0.0132506768417499	0.0983454428186549	0.892820566546472	-0.179506391082814	0.206007744766314	1.013338856108	0.835682610009324	1.22876272043859
eqtl-a-ENSG00000055211	ebi-a-GCST90018861	Hypertrophic cardiomyopathy	GINM1	Simple mode	3	0.0669886361345716	0.185716062015682	0.752855540927257	-0.297014845416166	0.430992117685309	1.06928332691373	0.743032981646225	1.5387834207339
eqtl-a-ENSG00000055211	ebi-a-GCST90018861	Hypertrophic cardiomyopathy	GINM1	Weighted mode	3	0.0166450569167264	0.100959713262517	0.88420472119625	-0.181235981077806	0.214526094911259	1.01678435769314	0.834238470972287	1.2392744593096
eqtl-a-ENSG00000055332	ebi-a-GCST90018861	Hypertrophic cardiomyopathy	EIF2AK2	MR Egger	9	0.867223548527031	0.311171513732355	0.0270261196321934	0.257327381611616	1.47711971544245	2.38029290282995	1.29346851525787	4.38031095185419
eqtl-a-ENSG00000055332	ebi-a-GCST90018861	Hypertrophic cardiomyopathy	EIF2AK2	Weighted median	9	0.483735198637809	0.18357338442347	0.00841111846796875	0.123931365167808	0.84353903210781	1.62212204864771	1.13193817794609	2.32457919696952
eqtl-a-ENSG00000055332	ebi-a-GCST90018861	Hypertrophic cardiomyopathy	EIF2AK2	Inverse variance weighted	9	0.232822147809728	0.181899024629654	0.200561771371252	-0.123699940464394	0.589344236083849	1.26215698198047	0.88364494719942	1.80280581268636
eqtl-a-ENSG00000055332	ebi-a-GCST90018861	Hypertrophic cardiomyopathy	EIF2AK2	Simple mode	9	0.0669868532520219	0.339157699708584	0.84835494562337	-0.597762238176803	0.731735944680846	1.06928142050884	0.550041120955485	2.07868596125914
eqtl-a-ENSG00000055332	ebi-a-GCST90018861	Hypertrophic cardiomyopathy	EIF2AK2	Weighted mode	9	0.414232192065151	0.201312419004784	0.0736272978939692	0.0196598508157741	0.808804533314527	1.51320844108957	1.0198543783859	2.24522229321477
eqtl-a-ENSG00000055483	ebi-a-GCST90018861	Hypertrophic cardiomyopathy	USP36	MR Egger	5	-0.12243239237216	0.29437141421982	0.705436006411467	-0.699400364243006	0.454535579498687	0.884765719833002	0.496883163390669	1.57544154575456
eqtl-a-ENSG00000055483	ebi-a-GCST90018861	Hypertrophic cardiomyopathy	USP36	Weighted median	5	0.0578312677251096	0.10323510555127	0.575349887186755	-0.14450953915538	0.260172074605599	1.05953620267283	0.865446656733599	1.29715327460086
eqtl-a-ENSG00000055483	ebi-a-GCST90018861	Hypertrophic cardiomyopathy	USP36	Inverse variance weighted	5	0.0511131017849329	0.10741478322811	0.634182723520588	-0.159419873342164	0.261646076912029	1.05244191961168	0.852638283715425	1.29906669136334
eqtl-a-ENSG00000055483	ebi-a-GCST90018861	Hypertrophic cardiomyopathy	USP36	Simple mode	5	-0.0200439720830858	0.17531824232398	0.914485898751686	-0.363667727038087	0.323579782871915	0.980155572876867	0.695122126662487	1.38206641709744
eqtl-a-ENSG00000055483	ebi-a-GCST90018861	Hypertrophic cardiomyopathy	USP36	Weighted mode	5	0.0635484022262343	0.104308524988662	0.575275121478932	-0.140896306751543	0.267993111204012	1.06561106250097	0.868579372844933	1.30733813399822
eqtl-a-ENSG00000055732	ebi-a-GCST90018861	Hypertrophic cardiomyopathy	MCOLN3	MR Egger	4	-0.127542028454982	0.373410208037191	0.765230733320182	-0.859426036207876	0.604341979297911	0.880256419239483	0.423405031746617	1.83004760339272
eqtl-a-ENSG00000055732	ebi-a-GCST90018861	Hypertrophic cardiomyopathy	MCOLN3	Weighted median	4	0.195627922972682	0.196830820171874	0.320277068691687	-0.190160484564192	0.581416330509556	1.21607434781808	0.826826430415865	1.78856984370632
eqtl-a-ENSG00000055732	ebi-a-GCST90018861	Hypertrophic cardiomyopathy	MCOLN3	Inverse variance weighted	4	0.28561937802513	0.192211285827044	0.137288193620198	-0.0911147421958769	0.662353498246137	1.33058590862074	0.912912955252304	1.93935122733666
eqtl-a-ENSG00000055732	ebi-a-GCST90018861	Hypertrophic cardiomyopathy	MCOLN3	Simple mode	4	0.316034899780662	0.355677599116781	0.4397009650598	-0.381093194488229	1.01316299404955	1.37167812605644	0.683114224172788	2.75429908340747
eqtl-a-ENSG00000055732	ebi-a-GCST90018861	Hypertrophic cardiomyopathy	MCOLN3	Weighted mode	4	0.177710164996025	0.211913452092928	0.463252414224486	-0.237640201106114	0.593060531098163	1.19447906921347	0.78848633657479	1.80951803551481
eqtl-a-ENSG00000055950	ebi-a-GCST90018861	Hypertrophic cardiomyopathy	MRPL43	MR Egger	4	0.322924445226137	0.411595430973992	0.51488001352709	-0.483802599482888	1.12965148993516	1.38116099365679	0.616434874465768	3.09457782065338
eqtl-a-ENSG00000055950	ebi-a-GCST90018861	Hypertrophic cardiomyopathy	MRPL43	Weighted median	4	0.102328294477717	0.124703738665853	0.411890567056334	-0.142091033307356	0.34674762226279	1.10774707928833	0.867542277648311	1.41445970218096
eqtl-a-ENSG00000055950	ebi-a-GCST90018861	Hypertrophic cardiomyopathy	MRPL43	Inverse variance weighted	4	0.114093706517154	0.173650129437226	0.51116028645853	-0.22626054717981	0.454447960214117	1.12085715158313	0.797510285538131	1.5753035127407
eqtl-a-ENSG00000055950	ebi-a-GCST90018861	Hypertrophic cardiomyopathy	MRPL43	Simple mode	4	-0.543504908332159	0.511662360299423	0.366060931365436	-1.54636313451903	0.45935331785471	0.580709348341781	0.213021296539118	1.5830499237883
eqtl-a-ENSG00000055950	ebi-a-GCST90018861	Hypertrophic cardiomyopathy	MRPL43	Weighted mode	4	0.102043527645391	0.12953175882188	0.488329678953813	-0.151838719645494	0.355925774936276	1.10743167457207	0.859126829847882	1.42750158793511
eqtl-a-ENSG00000055955	ebi-a-GCST90018861	Hypertrophic cardiomyopathy	ITIH4	MR Egger	5	0.254484124831213	0.200388791541211	0.293657219953791	-0.138277906589561	0.647246156251988	1.28979607545035	0.870856641314467	1.91027298561578
eqtl-a-ENSG00000055955	ebi-a-GCST90018861	Hypertrophic cardiomyopathy	ITIH4	Weighted median	5	0.194847247229804	0.104537197810697	0.062335259359771	-0.0100456604791631	0.399740154938771	1.21512535854785	0.990004628631415	1.4914371047206
eqtl-a-ENSG00000055955	ebi-a-GCST90018861	Hypertrophic cardiomyopathy	ITIH4	Inverse variance weighted	5	0.199860628146248	0.0998508143009065	0.0453285901799524	0.00415303211647106	0.395568224176024	1.22123254085561	1.00416166790512	1.48522789358813
eqtl-a-ENSG00000055955	ebi-a-GCST90018861	Hypertrophic cardiomyopathy	ITIH4	Simple mode	5	0.409384371501533	0.20764865309028	0.119959894413053	0.00239301144458504	0.816375731558481	1.50589043062456	1.00239587698177	2.26228583049913
eqtl-a-ENSG00000055955	ebi-a-GCST90018861	Hypertrophic cardiomyopathy	ITIH4	Weighted mode	5	0.143978480557778	0.11213331007847	0.268471406389688	-0.0758028071960226	0.363759768311579	1.15485925633047	0.926998986066735	1.43872854445189
eqtl-a-ENSG00000056558	ebi-a-GCST90018861	Hypertrophic cardiomyopathy	TRAF1	MR Egger	3	-0.321927058814036	1.63570620050863	0.876286590458937	-3.52791121181094	2.88405709418287	0.724751052603267	0.0293661916029228	17.8866941737608
eqtl-a-ENSG00000056558	ebi-a-GCST90018861	Hypertrophic cardiomyopathy	TRAF1	Weighted median	3	-0.00602920645998956	0.150953320253346	0.968140270072864	-0.301897714156547	0.289839301236568	0.993988932731992	0.739413692574851	1.33621274303582
eqtl-a-ENSG00000056558	ebi-a-GCST90018861	Hypertrophic cardiomyopathy	TRAF1	Inverse variance weighted	3	0.00087896005907151	0.153069110500707	0.995418377984055	-0.299136496522314	0.300894416640457	1.00087934645767	0.741458196062327	1.35106668384756
eqtl-a-ENSG00000056558	ebi-a-GCST90018861	Hypertrophic cardiomyopathy	TRAF1	Simple mode	3	-0.0670712323029734	0.236833059010035	0.803645366554629	-0.531264027962642	0.397121563356695	0.935128587601409	0.587861426566375	1.48753674902102
eqtl-a-ENSG00000056558	ebi-a-GCST90018861	Hypertrophic cardiomyopathy	TRAF1	Weighted mode	3	0.0120822352063872	0.165721628035264	0.948515470290327	-0.312732155742731	0.336896626155505	1.01215552026186	0.731445799891068	1.40059427144038
eqtl-a-ENSG00000056736	ebi-a-GCST90018861	Hypertrophic cardiomyopathy	IL17RB	MR Egger	3	0.405546455055681	0.367149342209151	0.468390832920077	-0.314066255674255	1.12515916578562	1.5001220253844	0.730470628732044	3.08070715307145
eqtl-a-ENSG00000056736	ebi-a-GCST90018861	Hypertrophic cardiomyopathy	IL17RB	Weighted median	3	0.256136430247451	0.169681482700799	0.131167696163052	-0.0764392758461148	0.588712136341016	1.2919289741064	0.926409167993703	1.80166661967552
eqtl-a-ENSG00000056736	ebi-a-GCST90018861	Hypertrophic cardiomyopathy	IL17RB	Inverse variance weighted	3	0.235573018647951	0.171142068660022	0.16867418877134	-0.0998654359256931	0.571011473221594	1.26563379275164	0.904959184838051	1.77005651104757
eqtl-a-ENSG00000056736	ebi-a-GCST90018861	Hypertrophic cardiomyopathy	IL17RB	Simple mode	3	0.287404508054985	0.262064116855068	0.387191017596151	-0.226241160980948	0.801050177090919	1.33296329882752	0.797525746380983	2.22787936826349
eqtl-a-ENSG00000056736	ebi-a-GCST90018861	Hypertrophic cardiomyopathy	IL17RB	Weighted mode	3	0.257628353658992	0.187965837303103	0.304049402087411	-0.11078468745509	0.626041394773073	1.29385787171489	0.895131461214543	1.87019255241811
eqtl-a-ENSG00000057019	ebi-a-GCST90018861	Hypertrophic cardiomyopathy	DCBLD2	MR Egger	5	-0.0748041569732869	0.243275117701563	0.778582462546368	-0.551623387668351	0.402015073721777	0.927925196213655	0.576013957005	1.49483386521601
eqtl-a-ENSG00000057019	ebi-a-GCST90018861	Hypertrophic cardiomyopathy	DCBLD2	Weighted median	5	0.192528576552539	0.140975423712952	0.172036618167878	-0.0837832539248475	0.468840407029926	1.21231114688563	0.919630560809733	1.59813992650385
eqtl-a-ENSG00000057019	ebi-a-GCST90018861	Hypertrophic cardiomyopathy	DCBLD2	Inverse variance weighted	5	0.19705584621613	0.122222763165685	0.106903640171555	-0.042500769588613	0.436612462020874	1.21781204900178	0.958389727954842	1.54745626276558
eqtl-a-ENSG00000057019	ebi-a-GCST90018861	Hypertrophic cardiomyopathy	DCBLD2	Simple mode	5	0.226665615156206	0.204408040717512	0.329656916729246	-0.173974144650117	0.627305374962529	1.25441034199637	0.840318624109597	1.87255793333722
eqtl-a-ENSG00000057019	ebi-a-GCST90018861	Hypertrophic cardiomyopathy	DCBLD2	Weighted mode	5	0.0726567882172188	0.146654180989524	0.646279796965038	-0.214785406522248	0.360098982956686	1.07536139686957	0.806714537282016	1.43347129676554
eqtl-a-ENSG00000057252	ebi-a-GCST90018861	Hypertrophic cardiomyopathy	SOAT1	MR Egger	5	0.10007933528145	0.321122198143068	0.775705937159191	-0.529320173078963	0.729478843641863	1.1052586005996	0.589005255229629	2.07399944797288
eqtl-a-ENSG00000057252	ebi-a-GCST90018861	Hypertrophic cardiomyopathy	SOAT1	Weighted median	5	0.135540498877489	0.145167014918201	0.3504655710519	-0.148986850362184	0.420067848117163	1.14515557241056	0.861580444295261	1.52206482134773
eqtl-a-ENSG00000057252	ebi-a-GCST90018861	Hypertrophic cardiomyopathy	SOAT1	Inverse variance weighted	5	0.157790939337583	0.124378270061496	0.204570378079551	-0.085990469982949	0.401572348658114	1.17092137551913	0.917602975950489	1.49417221127406
eqtl-a-ENSG00000057252	ebi-a-GCST90018861	Hypertrophic cardiomyopathy	SOAT1	Simple mode	5	0.0884729678063058	0.172372520962622	0.634813193980815	-0.249377173280433	0.426323108893044	1.09250471941212	0.779285992093208	1.53161557380464
eqtl-a-ENSG00000057252	ebi-a-GCST90018861	Hypertrophic cardiomyopathy	SOAT1	Weighted mode	5	0.135380127680071	0.145890591450722	0.405955040493278	-0.150565431563343	0.421325686923486	1.14497193716548	0.860221442532138	1.52398053812463
eqtl-a-ENSG00000057608	ebi-a-GCST90018861	Hypertrophic cardiomyopathy	GDI2	MR Egger	4	0.223761907647386	0.58237048056716	0.737815443605877	-0.917684234264249	1.36520804955902	1.25077318444358	0.39944298723341	3.9165378011981
eqtl-a-ENSG00000057608	ebi-a-GCST90018861	Hypertrophic cardiomyopathy	GDI2	Weighted median	4	0.0947014957250648	0.133190856190106	0.477071222777288	-0.166352582407544	0.355755573857673	1.09933065124445	0.846747633232664	1.42725864630018
eqtl-a-ENSG00000057608	ebi-a-GCST90018861	Hypertrophic cardiomyopathy	GDI2	Inverse variance weighted	4	0.0178711812299576	0.210978164887229	0.932494881637789	-0.395646021949011	0.431388384408926	1.01803182633495	0.673244967704917	1.53939331022986
eqtl-a-ENSG00000057608	ebi-a-GCST90018861	Hypertrophic cardiomyopathy	GDI2	Simple mode	4	0.109302962415424	0.329412736106957	0.761860882339045	-0.536346000354212	0.754951925185059	1.11550025380414	0.584881509368346	2.12750924128366
eqtl-a-ENSG00000057608	ebi-a-GCST90018861	Hypertrophic cardiomyopathy	GDI2	Weighted mode	4	0.129061975821426	0.135171628155267	0.410117397163858	-0.135874415362897	0.39399836700575	1.13776063563069	0.872952254997276	1.48289812710866
eqtl-a-ENSG00000057704	ebi-a-GCST90018861	Hypertrophic cardiomyopathy	TMCC3	MR Egger	4	0.0163285783644404	0.210070468314787	0.945120091130222	-0.395409539532543	0.428066696261423	1.01646261816614	0.673404197128492	1.53428840885591
eqtl-a-ENSG00000057704	ebi-a-GCST90018861	Hypertrophic cardiomyopathy	TMCC3	Weighted median	4	-0.0509159736425119	0.123899671445217	0.681112727510808	-0.293759329675138	0.191927382390114	0.950358522342492	0.745455878964357	1.21158253154267
eqtl-a-ENSG00000057704	ebi-a-GCST90018861	Hypertrophic cardiomyopathy	TMCC3	Inverse variance weighted	4	-0.0659046773601423	0.119915241810752	0.582597989766113	-0.300938551309216	0.169129196588931	0.936220103010023	0.740123250954195	1.18427313308975
eqtl-a-ENSG00000057704	ebi-a-GCST90018861	Hypertrophic cardiomyopathy	TMCC3	Simple mode	4	-0.0824090409365724	0.258161179758929	0.770499304919087	-0.588404953264074	0.423586871390929	0.920895197812091	0.555212168188282	1.52743043820643
eqtl-a-ENSG00000057704	ebi-a-GCST90018861	Hypertrophic cardiomyopathy	TMCC3	Weighted mode	4	-0.0485662545342733	0.12816144514766	0.72995795018494	-0.299762687023687	0.20263017795514	0.952594223528373	0.740994047320721	1.22461949320743
eqtl-a-ENSG00000057757	ebi-a-GCST90018861	Hypertrophic cardiomyopathy	PITHD1	MR Egger	7	0.841490267830632	1.56189607091371	0.61316321653444	-2.21982603116024	3.9028065668215	2.3198215574564	0.108628005069239	49.5412951292737
eqtl-a-ENSG00000057757	ebi-a-GCST90018861	Hypertrophic cardiomyopathy	PITHD1	Weighted median	7	0.157077772084233	0.322929406881567	0.626672815677978	-0.475863865403638	0.790019409572105	1.1700866104368	0.621348063457935	2.2034391936528
eqtl-a-ENSG00000057757	ebi-a-GCST90018861	Hypertrophic cardiomyopathy	PITHD1	Inverse variance weighted	7	0.335160603464671	0.294454960534967	0.255020012039633	-0.241971119183864	0.912292326113206	1.39816491732157	0.785078850942362	2.49002394305022
eqtl-a-ENSG00000057757	ebi-a-GCST90018861	Hypertrophic cardiomyopathy	PITHD1	Simple mode	7	0.115656974930809	0.489233175592053	0.820982469270741	-0.843240049229615	1.07455399909123	1.12261072245829	0.430314023665912	2.92868641240649
eqtl-a-ENSG00000057757	ebi-a-GCST90018861	Hypertrophic cardiomyopathy	PITHD1	Weighted mode	7	0.0954075454038796	0.432362036569413	0.83266982938691	-0.752022046272171	0.94283713707993	1.10010710737371	0.471412370739138	2.56725474937495
eqtl-a-ENSG00000058668	ebi-a-GCST90018861	Hypertrophic cardiomyopathy	ATP2B4	Inverse variance weighted	2	0.191323121688089	0.409628298730559	0.640453233848922	-0.611548343823807	0.994194587199985	1.21085064098022	0.542510226082345	2.70254679870252
eqtl-a-ENSG00000058799	ebi-a-GCST90018861	Hypertrophic cardiomyopathy	YIPF1	MR Egger	3	0.894300640894885	0.85089580812343	0.484169874179056	-0.773455143027038	2.56205642481681	2.44562482125501	0.46141605248464	12.9624462220844
eqtl-a-ENSG00000058799	ebi-a-GCST90018861	Hypertrophic cardiomyopathy	YIPF1	Weighted median	3	0.0451757696482703	0.256741219730894	0.860326638491189	-0.458037021024281	0.548388560320822	1.04621173601718	0.632524059085353	1.73046223437389
eqtl-a-ENSG00000058799	ebi-a-GCST90018861	Hypertrophic cardiomyopathy	YIPF1	Inverse variance weighted	3	0.187010713315034	0.347550164125657	0.590519989978763	-0.494187608371254	0.868209035001321	1.20564020138403	0.610066318805358	2.38263980552102
eqtl-a-ENSG00000058799	ebi-a-GCST90018861	Hypertrophic cardiomyopathy	YIPF1	Simple mode	3	-0.10034268608633	0.352290669718925	0.802559966308418	-0.790832398735424	0.590147026562763	0.904527395965567	0.453467172636795	1.80425366911303
eqtl-a-ENSG00000058799	ebi-a-GCST90018861	Hypertrophic cardiomyopathy	YIPF1	Weighted mode	3	0.0144038128311916	0.267198728164523	0.961909839222948	-0.509305694371274	0.538113320033657	1.01450804760132	0.600912651043705	1.71277235861186
eqtl-a-ENSG00000058866	ebi-a-GCST90018861	Hypertrophic cardiomyopathy	DGKG	MR Egger	3	-1.93726663820943	0.964370020721612	0.294045453330672	-3.82743187882378	-0.0471013975950665	0.144097281977893	0.0217654402049304	0.953990660327318
eqtl-a-ENSG00000058866	ebi-a-GCST90018861	Hypertrophic cardiomyopathy	DGKG	Weighted median	3	-0.0610253342999381	0.374246568509775	0.87046974440001	-0.794548608579096	0.67249793997922	0.940799404979785	0.45178512083059	1.95912499017915
eqtl-a-ENSG00000058866	ebi-a-GCST90018861	Hypertrophic cardiomyopathy	DGKG	Inverse variance weighted	3	-0.261515971250281	0.439856867452181	0.552145723298271	-1.12363543145656	0.600603488955994	0.769883579322817	0.325095780299516	1.82321876083666
eqtl-a-ENSG00000058866	ebi-a-GCST90018861	Hypertrophic cardiomyopathy	DGKG	Simple mode	3	0.476227190141074	0.772166128634919	0.600256733874151	-1.03721842198337	1.98967280226551	1.60998874798229	0.354439212371279	7.3131405277878
eqtl-a-ENSG00000058866	ebi-a-GCST90018861	Hypertrophic cardiomyopathy	DGKG	Weighted mode	3	-0.783056882944581	0.426849145242666	0.208014012484931	-1.61968120762021	0.0535674417310446	0.45700685740196	0.197961797738004	1.05502814229252
eqtl-a-ENSG00000059122	ebi-a-GCST90018861	Hypertrophic cardiomyopathy	FLYWCH1	MR Egger	3	0.0480594413832719	0.210249166922322	0.856937264972235	-0.364028925784478	0.460147808551022	1.04923302133305	0.694871094760681	1.58430814197969
eqtl-a-ENSG00000059122	ebi-a-GCST90018861	Hypertrophic cardiomyopathy	FLYWCH1	Weighted median	3	0.000447139204515112	0.103062224399687	0.99653835970777	-0.20155482061887	0.202449099027901	1.00044723918615	0.817458762736447	1.22439776049949
eqtl-a-ENSG00000059122	ebi-a-GCST90018861	Hypertrophic cardiomyopathy	FLYWCH1	Inverse variance weighted	3	-0.000941558109002355	0.0939485129534409	0.992003682883131	-0.185080643497746	0.183197527279742	0.999058885017747	0.831037263398102	1.20105162511198
eqtl-a-ENSG00000059122	ebi-a-GCST90018861	Hypertrophic cardiomyopathy	FLYWCH1	Simple mode	3	-0.0116467328770179	0.115436336763521	0.928838651905293	-0.237901952933519	0.214608487179483	0.988420827775013	0.788279975844134	1.23937657014976
eqtl-a-ENSG00000059122	ebi-a-GCST90018861	Hypertrophic cardiomyopathy	FLYWCH1	Weighted mode	3	0.00150785894913538	0.109590509298193	0.990271358014611	-0.213289539275324	0.216305257173595	1.00150899634004	0.807922178145975	1.24148129223508
eqtl-a-ENSG00000059377	ebi-a-GCST90018861	Hypertrophic cardiomyopathy	TBXAS1	MR Egger	7	-0.247931868361506	0.15796343377197	0.177313409741397	-0.557540198554567	0.0616764618315553	0.78041311229081	0.572615854232895	1.06361816797989
eqtl-a-ENSG00000059377	ebi-a-GCST90018861	Hypertrophic cardiomyopathy	TBXAS1	Weighted median	7	-0.0989578263472042	0.1114247499297	0.37447969335406	-0.317350336209417	0.119434683515008	0.905780907307535	0.728075639180535	1.12685963915272
eqtl-a-ENSG00000059377	ebi-a-GCST90018861	Hypertrophic cardiomyopathy	TBXAS1	Inverse variance weighted	7	-0.129620206793147	0.100876308195496	0.198812547201041	-0.32733777085632	0.0680973572700256	0.878428988937719	0.720840223082532	1.070469521396
eqtl-a-ENSG00000059377	ebi-a-GCST90018861	Hypertrophic cardiomyopathy	TBXAS1	Simple mode	7	0.100770491365486	0.264822093159887	0.71666579044041	-0.418280811227892	0.619821793958864	1.10602277085587	0.658177378874195	1.85859679915485
eqtl-a-ENSG00000059377	ebi-a-GCST90018861	Hypertrophic cardiomyopathy	TBXAS1	Weighted mode	7	-0.128935984010033	0.121150960595421	0.328155139123665	-0.366391866777058	0.108519898756992	0.87903023573522	0.693231093742207	1.11462708801123
eqtl-a-ENSG00000059588	ebi-a-GCST90018861	Hypertrophic cardiomyopathy	TARBP1	MR Egger	4	-0.0926296812508814	0.778250904461457	0.916134593462107	-1.61800145399534	1.43274209149357	0.911530994819793	0.198294604223538	4.19017329175786
eqtl-a-ENSG00000059588	ebi-a-GCST90018861	Hypertrophic cardiomyopathy	TARBP1	Weighted median	4	-0.223862361265994	0.280576825800332	0.42494897649122	-0.773792939834645	0.326068217302657	0.79942515866416	0.461260213937495	1.38550988139597
eqtl-a-ENSG00000059588	ebi-a-GCST90018861	Hypertrophic cardiomyopathy	TARBP1	Inverse variance weighted	4	-0.215564284172049	0.236740842096739	0.362532725022284	-0.679576334681658	0.248447766337559	0.806086449992486	0.506831673888284	1.28203385529672
eqtl-a-ENSG00000059588	ebi-a-GCST90018861	Hypertrophic cardiomyopathy	TARBP1	Simple mode	4	-0.271837591929702	0.336393634243068	0.478171862467709	-0.931169115046115	0.387493931186711	0.761978002418252	0.394092701231176	1.47328401250629
eqtl-a-ENSG00000059588	ebi-a-GCST90018861	Hypertrophic cardiomyopathy	TARBP1	Weighted mode	4	-0.183119170567833	0.323577151501359	0.611013443254557	-0.817330387510496	0.45109204637483	0.832668920196194	0.441609007190124	1.57002579062477
eqtl-a-ENSG00000059691	ebi-a-GCST90018861	Hypertrophic cardiomyopathy	GATB	MR Egger	4	-0.0843141346859201	0.33677203173793	0.825679507133384	-0.744387316892263	0.575759047520423	0.919142476206531	0.47502525074737	1.77847996551318
eqtl-a-ENSG00000059691	ebi-a-GCST90018861	Hypertrophic cardiomyopathy	GATB	Weighted median	4	0.142236635152534	0.134910028908035	0.291742224458858	-0.122187021507215	0.406660291812284	1.15284942096054	0.884982842199613	1.50179384733119
eqtl-a-ENSG00000059691	ebi-a-GCST90018861	Hypertrophic cardiomyopathy	GATB	Inverse variance weighted	4	0.140653554168201	0.129197768334025	0.276300051373953	-0.112574071766487	0.39388118010289	1.15102581080655	0.893531159225844	1.48272436105164
eqtl-a-ENSG00000059691	ebi-a-GCST90018861	Hypertrophic cardiomyopathy	GATB	Simple mode	4	0.446460501099329	0.280043409296893	0.209138428747251	-0.102424581122581	0.995345583321239	1.56277095860202	0.902646223750763	2.70565921042864
eqtl-a-ENSG00000059691	ebi-a-GCST90018861	Hypertrophic cardiomyopathy	GATB	Weighted mode	4	0.116718433184203	0.141216901442805	0.469111475364309	-0.160066693643695	0.3935035600121	1.12380295951798	0.852086958287117	1.48216456024647
eqtl-a-ENSG00000059728	ebi-a-GCST90018861	Hypertrophic cardiomyopathy	MXD1	MR Egger	3	5.03552275891398	5.53063502328672	0.529809120143457	-5.804521886728	15.875567404556	153.779961448888	0.00301389539205358	7846415.8396381
eqtl-a-ENSG00000059728	ebi-a-GCST90018861	Hypertrophic cardiomyopathy	MXD1	Weighted median	3	0.679482842385437	0.466228051789918	0.14500476648842	-0.234324139122801	1.59328982389368	1.97285719024428	0.791105346138948	4.91990796433698
eqtl-a-ENSG00000059728	ebi-a-GCST90018861	Hypertrophic cardiomyopathy	MXD1	Inverse variance weighted	3	0.504929650234238	0.569651963901665	0.375411334186471	-0.611588199013025	1.6214474994815	1.6568689560178	0.542488604665497	5.06040995848797
eqtl-a-ENSG00000059728	ebi-a-GCST90018861	Hypertrophic cardiomyopathy	MXD1	Simple mode	3	1.2641341842409	0.800622795841449	0.25510553325068	-0.305086495608335	2.83335486409014	3.54002639821551	0.737059619214253	17.0024060108221
eqtl-a-ENSG00000059728	ebi-a-GCST90018861	Hypertrophic cardiomyopathy	MXD1	Weighted mode	3	-0.356883034824949	0.569784195317329	0.595045114131427	-1.47366005764691	0.759893987997015	0.699854351534233	0.229085482822708	2.13804954956688
eqtl-a-ENSG00000059804	ebi-a-GCST90018861	Hypertrophic cardiomyopathy	SLC2A3	MR Egger	4	0.237805490060505	0.272237080801616	0.47449028342522	-0.295779188310662	0.771390168431673	1.26846244027527	0.743951683112724	2.16277078056599
eqtl-a-ENSG00000059804	ebi-a-GCST90018861	Hypertrophic cardiomyopathy	SLC2A3	Weighted median	4	-0.117762370037913	0.142335264826005	0.408033581408465	-0.396739489096884	0.161214749021057	0.888907258517338	0.672509198793139	1.17493725834947
eqtl-a-ENSG00000059804	ebi-a-GCST90018861	Hypertrophic cardiomyopathy	SLC2A3	Inverse variance weighted	4	-0.167352331370739	0.158068549667545	0.289721562837234	-0.477166688719126	0.142462025977649	0.845901521184547	0.620539083807031	1.15310929192793
eqtl-a-ENSG00000059804	ebi-a-GCST90018861	Hypertrophic cardiomyopathy	SLC2A3	Simple mode	4	-0.36325739366984	0.372419912818198	0.401300981815776	-1.09320042279351	0.366685635453827	0.695407416994131	0.33514217882463	1.44294423729786
eqtl-a-ENSG00000059804	ebi-a-GCST90018861	Hypertrophic cardiomyopathy	SLC2A3	Weighted mode	4	-0.0685395506052868	0.145361360166769	0.669446853745543	-0.353447816532154	0.21636871532158	0.933756528737297	0.702262638131709	1.24156007683838
eqtl-a-ENSG00000060138	ebi-a-GCST90018861	Hypertrophic cardiomyopathy	YBX3	MR Egger	8	0.547801228863584	0.370859179876143	0.190112025288871	-0.179082763693655	1.27468522142082	1.72944617787826	0.836036703048027	3.57757508883662
eqtl-a-ENSG00000060138	ebi-a-GCST90018861	Hypertrophic cardiomyopathy	YBX3	Weighted median	8	0.311672098054929	0.158118742831316	0.0487093693102148	0.0017593621055505	0.621584834004308	1.3657068016846	1.0017609106911	1.86187646998608
eqtl-a-ENSG00000060138	ebi-a-GCST90018861	Hypertrophic cardiomyopathy	YBX3	Inverse variance weighted	8	0.291427060095849	0.169101892153134	0.0848195714726829	-0.0400126485242935	0.622866768715991	1.33833601182982	0.960777286660617	1.86426480457926
eqtl-a-ENSG00000060138	ebi-a-GCST90018861	Hypertrophic cardiomyopathy	YBX3	Simple mode	8	0.693107344861391	0.294884263464074	0.0510545227922412	0.115134188471806	1.27108050125098	1.99992033018975	1.12202399015507	3.56470214736988
eqtl-a-ENSG00000060138	ebi-a-GCST90018861	Hypertrophic cardiomyopathy	YBX3	Weighted mode	8	0.322409039390464	0.157635208938548	0.0800856957480767	0.0134440298709103	0.631374048910017	1.38044931863714	1.01353480718865	1.88019228132048
eqtl-a-ENSG00000060558	ebi-a-GCST90018861	Hypertrophic cardiomyopathy	GNA15	MR Egger	3	0.823620754706056	3.04364800001213	0.831757995501016	-5.14192932531772	6.78917083472983	2.27873566145582	0.00584639921928856	888.176811063269
eqtl-a-ENSG00000060558	ebi-a-GCST90018861	Hypertrophic cardiomyopathy	GNA15	Weighted median	3	-0.208263184689529	0.30295092370101	0.491800088259082	-0.80204699514351	0.385520625764451	0.811993304381921	0.448410130654494	1.47037963972561
eqtl-a-ENSG00000060558	ebi-a-GCST90018861	Hypertrophic cardiomyopathy	GNA15	Inverse variance weighted	3	-0.100499075258777	0.47964331966038	0.834035477844885	-1.04059998179312	0.839601831275567	0.904385948735352	0.353242679190172	2.31544485548874
eqtl-a-ENSG00000060558	ebi-a-GCST90018861	Hypertrophic cardiomyopathy	GNA15	Simple mode	3	-0.921240429949426	0.672482317540308	0.30423337568106	-2.23930577232843	0.396824912429576	0.398025012597747	0.106532436478752	1.48709553531177
eqtl-a-ENSG00000060558	ebi-a-GCST90018861	Hypertrophic cardiomyopathy	GNA15	Weighted mode	3	0.447347094591798	0.332629637778205	0.310879608660269	-0.204606995453483	1.09930118463708	1.5641571155522	0.814967539431002	3.00206739993689
eqtl-a-ENSG00000060709	ebi-a-GCST90018861	Hypertrophic cardiomyopathy	RIMBP2	MR Egger	3	0.992042003705495	1.20095756311586	0.560464951183858	-1.36183482000158	3.34591882741257	2.69673559786196	0.256190282394789	28.3866461163002
eqtl-a-ENSG00000060709	ebi-a-GCST90018861	Hypertrophic cardiomyopathy	RIMBP2	Weighted median	3	-0.217904940803233	0.335473534027277	0.515986585662893	-0.875433067496695	0.43962318589023	0.804201884818399	0.416681529372242	1.55212224674279
eqtl-a-ENSG00000060709	ebi-a-GCST90018861	Hypertrophic cardiomyopathy	RIMBP2	Inverse variance weighted	3	0.0216979108829888	0.417565441683902	0.958558255742995	-0.79673035481746	0.840126176583437	1.0219350223874	0.450800514813468	2.31665926649188
eqtl-a-ENSG00000060709	ebi-a-GCST90018861	Hypertrophic cardiomyopathy	RIMBP2	Simple mode	3	-0.251103858026431	0.444356581537543	0.628943338417324	-1.12204275784002	0.619835041787152	0.777941571886848	0.325613964311114	1.8586214216892
eqtl-a-ENSG00000060709	ebi-a-GCST90018861	Hypertrophic cardiomyopathy	RIMBP2	Weighted mode	3	-0.23715463748398	0.366255430456786	0.583701098009937	-0.95501528117928	0.48070600621132	0.788869289822939	0.384806264214538	1.61721576361551
eqtl-a-ENSG00000060749	ebi-a-GCST90018861	Hypertrophic cardiomyopathy	QSER1	MR Egger	3	0.204290629407491	0.392883281560063	0.694739604992674	-0.565760602450232	0.974341861265214	1.22665460355689	0.567928014998373	2.64942294919475
eqtl-a-ENSG00000060749	ebi-a-GCST90018861	Hypertrophic cardiomyopathy	QSER1	Weighted median	3	0.242180639287061	0.166186170870923	0.145037683696306	-0.083544255619948	0.56790553419407	1.2740243108746	0.919850377221729	1.76456735235784
eqtl-a-ENSG00000060749	ebi-a-GCST90018861	Hypertrophic cardiomyopathy	QSER1	Inverse variance weighted	3	0.254074513935542	0.161571006264109	0.115828749418211	-0.0626046583421117	0.570753686213195	1.28926786911157	0.939314750544453	1.76960027228362
eqtl-a-ENSG00000060749	ebi-a-GCST90018861	Hypertrophic cardiomyopathy	QSER1	Simple mode	3	0.282900088159655	0.301323133351328	0.446911633850017	-0.307693253208948	0.873493429528258	1.32697257492172	0.73514078550351	2.39526394034625
eqtl-a-ENSG00000060749	ebi-a-GCST90018861	Hypertrophic cardiomyopathy	QSER1	Weighted mode	3	0.237522627421404	0.174004255332136	0.305513025647351	-0.103525713029582	0.57857096787239	1.26810369038267	0.901652838217683	1.78348794724685
eqtl-a-ENSG00000060762	ebi-a-GCST90018861	Hypertrophic cardiomyopathy	MPC1	MR Egger	4	0.0873880640775342	0.260697502088883	0.769362043270508	-0.423579040016677	0.598355168171746	1.0913200996837	0.654699426167757	1.81912418488737
eqtl-a-ENSG00000060762	ebi-a-GCST90018861	Hypertrophic cardiomyopathy	MPC1	Weighted median	4	0.0749054944889641	0.110789384144661	0.498972618990923	-0.142241698434572	0.2920526874125	1.07778228970541	0.867411579126785	1.33917357337105
eqtl-a-ENSG00000060762	ebi-a-GCST90018861	Hypertrophic cardiomyopathy	MPC1	Inverse variance weighted	4	0.0705581858519037	0.103483579325201	0.495346592969744	-0.132269629625491	0.273386001329298	1.0731070072596	0.876104739437259	1.31440750996202
eqtl-a-ENSG00000060762	ebi-a-GCST90018861	Hypertrophic cardiomyopathy	MPC1	Simple mode	4	0.0601811905249679	0.158208814518612	0.728990903065026	-0.249908085931513	0.370270466981448	1.06202895869776	0.77887236910975	1.44812623203189
eqtl-a-ENSG00000060762	ebi-a-GCST90018861	Hypertrophic cardiomyopathy	MPC1	Weighted mode	4	0.0780445279568361	0.112804150267764	0.53876361924327	-0.143051606567981	0.299140662481653	1.08117079992497	0.866709339846876	1.34869932152447
eqtl-a-ENSG00000060982	ebi-a-GCST90018861	Hypertrophic cardiomyopathy	BCAT1	MR Egger	8	-0.0497692475468638	0.133394061419334	0.721900548946713	-0.311221607928759	0.211683112835032	0.951448948350772	0.732551518655415	1.23575622773859
eqtl-a-ENSG00000060982	ebi-a-GCST90018861	Hypertrophic cardiomyopathy	BCAT1	Weighted median	8	-0.104648331569779	0.0961171664143715	0.27626062788396	-0.293037977741947	0.083741314602389	0.900641193976215	0.745993808998865	1.08734757648389
eqtl-a-ENSG00000060982	ebi-a-GCST90018861	Hypertrophic cardiomyopathy	BCAT1	Inverse variance weighted	8	-0.124439367078491	0.0890065285210758	0.162085267831375	-0.2988921629798	0.0500134288228174	0.882991798115715	0.741639381303912	1.0512852138041
eqtl-a-ENSG00000060982	ebi-a-GCST90018861	Hypertrophic cardiomyopathy	BCAT1	Simple mode	8	-0.176920050974548	0.165026828975601	0.319252758669309	-0.500372635766727	0.14653253381763	0.837846766877861	0.606304686800618	1.15781259826964
eqtl-a-ENSG00000060982	ebi-a-GCST90018861	Hypertrophic cardiomyopathy	BCAT1	Weighted mode	8	-0.107962022568189	0.0977507886197148	0.305904989275555	-0.29955356826283	0.0836295231264517	0.897661686668596	0.741149019280906	1.08722602708768
eqtl-a-ENSG00000061273	ebi-a-GCST90018861	Hypertrophic cardiomyopathy	HDAC7	MR Egger	5	-0.707449481726916	0.824061459298016	0.453741811176369	-2.32260994195103	0.907710978497195	0.492899745438849	0.0980174316694709	2.47864236917516
eqtl-a-ENSG00000061273	ebi-a-GCST90018861	Hypertrophic cardiomyopathy	HDAC7	Weighted median	5	0.146212354997081	0.34163005174162	0.668662430549058	-0.523382546416494	0.815807256410656	1.15744195053745	0.592512951928702	2.26100014270262
eqtl-a-ENSG00000061273	ebi-a-GCST90018861	Hypertrophic cardiomyopathy	HDAC7	Inverse variance weighted	5	0.190945091247345	0.326493077743554	0.558657613097548	-0.448981341130021	0.83087152362471	1.21039298908736	0.638278008129025	2.29531829292744
eqtl-a-ENSG00000061273	ebi-a-GCST90018861	Hypertrophic cardiomyopathy	HDAC7	Simple mode	5	0.14492551465041	0.580307547269183	0.815090217274498	-0.99247727799719	1.28232830729801	1.1559534654633	0.370657331485852	3.60502356437977
eqtl-a-ENSG00000061273	ebi-a-GCST90018861	Hypertrophic cardiomyopathy	HDAC7	Weighted mode	5	-0.186229492402056	0.482843146259347	0.719358105705478	-1.13260205907038	0.760143074266263	0.830083075362495	0.322193797441918	2.1385821746847
eqtl-a-ENSG00000061676	ebi-a-GCST90018861	Hypertrophic cardiomyopathy	NCKAP1	MR Egger	5	0.112720090748409	0.399677973900605	0.796259458247058	-0.670648738096778	0.896088919593595	1.11931858146921	0.511376720593525	2.45000219284153
eqtl-a-ENSG00000061676	ebi-a-GCST90018861	Hypertrophic cardiomyopathy	NCKAP1	Weighted median	5	0.0470494579892386	0.152239221319106	0.757283859256301	-0.25133941579621	0.345438331774687	1.04817384836862	0.777758343286464	1.41260897538097
eqtl-a-ENSG00000061676	ebi-a-GCST90018861	Hypertrophic cardiomyopathy	NCKAP1	Inverse variance weighted	5	0.0918341023336402	0.172206918081655	0.593841389633814	-0.245691457106403	0.429359661773683	1.09618295280162	0.782163518694148	1.53627347388819
eqtl-a-ENSG00000061676	ebi-a-GCST90018861	Hypertrophic cardiomyopathy	NCKAP1	Simple mode	5	0.0734722895181033	0.239241326313608	0.774087372713529	-0.395440710056568	0.542385289092774	1.0762387131653	0.673383207093924	1.72010492021989
eqtl-a-ENSG00000061676	ebi-a-GCST90018861	Hypertrophic cardiomyopathy	NCKAP1	Weighted mode	5	0.0460818196637158	0.163349996419561	0.7918575742218	-0.274084173318625	0.366247812646056	1.04716008573802	0.760268078280308	1.44231262167839
eqtl-a-ENSG00000061918	ebi-a-GCST90018861	Hypertrophic cardiomyopathy	GUCY1B1	MR Egger	5	0.154759868745881	0.233654452269951	0.555088250705696	-0.303202857703224	0.612722595194986	1.16737760359719	0.738449281050299	1.84544897578077
eqtl-a-ENSG00000061918	ebi-a-GCST90018861	Hypertrophic cardiomyopathy	GUCY1B1	Weighted median	5	-0.0417762843292571	0.132171355575786	0.751944300599363	-0.300832141257797	0.217279572599282	0.959084318765484	0.740202011697779	1.24269147606346
eqtl-a-ENSG00000061918	ebi-a-GCST90018861	Hypertrophic cardiomyopathy	GUCY1B1	Inverse variance weighted	5	-0.076201645691625	0.127496911796545	0.550057181775523	-0.326095592812853	0.173692301429603	0.926629336905765	0.721736191341335	1.18968944375457
eqtl-a-ENSG00000061918	ebi-a-GCST90018861	Hypertrophic cardiomyopathy	GUCY1B1	Simple mode	5	-0.0601081638838998	0.256164435259208	0.826004814952264	-0.562190456991948	0.441974129224149	0.941662674183431	0.569959224320648	1.55577549079447
eqtl-a-ENSG00000061918	ebi-a-GCST90018861	Hypertrophic cardiomyopathy	GUCY1B1	Weighted mode	5	-0.0330302127708662	0.131028541146538	0.813398841187276	-0.289846153418081	0.223785727876349	0.967509328009813	0.748378694226505	1.25080297850207
eqtl-a-ENSG00000061938	ebi-a-GCST90018861	Hypertrophic cardiomyopathy	TNK2	MR Egger	4	0.40328314524654	1.05236995978838	0.738458590450431	-1.65936197593868	2.46592826643176	1.49673062383337	0.190260332054437	11.7744068673214
eqtl-a-ENSG00000061938	ebi-a-GCST90018861	Hypertrophic cardiomyopathy	TNK2	Weighted median	4	-0.1371276445053	0.299242596507821	0.646773502588191	-0.723643133660629	0.449387844650028	0.871858931027214	0.484982178703681	1.56735242858553
eqtl-a-ENSG00000061938	ebi-a-GCST90018861	Hypertrophic cardiomyopathy	TNK2	Inverse variance weighted	4	-0.0950362514856415	0.272855162929842	0.727612697012337	-0.629832370828131	0.439759867856848	0.909339968945883	0.532681086412654	1.55233440836291
eqtl-a-ENSG00000061938	ebi-a-GCST90018861	Hypertrophic cardiomyopathy	TNK2	Simple mode	4	-0.160323640676832	0.424954574514432	0.731078764616365	-0.99323460672512	0.672587325371455	0.851868045196949	0.370376728308335	1.95930011516153
eqtl-a-ENSG00000061938	ebi-a-GCST90018861	Hypertrophic cardiomyopathy	TNK2	Weighted mode	4	-0.171250993222902	0.368462508324996	0.673749592251354	-0.893437509539893	0.55093552309409	0.84261005751421	0.409246543158016	1.73487527480461
eqtl-a-ENSG00000062282	ebi-a-GCST90018861	Hypertrophic cardiomyopathy	DGAT2	MR Egger	4	0.403109036460096	0.311857614750787	0.325341459272118	-0.208131888451446	1.01434996137164	1.49647005256535	0.812099923047297	2.7575702874368
eqtl-a-ENSG00000062282	ebi-a-GCST90018861	Hypertrophic cardiomyopathy	DGAT2	Weighted median	4	0.0344768438204925	0.173128396831239	0.842152984383182	-0.304854813968736	0.373808501609721	1.03507805964525	0.737230402178189	1.45325882708242
eqtl-a-ENSG00000062282	ebi-a-GCST90018861	Hypertrophic cardiomyopathy	DGAT2	Inverse variance weighted	4	-0.0221619208958383	0.220465130667368	0.919928747431447	-0.45427357700388	0.409949735212204	0.978081850339249	0.634909012978569	1.50674204714013
eqtl-a-ENSG00000062282	ebi-a-GCST90018861	Hypertrophic cardiomyopathy	DGAT2	Simple mode	4	0.393318913263357	0.417031195473845	0.415188004323849	-0.42406222986538	1.21070005639209	1.48189090864454	0.654383158465906	3.35583310284374
eqtl-a-ENSG00000062282	ebi-a-GCST90018861	Hypertrophic cardiomyopathy	DGAT2	Weighted mode	4	0.0322425816201215	0.168261628436599	0.860274767176624	-0.297550210115612	0.362035373355855	1.0327680054565	0.742635294480661	1.43624974603515
eqtl-a-ENSG00000062716	ebi-a-GCST90018861	Hypertrophic cardiomyopathy	VMP1	MR Egger	6	0.469678845637909	0.462258454555247	0.367064432032535	-0.436347725290374	1.37570541656619	1.59948043060586	0.646392919686602	3.95786768384079
eqtl-a-ENSG00000062716	ebi-a-GCST90018861	Hypertrophic cardiomyopathy	VMP1	Weighted median	6	0.324552365895633	0.287228052424272	0.258498719576937	-0.23841461685594	0.887519348647207	1.3834112453049	0.787875956711617	2.42909642987945
eqtl-a-ENSG00000062716	ebi-a-GCST90018861	Hypertrophic cardiomyopathy	VMP1	Inverse variance weighted	6	0.30410038457818	0.2298909002154	0.185900881812928	-0.146485779844004	0.754686549000365	1.35540511103098	0.863738014736742	2.12694472590609
eqtl-a-ENSG00000062716	ebi-a-GCST90018861	Hypertrophic cardiomyopathy	VMP1	Simple mode	6	-0.095212393185006	0.431677867189712	0.834155690941111	-0.941301012876842	0.75087622650683	0.909179810364169	0.390119953966421	2.11885580106722
eqtl-a-ENSG00000062716	ebi-a-GCST90018861	Hypertrophic cardiomyopathy	VMP1	Weighted mode	6	0.302198582856312	0.351671096142829	0.429427630242463	-0.387076765583633	0.991473931296257	1.35282984885221	0.67903896610327	2.69520409181815
eqtl-a-ENSG00000063169	ebi-a-GCST90018861	Hypertrophic cardiomyopathy	BICRA	MR Egger	3	-0.280866223863966	0.297671624566539	0.518487369122972	-0.864302608014382	0.30257016028645	0.75512934700984	0.421345293019848	1.3533326232949
eqtl-a-ENSG00000063169	ebi-a-GCST90018861	Hypertrophic cardiomyopathy	BICRA	Weighted median	3	-0.169357947454938	0.180383659371585	0.347794245105673	-0.522909919823245	0.184194024913369	0.844206667668875	0.592793055493611	1.20224906673905
eqtl-a-ENSG00000063169	ebi-a-GCST90018861	Hypertrophic cardiomyopathy	BICRA	Inverse variance weighted	3	-0.185821728544183	0.169791746525378	0.273775346650114	-0.518613551733925	0.146970094645558	0.830421622258563	0.595345391622471	1.15831932256199
eqtl-a-ENSG00000063169	ebi-a-GCST90018861	Hypertrophic cardiomyopathy	BICRA	Simple mode	3	-0.0630893589270478	0.288027115681467	0.846940582420428	-0.627622505662722	0.501443787808627	0.938859574456394	0.533859541423546	1.65110339359679
eqtl-a-ENSG00000063169	ebi-a-GCST90018861	Hypertrophic cardiomyopathy	BICRA	Weighted mode	3	-0.166850351613147	0.182638194662591	0.457386356288333	-0.524821213151827	0.191120509925532	0.846326253219621	0.59166113614095	1.21060533324962
eqtl-a-ENSG00000063245	ebi-a-GCST90018861	Hypertrophic cardiomyopathy	EPN1	MR Egger	3	0.157978631564742	0.580284196048205	0.83078534220402	-0.979378392689739	1.29533565581922	1.17114116898604	0.375544467498382	3.65222165787839
eqtl-a-ENSG00000063245	ebi-a-GCST90018861	Hypertrophic cardiomyopathy	EPN1	Weighted median	3	0.171002437207579	0.206825954673752	0.40835388940009	-0.234376433952974	0.576381308368132	1.18649364074948	0.791063976500941	1.77958698835692
eqtl-a-ENSG00000063245	ebi-a-GCST90018861	Hypertrophic cardiomyopathy	EPN1	Inverse variance weighted	3	0.225473910805752	0.301457488720218	0.454492753915441	-0.365382767085876	0.816330588697379	1.25291634611206	0.693930986096008	2.26218370674921
eqtl-a-ENSG00000063245	ebi-a-GCST90018861	Hypertrophic cardiomyopathy	EPN1	Simple mode	3	0.0309818193172626	0.261984301572266	0.916669587908177	-0.482507411764379	0.544471050398904	1.0314667509463	0.61723379060594	1.72369639268009
eqtl-a-ENSG00000063245	ebi-a-GCST90018861	Hypertrophic cardiomyopathy	EPN1	Weighted mode	3	0.184165774850164	0.217520576201272	0.486338261470208	-0.242174554504329	0.610506104204657	1.20221510360666	0.784919154419237	1.84136308459611
eqtl-a-ENSG00000063761	ebi-a-GCST90018861	Hypertrophic cardiomyopathy	ADCK1	MR Egger	4	0.0392981883024903	0.193206403251093	0.857639343440096	-0.339386362069653	0.417982738674633	1.04008057727651	0.712207226066862	1.51889445604456
eqtl-a-ENSG00000063761	ebi-a-GCST90018861	Hypertrophic cardiomyopathy	ADCK1	Weighted median	4	-0.00232140239054862	0.130471229142512	0.985804430466866	-0.258045011509872	0.253402206728775	0.997681289980219	0.772560457211652	1.28840137633902
eqtl-a-ENSG00000063761	ebi-a-GCST90018861	Hypertrophic cardiomyopathy	ADCK1	Inverse variance weighted	4	0.0170090445681774	0.127060373642414	0.893508657114963	-0.232029287770954	0.266047376907309	1.01715452200706	0.792922900022326	1.30479687446317
eqtl-a-ENSG00000063761	ebi-a-GCST90018861	Hypertrophic cardiomyopathy	ADCK1	Simple mode	4	0.180034298344991	0.247418940365374	0.519475259002446	-0.304906824771142	0.664975421461123	1.19725842640016	0.737192059230546	1.94444272918829
eqtl-a-ENSG00000063761	ebi-a-GCST90018861	Hypertrophic cardiomyopathy	ADCK1	Weighted mode	4	0.173725562674045	0.149650024221002	0.32967173297796	-0.119588484799119	0.46703961014721	1.18972901496406	0.887285493066805	1.59526459083084
eqtl-a-ENSG00000063854	ebi-a-GCST90018861	Hypertrophic cardiomyopathy	HAGH	MR Egger	8	-0.039107160513389	0.1752974063927	0.830866297612042	-0.382690077043081	0.304475756016303	0.961647652968497	0.682024241504014	1.35591398689951
eqtl-a-ENSG00000063854	ebi-a-GCST90018861	Hypertrophic cardiomyopathy	HAGH	Weighted median	8	0.0927993653466816	0.122763912062823	0.449698778893719	-0.147817902296452	0.333416632989815	1.09724156850058	0.862588175967337	1.39572868396378
eqtl-a-ENSG00000063854	ebi-a-GCST90018861	Hypertrophic cardiomyopathy	HAGH	Inverse variance weighted	8	0.209211974210035	0.105307300379969	0.0469577993093896	0.00280966546529535	0.415614282954775	1.23270627277595	1.00281361627459	1.51530127860279
eqtl-a-ENSG00000063854	ebi-a-GCST90018861	Hypertrophic cardiomyopathy	HAGH	Simple mode	8	0.0924201549179078	0.307599372299077	0.772556270053095	-0.510474614788283	0.695314924624098	1.09682556193692	0.600210642353141	2.00434019063997
eqtl-a-ENSG00000063854	ebi-a-GCST90018861	Hypertrophic cardiomyopathy	HAGH	Weighted mode	8	0.0694434823535499	0.130306077244493	0.61057782283034	-0.185956429045656	0.324843393752756	1.07191147757885	0.830309771582952	1.38381391510636
eqtl-a-ENSG00000064012	ebi-a-GCST90018861	Hypertrophic cardiomyopathy	CASP8	MR Egger	4	0.0887540325127744	0.355282327940009	0.826048824918046	-0.607599330249644	0.785107395275192	1.09281182708694	0.544656842047405	2.19264240752373
eqtl-a-ENSG00000064012	ebi-a-GCST90018861	Hypertrophic cardiomyopathy	CASP8	Weighted median	4	0.13952914628364	0.149975873024179	0.352193028459644	-0.154423564843751	0.43348185741103	1.1497323156539	0.856908987611346	1.54261936421469
eqtl-a-ENSG00000064012	ebi-a-GCST90018861	Hypertrophic cardiomyopathy	CASP8	Inverse variance weighted	4	0.143870634540673	0.14845207808143	0.332476056290297	-0.14709543849893	0.434836707580275	1.15473471607506	0.863211589866514	1.5447107987917
eqtl-a-ENSG00000064012	ebi-a-GCST90018861	Hypertrophic cardiomyopathy	CASP8	Simple mode	4	0.128602294790249	0.275747068808219	0.672722813942599	-0.411861960073861	0.669066549654359	1.13723774883824	0.662415709556861	1.95241398826104
eqtl-a-ENSG00000064012	ebi-a-GCST90018861	Hypertrophic cardiomyopathy	CASP8	Weighted mode	4	0.140279869510102	0.16937371299961	0.468279084974205	-0.191692607969133	0.472252346989338	1.15059577047471	0.825560600241637	1.60360199680897
eqtl-a-ENSG00000064042	ebi-a-GCST90018861	Hypertrophic cardiomyopathy	LIMCH1	MR Egger	3	-0.770248208649533	2.02485089332227	0.768592339072652	-4.73895595956119	3.19845954226212	0.462898158724193	0.00874777444978079	24.4947679641669
eqtl-a-ENSG00000064042	ebi-a-GCST90018861	Hypertrophic cardiomyopathy	LIMCH1	Weighted median	3	0.0873333625311474	0.246272289464162	0.722873429165338	-0.395360324818609	0.570027049880904	1.09126040441937	0.673437339338951	1.76831488349381
eqtl-a-ENSG00000064042	ebi-a-GCST90018861	Hypertrophic cardiomyopathy	LIMCH1	Inverse variance weighted	3	0.236311400007894	0.355090052093104	0.505732597607428	-0.459665102094589	0.932287902110378	1.26656865825387	0.631495096482794	2.54031452501504
eqtl-a-ENSG00000064042	ebi-a-GCST90018861	Hypertrophic cardiomyopathy	LIMCH1	Simple mode	3	0.142098755323477	0.469729227677773	0.790823761418291	-0.778570530924958	1.06276804157191	1.15269047723727	0.4590617570947	2.89437165213346
eqtl-a-ENSG00000064042	ebi-a-GCST90018861	Hypertrophic cardiomyopathy	LIMCH1	Weighted mode	3	-0.0304051306624891	0.255763636057787	0.916234715481852	-0.531701857335752	0.470891596010773	0.970052455935865	0.587604099903203	1.60142137779879
eqtl-a-ENSG00000064201	ebi-a-GCST90018861	Hypertrophic cardiomyopathy	TSPAN32	MR Egger	4	-0.30578812393675	0.365578604455257	0.490919735123168	-1.02232218866905	0.410745940795554	0.736542658683966	0.359758542201697	1.50794220129205
eqtl-a-ENSG00000064201	ebi-a-GCST90018861	Hypertrophic cardiomyopathy	TSPAN32	Weighted median	4	-0.146564015315413	0.102833755637187	0.15408437142641	-0.348118176364299	0.0549901457334739	0.863670442429296	0.70601543694673	1.05653020329398
eqtl-a-ENSG00000064201	ebi-a-GCST90018861	Hypertrophic cardiomyopathy	TSPAN32	Inverse variance weighted	4	-0.132382181698021	0.0995279409831277	0.183485102467891	-0.327456946024951	0.0626925826289093	0.876006137582108	0.720754321946133	1.06469948180051
eqtl-a-ENSG00000064201	ebi-a-GCST90018861	Hypertrophic cardiomyopathy	TSPAN32	Simple mode	4	-0.196265564459099	0.159402927050426	0.305948762700931	-0.508695301477935	0.116164172559737	0.821793966427139	0.601279555822062	1.12318025237483
eqtl-a-ENSG00000064201	ebi-a-GCST90018861	Hypertrophic cardiomyopathy	TSPAN32	Weighted mode	4	-0.158239353864095	0.107651265898003	0.237928115718112	-0.369235835024182	0.0527571272959913	0.853645434180503	0.691262367348308	1.05417358403664
eqtl-a-ENSG00000064225	ebi-a-GCST90018861	Hypertrophic cardiomyopathy	ST3GAL6	MR Egger	3	0.112215227932928	0.640890513530769	0.889651144798475	-1.14393017858738	1.36836063445323	1.11875362176432	0.318564542723115	3.92890450240298
eqtl-a-ENSG00000064225	ebi-a-GCST90018861	Hypertrophic cardiomyopathy	ST3GAL6	Weighted median	3	0.24214280205255	0.174770552658943	0.165902777249811	-0.100407481158979	0.584693085264079	1.27397610622995	0.904468788945976	1.79444016098799
eqtl-a-ENSG00000064225	ebi-a-GCST90018861	Hypertrophic cardiomyopathy	ST3GAL6	Inverse variance weighted	3	0.251440381253884	0.173808568027153	0.147994626089658	-0.0892244120793355	0.592105174587104	1.28587623544978	0.914640294211461	1.80779012619384
eqtl-a-ENSG00000064225	ebi-a-GCST90018861	Hypertrophic cardiomyopathy	ST3GAL6	Simple mode	3	0.239173699423473	0.219827370080065	0.390236308957677	-0.191687945933454	0.6700353447804	1.27019915028315	0.825564449043583	1.95430639394557
eqtl-a-ENSG00000064225	ebi-a-GCST90018861	Hypertrophic cardiomyopathy	ST3GAL6	Weighted mode	3	0.244043343460694	0.191366449515731	0.330317535647083	-0.131034897590139	0.619121584511528	1.2763996528687	0.87718716213884	1.85729584763972
eqtl-a-ENSG00000064419	ebi-a-GCST90018861	Hypertrophic cardiomyopathy	TNPO3	MR Egger	3	0.198947725231061	0.379385414132492	0.692530206554195	-0.544647686468624	0.942543136930746	1.22011818283668	0.58004610543678	2.5665000870365
eqtl-a-ENSG00000064419	ebi-a-GCST90018861	Hypertrophic cardiomyopathy	TNPO3	Weighted median	3	-0.174536321466484	0.088793099535575	0.0493388389139056	-0.348570796556211	-0.000501846376757376	0.839846349224195	0.705695952412196	0.999498279527073
eqtl-a-ENSG00000064419	ebi-a-GCST90018861	Hypertrophic cardiomyopathy	TNPO3	Inverse variance weighted	3	-0.19488096244656	0.0922060833736673	0.0345548375390982	-0.375604885858948	-0.014157039034172	0.822932612110589	0.68687367293495	0.985942700615478
eqtl-a-ENSG00000064419	ebi-a-GCST90018861	Hypertrophic cardiomyopathy	TNPO3	Simple mode	3	-0.170977228685874	0.0972943387835246	0.220941924505403	-0.361674132701582	0.0197196753298345	0.842840765844939	0.696509300468869	1.01991539250356
eqtl-a-ENSG00000064419	ebi-a-GCST90018861	Hypertrophic cardiomyopathy	TNPO3	Weighted mode	3	-0.175123683548867	0.0893052435856094	0.188921904413086	-0.350161960976661	-8.54061210723844e-05	0.83935320016634	0.704573966989425	0.999914597525927
eqtl-a-ENSG00000064490	ebi-a-GCST90018861	Hypertrophic cardiomyopathy	RFXANK	MR Egger	3	0.0687252153978423	0.141349215454359	0.711895299060243	-0.208319246892702	0.345769677688386	1.07114183542241	0.811947783524328	1.41307711514643
eqtl-a-ENSG00000064490	ebi-a-GCST90018861	Hypertrophic cardiomyopathy	RFXANK	Weighted median	3	-0.0108067992406819	0.0778006160400278	0.889526188120413	-0.163296006679136	0.141682408197773	0.989251384432524	0.849339740965182	1.1522106577629
eqtl-a-ENSG00000064490	ebi-a-GCST90018861	Hypertrophic cardiomyopathy	RFXANK	Inverse variance weighted	3	-0.0114435450278157	0.07324408777691	0.875845045591228	-0.155001957070559	0.132114867014928	0.988621683282124	0.856413501420323	1.141239402502
eqtl-a-ENSG00000064490	ebi-a-GCST90018861	Hypertrophic cardiomyopathy	RFXANK	Simple mode	3	-0.214332234424387	0.161191621165055	0.315004446648646	-0.530267811907894	0.10160334305912	0.807080200649211	0.588447355364867	1.10694430749219
eqtl-a-ENSG00000064490	ebi-a-GCST90018861	Hypertrophic cardiomyopathy	RFXANK	Weighted mode	3	0.00149390730577398	0.0759671353085384	0.986095962826816	-0.147401677898961	0.150389492510509	1.00149502374117	0.862947280940102	1.16228685660341
eqtl-a-ENSG00000064547	ebi-a-GCST90018861	Hypertrophic cardiomyopathy	LPAR2	MR Egger	10	-0.209809706306209	0.157020093175797	0.218242340191487	-0.517569088930771	0.0979496763183518	0.810738509717725	0.595967532584038	1.10290728135703
eqtl-a-ENSG00000064547	ebi-a-GCST90018861	Hypertrophic cardiomyopathy	LPAR2	Weighted median	10	-0.10527678610797	0.136080314574893	0.439145399309931	-0.37199420267476	0.16144063045882	0.900075359749745	0.689358238946556	1.175202684843
eqtl-a-ENSG00000064547	ebi-a-GCST90018861	Hypertrophic cardiomyopathy	LPAR2	Inverse variance weighted	10	-0.017126110490293	0.115698822626047	0.882324455369326	-0.243895802837346	0.20964358185676	0.983019707720371	0.783569275704657	1.23323843306341
eqtl-a-ENSG00000064547	ebi-a-GCST90018861	Hypertrophic cardiomyopathy	LPAR2	Simple mode	10	0.116632891010827	0.247370128778414	0.648510143163638	-0.368212561394865	0.601478343416518	1.12370683108196	0.691970079929812	1.82481450982437
eqtl-a-ENSG00000064547	ebi-a-GCST90018861	Hypertrophic cardiomyopathy	LPAR2	Weighted mode	10	-0.0805713223233238	0.143051622578244	0.58703230660944	-0.360952502576682	0.199809857930034	0.922589100039066	0.697012103959613	1.22117054018937
eqtl-a-ENSG00000064601	ebi-a-GCST90018861	Hypertrophic cardiomyopathy	CTSA	MR Egger	10	0.207262999082491	0.291226578261043	0.496882297013559	-0.363541094309153	0.778067092474134	1.23030609861038	0.695210157448	2.17725975384803
eqtl-a-ENSG00000064601	ebi-a-GCST90018861	Hypertrophic cardiomyopathy	CTSA	Weighted median	10	-0.0321687026405059	0.166925274958336	0.847183591032048	-0.359342241558844	0.295004836277833	0.968343206242808	0.698135379520289	1.34313285443422
eqtl-a-ENSG00000064601	ebi-a-GCST90018861	Hypertrophic cardiomyopathy	CTSA	Inverse variance weighted	10	-0.212111744290635	0.1507702851289	0.159470753931363	-0.507621503143279	0.0833980145620093	0.808874305430718	0.601925555582428	1.08697435408427
eqtl-a-ENSG00000064601	ebi-a-GCST90018861	Hypertrophic cardiomyopathy	CTSA	Simple mode	10	-0.340996490797898	0.304379812704711	0.291589922777661	-0.937580923699131	0.255587942103335	0.711061403460203	0.391573937783096	1.29122056067701
eqtl-a-ENSG00000064601	ebi-a-GCST90018861	Hypertrophic cardiomyopathy	CTSA	Weighted mode	10	-0.0245436165611088	0.173497094587333	0.890619192469324	-0.364597921952282	0.315510688830064	0.975755128907046	0.694475828233878	1.37095926579574
eqtl-a-ENSG00000064607	ebi-a-GCST90018861	Hypertrophic cardiomyopathy	SUGP2	MR Egger	3	0.333780055897465	0.412690836680132	0.56704920328722	-0.475093983995594	1.14265409579052	1.39623601592284	0.62182661196908	3.13507813052075
eqtl-a-ENSG00000064607	ebi-a-GCST90018861	Hypertrophic cardiomyopathy	SUGP2	Weighted median	3	0.169165011279855	0.108430330150464	0.118730034340694	-0.0433584358150541	0.381688458374765	1.18431554822552	0.957568101844255	1.46475568167667
eqtl-a-ENSG00000064607	ebi-a-GCST90018861	Hypertrophic cardiomyopathy	SUGP2	Inverse variance weighted	3	0.138819815478398	0.160587759560457	0.387341670467237	-0.175932193260098	0.453571824216895	1.14891706428026	0.838674849216471	1.57392393706284
eqtl-a-ENSG00000064607	ebi-a-GCST90018861	Hypertrophic cardiomyopathy	SUGP2	Simple mode	3	0.157680530236202	0.237735191050572	0.57538316257962	-0.308280444222919	0.623641504695323	1.17079210227887	0.734709244151261	1.86570967722351
eqtl-a-ENSG00000064607	ebi-a-GCST90018861	Hypertrophic cardiomyopathy	SUGP2	Weighted mode	3	0.168670860300245	0.1051337096054	0.24984073027722	-0.0373912105263394	0.374732931126829	1.18373046210954	0.96329920883454	1.45460288358521
eqtl-a-ENSG00000064666	ebi-a-GCST90018861	Hypertrophic cardiomyopathy	CNN2	MR Egger	4	-0.400088815101065	0.280258131017071	0.289577021084721	-0.949394751894524	0.149217121692393	0.67026051413671	0.386975168577055	1.16092502385292
eqtl-a-ENSG00000064666	ebi-a-GCST90018861	Hypertrophic cardiomyopathy	CNN2	Weighted median	4	-0.0255265081172746	0.167357940597035	0.87877175134098	-0.353548071687463	0.302495055452914	0.974796538602289	0.702192236210992	1.35323098529031
eqtl-a-ENSG00000064666	ebi-a-GCST90018861	Hypertrophic cardiomyopathy	CNN2	Inverse variance weighted	4	0.0144982485168339	0.203953015308355	0.943329136828633	-0.385249661487542	0.414246158521209	1.01460385788827	0.680280775091326	1.51322957539636
eqtl-a-ENSG00000064666	ebi-a-GCST90018861	Hypertrophic cardiomyopathy	CNN2	Simple mode	4	0.237422166804906	0.320522736810321	0.512563597564726	-0.390802397343322	0.865646730953135	1.267976302303	0.67651382376116	2.37654257272001
eqtl-a-ENSG00000064666	ebi-a-GCST90018861	Hypertrophic cardiomyopathy	CNN2	Weighted mode	4	-0.0980768966277863	0.155660582261254	0.573370477689046	-0.403171637859844	0.207017844604272	0.906579188191116	0.66819740150865	1.23000452052884
eqtl-a-ENSG00000064687	ebi-a-GCST90018861	Hypertrophic cardiomyopathy	ABCA7	MR Egger	3	-0.631580760386098	0.76196276743987	0.559390200635031	-2.12502778456824	0.861866263796047	0.531750566056521	0.119429649919362	2.36757509288813
eqtl-a-ENSG00000064687	ebi-a-GCST90018861	Hypertrophic cardiomyopathy	ABCA7	Weighted median	3	0.0552226594038178	0.161212436795993	0.731940106928449	-0.260753716716328	0.371199035523964	1.05677588957098	0.7704706502921	1.44947154100567
eqtl-a-ENSG00000064687	ebi-a-GCST90018861	Hypertrophic cardiomyopathy	ABCA7	Inverse variance weighted	3	0.0941932133745104	0.169435918330561	0.578263940768778	-0.23790118655339	0.42628761330241	1.0987720228595	0.788280579966476	1.53156120917008
eqtl-a-ENSG00000064687	ebi-a-GCST90018861	Hypertrophic cardiomyopathy	ABCA7	Simple mode	3	0.0665697156002105	0.234890014281144	0.803507008955005	-0.393814712390831	0.526954143591252	1.06883547598456	0.674479017267766	1.6937654774657
eqtl-a-ENSG00000064687	ebi-a-GCST90018861	Hypertrophic cardiomyopathy	ABCA7	Weighted mode	3	0.0500620229247708	0.189663045192608	0.816525788484278	-0.321677545652741	0.421801591502283	1.05133630130623	0.724931910091777	1.5247059800476
eqtl-a-ENSG00000064726	ebi-a-GCST90018861	Hypertrophic cardiomyopathy	BTBD1	MR Egger	3	0.624424985488695	0.699385351885919	0.536009951090367	-0.746370304207705	1.9952202751851	1.86717199769682	0.474084215039923	7.35382271415543
eqtl-a-ENSG00000064726	ebi-a-GCST90018861	Hypertrophic cardiomyopathy	BTBD1	Weighted median	3	0.0138336537506219	0.239795942783161	0.953996137897075	-0.456166394104374	0.483833701605618	1.01392978149317	0.633708382986499	1.6222818403535
eqtl-a-ENSG00000064726	ebi-a-GCST90018861	Hypertrophic cardiomyopathy	BTBD1	Inverse variance weighted	3	-0.063849480774797	0.229697833946232	0.78103413859549	-0.514057235309411	0.386358273759817	0.938146197942767	0.59806416269575	1.47161181627632
eqtl-a-ENSG00000064726	ebi-a-GCST90018861	Hypertrophic cardiomyopathy	BTBD1	Simple mode	3	0.0158684731543288	0.328700480555266	0.965883308439056	-0.628384468733992	0.66012141504265	1.01599504599409	0.533452915104529	1.93502726155739
eqtl-a-ENSG00000064726	ebi-a-GCST90018861	Hypertrophic cardiomyopathy	BTBD1	Weighted mode	3	0.0139720577017253	0.252624690131313	0.960921515432627	-0.481172334955648	0.509116450359099	1.01407012309276	0.618058395458267	1.66382047733028
eqtl-a-ENSG00000064763	ebi-a-GCST90018861	Hypertrophic cardiomyopathy	FAR2	MR Egger	6	0.30063788039626	0.579996002169456	0.631570585146133	-0.836154283855874	1.43743004464839	1.35072013072845	0.433373956053354	4.20986274341428
eqtl-a-ENSG00000064763	ebi-a-GCST90018861	Hypertrophic cardiomyopathy	FAR2	Weighted median	6	0.134155963789556	0.28331755115905	0.635843653081475	-0.421146436482181	0.689458364061294	1.14357116142882	0.656293988989136	1.99263595765358
eqtl-a-ENSG00000064763	ebi-a-GCST90018861	Hypertrophic cardiomyopathy	FAR2	Inverse variance weighted	6	-0.0460436948103238	0.238240373678373	0.846750880005811	-0.512994827219935	0.420907437599288	0.955000232725013	0.598699888540567	1.52334326757275
eqtl-a-ENSG00000064763	ebi-a-GCST90018861	Hypertrophic cardiomyopathy	FAR2	Simple mode	6	0.315100151271992	0.467472214029938	0.530178628943638	-0.601145388226688	1.23134569077067	1.37039655104222	0.548183393566856	3.42583655241531
eqtl-a-ENSG00000064763	ebi-a-GCST90018861	Hypertrophic cardiomyopathy	FAR2	Weighted mode	6	0.180680403103785	0.306033251836121	0.58059892173135	-0.419144770495013	0.780505576702582	1.19803223071937	0.657608985997809	2.18257544590062
eqtl-a-ENSG00000064886	ebi-a-GCST90018861	Hypertrophic cardiomyopathy	CHI3L2	MR Egger	6	0.160749577369543	0.0938847057745615	0.162022412933115	-0.023264445948597	0.344763600687684	1.17439083794407	0.977004084836509	1.41165616567281
eqtl-a-ENSG00000064886	ebi-a-GCST90018861	Hypertrophic cardiomyopathy	CHI3L2	Weighted median	6	0.0599644463942793	0.0757934677577282	0.428853043846361	-0.088590750410868	0.208519643199426	1.06179879509855	0.915220050371568	1.23185312735993
eqtl-a-ENSG00000064886	ebi-a-GCST90018861	Hypertrophic cardiomyopathy	CHI3L2	Inverse variance weighted	6	0.0609429836847415	0.0740351302838329	0.410415277830017	-0.0841658716715709	0.206051839041054	1.06283831333525	0.919278761143428	1.22881690303413
eqtl-a-ENSG00000064886	ebi-a-GCST90018861	Hypertrophic cardiomyopathy	CHI3L2	Simple mode	6	0.141785650801501	0.123524356175869	0.302972512482265	-0.100322087303203	0.383893388906205	1.15232962113219	0.90454602832113	1.46798892943372
eqtl-a-ENSG00000064886	ebi-a-GCST90018861	Hypertrophic cardiomyopathy	CHI3L2	Weighted mode	6	0.0811132882945245	0.0770220609952064	0.340495651309067	-0.06984995125608	0.232076527845129	1.08449375005506	0.932533734924238	1.2612162432966
eqtl-a-ENSG00000065060	ebi-a-GCST90018861	Hypertrophic cardiomyopathy	BLTP3A	MR Egger	5	-0.08766862163179	0.346131388813325	0.816415787499424	-0.766086143705907	0.590748900442327	0.916064390354473	0.464828785833809	1.80533992913155
eqtl-a-ENSG00000065060	ebi-a-GCST90018861	Hypertrophic cardiomyopathy	BLTP3A	Weighted median	5	-0.182267689469166	0.0788008485207729	0.020721713402743	-0.336717352569881	-0.0278180263684508	0.833378223979716	0.71411065292128	0.972565331944636
eqtl-a-ENSG00000065060	ebi-a-GCST90018861	Hypertrophic cardiomyopathy	BLTP3A	Inverse variance weighted	5	-0.200249020921091	0.069354717560047	0.0038854316067749	-0.336184267338784	-0.0643137745033993	0.818526897374945	0.714491436249688	0.937710723648364
eqtl-a-ENSG00000065060	ebi-a-GCST90018861	Hypertrophic cardiomyopathy	BLTP3A	Simple mode	5	-0.203371506364093	0.133882093577179	0.203375186149854	-0.465780409775364	0.0590373970471778	0.815975045187203	0.627645093643072	1.06081491134366
eqtl-a-ENSG00000065060	ebi-a-GCST90018861	Hypertrophic cardiomyopathy	BLTP3A	Weighted mode	5	-0.169508313250936	0.087198334480802	0.123815719097861	-0.340417048833307	0.00140042233143645	0.844079737404529	0.711473541670324	1.0014014033807
eqtl-a-ENSG00000065135	ebi-a-GCST90018861	Hypertrophic cardiomyopathy	GNAI3	MR Egger	4	-0.186052377967118	0.197115232377939	0.44486535480858	-0.572398233427878	0.200293477493641	0.830230108077763	0.564170801705263	1.22176126498463
eqtl-a-ENSG00000065135	ebi-a-GCST90018861	Hypertrophic cardiomyopathy	GNAI3	Weighted median	4	0.0571775127310316	0.115417406384107	0.620319448093041	-0.169040603781818	0.283395629243881	1.05884375196014	0.844474613826925	1.32763030730348
eqtl-a-ENSG00000065135	ebi-a-GCST90018861	Hypertrophic cardiomyopathy	GNAI3	Inverse variance weighted	4	0.0297532144341578	0.108296913458143	0.783517981139932	-0.182508735943803	0.242015164812119	1.03020026402465	0.833177365305896	1.27381350981228
eqtl-a-ENSG00000065135	ebi-a-GCST90018861	Hypertrophic cardiomyopathy	GNAI3	Simple mode	4	0.00211424927906956	0.202331658979217	0.992318760576283	-0.394455802320196	0.398684300878335	1.00211648588004	0.674046754136802	1.48986319585295
eqtl-a-ENSG00000065135	ebi-a-GCST90018861	Hypertrophic cardiomyopathy	GNAI3	Weighted mode	4	0.0515362831318544	0.128201368473655	0.714614171754676	-0.199738399076509	0.302810965340218	1.05288738765101	0.818944961816458	1.35365855187106
eqtl-a-ENSG00000065154	ebi-a-GCST90018861	Hypertrophic cardiomyopathy	OAT	MR Egger	4	-0.343657753955804	0.209952632343224	0.243310465664729	-0.755164913348523	0.0678494054369147	0.709171597694746	0.469933110097171	1.07020412941945
eqtl-a-ENSG00000065154	ebi-a-GCST90018861	Hypertrophic cardiomyopathy	OAT	Weighted median	4	-0.272122356224167	0.132170998719452	0.0395070908925534	-0.531177513714292	-0.0130671987340411	0.76176104918173	0.587912287155879	0.987017806444645
eqtl-a-ENSG00000065154	ebi-a-GCST90018861	Hypertrophic cardiomyopathy	OAT	Inverse variance weighted	4	-0.224396205815902	0.123157493994811	0.0684509795053916	-0.465784894045731	0.0169924824139263	0.798998503793969	0.627642279119088	1.01713767587647
eqtl-a-ENSG00000065154	ebi-a-GCST90018861	Hypertrophic cardiomyopathy	OAT	Simple mode	4	-0.274419302741677	0.269935988581753	0.384191405637724	-0.803493840361912	0.254655234878558	0.760013332766611	0.447761819716959	1.2900167914007
eqtl-a-ENSG00000065154	ebi-a-GCST90018861	Hypertrophic cardiomyopathy	OAT	Weighted mode	4	-0.2904248891893	0.140880189222059	0.131306615813021	-0.566550060064535	-0.0142997183140642	0.747945706010708	0.567479836834665	0.985802037056066
eqtl-a-ENSG00000065268	ebi-a-GCST90018861	Hypertrophic cardiomyopathy	WDR18	Inverse variance weighted	2	-0.484649682803619	0.524815412543764	0.3557639215322	-1.5132878913894	0.543988525782158	0.615912923864325	0.220184842681272	1.72286486737067
eqtl-a-ENSG00000065308	ebi-a-GCST90018861	Hypertrophic cardiomyopathy	TRAM2	MR Egger	3	2.65420224581202	2.74949879887495	0.51122589521706	-2.73481539998288	8.04321989160692	14.2136425423984	0.0649059876444618	3112.61936925962
eqtl-a-ENSG00000065308	ebi-a-GCST90018861	Hypertrophic cardiomyopathy	TRAM2	Weighted median	3	0.252267016628339	0.129653486368229	0.0516905751132173	-0.00185381665338907	0.506387849910067	1.28693962569062	0.998147900603379	1.65928676418748
eqtl-a-ENSG00000065308	ebi-a-GCST90018861	Hypertrophic cardiomyopathy	TRAM2	Inverse variance weighted	3	0.233698347841137	0.120812077802507	0.0530645109876404	-0.00309332465177703	0.470490020334052	1.26326336860494	0.996911454747576	1.60077841503303
eqtl-a-ENSG00000065308	ebi-a-GCST90018861	Hypertrophic cardiomyopathy	TRAM2	Simple mode	3	0.259451982343474	0.143119923361147	0.211541304735059	-0.0210630674443734	0.539967032131321	1.29621954079262	0.979157209679264	1.71595029002851
eqtl-a-ENSG00000065308	ebi-a-GCST90018861	Hypertrophic cardiomyopathy	TRAM2	Weighted mode	3	0.252132624463909	0.13026451340456	0.192564757271426	-0.00318582180902754	0.507451070736846	1.28676668271018	0.996819247536499	1.66105189062608
eqtl-a-ENSG00000065457	ebi-a-GCST90018861	Hypertrophic cardiomyopathy	ADAT1	MR Egger	3	-0.332251716566059	0.213647409371531	0.363802037096035	-0.75100063893426	0.0864972058021414	0.717306742137876	0.471894120783425	1.09034832106458
eqtl-a-ENSG00000065457	ebi-a-GCST90018861	Hypertrophic cardiomyopathy	ADAT1	Weighted median	3	-0.135178597709801	0.118656203562911	0.254600590905454	-0.367744756693107	0.0973875612735055	0.873559881960881	0.692293862514282	1.1022874947931
eqtl-a-ENSG00000065457	ebi-a-GCST90018861	Hypertrophic cardiomyopathy	ADAT1	Inverse variance weighted	3	-0.100183433383086	0.118080090939513	0.396195043632809	-0.331620411624531	0.131253544858359	0.904671455869193	0.717759724398704	1.14025685092615
eqtl-a-ENSG00000065457	ebi-a-GCST90018861	Hypertrophic cardiomyopathy	ADAT1	Simple mode	3	-0.133999144183437	0.152560936353014	0.472401171496623	-0.433018579435344	0.16502029106847	0.874590813092318	0.648548442029191	1.17941705010071
eqtl-a-ENSG00000065457	ebi-a-GCST90018861	Hypertrophic cardiomyopathy	ADAT1	Weighted mode	3	-0.137076359891834	0.138546941648023	0.426756918065428	-0.408628365521959	0.134475645738292	0.871903645122051	0.664561160275829	1.14393679892696
eqtl-a-ENSG00000065491	ebi-a-GCST90018861	Hypertrophic cardiomyopathy	TBC1D22B	MR Egger	5	0.0658917422639562	0.622488959132206	0.922380694693067	-1.15418661763517	1.28597010216308	1.06811107961945	0.315313903395696	3.61817625585047
eqtl-a-ENSG00000065491	ebi-a-GCST90018861	Hypertrophic cardiomyopathy	TBC1D22B	Weighted median	5	-0.0489942716041856	0.297312649275267	0.869108957237464	-0.631727064183708	0.533738520975337	0.952186584184525	0.531672774620055	1.70529569009606
eqtl-a-ENSG00000065491	ebi-a-GCST90018861	Hypertrophic cardiomyopathy	TBC1D22B	Inverse variance weighted	5	0.0547121221124909	0.253561390403012	0.829163403547786	-0.442268203077413	0.551692447302395	1.05623650377078	0.642577271140649	1.73618894100865
eqtl-a-ENSG00000065491	ebi-a-GCST90018861	Hypertrophic cardiomyopathy	TBC1D22B	Simple mode	5	0.02794361075765	0.392447205501332	0.946653713185021	-0.741252912024961	0.797140133540261	1.02833769560293	0.476516508086631	2.21918527113377
eqtl-a-ENSG00000065491	ebi-a-GCST90018861	Hypertrophic cardiomyopathy	TBC1D22B	Weighted mode	5	-0.0647508185121656	0.330264264654171	0.854122568510186	-0.712068777234341	0.58256714021001	0.937300992336467	0.490628146491797	1.79062933204468
eqtl-a-ENSG00000065534	ebi-a-GCST90018861	Hypertrophic cardiomyopathy	MYLK	MR Egger	11	-0.14643832848297	0.49702295398948	0.774958749420379	-1.12060331830235	0.827726661336412	0.863779001253544	0.326083003421092	2.28811117163032
eqtl-a-ENSG00000065534	ebi-a-GCST90018861	Hypertrophic cardiomyopathy	MYLK	Weighted median	11	-0.0045738712101356	0.208584832834061	0.98250530142899	-0.413400143564894	0.404252401144623	0.995436573009216	0.661397575887163	1.49818204210259
eqtl-a-ENSG00000065534	ebi-a-GCST90018861	Hypertrophic cardiomyopathy	MYLK	Inverse variance weighted	11	0.0802980837952472	0.163947896175934	0.624290952147435	-0.241039792709583	0.401635960300077	1.08361002612738	0.785810356242894	1.4942672610449
eqtl-a-ENSG00000065534	ebi-a-GCST90018861	Hypertrophic cardiomyopathy	MYLK	Simple mode	11	0.00293845368580481	0.302183412320756	0.992432694200212	-0.589341034462878	0.595217941834487	1.00294277517263	0.554692687692189	1.81342612331167
eqtl-a-ENSG00000065534	ebi-a-GCST90018861	Hypertrophic cardiomyopathy	MYLK	Weighted mode	11	-0.027130450773959	0.279168517535355	0.924501224905517	-0.574300745143255	0.520039843595337	0.973234274078719	0.563098480520796	1.68209466906304
eqtl-a-ENSG00000065613	ebi-a-GCST90018861	Hypertrophic cardiomyopathy	SLK	MR Egger	6	-0.240606719548792	0.291365844608275	0.455329514805695	-0.811683774981011	0.330470335883426	0.786150743318588	0.444109655595298	1.39162250456352
eqtl-a-ENSG00000065613	ebi-a-GCST90018861	Hypertrophic cardiomyopathy	SLK	Weighted median	6	0.0227736589086598	0.160480885068702	0.887151998553318	-0.291768875825995	0.337316193643315	1.02303495849107	0.746941152181528	1.40118203855565
eqtl-a-ENSG00000065613	ebi-a-GCST90018861	Hypertrophic cardiomyopathy	SLK	Inverse variance weighted	6	0.170271194766241	0.165751796015406	0.304295198395798	-0.154602325423955	0.495144714956438	1.18562634338396	0.856755819754134	1.64073566086707
eqtl-a-ENSG00000065613	ebi-a-GCST90018861	Hypertrophic cardiomyopathy	SLK	Simple mode	6	0.127440338210345	0.352206053694572	0.732264372424006	-0.562883527031015	0.817764203451706	1.13591709537265	0.569564339516001	2.26542913247746
eqtl-a-ENSG00000065613	ebi-a-GCST90018861	Hypertrophic cardiomyopathy	SLK	Weighted mode	6	0.0240703879736941	0.173267208695524	0.894934823354316	-0.315533341069533	0.363674117016921	1.02436241814804	0.729399751667077	1.4386053207666
eqtl-a-ENSG00000065618	ebi-a-GCST90018861	Hypertrophic cardiomyopathy	COL17A1	MR Egger	4	-0.587923527173341	0.480063179784654	0.345366302079649	-1.52884735955126	0.353000305204581	0.555479526163328	0.216785398982511	1.42333157784085
eqtl-a-ENSG00000065618	ebi-a-GCST90018861	Hypertrophic cardiomyopathy	COL17A1	Weighted median	4	0.04288200403789	0.200641777552795	0.830762135980712	-0.350375879965588	0.436139888041368	1.04381472166144	0.704423261358755	1.54672514796789
eqtl-a-ENSG00000065618	ebi-a-GCST90018861	Hypertrophic cardiomyopathy	COL17A1	Inverse variance weighted	4	0.170951520989162	0.320730325785459	0.594028708297601	-0.457679917550337	0.799582959528662	1.18643323051806	0.632749975959656	2.22461298136387
eqtl-a-ENSG00000065618	ebi-a-GCST90018861	Hypertrophic cardiomyopathy	COL17A1	Simple mode	4	0.275972321834564	0.352003691397654	0.490242412801226	-0.413954913304838	0.965899556973965	1.31781138892089	0.661030754286159	2.62714986482734
eqtl-a-ENSG00000065618	ebi-a-GCST90018861	Hypertrophic cardiomyopathy	COL17A1	Weighted mode	4	-0.011063344558957	0.205307770958182	0.960413194897478	-0.413466575636994	0.39133988651908	0.988997629172504	0.661353639335129	1.47896110693842
eqtl-a-ENSG00000065665	ebi-a-GCST90018861	Hypertrophic cardiomyopathy	SEC61A2	MR Egger	4	-0.990201688235731	0.688378423397694	0.286909998512614	-2.33942339809521	0.35902002162375	0.371501755931812	0.0963831969462718	1.43192547075767
eqtl-a-ENSG00000065665	ebi-a-GCST90018861	Hypertrophic cardiomyopathy	SEC61A2	Weighted median	4	-0.146231067023267	0.151334282836907	0.333904830831867	-0.442846261383605	0.150384127337071	0.863958047904299	0.642205931350062	1.16228062074957
eqtl-a-ENSG00000065665	ebi-a-GCST90018861	Hypertrophic cardiomyopathy	SEC61A2	Inverse variance weighted	4	-0.0344891655777489	0.137296576887657	0.801657989763844	-0.303590456277556	0.234612125122058	0.966098806752198	0.73816311462418	1.26441823753713
eqtl-a-ENSG00000065665	ebi-a-GCST90018861	Hypertrophic cardiomyopathy	SEC61A2	Simple mode	4	-0.108717997867183	0.246956108773752	0.689557102372704	-0.592751971063737	0.37531597532937	0.896983333048218	0.5528038892187	1.45545122865079
eqtl-a-ENSG00000065665	ebi-a-GCST90018861	Hypertrophic cardiomyopathy	SEC61A2	Weighted mode	4	-0.138370471485982	0.162472489293842	0.456990690025021	-0.456816550501911	0.180075607529948	0.870776034290414	0.633296507333432	1.19730788519148
eqtl-a-ENSG00000065675	ebi-a-GCST90018861	Hypertrophic cardiomyopathy	PRKCQ	MR Egger	3	-0.463341016717372	0.424930269477107	0.472488340909689	-1.2962043448925	0.369522311457757	0.629178035691318	0.273568195394868	1.44704321357603
eqtl-a-ENSG00000065675	ebi-a-GCST90018861	Hypertrophic cardiomyopathy	PRKCQ	Weighted median	3	-0.206000188777578	0.19988946697171	0.302742273846676	-0.59778354404213	0.185783166486973	0.813832922649498	0.550029401978279	1.20416112957972
eqtl-a-ENSG00000065675	ebi-a-GCST90018861	Hypertrophic cardiomyopathy	PRKCQ	Inverse variance weighted	3	-0.151001618303215	0.190744199603943	0.428567925315909	-0.524860249526944	0.222857012920514	0.859846307166036	0.591638040285689	1.24964187831814
eqtl-a-ENSG00000065675	ebi-a-GCST90018861	Hypertrophic cardiomyopathy	PRKCQ	Simple mode	3	-0.172883147346148	0.314737616081835	0.637942534680327	-0.789768874866544	0.444002580174248	0.841235909750071	0.453949702344096	1.5589345079394
eqtl-a-ENSG00000065675	ebi-a-GCST90018861	Hypertrophic cardiomyopathy	PRKCQ	Weighted mode	3	-0.231742127974036	0.221818650717175	0.405811763481657	-0.6665066833797	0.203022427431628	0.793150628296906	0.513499263761596	1.22509994378462
eqtl-a-ENSG00000065802	ebi-a-GCST90018861	Hypertrophic cardiomyopathy	ASB1	MR Egger	3	-0.149978266008984	0.53210884070357	0.825101906428765	-1.19291159378798	0.892955061770013	0.860726683247771	0.303336783572871	2.44233625255914
eqtl-a-ENSG00000065802	ebi-a-GCST90018861	Hypertrophic cardiomyopathy	ASB1	Weighted median	3	-0.21420320047291	0.0954395586439339	0.0248075824227142	-0.40126473541502	-0.0271416655307994	0.807184348115795	0.669472804415195	0.973223359554188
eqtl-a-ENSG00000065802	ebi-a-GCST90018861	Hypertrophic cardiomyopathy	ASB1	Inverse variance weighted	3	-0.240501725000216	0.166772209422661	0.149274973877359	-0.567375255468632	0.0863718054681988	0.786233289194353	0.567011748240232	1.09021159959364
eqtl-a-ENSG00000065802	ebi-a-GCST90018861	Hypertrophic cardiomyopathy	ASB1	Simple mode	3	-0.132892438194382	0.319189091954198	0.717584735986053	-0.758503058424609	0.492718182035846	0.875559263779381	0.468367020570903	1.636759188244
eqtl-a-ENSG00000065802	ebi-a-GCST90018861	Hypertrophic cardiomyopathy	ASB1	Weighted mode	3	-0.214327277319887	0.0955225625273813	0.15402086177847	-0.401551499873554	-0.0271030547662192	0.807084201440022	0.669280850932968	0.973260937177654
eqtl-a-ENSG00000065809	ebi-a-GCST90018861	Hypertrophic cardiomyopathy	FAM107B	MR Egger	5	-0.112801013062847	0.321968154701602	0.749232974700884	-0.743858596277987	0.518256570152294	0.893328403113969	0.475276472797028	1.67909770730639
eqtl-a-ENSG00000065809	ebi-a-GCST90018861	Hypertrophic cardiomyopathy	FAM107B	Weighted median	5	-0.0163907153897357	0.096638746232878	0.865318341760605	-0.205802658006177	0.173021227226705	0.983742881473806	0.813993695572778	1.18889134168222
eqtl-a-ENSG00000065809	ebi-a-GCST90018861	Hypertrophic cardiomyopathy	FAM107B	Inverse variance weighted	5	2.02920914542491e-05	0.0836737235169493	0.99980650142436	-0.163980206001766	0.164020790184675	1.00002029229734	0.848758822044559	1.17823881064055
eqtl-a-ENSG00000065809	ebi-a-GCST90018861	Hypertrophic cardiomyopathy	FAM107B	Simple mode	5	-0.0584245619090115	0.116748438980399	0.643052077083964	-0.287251502310594	0.170402378492571	0.943249394649421	0.750322997137361	1.18578188846799
eqtl-a-ENSG00000065809	ebi-a-GCST90018861	Hypertrophic cardiomyopathy	FAM107B	Weighted mode	5	-0.0164500216745369	0.103449605653741	0.881362984587234	-0.21921124875587	0.186311205406796	0.9836845410683	0.803152035363374	1.2047971414266
eqtl-a-ENSG00000065882	ebi-a-GCST90018861	Hypertrophic cardiomyopathy	TBC1D1	MR Egger	4	-0.536949852387161	0.474576686885593	0.375285356442286	-1.46712015868292	0.393220453908601	0.58452843409322	0.230588588456624	1.48174500980452
eqtl-a-ENSG00000065882	ebi-a-GCST90018861	Hypertrophic cardiomyopathy	TBC1D1	Weighted median	4	-0.271007916672073	0.188279661514548	0.150039973790861	-0.640036053240587	0.0980202198964409	0.762610459044244	0.527273413785118	1.10298508712727
eqtl-a-ENSG00000065882	ebi-a-GCST90018861	Hypertrophic cardiomyopathy	TBC1D1	Inverse variance weighted	4	-0.220495003742444	0.23851712895475	0.355256777066658	-0.687988576493754	0.246998569008866	0.802121646457955	0.502585966286561	1.28017728085462
eqtl-a-ENSG00000065882	ebi-a-GCST90018861	Hypertrophic cardiomyopathy	TBC1D1	Simple mode	4	0.527550193050068	0.383834090648606	0.262985877040906	-0.224764624621201	1.27986501072134	1.69477534639792	0.798704191938106	3.59615425053481
eqtl-a-ENSG00000065882	ebi-a-GCST90018861	Hypertrophic cardiomyopathy	TBC1D1	Weighted mode	4	-0.290334701458236	0.202340978748758	0.246810288304328	-0.686923019805801	0.10625361688933	0.748013164578814	0.503121785546408	1.1121038890724
eqtl-a-ENSG00000065978	ebi-a-GCST90018861	Hypertrophic cardiomyopathy	YBX1	MR Egger	3	0.0760581507074242	1.62291418783666	0.970186519713252	-3.10485365745244	3.25696995886728	1.07902531841855	0.0448310787735137	25.9707254351443
eqtl-a-ENSG00000065978	ebi-a-GCST90018861	Hypertrophic cardiomyopathy	YBX1	Weighted median	3	0.495542667817746	0.434925526389594	0.254547357435365	-0.356911363905858	1.34799669954135	1.64138872625397	0.699834525584511	3.84970568353059
eqtl-a-ENSG00000065978	ebi-a-GCST90018861	Hypertrophic cardiomyopathy	YBX1	Inverse variance weighted	3	0.548092832928899	0.384350279386717	0.153861331802064	-0.205233714669066	1.30141938052686	1.72995056495156	0.814456943630776	3.67450849376382
eqtl-a-ENSG00000065978	ebi-a-GCST90018861	Hypertrophic cardiomyopathy	YBX1	Simple mode	3	0.737580242857346	0.584854253149893	0.334441143794866	-0.408734093316445	1.88389457903114	2.09086999070296	0.664490901404276	6.57907777034021
eqtl-a-ENSG00000065978	ebi-a-GCST90018861	Hypertrophic cardiomyopathy	YBX1	Weighted mode	3	0.308489770415544	0.590208555752275	0.653329367001285	-0.848318998858915	1.46529853969	1.3613675832517	0.428134021162612	4.3288353765856
eqtl-a-ENSG00000065989	ebi-a-GCST90018861	Hypertrophic cardiomyopathy	PDE4A	MR Egger	3	0.633050456346642	1.49538967231497	0.745059662848749	-2.2979133013907	3.56401421408398	1.88334689311171	0.100468272143575	35.3046334341717
eqtl-a-ENSG00000065989	ebi-a-GCST90018861	Hypertrophic cardiomyopathy	PDE4A	Weighted median	3	-0.350351228947743	0.290119653731292	0.227197531217356	-0.918985750261076	0.21828329236559	0.704440626323173	0.398923443965981	1.24393941624775
eqtl-a-ENSG00000065989	ebi-a-GCST90018861	Hypertrophic cardiomyopathy	PDE4A	Inverse variance weighted	3	-0.052398002586438	0.712044141254682	0.941338109987224	-1.44800451944561	1.34320851427274	0.948951106678254	0.235038835875842	3.83131663969597
eqtl-a-ENSG00000065989	ebi-a-GCST90018861	Hypertrophic cardiomyopathy	PDE4A	Simple mode	3	-0.711419705364406	0.366746455011291	0.191946119355744	-1.43024275718654	0.00740334645772478	0.490946702792066	0.23925083533387	1.00743081898147
eqtl-a-ENSG00000065989	ebi-a-GCST90018861	Hypertrophic cardiomyopathy	PDE4A	Weighted mode	3	-0.54363347577105	0.317917617396082	0.229396734481344	-1.16675200586737	0.0794850543252716	0.580634692827362	0.31137665014628	1.08272937728742
eqtl-a-ENSG00000066027	ebi-a-GCST90018861	Hypertrophic cardiomyopathy	PPP2R5A	MR Egger	10	-0.037842447403716	0.0983427591001459	0.710412488561368	-0.230594255240002	0.15490936043257	0.962864630763766	0.79406158700942	1.16755212988894
eqtl-a-ENSG00000066027	ebi-a-GCST90018861	Hypertrophic cardiomyopathy	PPP2R5A	Weighted median	10	-0.0742425696083051	0.0792525789803704	0.348869536528591	-0.229577624409831	0.0810924851932209	0.928446453631587	0.79486926498543	1.08447118945638
eqtl-a-ENSG00000066027	ebi-a-GCST90018861	Hypertrophic cardiomyopathy	PPP2R5A	Inverse variance weighted	10	-0.0890317997226309	0.0701536598042794	0.204406467474826	-0.226532972939019	0.0484693734937567	0.914816482201513	0.797293052784359	1.04966322381076
eqtl-a-ENSG00000066027	ebi-a-GCST90018861	Hypertrophic cardiomyopathy	PPP2R5A	Simple mode	10	0.170941271744772	0.194062782311071	0.401306434628117	-0.209421781584927	0.551304325074471	1.18642107053625	0.81105307623826	1.73551521824062
eqtl-a-ENSG00000066027	ebi-a-GCST90018861	Hypertrophic cardiomyopathy	PPP2R5A	Weighted mode	10	-0.0763992117970433	0.0765467724507788	0.344320646972547	-0.22643088580057	0.0736324622064832	0.926446284439583	0.797374450305372	1.07641111101968
eqtl-a-ENSG00000066084	ebi-a-GCST90018861	Hypertrophic cardiomyopathy	DIP2B	MR Egger	5	0.230041920647445	0.304978147091945	0.505482348743123	-0.367715247652766	0.827799088947656	1.25865277236268	0.692314291743221	2.28827690005833
eqtl-a-ENSG00000066084	ebi-a-GCST90018861	Hypertrophic cardiomyopathy	DIP2B	Weighted median	5	0.186448290742459	0.160325765611042	0.24485626409867	-0.127790209855182	0.500686791340101	1.20496231276817	0.880037983075839	1.64985398711647
eqtl-a-ENSG00000066084	ebi-a-GCST90018861	Hypertrophic cardiomyopathy	DIP2B	Inverse variance weighted	5	0.189013984702464	0.147780531813881	0.200890659060783	-0.100635857652742	0.47866382705767	1.20805784669432	0.9042622531201	1.61391648929736
eqtl-a-ENSG00000066084	ebi-a-GCST90018861	Hypertrophic cardiomyopathy	DIP2B	Simple mode	5	-0.153858245371143	0.258931782827602	0.584352745318937	-0.661364539713243	0.353648048970957	0.857393551902205	0.516146551281639	1.4242538306574
eqtl-a-ENSG00000066084	ebi-a-GCST90018861	Hypertrophic cardiomyopathy	DIP2B	Weighted mode	5	0.17833948779805	0.159338927940268	0.325703865449234	-0.133964810964875	0.490643786560975	1.19523101871294	0.874620841125332	1.63336742153947
eqtl-a-ENSG00000066230	ebi-a-GCST90018861	Hypertrophic cardiomyopathy	SLC9A3	MR Egger	6	0.198135557061687	0.473550225246745	0.697139055978534	-0.730022884421933	1.12629399854531	1.21912764398222	0.481897962007726	3.08420522495964
eqtl-a-ENSG00000066230	ebi-a-GCST90018861	Hypertrophic cardiomyopathy	SLC9A3	Weighted median	6	-0.0323711656875568	0.14513728465118	0.823505738590555	-0.316840243603869	0.252097912228755	0.968147172372159	0.728447119917095	1.28672201693773
eqtl-a-ENSG00000066230	ebi-a-GCST90018861	Hypertrophic cardiomyopathy	SLC9A3	Inverse variance weighted	6	-0.0456690924584786	0.126457241182859	0.717992875020594	-0.293525285176882	0.202187100259924	0.955358045072693	0.745630369229968	1.22407701181444
eqtl-a-ENSG00000066230	ebi-a-GCST90018861	Hypertrophic cardiomyopathy	SLC9A3	Simple mode	6	-0.175997139537835	0.227615951666457	0.47434146188467	-0.622124404804091	0.27013012572842	0.838620382175517	0.536802838885351	1.31013492190271
eqtl-a-ENSG00000066230	ebi-a-GCST90018861	Hypertrophic cardiomyopathy	SLC9A3	Weighted mode	6	-0.0174617689058834	0.139785549128956	0.905455260377904	-0.291441445198637	0.25651790738687	0.982689804253318	0.747185763636042	1.29242190949159
eqtl-a-ENSG00000066294	ebi-a-GCST90018861	Hypertrophic cardiomyopathy	CD84	MR Egger	3	0.16010389295962	0.176906268752697	0.531713805624766	-0.186632393795667	0.506840179714907	1.17363279684285	0.829748701099071	1.6600374788182
eqtl-a-ENSG00000066294	ebi-a-GCST90018861	Hypertrophic cardiomyopathy	CD84	Weighted median	3	0.205846275482687	0.108298658092905	0.0573376688016088	-0.00641909437940624	0.41811164534478	1.22856432901986	0.993601463994685	1.51909026429141
eqtl-a-ENSG00000066294	ebi-a-GCST90018861	Hypertrophic cardiomyopathy	CD84	Inverse variance weighted	3	0.193688537428068	0.105709053982345	0.0669097828659926	-0.0135012083773287	0.400878283233464	1.21371819628835	0.986589524144599	1.4931355178119
eqtl-a-ENSG00000066294	ebi-a-GCST90018861	Hypertrophic cardiomyopathy	CD84	Simple mode	3	0.244366426494314	0.157720791308448	0.261414748348029	-0.0647663244702444	0.553499177458872	1.27681210256482	0.937286458699252	1.73932860133115
eqtl-a-ENSG00000066294	ebi-a-GCST90018861	Hypertrophic cardiomyopathy	CD84	Weighted mode	3	0.228580614457604	0.128912815746652	0.21820735734519	-0.0240885044058345	0.481249733321042	1.2568148384947	0.976199307994767	1.61809532676796
eqtl-a-ENSG00000066336	ebi-a-GCST90018861	Hypertrophic cardiomyopathy	SPI1	MR Egger	3	-0.552146459484789	0.550650087728328	0.499136178595456	-1.63142063143231	0.527127712462733	0.575712739124375	0.195651428033706	1.69405948794297
eqtl-a-ENSG00000066336	ebi-a-GCST90018861	Hypertrophic cardiomyopathy	SPI1	Weighted median	3	0.0698026206475861	0.150563633381207	0.64292807099261	-0.22530210077958	0.364907342074752	1.07229651117428	0.798275022821757	1.4403805392935
eqtl-a-ENSG00000066336	ebi-a-GCST90018861	Hypertrophic cardiomyopathy	SPI1	Inverse variance weighted	3	0.129239520766699	0.420497332008764	0.758577586575531	-0.694935249970477	0.953414291503876	1.1379626572139	0.499106764116601	2.59455311431281
eqtl-a-ENSG00000066336	ebi-a-GCST90018861	Hypertrophic cardiomyopathy	SPI1	Simple mode	3	0.416911212196611	0.343993066395448	0.349272830665692	-0.257315197938468	1.09113762233169	1.51726779207998	0.773124488111723	2.97765959852843
eqtl-a-ENSG00000066336	ebi-a-GCST90018861	Hypertrophic cardiomyopathy	SPI1	Weighted mode	3	0.0230506161139528	0.154913096955442	0.895362168576292	-0.280579053918713	0.326680286146618	1.02331833463381	0.755346228602527	1.38635816840591
eqtl-a-ENSG00000066379	ebi-a-GCST90018861	Hypertrophic cardiomyopathy	POLR1H	MR Egger	3	-0.020754216520117	0.211219284887651	0.937646472346945	-0.434744014899913	0.393235581859679	0.979459669993636	0.647430378397528	1.4817674257401
eqtl-a-ENSG00000066379	ebi-a-GCST90018861	Hypertrophic cardiomyopathy	POLR1H	Weighted median	3	0.147505765115602	0.117324196725264	0.208663373673741	-0.0824496604659146	0.377461190697118	1.15893996623337	0.920857792242286	1.45857683634567
eqtl-a-ENSG00000066379	ebi-a-GCST90018861	Hypertrophic cardiomyopathy	POLR1H	Inverse variance weighted	3	0.166792819209765	0.117381436485725	0.155332120414975	-0.0632747963022569	0.396860434721787	1.1815094538868	0.938685490942511	1.48714836129216
eqtl-a-ENSG00000066379	ebi-a-GCST90018861	Hypertrophic cardiomyopathy	POLR1H	Simple mode	3	0.443244344993127	0.323606505192132	0.304288059814244	-0.191024405183452	1.0775130951697	1.55775291696895	0.82611242647985	2.93736551169582
eqtl-a-ENSG00000066379	ebi-a-GCST90018861	Hypertrophic cardiomyopathy	POLR1H	Weighted mode	3	0.127705239918342	0.113335966640375	0.376852672607902	-0.0944332546967936	0.349843734533477	1.13621804161018	0.9098884633807	1.41884581466588
eqtl-a-ENSG00000066382	ebi-a-GCST90018861	Hypertrophic cardiomyopathy	MPPED2	MR Egger	3	-0.172431693433901	0.892784877201483	0.878539346174011	-1.92229005274881	1.57742666588101	0.841615774731964	0.146271608588938	4.84247844889875
eqtl-a-ENSG00000066382	ebi-a-GCST90018861	Hypertrophic cardiomyopathy	MPPED2	Weighted median	3	-0.197602679038497	0.209926903308298	0.346554840166583	-0.609059409522761	0.213854051445767	0.820695868038656	0.543862180157221	1.23844189279904
eqtl-a-ENSG00000066382	ebi-a-GCST90018861	Hypertrophic cardiomyopathy	MPPED2	Inverse variance weighted	3	-0.217520971547085	0.338633888933484	0.520646928387637	-0.881243393856714	0.446201450762543	0.804510732908197	0.414267493657533	1.56236617469084
eqtl-a-ENSG00000066382	ebi-a-GCST90018861	Hypertrophic cardiomyopathy	MPPED2	Simple mode	3	-0.0620108841493132	0.415286316232347	0.894997928830289	-0.875972063964713	0.751950295666087	0.939872657021083	0.416457000015323	2.12113282135579
eqtl-a-ENSG00000066382	ebi-a-GCST90018861	Hypertrophic cardiomyopathy	MPPED2	Weighted mode	3	-0.207858746156296	0.21193598665877	0.430125997970025	-0.623253280007485	0.207535787694894	0.81232177218098	0.536197197382576	1.23064175788378
eqtl-a-ENSG00000066583	ebi-a-GCST90018861	Hypertrophic cardiomyopathy	ISOC1	MR Egger	8	0.0743590328148475	0.300626987214033	0.812886544598466	-0.514869862124657	0.663587927754352	1.07719348388561	0.597578357135952	1.94174669793408
eqtl-a-ENSG00000066583	ebi-a-GCST90018861	Hypertrophic cardiomyopathy	ISOC1	Weighted median	8	-0.00491251493932637	0.104954197994272	0.962667628658846	-0.210622743008099	0.200797713129446	0.995099531727638	0.810079617441786	1.22237747589758
eqtl-a-ENSG00000066583	ebi-a-GCST90018861	Hypertrophic cardiomyopathy	ISOC1	Inverse variance weighted	8	-0.0476640741163715	0.117340742831267	0.68459399874236	-0.277651930065654	0.182323781832911	0.95345402317193	0.757560459648873	1.20000267004972
eqtl-a-ENSG00000066583	ebi-a-GCST90018861	Hypertrophic cardiomyopathy	ISOC1	Simple mode	8	-0.0799905062839645	0.171046632032134	0.654242231050126	-0.415241905066947	0.255260892499018	0.923125110232697	0.66018056036453	1.29079833655143
eqtl-a-ENSG00000066583	ebi-a-GCST90018861	Hypertrophic cardiomyopathy	ISOC1	Weighted mode	8	-0.0173152793737112	0.0990509049878828	0.86617620060842	-0.211455053149962	0.176824494402539	0.982833768567389	0.809405660469991	1.19342162257116
eqtl-a-ENSG00000066855	ebi-a-GCST90018861	Hypertrophic cardiomyopathy	MTFR1	MR Egger	5	0.215926935735135	0.541640515675082	0.716827520464967	-0.845688474988025	1.27754234645829	1.24101170208039	0.429261720494953	3.5878112842782
eqtl-a-ENSG00000066855	ebi-a-GCST90018861	Hypertrophic cardiomyopathy	MTFR1	Weighted median	5	0.268487211568356	0.151145506724544	0.0756753659253622	-0.0277579816117513	0.564732404748463	1.30798424985645	0.972623731146633	1.75897702583879
eqtl-a-ENSG00000066855	ebi-a-GCST90018861	Hypertrophic cardiomyopathy	MTFR1	Inverse variance weighted	5	0.224276793319339	0.133443001852185	0.0928224529006177	-0.0372714903109437	0.485825076949621	1.2514173554581	0.963414542127038	1.62551563118842
eqtl-a-ENSG00000066855	ebi-a-GCST90018861	Hypertrophic cardiomyopathy	MTFR1	Simple mode	5	0.0897117844672722	0.267028327404796	0.75378204804345	-0.433663737246127	0.613087306180672	1.09385897112231	0.648130160879329	1.84612215404605
eqtl-a-ENSG00000066855	ebi-a-GCST90018861	Hypertrophic cardiomyopathy	MTFR1	Weighted mode	5	0.318061329320755	0.15024801296436	0.101695539120191	0.02357522391061	0.612547434730899	1.37446055337489	1.02385531625068	1.84512575439035
eqtl-a-ENSG00000066923	ebi-a-GCST90018861	Hypertrophic cardiomyopathy	STAG3	MR Egger	5	-0.256993005666271	0.165332219017721	0.217923425583237	-0.581044154941003	0.0670581436084616	0.773373622979749	0.559314051030558	1.06935765267972
eqtl-a-ENSG00000066923	ebi-a-GCST90018861	Hypertrophic cardiomyopathy	STAG3	Weighted median	5	-0.0546719229356084	0.09760014752532	0.575368740541615	-0.245968212085236	0.136624366214019	0.946795718965142	0.781947080997575	1.14639744202012
eqtl-a-ENSG00000066923	ebi-a-GCST90018861	Hypertrophic cardiomyopathy	STAG3	Inverse variance weighted	5	-0.0249448881674164	0.0947828855490772	0.792412427900655	-0.210719343843608	0.160829567508775	0.97536366462611	0.81000136685351	1.17448478138794
eqtl-a-ENSG00000066923	ebi-a-GCST90018861	Hypertrophic cardiomyopathy	STAG3	Simple mode	5	0.0426010879979303	0.238481150956057	0.866907004940521	-0.424821967875941	0.510024143871801	1.04352153854523	0.653886187514714	1.66533140200838
eqtl-a-ENSG00000066923	ebi-a-GCST90018861	Hypertrophic cardiomyopathy	STAG3	Weighted mode	5	-0.0720526362967584	0.0928225775052957	0.480948752089675	-0.253984888207138	0.109879615613621	0.930481917399863	0.775703524228885	1.11614369609678
eqtl-a-ENSG00000066926	ebi-a-GCST90018861	Hypertrophic cardiomyopathy	FECH	MR Egger	10	-0.244573074514428	0.109853237592465	0.0566174074646039	-0.459885420195659	-0.0292607288331972	0.783038766097035	0.631355982007584	0.971163221200621
eqtl-a-ENSG00000066926	ebi-a-GCST90018861	Hypertrophic cardiomyopathy	FECH	Weighted median	10	-0.191294499596749	0.0949524558107365	0.0439429529166866	-0.377401312985792	-0.00518768620770535	0.82588932825885	0.68564086209513	0.994825746597958
eqtl-a-ENSG00000066926	ebi-a-GCST90018861	Hypertrophic cardiomyopathy	FECH	Inverse variance weighted	10	-0.178428604401492	0.0880106565695457	0.0426263994684874	-0.350929491277801	-0.0059277175251822	0.836583783145171	0.704033392600516	0.994089816729204
eqtl-a-ENSG00000066926	ebi-a-GCST90018861	Hypertrophic cardiomyopathy	FECH	Simple mode	10	0.440945156816817	0.387267141339737	0.284266649193844	-0.318098440209068	1.1999887538427	1.55417546407528	0.727531166569278	3.32007958438934
eqtl-a-ENSG00000066926	ebi-a-GCST90018861	Hypertrophic cardiomyopathy	FECH	Weighted mode	10	-0.214744100533331	0.0865416661429512	0.0349114156890164	-0.384365766173515	-0.0451224348931465	0.806747860111964	0.68088233790076	0.955880441548617
eqtl-a-ENSG00000067057	ebi-a-GCST90018861	Hypertrophic cardiomyopathy	PFKP	MR Egger	8	0.161180398310924	0.0886504750978283	0.118923735277822	-0.0125745328808197	0.334935329502667	1.17489689911347	0.98750419621838	1.39784998264573
eqtl-a-ENSG00000067057	ebi-a-GCST90018861	Hypertrophic cardiomyopathy	PFKP	Weighted median	8	0.119921399712286	0.0646265694786049	0.0635098490298583	-0.00674667646577953	0.246589475890352	1.12740823348519	0.993276031259963	1.27965367624737
eqtl-a-ENSG00000067057	ebi-a-GCST90018861	Hypertrophic cardiomyopathy	PFKP	Inverse variance weighted	8	0.0757392214835912	0.0608398500501412	0.213170371083922	-0.0435068846146855	0.194985327581868	1.07868124058241	0.957425962559435	1.21529315506959
eqtl-a-ENSG00000067057	ebi-a-GCST90018861	Hypertrophic cardiomyopathy	PFKP	Simple mode	8	0.0689101548844544	0.098557614511311	0.50699555260809	-0.124262769557715	0.262083079326624	1.0713399501626	0.883147746047732	1.29963451070436
eqtl-a-ENSG00000067057	ebi-a-GCST90018861	Hypertrophic cardiomyopathy	PFKP	Weighted mode	8	0.0942890338030054	0.0662165192678261	0.197473237953821	-0.0354953439619337	0.224073411567944	1.09887731270992	0.965127227888651	1.25116286588476
eqtl-a-ENSG00000067082	ebi-a-GCST90018861	Hypertrophic cardiomyopathy	KLF6	MR Egger	4	0.0123326564269387	2.42144686306956	0.996398662067929	-4.73370319518939	4.75836850804327	1.01240901722182	0.0087938453415821	116.55561115061
eqtl-a-ENSG00000067082	ebi-a-GCST90018861	Hypertrophic cardiomyopathy	KLF6	Weighted median	4	0.391370553257171	0.378628119005434	0.301297841819608	-0.350740559993479	1.13348166650782	1.47900646254678	0.704166419099623	3.10645332825176
eqtl-a-ENSG00000067082	ebi-a-GCST90018861	Hypertrophic cardiomyopathy	KLF6	Inverse variance weighted	4	0.123994605998338	0.432553079348472	0.774374544141263	-0.723809429524667	0.971798641521342	1.13200976492015	0.484901534878784	2.64269344537117
eqtl-a-ENSG00000067082	ebi-a-GCST90018861	Hypertrophic cardiomyopathy	KLF6	Simple mode	4	0.71410511301371	0.551399636920273	0.285952217964528	-0.366638175350025	1.79484840137745	2.04235818447052	0.693060366007486	6.01856224689764
eqtl-a-ENSG00000067082	ebi-a-GCST90018861	Hypertrophic cardiomyopathy	KLF6	Weighted mode	4	0.679892802641556	0.545168341687154	0.300844806901332	-0.388637147065266	1.74842275234838	1.97366614909244	0.677980232504222	5.74553339657896
eqtl-a-ENSG00000067141	ebi-a-GCST90018861	Hypertrophic cardiomyopathy	NEO1	MR Egger	4	0.574595789498893	0.633032342730377	0.459852847784866	-0.666147602252645	1.81533918125043	1.7764123372529	0.513683684765039	6.14315946862848
eqtl-a-ENSG00000067141	ebi-a-GCST90018861	Hypertrophic cardiomyopathy	NEO1	Weighted median	4	0.0944573056027283	0.145639790358132	0.51661765341663	-0.190996683499211	0.379911294704668	1.09906223833145	0.826135328025118	1.46215488280078
eqtl-a-ENSG00000067141	ebi-a-GCST90018861	Hypertrophic cardiomyopathy	NEO1	Inverse variance weighted	4	0.0636372451862676	0.145283722067227	0.66137143986548	-0.221118850065497	0.348393340438032	1.0657057387476	0.801621401872268	1.41678942072525
eqtl-a-ENSG00000067141	ebi-a-GCST90018861	Hypertrophic cardiomyopathy	NEO1	Simple mode	4	-0.00565193890544968	0.206911744071434	0.97992341655998	-0.41119895728546	0.399895079474561	0.994364003252404	0.662855038641488	1.49166818282108
eqtl-a-ENSG00000067141	ebi-a-GCST90018861	Hypertrophic cardiomyopathy	NEO1	Weighted mode	4	0.0960045725446059	0.146741165673558	0.559634775027655	-0.191608112175569	0.383617257264781	1.10076409727541	0.825630359586835	1.467583627202
eqtl-a-ENSG00000067167	ebi-a-GCST90018861	Hypertrophic cardiomyopathy	TRAM1	Inverse variance weighted	2	-0.789167583098957	0.352285907773627	0.0250822352582384	-1.47964796233527	-0.0986872038626481	0.454222740642628	0.227717839531321	0.906026065158251
eqtl-a-ENSG00000067182	ebi-a-GCST90018861	Hypertrophic cardiomyopathy	TNFRSF1A	MR Egger	5	-0.0374897400652626	0.285554678472089	0.9038576900669	-0.597176909870558	0.522197429740032	0.963204300083383	0.550363169836147	1.68572785125744
eqtl-a-ENSG00000067182	ebi-a-GCST90018861	Hypertrophic cardiomyopathy	TNFRSF1A	Weighted median	5	-0.0205355618135079	0.133141579900575	0.87742166164926	-0.281493058418634	0.240421934791618	0.979673856876045	0.754656154164198	1.27178564774224
eqtl-a-ENSG00000067182	ebi-a-GCST90018861	Hypertrophic cardiomyopathy	TNFRSF1A	Inverse variance weighted	5	-0.0107639980403078	0.160612013824827	0.946566867426327	-0.325563545136969	0.304035549056354	0.989293726485388	0.722120291575297	1.35531723548208
eqtl-a-ENSG00000067182	ebi-a-GCST90018861	Hypertrophic cardiomyopathy	TNFRSF1A	Simple mode	5	-0.0481605629251893	0.431002793763798	0.916411746095641	-0.892926038702233	0.796604912851855	0.952980761414008	0.409455914369325	2.21799783506378
eqtl-a-ENSG00000067182	ebi-a-GCST90018861	Hypertrophic cardiomyopathy	TNFRSF1A	Weighted mode	5	-0.0246034065448675	0.133998121540012	0.863251138502587	-0.287239724763292	0.238032911673557	0.975696790267787	0.750331834153991	1.26875094885483
eqtl-a-ENSG00000067365	ebi-a-GCST90018861	Hypertrophic cardiomyopathy	METTL22	MR Egger	6	-0.0414774129711994	0.350704144164153	0.911555820709125	-0.728857535532939	0.64590270959054	0.959371004437259	0.482459868607385	1.90770835885616
eqtl-a-ENSG00000067365	ebi-a-GCST90018861	Hypertrophic cardiomyopathy	METTL22	Weighted median	6	0.0164987684556476	0.152335343064879	0.913753292443742	-0.282078503951514	0.31507604086281	1.01663562475342	0.754214473392514	1.37036351061894
eqtl-a-ENSG00000067365	ebi-a-GCST90018861	Hypertrophic cardiomyopathy	METTL22	Inverse variance weighted	6	0.0299457992893373	0.166553343617777	0.857311902279711	-0.296498754201505	0.35639035278018	1.03039868409904	0.743416553410751	1.42816492761953
eqtl-a-ENSG00000067365	ebi-a-GCST90018861	Hypertrophic cardiomyopathy	METTL22	Simple mode	6	-0.0209353177027396	0.276948721585834	0.942674466371749	-0.563754812010975	0.521884176605496	0.979282304750081	0.569068302787916	1.68519987442357
eqtl-a-ENSG00000067365	ebi-a-GCST90018861	Hypertrophic cardiomyopathy	METTL22	Weighted mode	6	0.0185878313510779	0.164884217330454	0.9146287598097	-0.304585234616612	0.341760897318768	1.01876166045321	0.737429171063165	1.40742373849012
eqtl-a-ENSG00000067836	ebi-a-GCST90018861	Hypertrophic cardiomyopathy	ROGDI	MR Egger	12	0.0921430483027476	0.127474032831719	0.486341331003242	-0.157706056047422	0.341992152652917	1.0965216664257	0.854100802839528	1.40774925037378
eqtl-a-ENSG00000067836	ebi-a-GCST90018861	Hypertrophic cardiomyopathy	ROGDI	Weighted median	12	-0.00357748951518972	0.0703262661638249	0.959429197698105	-0.141416971196286	0.134261992165907	0.996428902076204	0.868127252159852	1.14369241885056
eqtl-a-ENSG00000067836	ebi-a-GCST90018861	Hypertrophic cardiomyopathy	ROGDI	Inverse variance weighted	12	-0.008755543125972	0.0842794930748386	0.917259029156542	-0.173943349552656	0.156432263300712	0.991282675020199	0.840344502201982	1.16933155297661
eqtl-a-ENSG00000067836	ebi-a-GCST90018861	Hypertrophic cardiomyopathy	ROGDI	Simple mode	12	0.0903620652712447	0.176450894908625	0.618699725515159	-0.25548168874966	0.43620581929215	1.09457051794103	0.774543319287287	1.54682712885334
eqtl-a-ENSG00000067836	ebi-a-GCST90018861	Hypertrophic cardiomyopathy	ROGDI	Weighted mode	12	-0.000276497861286362	0.0722271954246819	0.997014115090651	-0.141841800893663	0.14128880517109	0.999723540360724	0.867758524250862	1.15175723340109
eqtl-a-ENSG00000068024	ebi-a-GCST90018861	Hypertrophic cardiomyopathy	HDAC4	MR Egger	4	-0.204448354434055	0.193819543430155	0.402113855048641	-0.584334659557159	0.175437950689048	0.815096836967933	0.557476650209561	1.19176803797142
eqtl-a-ENSG00000068024	ebi-a-GCST90018861	Hypertrophic cardiomyopathy	HDAC4	Weighted median	4	-0.115188955553164	0.146788886419876	0.432614635292523	-0.40289517293612	0.172517261829793	0.891197731235794	0.668382160190761	1.18829233253794
eqtl-a-ENSG00000068024	ebi-a-GCST90018861	Hypertrophic cardiomyopathy	HDAC4	Inverse variance weighted	4	-0.0909633926326972	0.138508793770408	0.511352161353159	-0.362440628422696	0.180513843157302	0.913051134685737	0.695975633623148	1.19783270315225
eqtl-a-ENSG00000068024	ebi-a-GCST90018861	Hypertrophic cardiomyopathy	HDAC4	Simple mode	4	-0.0659959683877348	0.209070373441383	0.772943149441185	-0.475773900332845	0.343781963557375	0.936134638415901	0.621403965595034	1.41027111148689
eqtl-a-ENSG00000068024	ebi-a-GCST90018861	Hypertrophic cardiomyopathy	HDAC4	Weighted mode	4	-0.120732396728559	0.146475180761492	0.470218375084789	-0.407823751021084	0.166358957563966	0.886271096907016	0.665096090999755	1.18099695343579
eqtl-a-ENSG00000068028	ebi-a-GCST90018861	Hypertrophic cardiomyopathy	RASSF1	MR Egger	3	-0.232871243190254	1.87663938742974	0.921403940243693	-3.91108444255255	3.44534195617204	0.792255575257838	0.0200187800692712	31.3540033086531
eqtl-a-ENSG00000068028	ebi-a-GCST90018861	Hypertrophic cardiomyopathy	RASSF1	Weighted median	3	-0.0292505147701658	0.197740401480922	0.882402892499198	-0.416821701672772	0.358320672132441	0.971173140773636	0.659138432747612	1.43092440449649
eqtl-a-ENSG00000068028	ebi-a-GCST90018861	Hypertrophic cardiomyopathy	RASSF1	Inverse variance weighted	3	-0.0343573148798524	0.188546841703377	0.855408790333201	-0.40390912461847	0.335194494858766	0.966226195952098	0.667704796440073	1.39821230388279
eqtl-a-ENSG00000068028	ebi-a-GCST90018861	Hypertrophic cardiomyopathy	RASSF1	Simple mode	3	0.0202636919211415	0.33391031738133	0.957127949934081	-0.634200530146265	0.674727913988548	1.02047039435023	0.530359325164719	1.96349866276393
eqtl-a-ENSG00000068028	ebi-a-GCST90018861	Hypertrophic cardiomyopathy	RASSF1	Weighted mode	3	-0.0280981849171285	0.206703179297128	0.904320462703974	-0.4332364163395	0.377040046505243	0.972292897616929	0.648407179631025	1.45796269451285
eqtl-a-ENSG00000068079	ebi-a-GCST90018861	Hypertrophic cardiomyopathy	IFI35	MR Egger	3	0.234584860724804	0.399979950763788	0.662319303233646	-0.54937584277222	1.01854556422183	1.26438376440595	0.577310030179903	2.76916426204335
eqtl-a-ENSG00000068079	ebi-a-GCST90018861	Hypertrophic cardiomyopathy	IFI35	Weighted median	3	0.239901837485183	0.301431693018884	0.426104907885545	-0.35090428083183	0.830707955802196	1.27112436743245	0.704051141820053	2.29494288341559
eqtl-a-ENSG00000068079	ebi-a-GCST90018861	Hypertrophic cardiomyopathy	IFI35	Inverse variance weighted	3	0.337653546750837	0.280255785555688	0.228278623723752	-0.211647792938312	0.886954886439986	1.40165481141178	0.809249670827491	2.42772568365071
eqtl-a-ENSG00000068079	ebi-a-GCST90018861	Hypertrophic cardiomyopathy	IFI35	Simple mode	3	0.247099757092228	0.42573251028605	0.620320104427697	-0.58733596306843	1.08153547725289	1.28030682609414	0.555806001897234	2.94920451263197
eqtl-a-ENSG00000068079	ebi-a-GCST90018861	Hypertrophic cardiomyopathy	IFI35	Weighted mode	3	0.200396401060631	0.342993617135965	0.618169921023618	-0.471871088525862	0.872663890647123	1.22188701948347	0.623833927085644	2.3932777996815
eqtl-a-ENSG00000068097	ebi-a-GCST90018861	Hypertrophic cardiomyopathy	HEATR6	MR Egger	6	0.137159829130456	0.127783739561773	0.343542954783608	-0.113296300410618	0.38761595867153	1.147011459715	0.892886058411412	1.47346380461833
eqtl-a-ENSG00000068097	ebi-a-GCST90018861	Hypertrophic cardiomyopathy	HEATR6	Weighted median	6	0.107872295796059	0.0949555341375852	0.255944183779203	-0.0782405511136078	0.293985142705726	1.11390548588975	0.924741952079999	1.34176396853675
eqtl-a-ENSG00000068097	ebi-a-GCST90018861	Hypertrophic cardiomyopathy	HEATR6	Inverse variance weighted	6	-0.0152681972510502	0.111021145096026	0.890615731736579	-0.232869641639261	0.202333247137161	0.984847770715153	0.792256844096557	1.22425591992033
eqtl-a-ENSG00000068097	ebi-a-GCST90018861	Hypertrophic cardiomyopathy	HEATR6	Simple mode	6	-0.107067241977337	0.211141800275239	0.63366045529715	-0.520905170516806	0.306770686562131	0.898465256378654	0.593982648980416	1.35902928865886
eqtl-a-ENSG00000068097	ebi-a-GCST90018861	Hypertrophic cardiomyopathy	HEATR6	Weighted mode	6	0.105912755051028	0.0942979420216872	0.312381123653529	-0.0789112113114786	0.290736721413535	1.11172487989494	0.92412197238053	1.33741242554127
eqtl-a-ENSG00000068305	ebi-a-GCST90018861	Hypertrophic cardiomyopathy	MEF2A	MR Egger	5	-0.236010339392839	0.576614196058019	0.709785578222031	-1.36617416366656	0.894153484880877	0.789772508122373	0.255080993249913	2.44526495933313
eqtl-a-ENSG00000068305	ebi-a-GCST90018861	Hypertrophic cardiomyopathy	MEF2A	Weighted median	5	0.0893067607013878	0.186085750212101	0.631282416593419	-0.27542130971433	0.454034831117105	1.09341602195101	0.759252175513992	1.57465284343743
eqtl-a-ENSG00000068305	ebi-a-GCST90018861	Hypertrophic cardiomyopathy	MEF2A	Inverse variance weighted	5	0.141933372091973	0.157480980358997	0.367443130131412	-0.166729349411662	0.450596093595608	1.15249985732432	0.846428666755442	1.56924732502751
eqtl-a-ENSG00000068305	ebi-a-GCST90018861	Hypertrophic cardiomyopathy	MEF2A	Simple mode	5	0.112751860468336	0.267123823966972	0.694654008207898	-0.41081083450693	0.636314555443601	1.11935414247193	0.663112357713315	1.88950436784164
eqtl-a-ENSG00000068305	ebi-a-GCST90018861	Hypertrophic cardiomyopathy	MEF2A	Weighted mode	5	0.0578997806761335	0.198737265356111	0.785275872186848	-0.331625259421844	0.447424820774111	1.05960879711159	0.717756244853475	1.56427869623827
eqtl-a-ENSG00000068615	ebi-a-GCST90018861	Hypertrophic cardiomyopathy	REEP1	MR Egger	5	-0.0713353942279943	0.154218533538541	0.675165048840596	-0.373603719963536	0.230932931507547	0.931149537569262	0.688249597371036	1.25977474542281
eqtl-a-ENSG00000068615	ebi-a-GCST90018861	Hypertrophic cardiomyopathy	REEP1	Weighted median	5	-0.0358436227652752	0.114675054766601	0.75460975279911	-0.260606730107814	0.188919484577263	0.964791153059916	0.770583907483388	1.20794369047053
eqtl-a-ENSG00000068615	ebi-a-GCST90018861	Hypertrophic cardiomyopathy	REEP1	Inverse variance weighted	5	-0.0604572297680971	0.0999392383407157	0.545218951018929	-0.2563381369159	0.135423677379706	0.941334029232158	0.773880247065835	1.14502180143521
eqtl-a-ENSG00000068615	ebi-a-GCST90018861	Hypertrophic cardiomyopathy	REEP1	Simple mode	5	-0.056971682494241	0.188004705866221	0.776970762048862	-0.425460905992034	0.311517541003552	0.944620818293252	0.653468528149377	1.36549573837937
eqtl-a-ENSG00000068615	ebi-a-GCST90018861	Hypertrophic cardiomyopathy	REEP1	Weighted mode	5	-0.0188822710279439	0.113904322789005	0.876376895454074	-0.242134743694394	0.204370201638507	0.98129488228042	0.784950403308525	1.22675221508391
eqtl-a-ENSG00000068745	ebi-a-GCST90018861	Hypertrophic cardiomyopathy	IP6K2	MR Egger	3	-0.178486799505926	0.174954771297558	0.493638314410384	-0.52139815124914	0.164424552237287	0.836535099481131	0.593689899145071	1.17871463481461
eqtl-a-ENSG00000068745	ebi-a-GCST90018861	Hypertrophic cardiomyopathy	IP6K2	Weighted median	3	-0.222314481780632	0.109439299354978	0.0422149076429065	-0.436815508516389	-0.00781345504487599	0.800663530645376	0.646090618632552	0.992216990648038
[truncated: 24,759 more rows]
