# Supplementary material for: Integration of multi-omics and machine learning strategies identifies immune related candidate biomarkers in inflammation-associated hypertrophic cardiomyopathy
Source: Front Immunol. 2025 Sep 26;16:1645382. doi: 10.3389/fimmu.2025.1645382 (PMC12510942; doi:10.3389/fimmu.2025.1645382)
Supplement: Supplementary file 3 [file DataSheet3.csv]

SNP	effect_allele.exposure	other_allele.exposure	effect_allele.outcome	other_allele.outcome	beta.exposure	beta.outcome	eaf.exposure	eaf.outcome	remove	palindromic	ambiguous	id.outcome	chr	pos	se.outcome	samplesize.outcome	pval.outcome	outcome	originalname.outcome	outcome.deprecated	mr_keep.outcome	data_source.outcome	proxy.outcome	target_snp.outcome	proxy_snp.outcome	target_a1.outcome	target_a2.outcome	proxy_a1.outcome	proxy_a2.outcome	pos.exposure	pval.exposure	se.exposure	samplesize.exposure	chr.exposure	id.exposure	exposure	mr_keep.exposure	pval_origin.exposure	data_source.exposure	action	SNP_index	mr_keep
rs10000290	G	A	G	A	0.148937	0.0678	0.143801	0.243272	FALSE	FALSE	FALSE	ebi-a-GCST90018861	4	15753299	0.0668	489727	0.3102	Hypertrophic cardiomyopathy	Hypertrophic cardiomyopathy	Hypertrophic cardiomyopathy || ||	TRUE	igd	NA	NA	NA	NA	NA	NA	NA	15753299	1.31311e-18	0.0169156	31349	4	eqtl-a-ENSG00000004468	CD38	TRUE	reported	textfile	2	1	TRUE
rs151181	C	T	C	T	-0.066781	4e-04	0.407827	0.350622	FALSE	FALSE	FALSE	ebi-a-GCST90018861	16	28490517	0.0544	489727	0.9948	Hypertrophic cardiomyopathy	Hypertrophic cardiomyopathy	Hypertrophic cardiomyopathy || ||	TRUE	igd	NA	NA	NA	NA	NA	NA	NA	28490517	3.39e-08	0.012098	30476	16	eqtl-a-ENSG00000004468	CD38	TRUE	reported	textfile	2	1	TRUE
rs2497306	C	A	C	A	0.0740464	-0.0066	0.500343	0.401976	FALSE	FALSE	FALSE	ebi-a-GCST90018861	10	94485211	0.055	489727	0.904	Hypertrophic cardiomyopathy	Hypertrophic cardiomyopathy	Hypertrophic cardiomyopathy || ||	TRUE	igd	NA	NA	NA	NA	NA	NA	NA	94485211	4.68824e-10	0.0118872	31086	10	eqtl-a-ENSG00000004468	CD38	TRUE	reported	textfile	2	1	TRUE
rs2617170	C	T	C	T	-0.0879154	-0.0827	0.668027	0.66318	FALSE	FALSE	FALSE	ebi-a-GCST90018861	12	10560957	0.0498	489727	0.0965606	Hypertrophic cardiomyopathy	Hypertrophic cardiomyopathy	Hypertrophic cardiomyopathy || ||	TRUE	igd	NA	NA	NA	NA	NA	NA	NA	10560957	3.21514e-12	0.0126168	31086	12	eqtl-a-ENSG00000004468	CD38	TRUE	reported	textfile	2	1	TRUE
rs10000649	C	T	C	T	0.499693	0.1145	0.247276	0.311529	FALSE	FALSE	FALSE	ebi-a-GCST90018861	4	17533838	0.052	489727	0.0275797	Hypertrophic cardiomyopathy	Hypertrophic cardiomyopathy	Hypertrophic cardiomyopathy || ||	TRUE	igd	NA	NA	NA	NA	NA	NA	NA	17533838	1e-200	0.0131387	31232	4	eqtl-a-ENSG00000151552	QDPR	TRUE	reported	textfile	2	1	TRUE
rs11728568	C	T	C	T	-0.0918095	-0.0308	0.501262	0.412089	FALSE	FALSE	FALSE	ebi-a-GCST90018861	4	17376758	0.0529	489727	0.561	Hypertrophic cardiomyopathy	Hypertrophic cardiomyopathy	Hypertrophic cardiomyopathy || ||	TRUE	igd	NA	NA	NA	NA	NA	NA	NA	17376758	1.08393e-14	0.0118784	31231	4	eqtl-a-ENSG00000151552	QDPR	TRUE	reported	textfile	2	1	TRUE
rs13131947	C	T	C	T	-0.155267	-0.0421	0.402178	0.346218	FALSE	FALSE	FALSE	ebi-a-GCST90018861	4	17712784	0.0547	489727	0.4409	Hypertrophic cardiomyopathy	Hypertrophic cardiomyopathy	Hypertrophic cardiomyopathy || ||	TRUE	igd	NA	NA	NA	NA	NA	NA	NA	17712784	6.93905e-38	0.0120675	31567	4	eqtl-a-ENSG00000151552	QDPR	TRUE	reported	textfile	2	1	TRUE
rs67076516	G	A	G	A	-0.738109	-0.032	0.154639	0.113013	FALSE	FALSE	FALSE	ebi-a-GCST90018861	4	17468004	0.0881	489727	0.716401	Hypertrophic cardiomyopathy	Hypertrophic cardiomyopathy	Hypertrophic cardiomyopathy || ||	TRUE	igd	NA	NA	NA	NA	NA	NA	NA	17468004	1e-200	0.0152439	31569	4	eqtl-a-ENSG00000151552	QDPR	TRUE	reported	textfile	2	1	TRUE
rs78471118	T	G	T	G	-0.483681	0.1127	0.0215389	0.018978	FALSE	FALSE	FALSE	ebi-a-GCST90018861	4	18249987	0.2159	489727	0.6016	Hypertrophic cardiomyopathy	Hypertrophic cardiomyopathy	Hypertrophic cardiomyopathy || ||	TRUE	igd	NA	NA	NA	NA	NA	NA	NA	18249987	1.99343e-32	0.0407952	24505	4	eqtl-a-ENSG00000151552	QDPR	TRUE	reported	textfile	2	1	TRUE
rs10001055	C	A	C	A	-0.328371	0.2343	0.0181833	0.0216688	FALSE	FALSE	FALSE	ebi-a-GCST90018861	4	102245853	0.4029	489727	0.561	Hypertrophic cardiomyopathy	Hypertrophic cardiomyopathy	Hypertrophic cardiomyopathy || ||	TRUE	igd	NA	NA	NA	NA	NA	NA	NA	102245853	1.51078e-13	0.0444585	16294	4	eqtl-a-ENSG00000254531	FLJ20021	TRUE	reported	textfile	2	1	TRUE
rs112571942	A	G	A	G	0.265289	0.0526	0.0184377	0.0208218	FALSE	FALSE	FALSE	ebi-a-GCST90018861	4	102462540	0.1839	489727	0.774701	Hypertrophic cardiomyopathy	Hypertrophic cardiomyopathy	Hypertrophic cardiomyopathy || ||	TRUE	igd	NA	NA	NA	NA	NA	NA	NA	102462540	1.92748e-09	0.0441853	13999	4	eqtl-a-ENSG00000254531	FLJ20021	TRUE	reported	textfile	2	1	TRUE
rs112938626	T	C	T	C	-0.69681	-0.4069	0.0233264	0.0259876	FALSE	FALSE	FALSE	ebi-a-GCST90018861	4	102264870	0.1997	489727	0.0416303	Hypertrophic cardiomyopathy	Hypertrophic cardiomyopathy	Hypertrophic cardiomyopathy || ||	TRUE	igd	NA	NA	NA	NA	NA	NA	NA	102264870	2.0128e-71	0.0389931	19320	4	eqtl-a-ENSG00000254531	FLJ20021	TRUE	reported	textfile	2	1	TRUE
rs12499786	T	C	T	C	0.451636	0.0506	0.0469003	0.0913042	FALSE	FALSE	FALSE	ebi-a-GCST90018861	4	102427242	0.0795	489727	0.5243	Hypertrophic cardiomyopathy	Hypertrophic cardiomyopathy	Hypertrophic cardiomyopathy || ||	TRUE	igd	NA	NA	NA	NA	NA	NA	NA	102427242	5.76235e-59	0.0278927	21417	4	eqtl-a-ENSG00000254531	FLJ20021	TRUE	reported	textfile	2	1	TRUE
rs142189356	A	C	A	C	0.434846	0.2284	0.0206594	0.0263187	FALSE	FALSE	FALSE	ebi-a-GCST90018861	4	102112467	0.2135	489727	0.2849	Hypertrophic cardiomyopathy	Hypertrophic cardiomyopathy	Hypertrophic cardiomyopathy || ||	TRUE	igd	NA	NA	NA	NA	NA	NA	NA	102112467	1.7636e-25	0.0416822	19099	4	eqtl-a-ENSG00000254531	FLJ20021	TRUE	reported	textfile	2	1	TRUE
rs144134393	A	G	A	G	0.273351	0.1537	0.0153259	0.0126546	FALSE	FALSE	FALSE	ebi-a-GCST90018861	4	102506258	0.3202	489727	0.6311	Hypertrophic cardiomyopathy	Hypertrophic cardiomyopathy	Hypertrophic cardiomyopathy || ||	TRUE	igd	NA	NA	NA	NA	NA	NA	NA	102506258	1.6214e-08	0.0483944	9071	4	eqtl-a-ENSG00000254531	FLJ20021	TRUE	reported	textfile	2	1	TRUE
rs145576289	T	G	T	G	0.299313	-0.1844	0.014158	0.011823	FALSE	FALSE	FALSE	ebi-a-GCST90018861	4	102552899	0.3584	489727	0.606801	Hypertrophic cardiomyopathy	Hypertrophic cardiomyopathy	Hypertrophic cardiomyopathy || ||	TRUE	igd	NA	NA	NA	NA	NA	NA	NA	102552899	2.70122e-09	0.0503149	14313	4	eqtl-a-ENSG00000254531	FLJ20021	TRUE	reported	textfile	2	1	TRUE
rs149059927	T	C	T	C	0.30248	0.1998	0.0138584	0.010448	FALSE	FALSE	FALSE	ebi-a-GCST90018861	4	102112043	0.2845	489727	0.4826	Hypertrophic cardiomyopathy	Hypertrophic cardiomyopathy	Hypertrophic cardiomyopathy || ||	TRUE	igd	NA	NA	NA	NA	NA	NA	NA	102112043	2.70452e-09	0.0508481	13787	4	eqtl-a-ENSG00000254531	FLJ20021	TRUE	reported	textfile	2	1	TRUE
rs183328239	T	C	T	C	0.251497	0.0546	0.0210273	0.0100412	FALSE	FALSE	FALSE	ebi-a-GCST90018861	4	102587764	0.2313	489727	0.8134	Hypertrophic cardiomyopathy	Hypertrophic cardiomyopathy	Hypertrophic cardiomyopathy || ||	TRUE	igd	NA	NA	NA	NA	NA	NA	NA	102587764	1.27591e-09	0.0414287	3329	4	eqtl-a-ENSG00000254531	FLJ20021	TRUE	reported	textfile	2	1	TRUE
rs36111918	A	G	A	G	0.29543	-0.3421	0.0198729	0.0156374	FALSE	FALSE	FALSE	ebi-a-GCST90018861	4	102148818	0.2336	489727	0.1431	Hypertrophic cardiomyopathy	Hypertrophic cardiomyopathy	Hypertrophic cardiomyopathy || ||	TRUE	igd	NA	NA	NA	NA	NA	NA	NA	102148818	3.93731e-12	0.0425729	17793	4	eqtl-a-ENSG00000254531	FLJ20021	TRUE	reported	textfile	2	1	TRUE
rs62305938	T	C	T	C	-0.639125	-0.0296	0.0828528	0.108123	FALSE	FALSE	FALSE	ebi-a-GCST90018861	4	102089733	0.0755	489727	0.6945	Hypertrophic cardiomyopathy	Hypertrophic cardiomyopathy	Hypertrophic cardiomyopathy || ||	TRUE	igd	NA	NA	NA	NA	NA	NA	NA	102089733	1e-200	0.02091	21437	4	eqtl-a-ENSG00000254531	FLJ20021	TRUE	reported	textfile	2	1	TRUE
rs72682930	G	A	G	A	0.390509	-0.021	0.0195558	0.0219018	FALSE	FALSE	FALSE	ebi-a-GCST90018861	4	102393104	0.219	489727	0.9238	Hypertrophic cardiomyopathy	Hypertrophic cardiomyopathy	Hypertrophic cardiomyopathy || ||	TRUE	igd	NA	NA	NA	NA	NA	NA	NA	102393104	8.10214e-20	0.042857	17842	4	eqtl-a-ENSG00000254531	FLJ20021	TRUE	reported	textfile	2	1	TRUE
rs7669914	G	A	G	A	-0.23027	-0.0423	0.979567	0.975858	FALSE	FALSE	FALSE	ebi-a-GCST90018861	4	102573779	0.2453	489727	0.8631	Hypertrophic cardiomyopathy	Hypertrophic cardiomyopathy	Hypertrophic cardiomyopathy || ||	TRUE	igd	NA	NA	NA	NA	NA	NA	NA	102573779	4.26766e-08	0.042024	18484	4	eqtl-a-ENSG00000254531	FLJ20021	TRUE	reported	textfile	2	1	TRUE
rs79717287	C	T	C	T	-0.856356	0.4452	0.0246983	0.0237731	FALSE	FALSE	FALSE	ebi-a-GCST90018861	4	102301991	0.207	489727	0.0314601	Hypertrophic cardiomyopathy	Hypertrophic cardiomyopathy	Hypertrophic cardiomyopathy || ||	TRUE	igd	NA	NA	NA	NA	NA	NA	NA	102301991	1.94536e-114	0.0376644	21156	4	eqtl-a-ENSG00000254531	FLJ20021	TRUE	reported	textfile	2	1	TRUE
rs1000107	C	T	C	T	0.357323	-0.1506	0.0212422	0.0266711	FALSE	FALSE	FALSE	ebi-a-GCST90018861	10	91036277	0.1473	489727	0.3067	Hypertrophic cardiomyopathy	Hypertrophic cardiomyopathy	Hypertrophic cardiomyopathy || ||	TRUE	igd	NA	NA	NA	NA	NA	NA	NA	91036277	3.97192e-18	0.0411672	29178	10	eqtl-a-ENSG00000107798	LIPA	TRUE	reported	textfile	2	1	TRUE
rs11203143	T	C	T	C	0.238116	0.0395	0.12786	0.103299	FALSE	FALSE	FALSE	ebi-a-GCST90018861	10	91237203	0.0805	489727	0.6236	Hypertrophic cardiomyopathy	Hypertrophic cardiomyopathy	Hypertrophic cardiomyopathy || ||	TRUE	igd	NA	NA	NA	NA	NA	NA	NA	91237203	3.29382e-41	0.0177101	31565	10	eqtl-a-ENSG00000107798	LIPA	TRUE	reported	textfile	2	1	TRUE
rs117376141	T	C	T	C	0.720192	0.0871	0.0244873	0.0280312	FALSE	FALSE	FALSE	ebi-a-GCST90018861	10	91212538	0.2482	489727	0.7257	Hypertrophic cardiomyopathy	Hypertrophic cardiomyopathy	Hypertrophic cardiomyopathy || ||	TRUE	igd	NA	NA	NA	NA	NA	NA	NA	91212538	5.54626e-80	0.0380285	25943	10	eqtl-a-ENSG00000107798	LIPA	TRUE	reported	textfile	2	1	TRUE
rs13330176	A	T	A	T	-0.0974153	-0.0782	0.21644	0.276963	FALSE	TRUE	FALSE	ebi-a-GCST90018861	16	86019087	0.0554	489727	0.1584	Hypertrophic cardiomyopathy	Hypertrophic cardiomyopathy	Hypertrophic cardiomyopathy || ||	TRUE	igd	NA	NA	NA	NA	NA	NA	NA	86019087	1.4642e-11	0.0144291	31240	16	eqtl-a-ENSG00000107798	LIPA	TRUE	reported	textfile	2	1	TRUE
rs149007767	T	C	T	C	-0.117513	0.1218	0.149708	0.163145	FALSE	FALSE	FALSE	ebi-a-GCST90018861	7	50370254	0.0675	489727	0.07142	Hypertrophic cardiomyopathy	Hypertrophic cardiomyopathy	Hypertrophic cardiomyopathy || ||	TRUE	igd	NA	NA	NA	NA	NA	NA	NA	50370254	1.70137e-12	0.0166523	30077	7	eqtl-a-ENSG00000107798	LIPA	TRUE	reported	textfile	2	1	TRUE
rs17081935	T	C	T	C	0.0903039	-0.0561	0.202608	0.248569	FALSE	FALSE	FALSE	ebi-a-GCST90018861	4	57823476	0.0531	489727	0.2909	Hypertrophic cardiomyopathy	Hypertrophic cardiomyopathy	Hypertrophic cardiomyopathy || ||	TRUE	igd	NA	NA	NA	NA	NA	NA	NA	57823476	1.01779e-09	0.0147879	31300	4	eqtl-a-ENSG00000107798	LIPA	TRUE	reported	textfile	2	1	TRUE
rs1892548	C	T	C	T	-0.0722673	-0.0594	0.638581	0.697571	FALSE	FALSE	FALSE	ebi-a-GCST90018861	13	41002641	0.054	489727	0.2714	Hypertrophic cardiomyopathy	Hypertrophic cardiomyopathy	Hypertrophic cardiomyopathy || ||	TRUE	igd	NA	NA	NA	NA	NA	NA	NA	41002641	5.21375e-09	0.0123739	31684	13	eqtl-a-ENSG00000107798	LIPA	TRUE	reported	textfile	2	1	TRUE
rs2071511	T	C	T	C	-0.352814	0.0428	0.422612	0.373161	FALSE	FALSE	FALSE	ebi-a-GCST90018861	10	90987458	0.0541	489727	0.4288	Hypertrophic cardiomyopathy	Hypertrophic cardiomyopathy	Hypertrophic cardiomyopathy || ||	TRUE	igd	NA	NA	NA	NA	NA	NA	NA	90987458	1.52405e-200	0.011677	26816	10	eqtl-a-ENSG00000107798	LIPA	TRUE	reported	textfile	2	1	TRUE
rs2239630	G	A	G	A	0.0744888	-0.0683	0.519173	0.522105	FALSE	FALSE	FALSE	ebi-a-GCST90018861	14	23589349	0.0481	489727	0.1559	Hypertrophic cardiomyopathy	Hypertrophic cardiomyopathy	Hypertrophic cardiomyopathy || ||	TRUE	igd	NA	NA	NA	NA	NA	NA	NA	23589349	3.80067e-10	0.0118957	31569	14	eqtl-a-ENSG00000107798	LIPA	TRUE	reported	textfile	2	1	TRUE
rs4933171	C	T	C	T	0.0934182	0.0366	0.150551	0.183217	FALSE	FALSE	FALSE	ebi-a-GCST90018861	10	91841365	0.0591	489727	0.5353	Hypertrophic cardiomyopathy	Hypertrophic cardiomyopathy	Hypertrophic cardiomyopathy || ||	TRUE	igd	NA	NA	NA	NA	NA	NA	NA	91841365	1.9184e-08	0.0166245	26772	10	eqtl-a-ENSG00000107798	LIPA	TRUE	reported	textfile	2	1	TRUE
rs4934454	A	C	A	C	0.382475	0.015	0.490173	0.566755	FALSE	FALSE	FALSE	ebi-a-GCST90018861	10	90917650	0.0539	489727	0.7802	Hypertrophic cardiomyopathy	Hypertrophic cardiomyopathy	Hypertrophic cardiomyopathy || ||	TRUE	igd	NA	NA	NA	NA	NA	NA	NA	90917650	1e-200	0.0114623	31684	10	eqtl-a-ENSG00000107798	LIPA	TRUE	reported	textfile	2	1	TRUE
rs10002248	G	A	G	A	-0.580858	-0.0778	0.117423	0.12196	FALSE	FALSE	FALSE	ebi-a-GCST90018861	4	1118743	0.0975	489727	0.4254	Hypertrophic cardiomyopathy	Hypertrophic cardiomyopathy	Hypertrophic cardiomyopathy || ||	TRUE	igd	NA	NA	NA	NA	NA	NA	NA	1118743	1e-200	0.0178299	25575	4	eqtl-a-ENSG00000163945	UVSSA	TRUE	reported	textfile	2	1	TRUE
rs116446669	A	C	A	C	0.973305	4e-04	0.0355744	0.0411141	FALSE	FALSE	FALSE	ebi-a-GCST90018861	4	714889	0.165	489727	0.9981	Hypertrophic cardiomyopathy	Hypertrophic cardiomyopathy	Hypertrophic cardiomyopathy || ||	TRUE	igd	NA	NA	NA	NA	NA	NA	NA	714889	1e-200	0.0310704	15160	4	eqtl-a-ENSG00000163945	UVSSA	TRUE	reported	textfile	2	1	TRUE
rs62296069	A	G	A	G	0.196832	-0.0419	0.0519734	0.0865013	FALSE	FALSE	FALSE	ebi-a-GCST90018861	4	1031050	0.0814	489727	0.606599	Hypertrophic cardiomyopathy	Hypertrophic cardiomyopathy	Hypertrophic cardiomyopathy || ||	TRUE	igd	NA	NA	NA	NA	NA	NA	NA	1031050	1.91205e-13	0.0267617	14714	4	eqtl-a-ENSG00000163945	UVSSA	TRUE	reported	textfile	2	1	TRUE
rs73190248	G	A	G	A	-0.346728	0.0783	0.0144413	0.0141235	FALSE	FALSE	FALSE	ebi-a-GCST90018861	4	1306986	0.2838	489727	0.782499	Hypertrophic cardiomyopathy	Hypertrophic cardiomyopathy	Hypertrophic cardiomyopathy || ||	TRUE	igd	NA	NA	NA	NA	NA	NA	NA	1306986	3.34965e-12	0.049803	10006	4	eqtl-a-ENSG00000163945	UVSSA	TRUE	reported	textfile	2	1	TRUE
rs76691263	A	G	A	G	-0.466764	0.0683	0.0199616	0.0708299	FALSE	FALSE	FALSE	ebi-a-GCST90018861	4	1275133	0.083	489727	0.4101	Hypertrophic cardiomyopathy	Hypertrophic cardiomyopathy	Hypertrophic cardiomyopathy || ||	TRUE	igd	NA	NA	NA	NA	NA	NA	NA	1275133	3.18566e-28	0.0423707	17208	4	eqtl-a-ENSG00000163945	UVSSA	TRUE	reported	textfile	2	1	TRUE
rs10002427	T	C	T	C	-0.443213	-0.0411	0.122609	0.143299	FALSE	FALSE	FALSE	ebi-a-GCST90018861	4	156872831	0.0627	489727	0.5124	Hypertrophic cardiomyopathy	Hypertrophic cardiomyopathy	Hypertrophic cardiomyopathy || ||	TRUE	igd	NA	NA	NA	NA	NA	NA	NA	156872831	1.75792e-137	0.0177586	31684	4	eqtl-a-ENSG00000256043	CTSO	TRUE	reported	textfile	2	1	TRUE
rs1532154	C	T	C	T	-0.0774969	-0.0728	0.227329	0.294202	FALSE	FALSE	FALSE	ebi-a-GCST90018861	4	157279663	0.0516	489727	0.1578	Hypertrophic cardiomyopathy	Hypertrophic cardiomyopathy	Hypertrophic cardiomyopathy || ||	TRUE	igd	NA	NA	NA	NA	NA	NA	NA	157279663	4.68145e-08	0.014186	31684	4	eqtl-a-ENSG00000256043	CTSO	TRUE	reported	textfile	2	1	TRUE
rs72690739	T	C	T	C	-0.191247	-0.0674	0.0639511	0.0648864	FALSE	FALSE	FALSE	ebi-a-GCST90018861	4	157386711	0.1283	489727	0.5993	Hypertrophic cardiomyopathy	Hypertrophic cardiomyopathy	Hypertrophic cardiomyopathy || ||	TRUE	igd	NA	NA	NA	NA	NA	NA	NA	157386711	3.29458e-15	0.0242727	31564	4	eqtl-a-ENSG00000256043	CTSO	TRUE	reported	textfile	2	1	TRUE
rs79281650	G	C	G	C	-0.280049	-0.1117	0.0493325	0.0349768	FALSE	TRUE	FALSE	ebi-a-GCST90018861	4	156878222	0.132	489727	0.3977	Hypertrophic cardiomyopathy	Hypertrophic cardiomyopathy	Hypertrophic cardiomyopathy || ||	TRUE	igd	NA	NA	NA	NA	NA	NA	NA	156878222	1.48868e-24	0.0273817	30545	4	eqtl-a-ENSG00000256043	CTSO	TRUE	reported	textfile	2	1	TRUE
rs10002477	A	G	A	G	-0.363608	-0.0134	0.536647	0.547446	FALSE	FALSE	FALSE	ebi-a-GCST90018861	4	23857044	0.0486	489727	0.7831	Hypertrophic cardiomyopathy	Hypertrophic cardiomyopathy	Hypertrophic cardiomyopathy || ||	TRUE	igd	NA	NA	NA	NA	NA	NA	NA	23857044	1e-200	0.0115365	31680	4	eqtl-a-ENSG00000109819	PPARGC1A	TRUE	reported	textfile	2	1	TRUE
rs13117172	T	C	T	C	-0.204912	0.0042	0.174678	0.218844	FALSE	FALSE	FALSE	ebi-a-GCST90018861	4	23880515	0.0563	489727	0.9408	Hypertrophic cardiomyopathy	Hypertrophic cardiomyopathy	Hypertrophic cardiomyopathy || ||	TRUE	igd	NA	NA	NA	NA	NA	NA	NA	23880515	1.64854e-39	0.0155801	31684	4	eqtl-a-ENSG00000109819	PPARGC1A	TRUE	reported	textfile	2	1	TRUE
rs17582552	T	C	T	C	0.0888353	-0.034	0.338354	0.254606	FALSE	FALSE	FALSE	ebi-a-GCST90018861	4	24276539	0.0658	489727	0.605399	Hypertrophic cardiomyopathy	Hypertrophic cardiomyopathy	Hypertrophic cardiomyopathy || ||	TRUE	igd	NA	NA	NA	NA	NA	NA	NA	24276539	1.49865e-12	0.0125568	31568	4	eqtl-a-ENSG00000109819	PPARGC1A	TRUE	reported	textfile	2	1	TRUE
rs2946405	G	A	G	A	0.146135	-0.062	0.744502	0.695038	FALSE	FALSE	FALSE	ebi-a-GCST90018861	4	23925233	0.0517	489727	0.2307	Hypertrophic cardiomyopathy	Hypertrophic cardiomyopathy	Hypertrophic cardiomyopathy || ||	TRUE	igd	NA	NA	NA	NA	NA	NA	NA	23925233	5.76103e-27	0.0135908	31355	4	eqtl-a-ENSG00000109819	PPARGC1A	TRUE	reported	textfile	2	1	TRUE
rs2970884	T	C	T	C	0.22161	0.0477	0.279755	0.237918	FALSE	FALSE	FALSE	ebi-a-GCST90018861	4	23790132	0.0579	489727	0.4105	Hypertrophic cardiomyopathy	Hypertrophic cardiomyopathy	Hypertrophic cardiomyopathy || ||	TRUE	igd	NA	NA	NA	NA	NA	NA	NA	23790132	6.14611e-64	0.0131273	31684	4	eqtl-a-ENSG00000109819	PPARGC1A	TRUE	reported	textfile	2	1	TRUE
rs1000470	A	C	A	C	0.254021	-0.057	0.103551	0.16247	FALSE	FALSE	FALSE	ebi-a-GCST90018861	22	24026845	0.0754	489727	0.4494	Hypertrophic cardiomyopathy	Hypertrophic cardiomyopathy	Hypertrophic cardiomyopathy || ||	TRUE	igd	NA	NA	NA	NA	NA	NA	NA	24026845	4.1735e-39	0.0194173	7338	22	eqtl-a-ENSG00000228315	GUSBP11	TRUE	reported	textfile	2	1	TRUE
rs149110519	T	C	T	C	0.237207	0.0732	0.0526158	0.0333006	FALSE	FALSE	FALSE	ebi-a-GCST90018861	6	144385777	0.1906	489727	0.7009	Hypertrophic cardiomyopathy	Hypertrophic cardiomyopathy	Hypertrophic cardiomyopathy || ||	TRUE	igd	NA	NA	NA	NA	NA	NA	NA	144385777	4.53002e-19	0.0265829	4254	6	eqtl-a-ENSG00000228315	GUSBP11	TRUE	reported	textfile	2	1	TRUE
rs7289879	G	T	G	T	-0.341489	0.0334	0.157885	0.128729	FALSE	FALSE	FALSE	ebi-a-GCST90018861	22	24001837	0.0885	489727	0.7055	Hypertrophic cardiomyopathy	Hypertrophic cardiomyopathy	Hypertrophic cardiomyopathy || ||	TRUE	igd	NA	NA	NA	NA	NA	NA	NA	24001837	3.05351e-100	0.0160675	7931	22	eqtl-a-ENSG00000228315	GUSBP11	TRUE	reported	textfile	2	1	TRUE
rs9608215	T	C	T	C	-0.185277	0.2018	0.0322681	0.0356125	FALSE	FALSE	FALSE	ebi-a-GCST90018861	22	24256088	0.3084	489727	0.513	Hypertrophic cardiomyopathy	Hypertrophic cardiomyopathy	Hypertrophic cardiomyopathy || ||	TRUE	igd	NA	NA	NA	NA	NA	NA	NA	24256088	3.64998e-08	0.0336445	5163	22	eqtl-a-ENSG00000228315	GUSBP11	TRUE	reported	textfile	2	1	TRUE
rs10005000	C	T	C	T	-0.411497	0.1688	0.120088	0.0916539	FALSE	FALSE	FALSE	ebi-a-GCST90018861	4	6310222	0.0982	489727	0.0856407	Hypertrophic cardiomyopathy	Hypertrophic cardiomyopathy	Hypertrophic cardiomyopathy || ||	TRUE	igd	NA	NA	NA	NA	NA	NA	NA	6310222	6.1235e-116	0.0179789	31564	4	eqtl-a-ENSG00000109501	WFS1	TRUE	reported	textfile	2	1	TRUE
rs141094656	C	T	C	T	-0.245605	-0.219	0.0195137	0.0185789	FALSE	FALSE	FALSE	ebi-a-GCST90018861	1	92753336	0.2083	489727	0.293	Hypertrophic cardiomyopathy	Hypertrophic cardiomyopathy	Hypertrophic cardiomyopathy || ||	TRUE	igd	NA	NA	NA	NA	NA	NA	NA	92753336	1.0983e-08	0.0429786	21629	1	eqtl-a-ENSG00000109501	WFS1	TRUE	reported	textfile	2	1	TRUE
rs4380589	A	G	A	G	0.166911	0.0676	0.133426	0.15072	FALSE	FALSE	FALSE	ebi-a-GCST90018861	4	6260319	0.0662	489727	0.307	Hypertrophic cardiomyopathy	Hypertrophic cardiomyopathy	Hypertrophic cardiomyopathy || ||	TRUE	igd	NA	NA	NA	NA	NA	NA	NA	6260319	1.10281e-21	0.0174469	23025	4	eqtl-a-ENSG00000109501	WFS1	TRUE	reported	textfile	2	1	TRUE
rs1000778	G	A	G	A	-0.0762312	-0.029	0.762486	0.723381	FALSE	FALSE	FALSE	ebi-a-GCST90018861	11	61655305	0.053	489727	0.585	Hypertrophic cardiomyopathy	Hypertrophic cardiomyopathy	Hypertrophic cardiomyopathy || ||	TRUE	igd	NA	NA	NA	NA	NA	NA	NA	61655305	4.85881e-08	0.013971	31086	11	eqtl-a-ENSG00000100346	CACNA1I	TRUE	reported	textfile	2	1	TRUE
rs3747179	G	T	G	T	-0.217292	0.0391	0.217389	0.177186	FALSE	FALSE	FALSE	ebi-a-GCST90018861	22	40083730	0.0696	489727	0.5749	Hypertrophic cardiomyopathy	Hypertrophic cardiomyopathy	Hypertrophic cardiomyopathy || ||	TRUE	igd	NA	NA	NA	NA	NA	NA	NA	40083730	4.69678e-52	0.0143132	26801	22	eqtl-a-ENSG00000100346	CACNA1I	TRUE	reported	textfile	2	1	TRUE
rs55908509	A	G	A	G	0.0762961	-0.0279	0.3284	0.321722	FALSE	FALSE	FALSE	ebi-a-GCST90018861	19	16442019	0.0514	489727	0.5876	Hypertrophic cardiomyopathy	Hypertrophic cardiomyopathy	Hypertrophic cardiomyopathy || ||	TRUE	igd	NA	NA	NA	NA	NA	NA	NA	16442019	1.66211e-09	0.012657	22106	19	eqtl-a-ENSG00000100346	CACNA1I	TRUE	reported	textfile	2	1	TRUE
rs72928038	A	G	A	G	-0.153646	0.2368	0.158151	0.161969	FALSE	FALSE	FALSE	ebi-a-GCST90018861	6	90976768	0.0934	489727	0.0112499	Hypertrophic cardiomyopathy	Hypertrophic cardiomyopathy	Hypertrophic cardiomyopathy || ||	TRUE	igd	NA	NA	NA	NA	NA	NA	NA	90976768	3.408e-21	0.0162601	28515	6	eqtl-a-ENSG00000100346	CACNA1I	TRUE	reported	textfile	2	1	TRUE
rs10010688	T	A	T	A	-0.131227	0.0303	0.699776	0.700408	FALSE	TRUE	FALSE	ebi-a-GCST90018861	4	1588848	0.0532	489727	0.569101	Hypertrophic cardiomyopathy	Hypertrophic cardiomyopathy	Hypertrophic cardiomyopathy || ||	TRUE	igd	NA	NA	NA	NA	NA	NA	NA	1588848	3.57437e-24	0.0129379	10896	4	eqtl-a-ENSG00000013810	TACC3	TRUE	reported	textfile	2	2	TRUE
rs13112920	C	T	C	T	0.0921605	-0.2133	0.208075	0.179363	FALSE	FALSE	FALSE	ebi-a-GCST90018861	4	1526026	0.1597	489727	0.1816	Hypertrophic cardiomyopathy	Hypertrophic cardiomyopathy	Hypertrophic cardiomyopathy || ||	TRUE	igd	NA	NA	NA	NA	NA	NA	NA	1526026	3.08589e-10	0.0146414	9825	4	eqtl-a-ENSG00000013810	TACC3	TRUE	reported	textfile	2	1	TRUE
rs146594798	T	C	T	C	0.297845	0.1365	0.0187532	0.0180899	FALSE	FALSE	FALSE	ebi-a-GCST90018861	4	1766881	0.3206	489727	0.6703	Hypertrophic cardiomyopathy	Hypertrophic cardiomyopathy	Hypertrophic cardiomyopathy || ||	TRUE	igd	NA	NA	NA	NA	NA	NA	NA	1766881	1.04906e-11	0.0438034	10333	4	eqtl-a-ENSG00000013810	TACC3	TRUE	reported	textfile	2	1	TRUE
rs149110519	T	C	T	C	-0.178663	0.0732	0.0526158	0.0333006	FALSE	FALSE	FALSE	ebi-a-GCST90018861	6	144385777	0.1906	489727	0.7009	Hypertrophic cardiomyopathy	Hypertrophic cardiomyopathy	Hypertrophic cardiomyopathy || ||	TRUE	igd	NA	NA	NA	NA	NA	NA	NA	144385777	1.90941e-11	0.0266153	10586	6	eqtl-a-ENSG00000013810	TACC3	TRUE	reported	textfile	2	1	TRUE
rs6852065	T	C	T	C	0.378939	0.0395	0.578182	0.635352	FALSE	FALSE	FALSE	ebi-a-GCST90018861	4	1684409	0.0516	489727	0.4434	Hypertrophic cardiomyopathy	Hypertrophic cardiomyopathy	Hypertrophic cardiomyopathy || ||	TRUE	igd	NA	NA	NA	NA	NA	NA	NA	1684409	1e-200	0.011622	14263	4	eqtl-a-ENSG00000013810	TACC3	TRUE	reported	textfile	2	1	TRUE
rs10010970	C	T	C	T	0.216167	-0.0029	0.413854	0.392698	FALSE	FALSE	FALSE	ebi-a-GCST90018861	4	74631066	0.0495	489727	0.9539	Hypertrophic cardiomyopathy	Hypertrophic cardiomyopathy	Hypertrophic cardiomyopathy || ||	TRUE	igd	NA	NA	NA	NA	NA	NA	NA	74631066	3.5148e-73	0.0119464	25527	4	eqtl-a-ENSG00000169429	CXCL8	TRUE	reported	textfile	2	1	TRUE
rs10187424	C	T	C	T	0.0863023	0.0082	0.420816	0.407003	FALSE	FALSE	FALSE	ebi-a-GCST90018861	2	85794297	0.0629	489727	0.8961	Hypertrophic cardiomyopathy	Hypertrophic cardiomyopathy	Hypertrophic cardiomyopathy || ||	TRUE	igd	NA	NA	NA	NA	NA	NA	NA	85794297	7.4131e-13	0.0120337	25646	2	eqtl-a-ENSG00000169429	CXCL8	TRUE	reported	textfile	2	1	TRUE
rs11189181	G	A	G	A	-0.0870547	0.1372	0.297492	0.323264	FALSE	FALSE	FALSE	ebi-a-GCST90018861	10	99144154	0.1225	489727	0.2628	Hypertrophic cardiomyopathy	Hypertrophic cardiomyopathy	Hypertrophic cardiomyopathy || ||	TRUE	igd	NA	NA	NA	NA	NA	NA	NA	99144154	2.12178e-11	0.0129985	25531	10	eqtl-a-ENSG00000169429	CXCL8	TRUE	reported	textfile	2	1	TRUE
rs149110519	T	C	T	C	-0.321043	0.0732	0.0526158	0.0333006	FALSE	FALSE	FALSE	ebi-a-GCST90018861	6	144385777	0.1906	489727	0.7009	Hypertrophic cardiomyopathy	Hypertrophic cardiomyopathy	Hypertrophic cardiomyopathy || ||	TRUE	igd	NA	NA	NA	NA	NA	NA	NA	144385777	9.86507e-34	0.0265204	19697	6	eqtl-a-ENSG00000169429	CXCL8	TRUE	reported	textfile	2	1	TRUE
rs1951703	C	T	C	T	0.627988	-0.0072	0.925346	0.876312	FALSE	FALSE	FALSE	ebi-a-GCST90018861	4	74572039	0.0665	489727	0.9138	Hypertrophic cardiomyopathy	Hypertrophic cardiomyopathy	Hypertrophic cardiomyopathy || ||	TRUE	igd	NA	NA	NA	NA	NA	NA	NA	74572039	6.57658e-179	0.0220191	24595	4	eqtl-a-ENSG00000169429	CXCL8	TRUE	reported	textfile	2	1	TRUE
rs2158799	G	C	G	C	0.0713426	5e-04	0.625845	0.69524	FALSE	TRUE	FALSE	ebi-a-GCST90018861	7	28277107	0.0629	489727	0.9938	Hypertrophic cardiomyopathy	Hypertrophic cardiomyopathy	Hypertrophic cardiomyopathy || ||	TRUE	igd	NA	NA	NA	NA	NA	NA	NA	28277107	6.33753e-09	0.0122848	25531	7	eqtl-a-ENSG00000169429	CXCL8	TRUE	reported	textfile	2	1	TRUE
rs35979828	T	C	T	C	-0.195535	0.2693	0.0571059	0.0565354	FALSE	FALSE	FALSE	ebi-a-GCST90018861	12	54685880	0.1688	489727	0.1106	Hypertrophic cardiomyopathy	Hypertrophic cardiomyopathy	Hypertrophic cardiomyopathy || ||	TRUE	igd	NA	NA	NA	NA	NA	NA	NA	54685880	2.18223e-14	0.0255963	23798	12	eqtl-a-ENSG00000169429	CXCL8	TRUE	reported	textfile	2	1	TRUE
rs56330463	C	T	C	T	-0.0750399	0.0334	0.582097	0.6466	FALSE	FALSE	FALSE	ebi-a-GCST90018861	5	148200011	0.055	489727	0.544	Hypertrophic cardiomyopathy	Hypertrophic cardiomyopathy	Hypertrophic cardiomyopathy || ||	TRUE	igd	NA	NA	NA	NA	NA	NA	NA	148200011	4.75445e-10	0.0120507	25531	5	eqtl-a-ENSG00000169429	CXCL8	TRUE	reported	textfile	2	1	TRUE
rs56388170	T	G	T	G	0.180296	0.1106	0.289189	0.269322	FALSE	FALSE	FALSE	ebi-a-GCST90018861	7	28724374	0.0555	489727	0.0462296	Hypertrophic cardiomyopathy	Hypertrophic cardiomyopathy	Hypertrophic cardiomyopathy || ||	TRUE	igd	NA	NA	NA	NA	NA	NA	NA	28724374	1.75186e-43	0.0130393	25317	7	eqtl-a-ENSG00000169429	CXCL8	TRUE	reported	textfile	2	1	TRUE
rs7210990	A	C	A	C	0.243392	0.0072	0.481977	0.377945	FALSE	FALSE	FALSE	ebi-a-GCST90018861	17	16170764	0.0569	489727	0.8993	Hypertrophic cardiomyopathy	Hypertrophic cardiomyopathy	Hypertrophic cardiomyopathy || ||	TRUE	igd	NA	NA	NA	NA	NA	NA	NA	16170764	1.42397e-95	0.0117337	25531	17	eqtl-a-ENSG00000169429	CXCL8	TRUE	reported	textfile	2	1	TRUE
rs10012819	C	G	C	G	-0.312088	-0.0667	0.107074	0.100174	FALSE	TRUE	FALSE	ebi-a-GCST90018861	4	1324758	0.0878	489727	0.4474	Hypertrophic cardiomyopathy	Hypertrophic cardiomyopathy	Hypertrophic cardiomyopathy || ||	TRUE	igd	NA	NA	NA	NA	NA	NA	NA	1324758	3.29079e-60	0.0190684	28757	4	eqtl-a-ENSG00000090316	MAEA	TRUE	reported	textfile	2	1	TRUE
rs141435876	C	T	C	T	0.521403	0.0475	0.0163074	0.0177537	FALSE	FALSE	FALSE	ebi-a-GCST90018861	4	1415113	0.2853	489727	0.8678	Hypertrophic cardiomyopathy	Hypertrophic cardiomyopathy	Hypertrophic cardiomyopathy || ||	TRUE	igd	NA	NA	NA	NA	NA	NA	NA	1415113	7.64364e-29	0.0467865	26743	4	eqtl-a-ENSG00000090316	MAEA	TRUE	reported	textfile	2	1	TRUE
rs73188348	T	C	T	C	0.3029	-0.0727	0.0256776	0.0370901	FALSE	FALSE	FALSE	ebi-a-GCST90018861	4	1094745	0.1527	489727	0.634	Hypertrophic cardiomyopathy	Hypertrophic cardiomyopathy	Hypertrophic cardiomyopathy || ||	TRUE	igd	NA	NA	NA	NA	NA	NA	NA	1094745	7.13346e-16	0.0375419	16992	4	eqtl-a-ENSG00000090316	MAEA	TRUE	reported	textfile	2	1	TRUE
rs10013807	G	A	G	A	0.271047	-0.0312	0.851312	0.845116	FALSE	FALSE	FALSE	ebi-a-GCST90018861	4	114693150	0.0909	489727	0.7317	Hypertrophic cardiomyopathy	Hypertrophic cardiomyopathy	Hypertrophic cardiomyopathy || ||	TRUE	igd	NA	NA	NA	NA	NA	NA	NA	114693150	3.98107e-60	0.0165724	30077	4	eqtl-a-ENSG00000145349	CAMK2D	TRUE	reported	textfile	2	1	TRUE
rs13133676	C	T	C	T	0.173522	0.1734	0.126821	0.118722	FALSE	FALSE	FALSE	ebi-a-GCST90018861	4	114450380	0.0795	489727	0.0290797	Hypertrophic cardiomyopathy	Hypertrophic cardiomyopathy	Hypertrophic cardiomyopathy || ||	TRUE	igd	NA	NA	NA	NA	NA	NA	NA	114450380	2.1508e-22	0.0178256	31569	4	eqtl-a-ENSG00000145349	CAMK2D	TRUE	reported	textfile	2	1	TRUE
rs56397733	G	A	G	A	-0.317859	-0.1557	0.0223626	0.01995	FALSE	FALSE	FALSE	ebi-a-GCST90018861	4	114620427	0.2291	489727	0.4969	Hypertrophic cardiomyopathy	Hypertrophic cardiomyopathy	Hypertrophic cardiomyopathy || ||	TRUE	igd	NA	NA	NA	NA	NA	NA	NA	114620427	2.48828e-15	0.0401637	31123	4	eqtl-a-ENSG00000145349	CAMK2D	TRUE	reported	textfile	2	1	TRUE
rs77578393	G	A	G	A	0.511068	-0.0656	0.0942478	0.0924827	FALSE	FALSE	FALSE	ebi-a-GCST90018861	4	114708746	0.084	489727	0.4349	Hypertrophic cardiomyopathy	Hypertrophic cardiomyopathy	Hypertrophic cardiomyopathy || ||	TRUE	igd	NA	NA	NA	NA	NA	NA	NA	114708746	2.71644e-145	0.0199113	31569	4	eqtl-a-ENSG00000145349	CAMK2D	TRUE	reported	textfile	2	1	TRUE
rs10015449	A	G	A	G	-0.225558	-0.0578	0.0569444	0.08107	FALSE	FALSE	FALSE	ebi-a-GCST90018861	4	25748571	0.0831	489727	0.4866	Hypertrophic cardiomyopathy	Hypertrophic cardiomyopathy	Hypertrophic cardiomyopathy || ||	TRUE	igd	NA	NA	NA	NA	NA	NA	NA	25748571	1.29241e-18	0.025613	31355	4	eqtl-a-ENSG00000091490	SEL1L3	TRUE	reported	textfile	2	1	TRUE
rs11065987	G	A	G	A	-0.0763642	0.1479	0.380678	0.405555	FALSE	FALSE	FALSE	ebi-a-GCST90018861	12	112072424	0.0648	489727	0.0224399	Hypertrophic cardiomyopathy	Hypertrophic cardiomyopathy	Hypertrophic cardiomyopathy || ||	TRUE	igd	NA	NA	NA	NA	NA	NA	NA	112072424	4.41499e-10	0.0122408	31185	12	eqtl-a-ENSG00000091490	SEL1L3	TRUE	reported	textfile	2	1	TRUE
rs1545606	A	G	A	G	0.406921	0.0117	0.460915	0.432295	FALSE	FALSE	FALSE	ebi-a-GCST90018861	4	25875261	0.0484	489727	0.8098	Hypertrophic cardiomyopathy	Hypertrophic cardiomyopathy	Hypertrophic cardiomyopathy || ||	TRUE	igd	NA	NA	NA	NA	NA	NA	NA	25875261	1e-200	0.0114382	31684	4	eqtl-a-ENSG00000091490	SEL1L3	TRUE	reported	textfile	2	1	TRUE
rs34691452	C	G	C	G	-0.173714	-0.1104	0.128247	0.136798	FALSE	TRUE	FALSE	ebi-a-GCST90018861	4	25862708	0.0866	489727	0.2024	Hypertrophic cardiomyopathy	Hypertrophic cardiomyopathy	Hypertrophic cardiomyopathy || ||	TRUE	igd	NA	NA	NA	NA	NA	NA	NA	25862708	1.21367e-22	0.01774	31563	4	eqtl-a-ENSG00000091490	SEL1L3	TRUE	reported	textfile	2	1	TRUE
rs4648045	C	T	C	T	-0.0678435	0.0322	0.352599	0.363739	FALSE	FALSE	FALSE	ebi-a-GCST90018861	4	103508703	0.0498	489727	0.518	Hypertrophic cardiomyopathy	Hypertrophic cardiomyopathy	Hypertrophic cardiomyopathy || ||	TRUE	igd	NA	NA	NA	NA	NA	NA	NA	103508703	4.98058e-08	0.012444	31569	4	eqtl-a-ENSG00000091490	SEL1L3	TRUE	reported	textfile	2	1	TRUE
rs10019888	G	A	G	A	-0.0904963	0.0608	0.155484	0.15693	FALSE	FALSE	FALSE	ebi-a-GCST90018861	4	26062990	0.0902	489727	0.5004	Hypertrophic cardiomyopathy	Hypertrophic cardiomyopathy	Hypertrophic cardiomyopathy || ||	TRUE	igd	NA	NA	NA	NA	NA	NA	NA	26062990	3.472e-08	0.016407	31569	4	eqtl-a-ENSG00000167987	VPS37C	TRUE	reported	textfile	2	1	TRUE
rs56330463	C	T	C	T	0.0664806	0.0334	0.582097	0.6466	FALSE	FALSE	FALSE	ebi-a-GCST90018861	5	148200011	0.055	489727	0.544	Hypertrophic cardiomyopathy	Hypertrophic cardiomyopathy	Hypertrophic cardiomyopathy || ||	TRUE	igd	NA	NA	NA	NA	NA	NA	NA	148200011	3.48377e-08	0.0120543	31569	5	eqtl-a-ENSG00000167987	VPS37C	TRUE	reported	textfile	2	1	TRUE
rs652299	A	G	A	G	-0.119631	-0.0712	0.558064	0.538029	FALSE	FALSE	FALSE	ebi-a-GCST90018861	11	60940438	0.0646	489727	0.2702	Hypertrophic cardiomyopathy	Hypertrophic cardiomyopathy	Hypertrophic cardiomyopathy || ||	TRUE	igd	NA	NA	NA	NA	NA	NA	NA	60940438	1.2782e-23	0.0119422	31563	11	eqtl-a-ENSG00000167987	VPS37C	TRUE	reported	textfile	2	1	TRUE
rs10020206	C	A	C	A	0.421933	-0.0166	0.284132	0.282197	FALSE	FALSE	FALSE	ebi-a-GCST90018861	4	39817274	0.0533	489727	0.7558	Hypertrophic cardiomyopathy	Hypertrophic cardiomyopathy	Hypertrophic cardiomyopathy || ||	TRUE	igd	NA	NA	NA	NA	NA	NA	NA	39817274	1e-200	0.0127099	31440	4	eqtl-a-ENSG00000078177	N4BP2	TRUE	reported	textfile	2	1	TRUE
rs144133716	T	C	T	C	0.318722	-0.1791	0.02855	0.0269117	FALSE	FALSE	FALSE	ebi-a-GCST90018861	4	40101537	0.1618	489727	0.2683	Hypertrophic cardiomyopathy	Hypertrophic cardiomyopathy	Hypertrophic cardiomyopathy || ||	TRUE	igd	NA	NA	NA	NA	NA	NA	NA	40101537	3.77398e-19	0.0356373	20648	4	eqtl-a-ENSG00000078177	N4BP2	TRUE	reported	textfile	2	1	TRUE
rs55780042	A	G	A	G	-0.143095	-0.0356	0.112511	0.107625	FALSE	FALSE	FALSE	ebi-a-GCST90018861	4	40364977	0.0757	489727	0.638	Hypertrophic cardiomyopathy	Hypertrophic cardiomyopathy	Hypertrophic cardiomyopathy || ||	TRUE	igd	NA	NA	NA	NA	NA	NA	NA	40364977	2.67793e-14	0.0187964	30037	4	eqtl-a-ENSG00000078177	N4BP2	TRUE	reported	textfile	2	1	TRUE
rs9998717	G	A	G	A	-0.119905	-0.0152	0.543951	0.562075	FALSE	FALSE	FALSE	ebi-a-GCST90018861	4	40158464	0.0502	489727	0.7624	Hypertrophic cardiomyopathy	Hypertrophic cardiomyopathy	Hypertrophic cardiomyopathy || ||	TRUE	igd	NA	NA	NA	NA	NA	NA	NA	40158464	7.49722e-24	0.0119071	29881	4	eqtl-a-ENSG00000078177	N4BP2	TRUE	reported	textfile	2	1	TRUE
rs10020408	G	C	G	C	-0.464916	-0.0209	0.280662	0.321464	FALSE	TRUE	FALSE	ebi-a-GCST90018861	4	15543011	0.0506	489727	0.6798	Hypertrophic cardiomyopathy	Hypertrophic cardiomyopathy	Hypertrophic cardiomyopathy || ||	TRUE	igd	NA	NA	NA	NA	NA	NA	NA	15543011	1e-200	0.0126548	31231	4	eqtl-a-ENSG00000109743	BST1	TRUE	reported	textfile	2	1	TRUE
rs11730000	A	G	A	G	0.390053	-0.0187	0.0177807	0.0227205	FALSE	FALSE	FALSE	ebi-a-GCST90018861	4	15270141	0.2497	489727	0.9402	Hypertrophic cardiomyopathy	Hypertrophic cardiomyopathy	Hypertrophic cardiomyopathy || ||	TRUE	igd	NA	NA	NA	NA	NA	NA	NA	15270141	3.82737e-18	0.0449168	23297	4	eqtl-a-ENSG00000109743	BST1	TRUE	reported	textfile	2	1	TRUE
rs143830966	A	G	A	G	-0.115088	0.1318	0.0998415	0.077469	FALSE	FALSE	FALSE	ebi-a-GCST90018861	4	15143750	0.1032	489727	0.2013	Hypertrophic cardiomyopathy	Hypertrophic cardiomyopathy	Hypertrophic cardiomyopathy || ||	TRUE	igd	NA	NA	NA	NA	NA	NA	NA	15143750	6.47515e-09	0.0198295	31567	4	eqtl-a-ENSG00000109743	BST1	TRUE	reported	textfile	2	1	TRUE
rs56388170	T	G	T	G	-0.0928043	0.1106	0.289189	0.269322	FALSE	FALSE	FALSE	ebi-a-GCST90018861	7	28724374	0.0555	489727	0.0462296	Hypertrophic cardiomyopathy	Hypertrophic cardiomyopathy	Hypertrophic cardiomyopathy || ||	TRUE	igd	NA	NA	NA	NA	NA	NA	NA	28724374	1.41873e-12	0.0131041	31355	7	eqtl-a-ENSG00000109743	BST1	TRUE	reported	textfile	2	1	TRUE
rs67469662	A	G	A	G	-0.280254	-0.0231	0.179985	0.152897	FALSE	FALSE	FALSE	ebi-a-GCST90018861	4	15862041	0.0754	489727	0.759	Hypertrophic cardiomyopathy	Hypertrophic cardiomyopathy	Hypertrophic cardiomyopathy || ||	TRUE	igd	NA	NA	NA	NA	NA	NA	NA	15862041	7.77499e-75	0.0153117	31355	4	eqtl-a-ENSG00000109743	BST1	TRUE	reported	textfile	2	1	TRUE
rs76950141	G	T	G	T	0.457866	0.1201	0.0218922	0.0179159	FALSE	FALSE	FALSE	ebi-a-GCST90018861	4	15872757	0.309	489727	0.6974	Hypertrophic cardiomyopathy	Hypertrophic cardiomyopathy	Hypertrophic cardiomyopathy || ||	TRUE	igd	NA	NA	NA	NA	NA	NA	NA	15872757	1.19784e-29	0.0404901	25813	4	eqtl-a-ENSG00000109743	BST1	TRUE	reported	textfile	2	1	TRUE
rs10020788	T	G	T	G	0.432617	-0.0113	0.296591	0.284006	FALSE	FALSE	FALSE	ebi-a-GCST90018861	4	150961759	0.0561	489727	0.8405	Hypertrophic cardiomyopathy	Hypertrophic cardiomyopathy	Hypertrophic cardiomyopathy || ||	TRUE	igd	NA	NA	NA	NA	NA	NA	NA	150961759	1e-200	0.0125114	31239	4	eqtl-a-ENSG00000170390	DCLK2	TRUE	reported	textfile	2	1	TRUE
rs72732455	T	C	T	C	-0.152339	0.0318	0.0549049	0.0675415	FALSE	FALSE	FALSE	ebi-a-GCST90018861	4	151154177	0.1152	489727	0.7826	Hypertrophic cardiomyopathy	Hypertrophic cardiomyopathy	Hypertrophic cardiomyopathy || ||	TRUE	igd	NA	NA	NA	NA	NA	NA	NA	151154177	5.29578e-09	0.0260962	29836	4	eqtl-a-ENSG00000170390	DCLK2	TRUE	reported	textfile	2	1	TRUE
rs4516708	T	A	T	A	0.124626	0.1565	0.711672	0.914368	FALSE	TRUE	FALSE	ebi-a-GCST90018861	4	84219635	0.0884	489727	0.0768299	Hypertrophic cardiomyopathy	Hypertrophic cardiomyopathy	Hypertrophic cardiomyopathy || ||	TRUE	igd	NA	NA	NA	NA	NA	NA	NA	84219635	1.80302e-21	0.013097	24544	4	eqtl-a-ENSG00000145287	PLAC8	TRUE	reported	textfile	2	1	TRUE
rs10021050	C	T	C	T	0.265566	0.0185	0.696328	0.702663	FALSE	FALSE	FALSE	ebi-a-GCST90018861	4	185776767	0.0534	489727	0.7291	Hypertrophic cardiomyopathy	Hypertrophic cardiomyopathy	Hypertrophic cardiomyopathy || ||	TRUE	igd	NA	NA	NA	NA	NA	NA	NA	185776767	2.25736e-96	0.0127485	5502	4	eqtl-a-ENSG00000251230	MIR3945HG	TRUE	reported	textfile	2	1	TRUE
rs77308816	T	G	T	G	0.134155	-0.0433	0.145015	0.14343	FALSE	FALSE	FALSE	ebi-a-GCST90018861	4	185707459	0.097	489727	0.6556	Hypertrophic cardiomyopathy	Hypertrophic cardiomyopathy	Hypertrophic cardiomyopathy || ||	TRUE	igd	NA	NA	NA	NA	NA	NA	NA	185707459	1.79721e-15	0.016865	5502	4	eqtl-a-ENSG00000251230	MIR3945HG	TRUE	reported	textfile	2	1	TRUE
rs8078723	C	T	C	T	0.0667839	-0.0746	0.379928	0.424363	FALSE	FALSE	FALSE	ebi-a-GCST90018861	17	38166879	0.0482	489727	0.1218	Hypertrophic cardiomyopathy	Hypertrophic cardiomyopathy	Hypertrophic cardiomyopathy || ||	TRUE	igd	NA	NA	NA	NA	NA	NA	NA	38166879	4.98632e-08	0.0122494	5502	17	eqtl-a-ENSG00000251230	MIR3945HG	TRUE	reported	textfile	2	1	TRUE
rs10022742	A	G	A	G	0.0869907	0.0089	0.545993	0.519553	FALSE	FALSE	FALSE	ebi-a-GCST90018861	4	7721199	0.0484	489727	0.8547	Hypertrophic cardiomyopathy	Hypertrophic cardiomyopathy	Hypertrophic cardiomyopathy || ||	TRUE	igd	NA	NA	NA	NA	NA	NA	NA	7721199	3.08106e-13	0.0119317	23208	4	eqtl-a-ENSG00000196526	AFAP1	TRUE	reported	textfile	2	1	TRUE
rs11736271	T	C	T	C	0.0898821	0.0331	0.387291	0.425409	FALSE	FALSE	FALSE	ebi-a-GCST90018861	4	8118328	0.0484	489727	0.4938	Hypertrophic cardiomyopathy	Hypertrophic cardiomyopathy	Hypertrophic cardiomyopathy || ||	TRUE	igd	NA	NA	NA	NA	NA	NA	NA	8118328	1.69863e-13	0.0121945	23991	4	eqtl-a-ENSG00000196526	AFAP1	TRUE	reported	textfile	2	1	TRUE
rs11937652	T	C	T	C	-0.615204	0.0168	0.234937	0.310691	FALSE	FALSE	FALSE	ebi-a-GCST90018861	4	7957480	0.0517	489727	0.745501	Hypertrophic cardiomyopathy	Hypertrophic cardiomyopathy	Hypertrophic cardiomyopathy || ||	TRUE	igd	NA	NA	NA	NA	NA	NA	NA	7957480	1e-200	0.0130486	31231	4	eqtl-a-ENSG00000196526	AFAP1	TRUE	reported	textfile	2	1	TRUE
rs12500856	T	C	T	C	0.0766284	0.0533	0.37159	0.388214	FALSE	FALSE	FALSE	ebi-a-GCST90018861	4	7710204	0.0498	489727	0.2845	Hypertrophic cardiomyopathy	Hypertrophic cardiomyopathy	Hypertrophic cardiomyopathy || ||	TRUE	igd	NA	NA	NA	NA	NA	NA	NA	7710204	4.66445e-10	0.0122997	23991	4	eqtl-a-ENSG00000196526	AFAP1	TRUE	reported	textfile	2	1	TRUE
rs2385907	C	T	C	T	-0.275515	0.0493	0.70437	0.70312	FALSE	FALSE	FALSE	ebi-a-GCST90018861	4	8039345	0.053	489727	0.3517	Hypertrophic cardiomyopathy	Hypertrophic cardiomyopathy	Hypertrophic cardiomyopathy || ||	TRUE	igd	NA	NA	NA	NA	NA	NA	NA	8039345	3.25087e-102	0.012835	27270	4	eqtl-a-ENSG00000196526	AFAP1	TRUE	reported	textfile	2	1	TRUE
rs28374582	G	A	G	A	0.55253	-0.0478	0.880494	0.900008	FALSE	FALSE	FALSE	ebi-a-GCST90018861	4	7845371	0.1005	489727	0.6343	Hypertrophic cardiomyopathy	Hypertrophic cardiomyopathy	Hypertrophic cardiomyopathy || ||	TRUE	igd	NA	NA	NA	NA	NA	NA	NA	7845371	1e-200	0.0177487	31559	4	eqtl-a-ENSG00000196526	AFAP1	TRUE	reported	textfile	2	1	TRUE
rs34525352	A	G	A	G	-0.380688	-0.0439	0.304748	0.281189	FALSE	FALSE	FALSE	ebi-a-GCST90018861	4	7751201	0.0556	489727	0.4297	Hypertrophic cardiomyopathy	Hypertrophic cardiomyopathy	Hypertrophic cardiomyopathy || ||	TRUE	igd	NA	NA	NA	NA	NA	NA	NA	7751201	1e-200	0.0125268	31231	4	eqtl-a-ENSG00000196526	AFAP1	TRUE	reported	textfile	2	1	TRUE
rs10433935	C	T	C	T	0.305139	0.0106	0.110403	0.106505	FALSE	FALSE	FALSE	ebi-a-GCST90018861	4	86597245	0.0884	489727	0.9044	Hypertrophic cardiomyopathy	Hypertrophic cardiomyopathy	Hypertrophic cardiomyopathy || ||	TRUE	igd	NA	NA	NA	NA	NA	NA	NA	86597245	3.87436e-59	0.0188169	26518	4	eqtl-a-ENSG00000138639	ARHGAP24	TRUE	reported	textfile	2	1	TRUE
rs17010839	G	T	G	T	0.198145	-0.0622	0.120373	0.182122	FALSE	FALSE	FALSE	ebi-a-GCST90018861	4	86691257	0.0567	489727	0.2725	Hypertrophic cardiomyopathy	Hypertrophic cardiomyopathy	Hypertrophic cardiomyopathy || ||	TRUE	igd	NA	NA	NA	NA	NA	NA	NA	86691257	1.46083e-27	0.0182145	31470	4	eqtl-a-ENSG00000138639	ARHGAP24	TRUE	reported	textfile	2	1	TRUE
rs7688039	T	C	T	C	0.130314	0.0636	0.23074	0.235418	FALSE	FALSE	FALSE	ebi-a-GCST90018861	4	86900917	0.0556	489727	0.2528	Hypertrophic cardiomyopathy	Hypertrophic cardiomyopathy	Hypertrophic cardiomyopathy || ||	TRUE	igd	NA	NA	NA	NA	NA	NA	NA	86900917	2.19533e-20	0.0140842	26279	4	eqtl-a-ENSG00000138639	ARHGAP24	TRUE	reported	textfile	2	1	TRUE
rs10028419	C	T	C	T	0.494854	0.0267	0.224124	0.259512	FALSE	FALSE	FALSE	ebi-a-GCST90018861	4	74742580	0.0531	489727	0.6153	Hypertrophic cardiomyopathy	Hypertrophic cardiomyopathy	Hypertrophic cardiomyopathy || ||	TRUE	igd	NA	NA	NA	NA	NA	NA	NA	74742580	1e-200	0.0136513	31567	4	eqtl-a-ENSG00000109272	PF4V1	TRUE	reported	textfile	2	1	TRUE
rs10820606	C	A	C	A	0.0892477	-0.091	0.236914	0.228458	FALSE	FALSE	FALSE	ebi-a-GCST90018861	9	99192919	0.139	489727	0.513	Hypertrophic cardiomyopathy	Hypertrophic cardiomyopathy	Hypertrophic cardiomyopathy || ||	TRUE	igd	NA	NA	NA	NA	NA	NA	NA	99192919	1.71621e-10	0.0139777	26161	9	eqtl-a-ENSG00000109272	PF4V1	TRUE	reported	textfile	2	1	TRUE
rs113422568	A	G	A	G	-0.142228	-0.0625	0.28197	0.264088	FALSE	FALSE	FALSE	ebi-a-GCST90018861	10	104337938	0.0587	489727	0.2869	Hypertrophic cardiomyopathy	Hypertrophic cardiomyopathy	Hypertrophic cardiomyopathy || ||	TRUE	igd	NA	NA	NA	NA	NA	NA	NA	104337938	3.55631e-27	0.013173	27738	10	eqtl-a-ENSG00000109272	PF4V1	TRUE	reported	textfile	2	1	TRUE
rs114336303	C	T	C	T	0.258753	0.1118	0.0255231	0.0338702	FALSE	FALSE	FALSE	ebi-a-GCST90018861	4	74214417	0.1518	489727	0.4613	Hypertrophic cardiomyopathy	Hypertrophic cardiomyopathy	Hypertrophic cardiomyopathy || ||	TRUE	igd	NA	NA	NA	NA	NA	NA	NA	74214417	6.5298e-12	0.0376763	30405	4	eqtl-a-ENSG00000109272	PF4V1	TRUE	reported	textfile	2	1	TRUE
rs11696739	A	G	A	G	-0.069848	0.0024	0.365478	0.351117	FALSE	FALSE	FALSE	ebi-a-GCST90018861	20	1600925	0.051	489727	0.9626	Hypertrophic cardiomyopathy	Hypertrophic cardiomyopathy	Hypertrophic cardiomyopathy || ||	TRUE	igd	NA	NA	NA	NA	NA	NA	NA	1600925	1.53151e-08	0.0123452	31684	20	eqtl-a-ENSG00000109272	PF4V1	TRUE	reported	textfile	2	1	TRUE
rs13042885	T	C	T	C	-0.0852359	-0.0387	0.284247	0.369539	FALSE	FALSE	FALSE	ebi-a-GCST90018861	20	1924707	0.0536	489727	0.4703	Hypertrophic cardiomyopathy	Hypertrophic cardiomyopathy	Hypertrophic cardiomyopathy || ||	TRUE	igd	NA	NA	NA	NA	NA	NA	NA	1924707	9.84011e-11	0.0131757	31569	20	eqtl-a-ENSG00000109272	PF4V1	TRUE	reported	textfile	2	1	TRUE
rs1354034	C	T	C	T	0.227317	-0.0087	0.618137	0.606785	FALSE	FALSE	FALSE	ebi-a-GCST90018861	3	56849749	0.0495	489727	0.8607	Hypertrophic cardiomyopathy	Hypertrophic cardiomyopathy	Hypertrophic cardiomyopathy || ||	TRUE	igd	NA	NA	NA	NA	NA	NA	NA	56849749	9.72076e-79	0.0121	31684	3	eqtl-a-ENSG00000109272	PF4V1	TRUE	reported	textfile	2	1	TRUE
rs186754602	T	C	T	C	0.327118	0.2283	0.0243949	0.0271031	FALSE	FALSE	FALSE	ebi-a-GCST90018861	4	74226849	0.177	489727	0.197	Hypertrophic cardiomyopathy	Hypertrophic cardiomyopathy	Hypertrophic cardiomyopathy || ||	TRUE	igd	NA	NA	NA	NA	NA	NA	NA	74226849	1.88625e-17	0.0384813	26186	4	eqtl-a-ENSG00000109272	PF4V1	TRUE	reported	textfile	2	1	TRUE
rs3790455	T	C	T	C	-0.0720918	-0.0296	0.660439	0.653683	FALSE	FALSE	FALSE	ebi-a-GCST90018861	1	156456301	0.0501	489727	0.5539	Hypertrophic cardiomyopathy	Hypertrophic cardiomyopathy	Hypertrophic cardiomyopathy || ||	TRUE	igd	NA	NA	NA	NA	NA	NA	NA	156456301	9.31237e-09	0.0125534	31569	1	eqtl-a-ENSG00000109272	PF4V1	TRUE	reported	textfile	2	1	TRUE
rs56236735	C	T	C	T	0.516247	-0.1825	0.0468975	0.0443263	FALSE	FALSE	FALSE	ebi-a-GCST90018861	4	74697054	0.1182	489727	0.1227	Hypertrophic cardiomyopathy	Hypertrophic cardiomyopathy	Hypertrophic cardiomyopathy || ||	TRUE	igd	NA	NA	NA	NA	NA	NA	NA	74697054	6.69576e-77	0.027814	27251	4	eqtl-a-ENSG00000109272	PF4V1	TRUE	reported	textfile	2	1	TRUE
rs7075195	G	A	G	A	0.102458	-0.0658	0.421253	0.424471	FALSE	FALSE	FALSE	ebi-a-GCST90018861	10	65050659	0.0483	489727	0.1732	Hypertrophic cardiomyopathy	Hypertrophic cardiomyopathy	Hypertrophic cardiomyopathy || ||	TRUE	igd	NA	NA	NA	NA	NA	NA	NA	65050659	1.57072e-17	0.012023	31569	10	eqtl-a-ENSG00000109272	PF4V1	TRUE	reported	textfile	2	1	TRUE
rs7961894	T	C	T	C	0.130339	0.0146	0.105151	0.11	FALSE	FALSE	FALSE	ebi-a-GCST90018861	12	122365583	0.1042	489727	0.8886	Hypertrophic cardiomyopathy	Hypertrophic cardiomyopathy	Hypertrophic cardiomyopathy || ||	TRUE	igd	NA	NA	NA	NA	NA	NA	NA	122365583	1.71751e-11	0.0193717	31185	12	eqtl-a-ENSG00000109272	PF4V1	TRUE	reported	textfile	2	1	TRUE
rs79755767	A	G	A	G	0.14881	-0.0664	0.0977363	0.0985547	FALSE	FALSE	FALSE	ebi-a-GCST90018861	12	54698408	0.1079	489727	0.5381	Hypertrophic cardiomyopathy	Hypertrophic cardiomyopathy	Hypertrophic cardiomyopathy || ||	TRUE	igd	NA	NA	NA	NA	NA	NA	NA	54698408	1.01298e-13	0.0200032	30744	12	eqtl-a-ENSG00000109272	PF4V1	TRUE	reported	textfile	2	1	TRUE
rs826415	G	T	G	T	0.33418	-0.0552	0.308498	0.289841	FALSE	FALSE	FALSE	ebi-a-GCST90018861	1	118153977	0.0545	489727	0.3111	Hypertrophic cardiomyopathy	Hypertrophic cardiomyopathy	Hypertrophic cardiomyopathy || ||	TRUE	igd	NA	NA	NA	NA	NA	NA	NA	118153977	1.35519e-155	0.0125754	31569	1	eqtl-a-ENSG00000109272	PF4V1	TRUE	reported	textfile	2	1	TRUE
rs10028670	G	A	G	A	-0.172462	0.0049	0.746773	0.723861	FALSE	FALSE	FALSE	ebi-a-GCST90018861	4	142628724	0.0723	489727	0.9463	Hypertrophic cardiomyopathy	Hypertrophic cardiomyopathy	Hypertrophic cardiomyopathy || ||	TRUE	igd	NA	NA	NA	NA	NA	NA	NA	142628724	8.43141e-37	0.0136094	26494	4	eqtl-a-ENSG00000164136	IL15	TRUE	reported	textfile	2	1	TRUE
rs1375493	A	G	A	G	0.0770259	-0.0541	0.565077	0.519344	FALSE	FALSE	FALSE	ebi-a-GCST90018861	2	182323766	0.0489	489727	0.2681	Hypertrophic cardiomyopathy	Hypertrophic cardiomyopathy	Hypertrophic cardiomyopathy || ||	TRUE	igd	NA	NA	NA	NA	NA	NA	NA	182323766	1.31701e-10	0.0119881	31569	2	eqtl-a-ENSG00000164136	IL15	TRUE	reported	textfile	2	1	TRUE
rs2057655	A	G	A	G	0.0928842	0.0366	0.221316	0.244257	FALSE	FALSE	FALSE	ebi-a-GCST90018861	5	131807624	0.0539	489727	0.497299	Hypertrophic cardiomyopathy	Hypertrophic cardiomyopathy	Hypertrophic cardiomyopathy || ||	TRUE	igd	NA	NA	NA	NA	NA	NA	NA	131807624	8.6876e-11	0.0143156	31569	5	eqtl-a-ENSG00000164136	IL15	TRUE	reported	textfile	2	1	TRUE
rs60301947	A	C	A	C	-0.259931	-0.0371	0.38383	0.336073	FALSE	FALSE	FALSE	ebi-a-GCST90018861	4	142225747	0.0539	489727	0.4911	Hypertrophic cardiomyopathy	Hypertrophic cardiomyopathy	Hypertrophic cardiomyopathy || ||	TRUE	igd	NA	NA	NA	NA	NA	NA	NA	142225747	2.38781e-103	0.0120413	31562	4	eqtl-a-ENSG00000164136	IL15	TRUE	reported	textfile	2	1	TRUE
rs75301646	A	G	A	G	-0.073977	-0.0402	0.388353	0.397929	FALSE	FALSE	FALSE	ebi-a-GCST90018861	16	28617885	0.065	489727	0.536	Hypertrophic cardiomyopathy	Hypertrophic cardiomyopathy	Hypertrophic cardiomyopathy || ||	TRUE	igd	NA	NA	NA	NA	NA	NA	NA	28617885	1.31302e-09	0.0121959	27281	16	eqtl-a-ENSG00000164136	IL15	TRUE	reported	textfile	2	1	TRUE
rs10028892	C	T	C	T	0.477161	-0.0148	0.186114	0.283156	FALSE	FALSE	FALSE	ebi-a-GCST90018861	4	88150669	0.0527	489727	0.7795	Hypertrophic cardiomyopathy	Hypertrophic cardiomyopathy	Hypertrophic cardiomyopathy || ||	TRUE	igd	NA	NA	NA	NA	NA	NA	NA	88150669	1e-200	0.0147555	30442	4	eqtl-a-ENSG00000170509	HSD17B13	TRUE	reported	textfile	2	1	TRUE
rs17012785	C	T	C	T	-0.157267	-0.0414	0.281634	0.354714	FALSE	FALSE	FALSE	ebi-a-GCST90018861	4	88443892	0.0496	489727	0.4033	Hypertrophic cardiomyopathy	Hypertrophic cardiomyopathy	Hypertrophic cardiomyopathy || ||	TRUE	igd	NA	NA	NA	NA	NA	NA	NA	88443892	6.8786e-33	0.0131657	30895	4	eqtl-a-ENSG00000170509	HSD17B13	TRUE	reported	textfile	2	1	TRUE
rs34148107	C	T	C	T	0.425141	-0.0037	0.0797003	0.155149	FALSE	FALSE	FALSE	ebi-a-GCST90018861	4	88253231	0.0613	489727	0.9515	Hypertrophic cardiomyopathy	Hypertrophic cardiomyopathy	Hypertrophic cardiomyopathy || ||	TRUE	igd	NA	NA	NA	NA	NA	NA	NA	88253231	1.34215e-85	0.0216828	30779	4	eqtl-a-ENSG00000170509	HSD17B13	TRUE	reported	textfile	2	1	TRUE
rs10030511	T	C	T	C	-0.078964	-0.0036	0.450574	0.593687	FALSE	FALSE	FALSE	ebi-a-GCST90018861	4	100296248	0.0617	489727	0.9537	Hypertrophic cardiomyopathy	Hypertrophic cardiomyopathy	Hypertrophic cardiomyopathy || ||	TRUE	igd	NA	NA	NA	NA	NA	NA	NA	100296248	3.80189e-11	0.0119436	31569	4	eqtl-a-ENSG00000197894	ADH5	TRUE	reported	textfile	2	1	TRUE
rs28894371	A	G	A	G	-0.183789	-0.3604	0.0382554	0.0400636	FALSE	FALSE	FALSE	ebi-a-GCST90018861	4	100004620	0.1663	489727	0.0302099	Hypertrophic cardiomyopathy	Hypertrophic cardiomyopathy	Hypertrophic cardiomyopathy || ||	TRUE	igd	NA	NA	NA	NA	NA	NA	NA	100004620	3.01828e-09	0.0309905	31568	4	eqtl-a-ENSG00000197894	ADH5	TRUE	reported	textfile	2	1	TRUE
rs7683704	T	C	T	C	0.439362	0.0293	0.0895108	0.0909168	FALSE	FALSE	FALSE	ebi-a-GCST90018861	4	100004226	0.1262	489727	0.8166	Hypertrophic cardiomyopathy	Hypertrophic cardiomyopathy	Hypertrophic cardiomyopathy || ||	TRUE	igd	NA	NA	NA	NA	NA	NA	NA	100004226	9.93116e-102	0.0205176	31569	4	eqtl-a-ENSG00000197894	ADH5	TRUE	reported	textfile	2	1	TRUE
rs1003081	T	C	T	C	0.406558	-0.0106	0.443327	0.362624	FALSE	FALSE	FALSE	ebi-a-GCST90018861	11	118913993	0.0535	489727	0.8427	Hypertrophic cardiomyopathy	Hypertrophic cardiomyopathy	Hypertrophic cardiomyopathy || ||	TRUE	igd	NA	NA	NA	NA	NA	NA	NA	118913993	1e-200	0.0114816	31684	11	eqtl-a-ENSG00000256269	HMBS	TRUE	reported	textfile	2	1	TRUE
rs112119822	G	A	G	A	0.176373	-0.013	0.0967389	0.099965	FALSE	FALSE	FALSE	ebi-a-GCST90018861	11	118798824	0.0813	489727	0.8731	Hypertrophic cardiomyopathy	Hypertrophic cardiomyopathy	Hypertrophic cardiomyopathy || ||	TRUE	igd	NA	NA	NA	NA	NA	NA	NA	118798824	1.58307e-18	0.0200795	31569	11	eqtl-a-ENSG00000256269	HMBS	TRUE	reported	textfile	2	1	TRUE
rs225245	G	A	G	A	-0.121711	0.0112	0.440335	0.441247	FALSE	FALSE	FALSE	ebi-a-GCST90018861	17	33946107	0.0482	489727	0.8155	Hypertrophic cardiomyopathy	Hypertrophic cardiomyopathy	Hypertrophic cardiomyopathy || ||	TRUE	igd	NA	NA	NA	NA	NA	NA	NA	33946107	2.21564e-24	0.0119453	31355	17	eqtl-a-ENSG00000256269	HMBS	TRUE	reported	textfile	2	1	TRUE
rs592423	C	A	C	A	-0.0701283	6e-04	0.532047	0.457309	FALSE	FALSE	FALSE	ebi-a-GCST90018861	6	139840693	0.0512	489727	0.9904	Hypertrophic cardiomyopathy	Hypertrophic cardiomyopathy	Hypertrophic cardiomyopathy || ||	TRUE	igd	NA	NA	NA	NA	NA	NA	NA	139840693	3.94703e-09	0.0119134	31569	6	eqtl-a-ENSG00000256269	HMBS	TRUE	reported	textfile	2	1	TRUE
rs6459467	A	G	A	G	0.0942375	-0.0484	0.440396	0.535547	FALSE	FALSE	FALSE	ebi-a-GCST90018861	6	16288192	0.0548	489727	0.3766	Hypertrophic cardiomyopathy	Hypertrophic cardiomyopathy	Hypertrophic cardiomyopathy || ||	TRUE	igd	NA	NA	NA	NA	NA	NA	NA	16288192	3.33734e-15	0.0119627	31684	6	eqtl-a-ENSG00000256269	HMBS	TRUE	reported	textfile	2	1	TRUE
rs674424	C	T	C	T	0.203394	-0.0151	0.750554	0.789523	FALSE	FALSE	FALSE	ebi-a-GCST90018861	11	119030752	0.0651	489727	0.8164	Hypertrophic cardiomyopathy	Hypertrophic cardiomyopathy	Hypertrophic cardiomyopathy || ||	TRUE	igd	NA	NA	NA	NA	NA	NA	NA	119030752	3.16082e-50	0.0136482	31684	11	eqtl-a-ENSG00000256269	HMBS	TRUE	reported	textfile	2	1	TRUE
rs10032000	C	T	C	T	0.485882	-0.0234	0.152527	0.176982	FALSE	FALSE	FALSE	ebi-a-GCST90018861	4	129863157	0.0619	489727	0.7052	Hypertrophic cardiomyopathy	Hypertrophic cardiomyopathy	Hypertrophic cardiomyopathy || ||	TRUE	igd	NA	NA	NA	NA	NA	NA	NA	129863157	1e-200	0.0160411	13925	4	eqtl-a-ENSG00000151470	C4orf33	TRUE	reported	textfile	2	1	TRUE
rs1030696	A	G	A	G	-0.10913	-0.0229	0.226484	0.255588	FALSE	FALSE	FALSE	ebi-a-GCST90018861	4	130318128	0.0541	489727	0.671301	Hypertrophic cardiomyopathy	Hypertrophic cardiomyopathy	Hypertrophic cardiomyopathy || ||	TRUE	igd	NA	NA	NA	NA	NA	NA	NA	130318128	1.46454e-14	0.01419	14263	4	eqtl-a-ENSG00000151470	C4orf33	TRUE	reported	textfile	2	1	TRUE
rs532099	T	C	T	C	-0.0712371	0.0101	0.552144	0.610324	FALSE	FALSE	FALSE	ebi-a-GCST90018861	4	130132115	0.0517	489727	0.8448	Hypertrophic cardiomyopathy	Hypertrophic cardiomyopathy	Hypertrophic cardiomyopathy || ||	TRUE	igd	NA	NA	NA	NA	NA	NA	NA	130132115	2.53169e-09	0.0119537	14263	4	eqtl-a-ENSG00000151470	C4orf33	TRUE	reported	textfile	2	1	TRUE
rs9714715	T	A	T	A	0.26209	0.0105	0.199207	0.220582	FALSE	TRUE	FALSE	ebi-a-GCST90018861	4	130210547	0.0565	489727	0.8522	Hypertrophic cardiomyopathy	Hypertrophic cardiomyopathy	Hypertrophic cardiomyopathy || ||	TRUE	igd	NA	NA	NA	NA	NA	NA	NA	130210547	9.43626e-71	0.0147374	14259	4	eqtl-a-ENSG00000151470	C4orf33	TRUE	reported	textfile	2	1	TRUE
rs1003391	G	A	G	A	-0.134706	-0.1904	0.904666	0.925362	FALSE	FALSE	FALSE	ebi-a-GCST90018861	19	13212124	0.0951	489727	0.0451804	Hypertrophic cardiomyopathy	Hypertrophic cardiomyopathy	Hypertrophic cardiomyopathy || ||	TRUE	igd	NA	NA	NA	NA	NA	NA	NA	13212124	2.79062e-11	0.0202347	5173	19	eqtl-a-ENSG00000104774	MAN2B1	TRUE	reported	textfile	2	1	TRUE
rs1354034	C	T	C	T	-0.0707087	-0.0087	0.618137	0.606785	FALSE	FALSE	FALSE	ebi-a-GCST90018861	3	56849749	0.0495	489727	0.8607	Hypertrophic cardiomyopathy	Hypertrophic cardiomyopathy	Hypertrophic cardiomyopathy || ||	TRUE	igd	NA	NA	NA	NA	NA	NA	NA	56849749	7.5235e-09	0.0122359	9188	3	eqtl-a-ENSG00000104774	MAN2B1	TRUE	reported	textfile	2	1	TRUE
rs55668927	T	A	T	A	0.131536	-0.1412	0.0673245	0.0720569	FALSE	TRUE	FALSE	ebi-a-GCST90018861	19	12917761	0.0958	489727	0.1404	Hypertrophic cardiomyopathy	Hypertrophic cardiomyopathy	Hypertrophic cardiomyopathy || ||	TRUE	igd	NA	NA	NA	NA	NA	NA	NA	12917761	2.95978e-08	0.0237258	6421	19	eqtl-a-ENSG00000104774	MAN2B1	TRUE	reported	textfile	2	1	TRUE
rs74789101	A	G	A	G	-0.242572	-0.162	0.0212886	0.0575059	FALSE	FALSE	FALSE	ebi-a-GCST90018861	19	12720739	0.1066	489727	0.1284	Hypertrophic cardiomyopathy	Hypertrophic cardiomyopathy	Hypertrophic cardiomyopathy || ||	TRUE	igd	NA	NA	NA	NA	NA	NA	NA	12720739	3.85257e-09	0.0411823	5653	19	eqtl-a-ENSG00000104774	MAN2B1	TRUE	reported	textfile	2	1	TRUE
rs79203624	A	G	A	G	-0.615193	0.0018	0.0955476	0.112631	FALSE	FALSE	FALSE	ebi-a-GCST90018861	19	12683958	0.108	489727	0.9867	Hypertrophic cardiomyopathy	Hypertrophic cardiomyopathy	Hypertrophic cardiomyopathy || ||	TRUE	igd	NA	NA	NA	NA	NA	NA	NA	12683958	1e-200	0.0195728	5258	19	eqtl-a-ENSG00000104774	MAN2B1	TRUE	reported	textfile	2	1	TRUE
rs1003416	A	G	A	G	-0.0923281	0.0325	0.726164	0.664171	FALSE	FALSE	FALSE	ebi-a-GCST90018861	9	132897231	0.0515	489727	0.5278	Hypertrophic cardiomyopathy	Hypertrophic cardiomyopathy	Hypertrophic cardiomyopathy || ||	TRUE	igd	NA	NA	NA	NA	NA	NA	NA	132897231	4.23253e-12	0.0133243	31684	9	eqtl-a-ENSG00000187239	FNBP1	TRUE	reported	textfile	2	1	TRUE
rs62584849	A	G	A	G	0.656978	0.0199	0.0765456	0.0775583	FALSE	FALSE	FALSE	ebi-a-GCST90018861	9	132600311	0.1376	489727	0.8847	Hypertrophic cardiomyopathy	Hypertrophic cardiomyopathy	Hypertrophic cardiomyopathy || ||	TRUE	igd	NA	NA	NA	NA	NA	NA	NA	132600311	1e-200	0.0216923	31569	9	eqtl-a-ENSG00000187239	FNBP1	TRUE	reported	textfile	2	1	TRUE
rs736056	A	G	A	G	-0.178867	-0.0317	0.0753369	0.083171	FALSE	FALSE	FALSE	ebi-a-GCST90018861	9	132625717	0.1145	489727	0.7819	Hypertrophic cardiomyopathy	Hypertrophic cardiomyopathy	Hypertrophic cardiomyopathy || ||	TRUE	igd	NA	NA	NA	NA	NA	NA	NA	132625717	1.8681e-15	0.0224998	28304	9	eqtl-a-ENSG00000187239	FNBP1	TRUE	reported	textfile	2	1	TRUE
rs77163493	A	G	A	G	0.971336	0.2471	0.0183122	0.0153915	FALSE	FALSE	FALSE	ebi-a-GCST90018861	9	132679216	0.2166	489727	0.2539	Hypertrophic cardiomyopathy	Hypertrophic cardiomyopathy	Hypertrophic cardiomyopathy || ||	TRUE	igd	NA	NA	NA	NA	NA	NA	NA	132679216	8.51138e-110	0.0436308	26618	9	eqtl-a-ENSG00000187239	FNBP1	TRUE	reported	textfile	2	1	TRUE
rs1003549	C	T	C	T	0.526199	0.0184	0.116126	0.118603	FALSE	FALSE	FALSE	ebi-a-GCST90018861	7	35295491	0.0778	489727	0.8125	Hypertrophic cardiomyopathy	Hypertrophic cardiomyopathy	Hypertrophic cardiomyopathy || ||	TRUE	igd	NA	NA	NA	NA	NA	NA	NA	35295491	5.29663e-187	0.0180417	26181	7	eqtl-a-ENSG00000173852	DPY19L1	TRUE	reported	textfile	2	1	TRUE
rs12672799	A	G	A	G	-0.161674	-0.0729	0.0527417	0.107306	FALSE	FALSE	FALSE	ebi-a-GCST90018861	7	34572814	0.0726	489727	0.3156	Hypertrophic cardiomyopathy	Hypertrophic cardiomyopathy	Hypertrophic cardiomyopathy || ||	TRUE	igd	NA	NA	NA	NA	NA	NA	NA	34572814	1.20479e-09	0.0265929	24544	7	eqtl-a-ENSG00000173852	DPY19L1	TRUE	reported	textfile	2	1	TRUE
rs1354034	C	T	C	T	0.0667956	-0.0087	0.618137	0.606785	FALSE	FALSE	FALSE	ebi-a-GCST90018861	3	56849749	0.0495	489727	0.8607	Hypertrophic cardiomyopathy	Hypertrophic cardiomyopathy	Hypertrophic cardiomyopathy || ||	TRUE	igd	NA	NA	NA	NA	NA	NA	NA	56849749	4.80441e-08	0.0122374	26181	3	eqtl-a-ENSG00000173852	DPY19L1	TRUE	reported	textfile	2	1	TRUE
rs17791377	T	C	T	C	0.168617	-0.0698	0.43885	0.400684	FALSE	FALSE	FALSE	ebi-a-GCST90018861	7	34939172	0.0502	489727	0.1641	Hypertrophic cardiomyopathy	Hypertrophic cardiomyopathy	Hypertrophic cardiomyopathy || ||	TRUE	igd	NA	NA	NA	NA	NA	NA	NA	34939172	1.6573e-45	0.0119093	26171	7	eqtl-a-ENSG00000173852	DPY19L1	TRUE	reported	textfile	2	1	TRUE
rs2392289	G	T	G	T	-0.426026	-0.0064	0.679871	0.632009	FALSE	FALSE	FALSE	ebi-a-GCST90018861	7	34940455	0.0506	489727	0.8988	Hypertrophic cardiomyopathy	Hypertrophic cardiomyopathy	Hypertrophic cardiomyopathy || ||	TRUE	igd	NA	NA	NA	NA	NA	NA	NA	34940455	1e-200	0.0122433	25852	7	eqtl-a-ENSG00000173852	DPY19L1	TRUE	reported	textfile	2	1	TRUE
rs77807912	T	C	T	C	-0.236706	-0.2692	0.0276492	0.025586	FALSE	FALSE	FALSE	ebi-a-GCST90018861	7	34379124	0.2232	489727	0.2277	Hypertrophic cardiomyopathy	Hypertrophic cardiomyopathy	Hypertrophic cardiomyopathy || ||	TRUE	igd	NA	NA	NA	NA	NA	NA	NA	34379124	6.53281e-11	0.036244	20646	7	eqtl-a-ENSG00000173852	DPY19L1	TRUE	reported	textfile	2	1	TRUE
rs4722179	A	C	A	C	0.0937167	-0.0589	0.482449	0.407501	FALSE	FALSE	FALSE	ebi-a-GCST90018861	7	22803861	0.0518	489727	0.255	Hypertrophic cardiomyopathy	Hypertrophic cardiomyopathy	Hypertrophic cardiomyopathy || ||	TRUE	igd	NA	NA	NA	NA	NA	NA	NA	22803861	3.1304e-15	0.0118847	5164	7	eqtl-a-ENSG00000230658	KLHL7-DT	TRUE	reported	textfile	2	1	TRUE
rs7797870	G	C	G	C	0.592258	0.0764	0.365193	0.332755	FALSE	TRUE	FALSE	ebi-a-GCST90018861	7	23110731	0.0534	489727	0.1521	Hypertrophic cardiomyopathy	Hypertrophic cardiomyopathy	Hypertrophic cardiomyopathy || ||	TRUE	igd	NA	NA	NA	NA	NA	NA	NA	23110731	1e-200	0.0113115	5164	7	eqtl-a-ENSG00000230658	KLHL7-DT	TRUE	reported	textfile	2	1	TRUE
rs10037670	G	A	G	A	0.0825109	-0.0854	0.197621	0.176194	FALSE	FALSE	FALSE	ebi-a-GCST90018861	5	153811490	0.0655	489727	0.1923	Hypertrophic cardiomyopathy	Hypertrophic cardiomyopathy	Hypertrophic cardiomyopathy || ||	TRUE	igd	NA	NA	NA	NA	NA	NA	NA	153811490	3.27243e-08	0.0149303	26395	5	eqtl-a-ENSG00000155506	LARP1	TRUE	reported	textfile	2	1	TRUE
rs11958012	A	G	A	G	-0.356985	0.064	0.464255	0.469257	FALSE	FALSE	FALSE	ebi-a-GCST90018861	5	154065495	0.064	489727	0.3177	Hypertrophic cardiomyopathy	Hypertrophic cardiomyopathy	Hypertrophic cardiomyopathy || ||	TRUE	igd	NA	NA	NA	NA	NA	NA	NA	154065495	1e-200	0.0115496	26195	5	eqtl-a-ENSG00000155506	LARP1	TRUE	reported	textfile	2	1	TRUE
rs351294	T	C	T	C	0.191246	-0.0249	0.0717239	0.163461	FALSE	FALSE	FALSE	ebi-a-GCST90018861	5	154448739	0.0646	489727	0.7001	Hypertrophic cardiomyopathy	Hypertrophic cardiomyopathy	Hypertrophic cardiomyopathy || ||	TRUE	igd	NA	NA	NA	NA	NA	NA	NA	154448739	9.45802e-17	0.0230099	26395	5	eqtl-a-ENSG00000155506	LARP1	TRUE	reported	textfile	2	1	TRUE
rs76126401	T	C	T	C	-0.160274	-0.1271	0.0438144	0.0338184	FALSE	FALSE	FALSE	ebi-a-GCST90018861	5	153971390	0.1741	489727	0.4651	Hypertrophic cardiomyopathy	Hypertrophic cardiomyopathy	Hypertrophic cardiomyopathy || ||	TRUE	igd	NA	NA	NA	NA	NA	NA	NA	153971390	3.43273e-08	0.0290467	24424	5	eqtl-a-ENSG00000155506	LARP1	TRUE	reported	textfile	2	1	TRUE
rs100382	G	C	G	C	0.118843	0.0297	0.584968	0.600096	FALSE	TRUE	FALSE	ebi-a-GCST90018861	20	62209700	0.0647	489727	0.6461	Hypertrophic cardiomyopathy	Hypertrophic cardiomyopathy	Hypertrophic cardiomyopathy || ||	TRUE	igd	NA	NA	NA	NA	NA	NA	NA	62209700	5.46135e-23	0.0120377	14974	20	eqtl-a-ENSG00000101210	EEF1A2	TRUE	reported	textfile	2	2	TRUE
rs12624930	T	C	T	C	0.528888	0.0244	0.150885	0.235088	FALSE	FALSE	FALSE	ebi-a-GCST90018861	20	62115009	0.0547	489727	0.656401	Hypertrophic cardiomyopathy	Hypertrophic cardiomyopathy	Hypertrophic cardiomyopathy || ||	TRUE	igd	NA	NA	NA	NA	NA	NA	NA	62115009	1e-200	0.0160209	20227	20	eqtl-a-ENSG00000101210	EEF1A2	TRUE	reported	textfile	2	1	TRUE
rs2281603	C	T	C	T	-0.121386	0.0218	0.246082	0.314855	FALSE	FALSE	FALSE	ebi-a-GCST90018861	14	64926097	0.05	489727	0.662599	Hypertrophic cardiomyopathy	Hypertrophic cardiomyopathy	Hypertrophic cardiomyopathy || ||	TRUE	igd	NA	NA	NA	NA	NA	NA	NA	64926097	1.2627e-18	0.0137801	31470	14	eqtl-a-ENSG00000101210	EEF1A2	TRUE	reported	textfile	2	1	TRUE
rs10039541	T	C	T	C	-0.122902	0.1491	0.532651	0.407359	FALSE	FALSE	FALSE	ebi-a-GCST90018861	5	82023434	0.0572	489727	0.0092081	Hypertrophic cardiomyopathy	Hypertrophic cardiomyopathy	Hypertrophic cardiomyopathy || ||	TRUE	igd	NA	NA	NA	NA	NA	NA	NA	82023434	4.55932e-25	0.011884	30818	5	eqtl-a-ENSG00000186468	RPS23	TRUE	reported	textfile	2	1	TRUE
rs113368915	G	A	G	A	-0.53973	-0.1147	0.177628	0.166842	FALSE	FALSE	FALSE	ebi-a-GCST90018861	5	81106070	0.157	489727	0.4651	Hypertrophic cardiomyopathy	Hypertrophic cardiomyopathy	Hypertrophic cardiomyopathy || ||	TRUE	igd	NA	NA	NA	NA	NA	NA	NA	81106070	1e-200	0.014895	30068	5	eqtl-a-ENSG00000186468	RPS23	TRUE	reported	textfile	2	1	TRUE
rs116369197	T	C	T	C	0.258481	-0.1645	0.0185845	0.0144623	FALSE	FALSE	FALSE	ebi-a-GCST90018861	5	80923900	0.2408	489727	0.494399	Hypertrophic cardiomyopathy	Hypertrophic cardiomyopathy	Hypertrophic cardiomyopathy || ||	TRUE	igd	NA	NA	NA	NA	NA	NA	NA	80923900	4.29527e-09	0.0440162	25096	5	eqtl-a-ENSG00000186468	RPS23	TRUE	reported	textfile	2	1	TRUE
rs17305746	G	T	G	T	-0.993674	-0.0997	0.0261561	0.0244022	FALSE	FALSE	FALSE	ebi-a-GCST90018861	5	81553524	0.1915	489727	0.6027	Hypertrophic cardiomyopathy	Hypertrophic cardiomyopathy	Hypertrophic cardiomyopathy || ||	TRUE	igd	NA	NA	NA	NA	NA	NA	NA	81553524	1.3213e-164	0.0363418	28393	5	eqtl-a-ENSG00000186468	RPS23	TRUE	reported	textfile	2	1	TRUE
rs1963311	T	C	T	C	0.572264	0.0984	0.153837	0.190817	FALSE	FALSE	FALSE	ebi-a-GCST90018861	5	81584158	0.0592	489727	0.09621	Hypertrophic cardiomyopathy	Hypertrophic cardiomyopathy	Hypertrophic cardiomyopathy || ||	TRUE	igd	NA	NA	NA	NA	NA	NA	NA	81584158	1e-200	0.0157774	30815	5	eqtl-a-ENSG00000186468	RPS23	TRUE	reported	textfile	2	1	TRUE
rs55849964	C	A	C	A	0.507988	0.0043	0.0140386	0.0140361	FALSE	FALSE	FALSE	ebi-a-GCST90018861	5	81657199	0.2873	489727	0.988	Hypertrophic cardiomyopathy	Hypertrophic cardiomyopathy	Hypertrophic cardiomyopathy || ||	TRUE	igd	NA	NA	NA	NA	NA	NA	NA	81657199	6.95344e-24	0.0504076	22882	5	eqtl-a-ENSG00000186468	RPS23	TRUE	reported	textfile	2	1	TRUE
rs10039639	T	G	T	G	-0.196531	-0.1297	0.913971	0.932727	FALSE	FALSE	FALSE	ebi-a-GCST90018861	5	49988593	0.1167	489727	0.2665	Hypertrophic cardiomyopathy	Hypertrophic cardiomyopathy	Hypertrophic cardiomyopathy || ||	TRUE	igd	NA	NA	NA	NA	NA	NA	NA	49988593	1.58088e-20	0.0211608	26078	5	eqtl-a-ENSG00000170571	EMB	TRUE	reported	textfile	2	1	TRUE
rs11955014	A	G	A	G	-0.392193	0.0245	0.336152	0.357519	FALSE	FALSE	FALSE	ebi-a-GCST90018861	5	49754291	0.0502	489727	0.6252	Hypertrophic cardiomyopathy	Hypertrophic cardiomyopathy	Hypertrophic cardiomyopathy || ||	TRUE	igd	NA	NA	NA	NA	NA	NA	NA	49754291	1e-200	0.012159	26075	5	eqtl-a-ENSG00000170571	EMB	TRUE	reported	textfile	2	1	TRUE
rs4865722	C	A	C	A	0.386034	-0.0645	0.659367	0.661956	FALSE	FALSE	FALSE	ebi-a-GCST90018861	5	49441621	0.0686	489727	0.3472	Hypertrophic cardiomyopathy	Hypertrophic cardiomyopathy	Hypertrophic cardiomyopathy || ||	TRUE	igd	NA	NA	NA	NA	NA	NA	NA	49441621	1e-200	0.0121309	16930	5	eqtl-a-ENSG00000170571	EMB	TRUE	reported	textfile	2	1	TRUE
rs10040327	A	C	A	C	-0.650184	-0.13	0.109496	0.102383	FALSE	FALSE	FALSE	ebi-a-GCST90018861	5	55435220	0.1145	489727	0.2562	Hypertrophic cardiomyopathy	Hypertrophic cardiomyopathy	Hypertrophic cardiomyopathy || ||	TRUE	igd	NA	NA	NA	NA	NA	NA	NA	55435220	1e-200	0.0182576	31355	5	eqtl-a-ENSG00000164512	ANKRD55	TRUE	reported	textfile	2	1	TRUE
rs11920354	A	C	A	C	-0.0753427	0.0458	0.372903	0.348309	FALSE	FALSE	FALSE	ebi-a-GCST90018861	3	47262246	0.0513	489727	0.3719	Hypertrophic cardiomyopathy	Hypertrophic cardiomyopathy	Hypertrophic cardiomyopathy || ||	TRUE	igd	NA	NA	NA	NA	NA	NA	NA	47262246	8.79893e-10	0.0122914	28703	3	eqtl-a-ENSG00000164512	ANKRD55	TRUE	reported	textfile	2	1	TRUE
rs12109092	T	C	T	C	0.155505	-0.0514	0.0697497	0.082085	FALSE	FALSE	FALSE	ebi-a-GCST90018861	5	54524093	0.1278	489727	0.6875	Hypertrophic cardiomyopathy	Hypertrophic cardiomyopathy	Hypertrophic cardiomyopathy || ||	TRUE	igd	NA	NA	NA	NA	NA	NA	NA	54524093	2.63572e-11	0.0233287	31026	5	eqtl-a-ENSG00000164512	ANKRD55	TRUE	reported	textfile	2	1	TRUE
rs12519586	C	G	C	G	-0.277242	0.0684	0.181717	0.192061	FALSE	TRUE	FALSE	ebi-a-GCST90018861	5	55429800	0.0898	489727	0.4463	Hypertrophic cardiomyopathy	Hypertrophic cardiomyopathy	Hypertrophic cardiomyopathy || ||	TRUE	igd	NA	NA	NA	NA	NA	NA	NA	55429800	8.69561e-74	0.0152572	22757	5	eqtl-a-ENSG00000164512	ANKRD55	TRUE	reported	textfile	2	1	TRUE
rs3184504	C	T	C	T	-0.0784048	-0.1185	0.542056	0.661549	FALSE	FALSE	FALSE	ebi-a-GCST90018861	12	111884608	0.064	489727	0.0639794	Hypertrophic cardiomyopathy	Hypertrophic cardiomyopathy	Hypertrophic cardiomyopathy || ||	TRUE	igd	NA	NA	NA	NA	NA	NA	NA	111884608	4.91134e-11	0.0119276	28204	12	eqtl-a-ENSG00000164512	ANKRD55	TRUE	reported	textfile	2	1	TRUE
rs3774959	A	G	A	G	0.126657	0.0326	0.352643	0.363562	FALSE	FALSE	FALSE	ebi-a-GCST90018861	4	103511114	0.0498	489727	0.5123	Hypertrophic cardiomyopathy	Hypertrophic cardiomyopathy	Hypertrophic cardiomyopathy || ||	TRUE	igd	NA	NA	NA	NA	NA	NA	NA	103511114	1.88322e-24	0.0124111	31355	4	eqtl-a-ENSG00000164512	ANKRD55	TRUE	reported	textfile	2	1	TRUE
rs62361885	G	A	G	A	-0.173552	0.1753	0.0405518	0.0439636	FALSE	FALSE	FALSE	ebi-a-GCST90018861	5	55045907	0.1794	489727	0.3285	Hypertrophic cardiomyopathy	Hypertrophic cardiomyopathy	Hypertrophic cardiomyopathy || ||	TRUE	igd	NA	NA	NA	NA	NA	NA	NA	55045907	8.48145e-09	0.0301383	28929	5	eqtl-a-ENSG00000164512	ANKRD55	TRUE	reported	textfile	2	1	TRUE
rs637033	A	G	A	G	-0.183978	-0.0833	0.474896	0.439861	FALSE	FALSE	FALSE	ebi-a-GCST90018861	5	55567861	0.0507	489727	0.1004	Hypertrophic cardiomyopathy	Hypertrophic cardiomyopathy	Hypertrophic cardiomyopathy || ||	TRUE	igd	NA	NA	NA	NA	NA	NA	NA	55567861	1.19371e-54	0.0118175	30315	5	eqtl-a-ENSG00000164512	ANKRD55	TRUE	reported	textfile	2	1	TRUE
rs6457374	T	C	T	C	-0.0914388	0.0164	0.754006	0.756335	FALSE	FALSE	FALSE	ebi-a-GCST90018861	6	31272261	0.0686	489727	0.8111	Hypertrophic cardiomyopathy	Hypertrophic cardiomyopathy	Hypertrophic cardiomyopathy || ||	TRUE	igd	NA	NA	NA	NA	NA	NA	NA	31272261	3.43005e-11	0.0137981	30389	6	eqtl-a-ENSG00000164512	ANKRD55	TRUE	reported	textfile	2	1	TRUE
rs72928038	A	G	A	G	-0.117706	0.2368	0.158151	0.161969	FALSE	FALSE	FALSE	ebi-a-GCST90018861	6	90976768	0.0934	489727	0.0112499	Hypertrophic cardiomyopathy	Hypertrophic cardiomyopathy	Hypertrophic cardiomyopathy || ||	TRUE	igd	NA	NA	NA	NA	NA	NA	NA	90976768	4.84395e-13	0.0162813	28899	6	eqtl-a-ENSG00000164512	ANKRD55	TRUE	reported	textfile	2	1	TRUE
rs8078723	C	T	C	T	-0.0713998	-0.0746	0.379928	0.424363	FALSE	FALSE	FALSE	ebi-a-GCST90018861	17	38166879	0.0482	489727	0.1218	Hypertrophic cardiomyopathy	Hypertrophic cardiomyopathy	Hypertrophic cardiomyopathy || ||	TRUE	igd	NA	NA	NA	NA	NA	NA	NA	38166879	5.54945e-09	0.0122476	31470	17	eqtl-a-ENSG00000164512	ANKRD55	TRUE	reported	textfile	2	1	TRUE
rs917116	G	T	G	T	-0.14661	2e-04	0.250264	0.411218	FALSE	FALSE	FALSE	ebi-a-GCST90018861	7	28172739	0.0779	489727	0.9984	Hypertrophic cardiomyopathy	Hypertrophic cardiomyopathy	Hypertrophic cardiomyopathy || ||	TRUE	igd	NA	NA	NA	NA	NA	NA	NA	28172739	8.7882e-27	0.0136846	31355	7	eqtl-a-ENSG00000164512	ANKRD55	TRUE	reported	textfile	2	1	TRUE
rs9525625	C	T	C	T	0.0740444	0.024	0.522329	0.452639	FALSE	FALSE	FALSE	ebi-a-GCST90018861	13	43018030	0.0533	489727	0.652701	Hypertrophic cardiomyopathy	Hypertrophic cardiomyopathy	Hypertrophic cardiomyopathy || ||	TRUE	igd	NA	NA	NA	NA	NA	NA	NA	43018030	4.8836e-10	0.0118991	31355	13	eqtl-a-ENSG00000164512	ANKRD55	TRUE	reported	textfile	2	1	TRUE
rs10042175	T	C	T	C	-0.165497	0.077	0.271998	0.245567	FALSE	FALSE	FALSE	ebi-a-GCST90018861	5	80485585	0.0752	489727	0.306	Hypertrophic cardiomyopathy	Hypertrophic cardiomyopathy	Hypertrophic cardiomyopathy || ||	TRUE	igd	NA	NA	NA	NA	NA	NA	NA	80485585	1.5574e-35	0.0133023	31566	5	eqtl-a-ENSG00000189127	ANKRD34B	TRUE	reported	textfile	2	1	TRUE
rs115269365	C	A	C	A	-0.589905	0.2296	0.013464	0.0153562	FALSE	FALSE	FALSE	ebi-a-GCST90018861	5	80008324	0.2618	489727	0.3806	Hypertrophic cardiomyopathy	Hypertrophic cardiomyopathy	Hypertrophic cardiomyopathy || ||	TRUE	igd	NA	NA	NA	NA	NA	NA	NA	80008324	1.7374e-30	0.0514025	17194	5	eqtl-a-ENSG00000189127	ANKRD34B	TRUE	reported	textfile	2	1	TRUE
rs2239630	G	A	G	A	-0.0913311	-0.0683	0.519173	0.522105	FALSE	FALSE	FALSE	ebi-a-GCST90018861	14	23589349	0.0481	489727	0.1559	Hypertrophic cardiomyopathy	Hypertrophic cardiomyopathy	Hypertrophic cardiomyopathy || ||	TRUE	igd	NA	NA	NA	NA	NA	NA	NA	23589349	1.55632e-14	0.0118874	31569	14	eqtl-a-ENSG00000189127	ANKRD34B	TRUE	reported	textfile	2	1	TRUE
rs2434287	C	A	C	A	-0.0945876	-0.0592	0.620824	0.632397	FALSE	FALSE	FALSE	ebi-a-GCST90018861	5	79392030	0.0511	489727	0.2463	Hypertrophic cardiomyopathy	Hypertrophic cardiomyopathy	Hypertrophic cardiomyopathy || ||	TRUE	igd	NA	NA	NA	NA	NA	NA	NA	79392030	1.10103e-14	0.0122412	31684	5	eqtl-a-ENSG00000189127	ANKRD34B	TRUE	reported	textfile	2	1	TRUE
rs55792251	G	A	G	A	0.0929474	0.0714	0.230543	0.231652	FALSE	FALSE	FALSE	ebi-a-GCST90018861	5	80240057	0.0783	489727	0.362	Hypertrophic cardiomyopathy	Hypertrophic cardiomyopathy	Hypertrophic cardiomyopathy || ||	TRUE	igd	NA	NA	NA	NA	NA	NA	NA	80240057	4.46992e-11	0.0141094	31569	5	eqtl-a-ENSG00000189127	ANKRD34B	TRUE	reported	textfile	2	1	TRUE
rs6861026	A	G	A	G	-0.392738	-0.091	0.303168	0.260798	FALSE	FALSE	FALSE	ebi-a-GCST90018861	5	79681727	0.0566	489727	0.1081	Hypertrophic cardiomyopathy	Hypertrophic cardiomyopathy	Hypertrophic cardiomyopathy || ||	TRUE	igd	NA	NA	NA	NA	NA	NA	NA	79681727	1e-200	0.01252	31684	5	eqtl-a-ENSG00000189127	ANKRD34B	TRUE	reported	textfile	2	1	TRUE
rs7846314	T	A	T	A	0.132761	-0.0237	0.178349	0.186554	FALSE	TRUE	FALSE	ebi-a-GCST90018861	8	61650831	0.0611	489727	0.698601	Hypertrophic cardiomyopathy	Hypertrophic cardiomyopathy	Hypertrophic cardiomyopathy || ||	TRUE	igd	NA	NA	NA	NA	NA	NA	NA	61650831	1.11892e-17	0.0155075	31569	8	eqtl-a-ENSG00000189127	ANKRD34B	TRUE	reported	textfile	2	1	TRUE
rs1004257	T	C	T	C	-0.157842	-0.0722	0.0516384	0.108487	FALSE	FALSE	FALSE	ebi-a-GCST90018861	1	185472366	0.071	489727	0.309	Hypertrophic cardiomyopathy	Hypertrophic cardiomyopathy	Hypertrophic cardiomyopathy || ||	TRUE	igd	NA	NA	NA	NA	NA	NA	NA	185472366	4.19788e-09	0.0268621	31014	1	eqtl-a-ENSG00000116679	IVNS1ABP	TRUE	reported	textfile	2	1	TRUE
rs12025737	T	A	T	A	0.0977904	-0.0403	0.369894	0.372324	FALSE	TRUE	FALSE	ebi-a-GCST90018861	1	185077564	0.0495	489727	0.4152	Hypertrophic cardiomyopathy	Hypertrophic cardiomyopathy	Hypertrophic cardiomyopathy || ||	TRUE	igd	NA	NA	NA	NA	NA	NA	NA	185077564	1.8681e-15	0.0123007	30932	1	eqtl-a-ENSG00000116679	IVNS1ABP	TRUE	reported	textfile	2	1	TRUE
rs4651272	A	G	A	G	0.320871	0.0548	0.239844	0.207435	FALSE	FALSE	FALSE	ebi-a-GCST90018861	1	185543071	0.0613	489727	0.3707	Hypertrophic cardiomyopathy	Hypertrophic cardiomyopathy	Hypertrophic cardiomyopathy || ||	TRUE	igd	NA	NA	NA	NA	NA	NA	NA	185543071	9.4189e-122	0.0136748	31470	1	eqtl-a-ENSG00000116679	IVNS1ABP	TRUE	reported	textfile	2	1	TRUE
rs56330463	C	T	C	T	-0.104868	0.0334	0.582097	0.6466	FALSE	FALSE	FALSE	ebi-a-GCST90018861	5	148200011	0.055	489727	0.544	Hypertrophic cardiomyopathy	Hypertrophic cardiomyopathy	Hypertrophic cardiomyopathy || ||	TRUE	igd	NA	NA	NA	NA	NA	NA	NA	148200011	2.94374e-18	0.0120349	31355	5	eqtl-a-ENSG00000116679	IVNS1ABP	TRUE	reported	textfile	2	1	TRUE
rs6693836	A	G	A	G	0.224499	-0.0052	0.653557	0.627782	FALSE	FALSE	FALSE	ebi-a-GCST90018861	1	185411306	0.0498	489727	0.9174	Hypertrophic cardiomyopathy	Hypertrophic cardiomyopathy	Hypertrophic cardiomyopathy || ||	TRUE	igd	NA	NA	NA	NA	NA	NA	NA	185411306	1.13032e-73	0.0123644	31470	1	eqtl-a-ENSG00000116679	IVNS1ABP	TRUE	reported	textfile	2	1	TRUE
rs9420589	T	G	T	G	0.0746772	0.0217	0.428682	0.336182	FALSE	FALSE	FALSE	ebi-a-GCST90018861	10	94450233	0.0591	489727	0.713099	Hypertrophic cardiomyopathy	Hypertrophic cardiomyopathy	Hypertrophic cardiomyopathy || ||	TRUE	igd	NA	NA	NA	NA	NA	NA	NA	94450233	5.04173e-10	0.01201	31270	10	eqtl-a-ENSG00000116679	IVNS1ABP	TRUE	reported	textfile	2	1	TRUE
rs10042649	G	A	G	A	0.223951	-0.0553	0.443276	0.412088	FALSE	FALSE	FALSE	ebi-a-GCST90018861	5	175549011	0.0522	489727	0.2893	Hypertrophic cardiomyopathy	Hypertrophic cardiomyopathy	Hypertrophic cardiomyopathy || ||	TRUE	igd	NA	NA	NA	NA	NA	NA	NA	175549011	6.70656e-80	0.0118316	28134	5	eqtl-a-ENSG00000122203	KIAA1191	TRUE	reported	textfile	2	1	TRUE
rs12485738	G	A	G	A	0.0680165	-0.0167	0.639877	0.64128	FALSE	FALSE	FALSE	ebi-a-GCST90018861	3	56865776	0.0502	489727	0.739301	Hypertrophic cardiomyopathy	Hypertrophic cardiomyopathy	Hypertrophic cardiomyopathy || ||	TRUE	igd	NA	NA	NA	NA	NA	NA	NA	56865776	3.9786e-08	0.0123853	31300	3	eqtl-a-ENSG00000122203	KIAA1191	TRUE	reported	textfile	2	1	TRUE
rs73803606	T	C	T	C	-0.576094	0.1544	0.0574394	0.0432279	FALSE	FALSE	FALSE	ebi-a-GCST90018861	5	175788955	0.1258	489727	0.2197	Hypertrophic cardiomyopathy	Hypertrophic cardiomyopathy	Hypertrophic cardiomyopathy || ||	TRUE	igd	NA	NA	NA	NA	NA	NA	NA	175788955	1.94089e-116	0.0251153	31233	5	eqtl-a-ENSG00000122203	KIAA1191	TRUE	reported	textfile	2	1	TRUE
rs10043393	C	G	C	G	-0.133502	-0.0883	0.198041	0.175618	FALSE	TRUE	FALSE	ebi-a-GCST90018861	5	153812047	0.0655	489727	0.1775	Hypertrophic cardiomyopathy	Hypertrophic cardiomyopathy	Hypertrophic cardiomyopathy || ||	TRUE	igd	NA	NA	NA	NA	NA	NA	NA	153812047	3.11387e-19	0.0148922	26492	5	eqtl-a-ENSG00000170271	FAXDC2	TRUE	reported	textfile	2	1	TRUE
rs10056457	A	G	A	G	0.253124	-0.094	0.0297737	0.136124	FALSE	FALSE	FALSE	ebi-a-GCST90018861	5	154483384	0.0662	489727	0.1558	Hypertrophic cardiomyopathy	Hypertrophic cardiomyopathy	Hypertrophic cardiomyopathy || ||	TRUE	igd	NA	NA	NA	NA	NA	NA	NA	154483384	4.42792e-13	0.0349531	26164	5	eqtl-a-ENSG00000170271	FAXDC2	TRUE	reported	textfile	2	1	TRUE
rs113450140	G	A	G	A	-0.470443	-0.2896	0.0215146	0.0202461	FALSE	FALSE	FALSE	ebi-a-GCST90018861	5	154201832	0.2518	489727	0.25	Hypertrophic cardiomyopathy	Hypertrophic cardiomyopathy	Hypertrophic cardiomyopathy || ||	TRUE	igd	NA	NA	NA	NA	NA	NA	NA	154201832	1.01742e-30	0.0408289	11620	5	eqtl-a-ENSG00000170271	FAXDC2	TRUE	reported	textfile	2	1	TRUE
rs11602954	A	G	A	G	0.0885916	-0.0526	0.211758	0.244218	FALSE	FALSE	FALSE	ebi-a-GCST90018861	11	202856	0.0717	489727	0.4628	Hypertrophic cardiomyopathy	Hypertrophic cardiomyopathy	Hypertrophic cardiomyopathy || ||	TRUE	igd	NA	NA	NA	NA	NA	NA	NA	202856	1.1348e-09	0.0145487	26110	11	eqtl-a-ENSG00000170271	FAXDC2	TRUE	reported	textfile	2	1	TRUE
rs13170484	A	G	A	G	0.374306	0.0614	0.412536	0.407569	FALSE	FALSE	FALSE	ebi-a-GCST90018861	5	154052668	0.0648	489727	0.3436	Hypertrophic cardiomyopathy	Hypertrophic cardiomyopathy	Hypertrophic cardiomyopathy || ||	TRUE	igd	NA	NA	NA	NA	NA	NA	NA	154052668	1e-200	0.0116722	25742	5	eqtl-a-ENSG00000170271	FAXDC2	TRUE	reported	textfile	2	1	TRUE
rs1354034	C	T	C	T	0.194718	-0.0087	0.618137	0.606785	FALSE	FALSE	FALSE	ebi-a-GCST90018861	3	56849749	0.0495	489727	0.8607	Hypertrophic cardiomyopathy	Hypertrophic cardiomyopathy	Hypertrophic cardiomyopathy || ||	TRUE	igd	NA	NA	NA	NA	NA	NA	NA	56849749	6.80299e-58	0.0121402	26609	3	eqtl-a-ENSG00000170271	FAXDC2	TRUE	reported	textfile	2	1	TRUE
rs189615095	T	C	T	C	-0.513067	-0.0637	0.0163593	0.0146712	FALSE	FALSE	FALSE	ebi-a-GCST90018861	5	154374153	0.2153	489727	0.7673	Hypertrophic cardiomyopathy	Hypertrophic cardiomyopathy	Hypertrophic cardiomyopathy || ||	TRUE	igd	NA	NA	NA	NA	NA	NA	NA	154374153	4.66445e-28	0.0467193	20875	5	eqtl-a-ENSG00000170271	FAXDC2	TRUE	reported	textfile	2	1	TRUE
rs255531	T	C	T	C	-0.413368	-0.2528	0.0284874	0.0252832	FALSE	FALSE	FALSE	ebi-a-GCST90018861	5	154175369	0.1635	489727	0.122	Hypertrophic cardiomyopathy	Hypertrophic cardiomyopathy	Hypertrophic cardiomyopathy || ||	TRUE	igd	NA	NA	NA	NA	NA	NA	NA	154175369	3.69233e-31	0.0356066	21413	5	eqtl-a-ENSG00000170271	FAXDC2	TRUE	reported	textfile	2	1	TRUE
rs35033748	C	T	C	T	0.282132	-0.0536	0.215702	0.236595	FALSE	FALSE	FALSE	ebi-a-GCST90018861	17	27179590	0.0552	489727	0.3313	Hypertrophic cardiomyopathy	Hypertrophic cardiomyopathy	Hypertrophic cardiomyopathy || ||	TRUE	igd	NA	NA	NA	NA	NA	NA	NA	27179590	5.93608e-87	0.0142741	22249	17	eqtl-a-ENSG00000170271	FAXDC2	TRUE	reported	textfile	2	1	TRUE
rs3811444	T	C	T	C	-0.103822	-0.1316	0.337611	0.296563	FALSE	FALSE	FALSE	ebi-a-GCST90018861	1	248039451	0.0542	489727	0.01513	Hypertrophic cardiomyopathy	Hypertrophic cardiomyopathy	Hypertrophic cardiomyopathy || ||	TRUE	igd	NA	NA	NA	NA	NA	NA	NA	248039451	1.34865e-16	0.0125554	26609	1	eqtl-a-ENSG00000170271	FAXDC2	TRUE	reported	textfile	2	1	TRUE
rs55767292	T	C	T	C	-0.332461	-0.1228	0.0278241	0.0354958	FALSE	FALSE	FALSE	ebi-a-GCST90018861	5	154134418	0.1623	489727	0.4493	Hypertrophic cardiomyopathy	Hypertrophic cardiomyopathy	Hypertrophic cardiomyopathy || ||	TRUE	igd	NA	NA	NA	NA	NA	NA	NA	154134418	3.11889e-20	0.0360794	22211	5	eqtl-a-ENSG00000170271	FAXDC2	TRUE	reported	textfile	2	1	TRUE
rs605066	T	C	T	C	0.0835252	-0.0013	0.568924	0.483944	FALSE	FALSE	FALSE	ebi-a-GCST90018861	6	139829666	0.0505	489727	0.98	Hypertrophic cardiomyopathy	Hypertrophic cardiomyopathy	Hypertrophic cardiomyopathy || ||	TRUE	igd	NA	NA	NA	NA	NA	NA	NA	139829666	3.3597e-12	0.0119976	26494	6	eqtl-a-ENSG00000170271	FAXDC2	TRUE	reported	textfile	2	1	TRUE
rs6084653	G	C	G	C	0.104337	-0.1159	0.36636	0.400527	FALSE	TRUE	FALSE	ebi-a-GCST90018861	20	4157072	0.0646	489727	0.0725504	Hypertrophic cardiomyopathy	Hypertrophic cardiomyopathy	Hypertrophic cardiomyopathy || ||	TRUE	igd	NA	NA	NA	NA	NA	NA	NA	4157072	2.50496e-17	0.0123217	26494	20	eqtl-a-ENSG00000170271	FAXDC2	TRUE	reported	textfile	2	1	TRUE
rs6459467	A	G	A	G	-0.0668727	-0.0484	0.440396	0.535547	FALSE	FALSE	FALSE	ebi-a-GCST90018861	6	16288192	0.0548	489727	0.3766	Hypertrophic cardiomyopathy	Hypertrophic cardiomyopathy	Hypertrophic cardiomyopathy || ||	TRUE	igd	NA	NA	NA	NA	NA	NA	NA	16288192	2.34779e-08	0.0119758	26609	6	eqtl-a-ENSG00000170271	FAXDC2	TRUE	reported	textfile	2	1	TRUE
rs6592965	A	G	A	G	-0.161725	0.1078	0.449532	0.38981	FALSE	FALSE	FALSE	ebi-a-GCST90018861	7	50427982	0.0508	489727	0.0339797	Hypertrophic cardiomyopathy	Hypertrophic cardiomyopathy	Hypertrophic cardiomyopathy || ||	TRUE	igd	NA	NA	NA	NA	NA	NA	NA	50427982	3.71963e-42	0.0118869	26609	7	eqtl-a-ENSG00000170271	FAXDC2	TRUE	reported	textfile	2	1	TRUE
rs1004607	G	A	G	A	0.34014	0.0029	0.0177768	0.0172286	FALSE	FALSE	FALSE	ebi-a-GCST90018861	1	160324855	0.2948	489727	0.9922	Hypertrophic cardiomyopathy	Hypertrophic cardiomyopathy	Hypertrophic cardiomyopathy || ||	TRUE	igd	NA	NA	NA	NA	NA	NA	NA	160324855	3.81944e-14	0.0449504	20404	1	eqtl-a-ENSG00000143318	CASQ1	TRUE	reported	textfile	2	1	TRUE
rs10158799	T	C	T	C	0.56875	-0.0278	0.276138	0.282279	FALSE	FALSE	FALSE	ebi-a-GCST90018861	1	160135787	0.0553	489727	0.6152	Hypertrophic cardiomyopathy	Hypertrophic cardiomyopathy	Hypertrophic cardiomyopathy || ||	TRUE	igd	NA	NA	NA	NA	NA	NA	NA	160135787	1e-200	0.0124218	30077	1	eqtl-a-ENSG00000143318	CASQ1	TRUE	reported	textfile	2	1	TRUE
rs60329960	A	C	A	C	0.215948	0.0766	0.0366081	0.0416772	FALSE	FALSE	FALSE	ebi-a-GCST90018861	1	159938523	0.1555	489727	0.6222	Hypertrophic cardiomyopathy	Hypertrophic cardiomyopathy	Hypertrophic cardiomyopathy || ||	TRUE	igd	NA	NA	NA	NA	NA	NA	NA	159938523	8.79225e-12	0.0316402	30329	1	eqtl-a-ENSG00000143318	CASQ1	TRUE	reported	textfile	2	1	TRUE
rs61803840	G	A	G	A	-0.128022	-0.0259	0.220451	0.201872	FALSE	FALSE	FALSE	ebi-a-GCST90018861	1	160153980	0.0635	489727	0.6836	Hypertrophic cardiomyopathy	Hypertrophic cardiomyopathy	Hypertrophic cardiomyopathy || ||	TRUE	igd	NA	NA	NA	NA	NA	NA	NA	160153980	3.80803e-19	0.0143166	31142	1	eqtl-a-ENSG00000143318	CASQ1	TRUE	reported	textfile	2	1	TRUE
rs79862033	C	T	C	T	-0.213085	-0.2134	0.0259185	0.0200394	FALSE	FALSE	FALSE	ebi-a-GCST90018861	1	160056782	0.2328	489727	0.3595	Hypertrophic cardiomyopathy	Hypertrophic cardiomyopathy	Hypertrophic cardiomyopathy || ||	TRUE	igd	NA	NA	NA	NA	NA	NA	NA	160056782	1.23081e-08	0.0374148	26469	1	eqtl-a-ENSG00000143318	CASQ1	TRUE	reported	textfile	2	1	TRUE
rs1004607	G	A	G	A	0.30731	0.0029	0.0177768	0.0172286	FALSE	FALSE	FALSE	ebi-a-GCST90018861	1	160324855	0.2948	489727	0.9922	Hypertrophic cardiomyopathy	Hypertrophic cardiomyopathy	Hypertrophic cardiomyopathy || ||	TRUE	igd	NA	NA	NA	NA	NA	NA	NA	160324855	8.25848e-12	0.0449672	20404	1	eqtl-a-ENSG00000132681	ATP1A4	TRUE	reported	textfile	2	1	TRUE
rs10158799	T	C	T	C	0.496866	-0.0278	0.276138	0.282279	FALSE	FALSE	FALSE	ebi-a-GCST90018861	1	160135787	0.0553	489727	0.6152	Hypertrophic cardiomyopathy	Hypertrophic cardiomyopathy	Hypertrophic cardiomyopathy || ||	TRUE	igd	NA	NA	NA	NA	NA	NA	NA	160135787	1e-200	0.0126383	30077	1	eqtl-a-ENSG00000132681	ATP1A4	TRUE	reported	textfile	2	1	TRUE
rs112994245	A	G	A	G	-0.18601	0.2776	0.0643044	0.0467753	FALSE	FALSE	FALSE	ebi-a-GCST90018861	1	160148360	0.1386	489727	0.0452804	Hypertrophic cardiomyopathy	Hypertrophic cardiomyopathy	Hypertrophic cardiomyopathy || ||	TRUE	igd	NA	NA	NA	NA	NA	NA	NA	160148360	1.56387e-14	0.0242131	30742	1	eqtl-a-ENSG00000132681	ATP1A4	TRUE	reported	textfile	2	1	TRUE
rs10047462	T	G	T	G	0.0997048	-8e-04	0.87319	0.775726	FALSE	FALSE	FALSE	ebi-a-GCST90018861	11	116722041	0.0567	489727	0.9894	Hypertrophic cardiomyopathy	Hypertrophic cardiomyopathy	Hypertrophic cardiomyopathy || ||	TRUE	igd	NA	NA	NA	NA	NA	NA	NA	116722041	2.3969e-08	0.0178663	31185	11	eqtl-a-ENSG00000158715	SLC45A3	TRUE	reported	textfile	2	1	TRUE
rs11582805	T	C	T	C	-0.171096	-0.0369	0.447469	0.460619	FALSE	FALSE	FALSE	ebi-a-GCST90018861	1	205653056	0.0638	489727	0.5633	Hypertrophic cardiomyopathy	Hypertrophic cardiomyopathy	Hypertrophic cardiomyopathy || ||	TRUE	igd	NA	NA	NA	NA	NA	NA	NA	205653056	5.27959e-47	0.0118828	31231	1	eqtl-a-ENSG00000158715	SLC45A3	TRUE	reported	textfile	2	1	TRUE
rs1205896	A	G	A	G	0.0652704	0.0341	0.490248	0.541695	FALSE	FALSE	FALSE	ebi-a-GCST90018861	6	22341469	0.0485	489727	0.4812	Hypertrophic cardiomyopathy	Hypertrophic cardiomyopathy	Hypertrophic cardiomyopathy || ||	TRUE	igd	NA	NA	NA	NA	NA	NA	NA	22341469	4.06509e-08	0.0118931	31684	6	eqtl-a-ENSG00000158715	SLC45A3	TRUE	reported	textfile	2	1	TRUE
rs4328821	G	A	G	A	-0.193503	-0.0277	0.118714	0.165449	FALSE	FALSE	FALSE	ebi-a-GCST90018861	3	128316435	0.0623	489727	0.6566	Hypertrophic cardiomyopathy	Hypertrophic cardiomyopathy	Hypertrophic cardiomyopathy || ||	TRUE	igd	NA	NA	NA	NA	NA	NA	NA	128316435	4.6849e-26	0.0183285	31185	3	eqtl-a-ENSG00000158715	SLC45A3	TRUE	reported	textfile	2	1	TRUE
rs4982731	T	C	T	C	0.119206	-0.0061	0.721775	0.759891	FALSE	FALSE	FALSE	ebi-a-GCST90018861	14	23585333	0.0581	489727	0.9162	Hypertrophic cardiomyopathy	Hypertrophic cardiomyopathy	Hypertrophic cardiomyopathy || ||	TRUE	igd	NA	NA	NA	NA	NA	NA	NA	23585333	2.23254e-19	0.0132435	31683	14	eqtl-a-ENSG00000158715	SLC45A3	TRUE	reported	textfile	2	1	TRUE
rs78744187	T	C	T	C	-0.230189	-0.067	0.0806295	0.078326	FALSE	FALSE	FALSE	ebi-a-GCST90018861	19	33754548	0.0911	489727	0.4618	Hypertrophic cardiomyopathy	Hypertrophic cardiomyopathy	Hypertrophic cardiomyopathy || ||	TRUE	igd	NA	NA	NA	NA	NA	NA	NA	33754548	4.02717e-26	0.0217741	23660	19	eqtl-a-ENSG00000158715	SLC45A3	TRUE	reported	textfile	2	1	TRUE
rs10048729	A	G	A	G	0.155245	0.0134	0.0952102	0.0875312	FALSE	FALSE	FALSE	ebi-a-GCST90018861	2	69320563	0.1238	489727	0.9138	Hypertrophic cardiomyopathy	Hypertrophic cardiomyopathy	Hypertrophic cardiomyopathy || ||	TRUE	igd	NA	NA	NA	NA	NA	NA	NA	69320563	1.69863e-14	0.020236	31355	2	eqtl-a-ENSG00000198380	GFPT1	TRUE	reported	textfile	2	1	TRUE
rs142495061	C	T	C	T	-0.418392	-0.179	0.0212302	0.0193988	FALSE	FALSE	FALSE	ebi-a-GCST90018861	2	69783133	0.2596	489727	0.490399	Hypertrophic cardiomyopathy	Hypertrophic cardiomyopathy	Hypertrophic cardiomyopathy || ||	TRUE	igd	NA	NA	NA	NA	NA	NA	NA	69783133	2.68225e-24	0.0411378	22760	2	eqtl-a-ENSG00000198380	GFPT1	TRUE	reported	textfile	2	1	TRUE
rs6546544	C	T	C	T	-0.335016	0.0268	0.138919	0.214495	FALSE	FALSE	FALSE	ebi-a-GCST90018861	2	69949316	0.0549	489727	0.625	Hypertrophic cardiomyopathy	Hypertrophic cardiomyopathy	Hypertrophic cardiomyopathy || ||	TRUE	igd	NA	NA	NA	NA	NA	NA	NA	69949316	1.07944e-86	0.0169758	31470	2	eqtl-a-ENSG00000198380	GFPT1	TRUE	reported	textfile	2	1	TRUE
rs78297408	A	G	A	G	0.41994	-0.0999	0.0319748	0.0372727	FALSE	FALSE	FALSE	ebi-a-GCST90018861	2	69874221	0.1857	489727	0.5904	Hypertrophic cardiomyopathy	Hypertrophic cardiomyopathy	Hypertrophic cardiomyopathy || ||	TRUE	igd	NA	NA	NA	NA	NA	NA	NA	69874221	9.40806e-36	0.0336445	30256	2	eqtl-a-ENSG00000198380	GFPT1	TRUE	reported	textfile	2	1	TRUE
rs80224464	C	A	C	A	-0.258327	0.0608	0.0197688	0.0203889	FALSE	FALSE	FALSE	ebi-a-GCST90018861	2	69644043	0.2036	489727	0.7652	Hypertrophic cardiomyopathy	Hypertrophic cardiomyopathy	Hypertrophic cardiomyopathy || ||	TRUE	igd	NA	NA	NA	NA	NA	NA	NA	69644043	1.45031e-09	0.0427	23412	2	eqtl-a-ENSG00000198380	GFPT1	TRUE	reported	textfile	2	1	TRUE
rs10052016	G	A	G	A	0.136201	0.0207	0.250255	0.218835	FALSE	FALSE	FALSE	ebi-a-GCST90018861	5	1428111	0.063	489727	0.7424	Hypertrophic cardiomyopathy	Hypertrophic cardiomyopathy	Hypertrophic cardiomyopathy || ||	TRUE	igd	NA	NA	NA	NA	NA	NA	NA	1428111	2.59358e-23	0.0136924	31184	5	eqtl-a-ENSG00000153395	LPCAT1	TRUE	reported	textfile	2	1	TRUE
rs149110519	T	C	T	C	0.191897	0.0732	0.0526158	0.0333006	FALSE	FALSE	FALSE	ebi-a-GCST90018861	6	144385777	0.1906	489727	0.7009	Hypertrophic cardiomyopathy	Hypertrophic cardiomyopathy	Hypertrophic cardiomyopathy || ||	TRUE	igd	NA	NA	NA	NA	NA	NA	NA	144385777	5.52205e-13	0.0266088	25735	6	eqtl-a-ENSG00000153395	LPCAT1	TRUE	reported	textfile	2	1	TRUE
rs10052080	G	A	G	A	-0.199113	-0.108	0.136157	0.219453	FALSE	FALSE	FALSE	ebi-a-GCST90018861	5	150228833	0.0585	489727	0.0650504	Hypertrophic cardiomyopathy	Hypertrophic cardiomyopathy	Hypertrophic cardiomyopathy || ||	TRUE	igd	NA	NA	NA	NA	NA	NA	NA	150228833	9.60064e-31	0.0172732	31684	5	eqtl-a-ENSG00000145908	ZNF300	TRUE	reported	textfile	2	1	TRUE
rs1578862	C	T	C	T	0.0917039	-0.0219	0.362556	0.278158	FALSE	FALSE	FALSE	ebi-a-GCST90018861	1	247427617	0.0626	489727	0.726001	Hypertrophic cardiomyopathy	Hypertrophic cardiomyopathy	Hypertrophic cardiomyopathy || ||	TRUE	igd	NA	NA	NA	NA	NA	NA	NA	247427617	1.15718e-13	0.0123563	31684	1	eqtl-a-ENSG00000145908	ZNF300	TRUE	reported	textfile	2	1	TRUE
rs2377585	G	T	G	T	-0.0905515	0.1296	0.236697	0.260801	FALSE	FALSE	FALSE	ebi-a-GCST90018861	12	8932201	0.0748	489727	0.0830998	Hypertrophic cardiomyopathy	Hypertrophic cardiomyopathy	Hypertrophic cardiomyopathy || ||	TRUE	igd	NA	NA	NA	NA	NA	NA	NA	8932201	9.3821e-11	0.0139816	31569	12	eqtl-a-ENSG00000145908	ZNF300	TRUE	reported	textfile	2	1	TRUE
rs1005254	T	C	T	C	0.123601	-0.0669	0.724506	0.679574	FALSE	FALSE	FALSE	ebi-a-GCST90018861	19	57081942	0.0505	489727	0.1856	Hypertrophic cardiomyopathy	Hypertrophic cardiomyopathy	Hypertrophic cardiomyopathy || ||	TRUE	igd	NA	NA	NA	NA	NA	NA	NA	57081942	1.32251e-20	0.0132813	23506	19	eqtl-a-ENSG00000256060	TRAPPC2B	TRUE	reported	textfile	2	1	TRUE
rs12977863	C	T	C	T	-0.158198	0.0317	0.257398	0.253378	FALSE	FALSE	FALSE	ebi-a-GCST90018861	19	58702050	0.0763	489727	0.6783	Hypertrophic cardiomyopathy	Hypertrophic cardiomyopathy	Hypertrophic cardiomyopathy || ||	TRUE	igd	NA	NA	NA	NA	NA	NA	NA	58702050	1.67071e-31	0.013548	23513	19	eqtl-a-ENSG00000256060	TRAPPC2B	TRUE	reported	textfile	2	1	TRUE
rs13062095	C	T	C	T	0.391247	0.0673	0.350092	0.303625	FALSE	FALSE	FALSE	ebi-a-GCST90018861	3	101267385	0.0538	489727	0.2113	Hypertrophic cardiomyopathy	Hypertrophic cardiomyopathy	Hypertrophic cardiomyopathy || ||	TRUE	igd	NA	NA	NA	NA	NA	NA	NA	101267385	1e-200	0.0120351	23513	3	eqtl-a-ENSG00000256060	TRAPPC2B	TRUE	reported	textfile	2	1	TRUE
rs74851517	A	G	A	G	-0.114097	-0.0953	0.0949772	0.0834056	FALSE	FALSE	FALSE	ebi-a-GCST90018861	19	57766301	0.0952	489727	0.3167	Hypertrophic cardiomyopathy	Hypertrophic cardiomyopathy	Hypertrophic cardiomyopathy || ||	TRUE	igd	NA	NA	NA	NA	NA	NA	NA	57766301	1.83582e-08	0.0202777	23299	19	eqtl-a-ENSG00000256060	TRAPPC2B	TRUE	reported	textfile	2	1	TRUE
rs862704	T	C	T	C	-0.526502	-0.1453	0.168734	0.180612	FALSE	FALSE	FALSE	ebi-a-GCST90018861	19	57865149	0.0611	489727	0.01739	Hypertrophic cardiomyopathy	Hypertrophic cardiomyopathy	Hypertrophic cardiomyopathy || ||	TRUE	igd	NA	NA	NA	NA	NA	NA	NA	57865149	1e-200	0.0152614	23623	19	eqtl-a-ENSG00000256060	TRAPPC2B	TRUE	reported	textfile	2	1	TRUE
rs10053714	C	T	C	T	-0.221598	-0.0415	0.0563323	0.133113	FALSE	FALSE	FALSE	ebi-a-GCST90018861	5	180021099	0.0695	489727	0.5505	Hypertrophic cardiomyopathy	Hypertrophic cardiomyopathy	Hypertrophic cardiomyopathy || ||	TRUE	igd	NA	NA	NA	NA	NA	NA	NA	180021099	7.49894e-18	0.0257466	27752	5	eqtl-a-ENSG00000161055	SCGB3A1	TRUE	reported	textfile	2	1	TRUE
rs11744920	C	T	C	T	0.408408	8e-04	0.291219	0.246677	FALSE	FALSE	FALSE	ebi-a-GCST90018861	5	179879382	0.0611	489727	0.9894	Hypertrophic cardiomyopathy	Hypertrophic cardiomyopathy	Hypertrophic cardiomyopathy || ||	TRUE	igd	NA	NA	NA	NA	NA	NA	NA	179879382	1e-200	0.0126412	27637	5	eqtl-a-ENSG00000161055	SCGB3A1	TRUE	reported	textfile	2	1	TRUE
rs11960332	A	G	A	G	-0.188419	0.0364	0.147715	0.22692	FALSE	FALSE	FALSE	ebi-a-GCST90018861	5	180071276	0.0592	489727	0.5392	Hypertrophic cardiomyopathy	Hypertrophic cardiomyopathy	Hypertrophic cardiomyopathy || ||	TRUE	igd	NA	NA	NA	NA	NA	NA	NA	180071276	1.58489e-29	0.016699	26572	5	eqtl-a-ENSG00000161055	SCGB3A1	TRUE	reported	textfile	2	1	TRUE
rs141094656	C	T	C	T	0.272977	-0.219	0.0195137	0.0185789	FALSE	FALSE	FALSE	ebi-a-GCST90018861	1	92753336	0.2083	489727	0.293	Hypertrophic cardiomyopathy	Hypertrophic cardiomyopathy	Hypertrophic cardiomyopathy || ||	TRUE	igd	NA	NA	NA	NA	NA	NA	NA	92753336	2.11159e-10	0.0429669	21131	1	eqtl-a-ENSG00000161055	SCGB3A1	TRUE	reported	textfile	2	1	TRUE
rs6863987	T	C	T	C	0.302004	-0.0621	0.672248	0.606802	FALSE	FALSE	FALSE	ebi-a-GCST90018861	5	179893257	0.0496	489727	0.2107	Hypertrophic cardiomyopathy	Hypertrophic cardiomyopathy	Hypertrophic cardiomyopathy || ||	TRUE	igd	NA	NA	NA	NA	NA	NA	NA	179893257	1.47911e-130	0.0124222	30856	5	eqtl-a-ENSG00000161055	SCGB3A1	TRUE	reported	textfile	2	1	TRUE
rs7708253	A	G	A	G	-0.1013	-0.0173	0.116067	0.121675	FALSE	FALSE	FALSE	ebi-a-GCST90018861	5	180195525	0.076	489727	0.8199	Hypertrophic cardiomyopathy	Hypertrophic cardiomyopathy	Hypertrophic cardiomyopathy || ||	TRUE	igd	NA	NA	NA	NA	NA	NA	NA	180195525	4.83159e-08	0.0185619	30730	5	eqtl-a-ENSG00000161055	SCGB3A1	TRUE	reported	textfile	2	1	TRUE
rs1005511	T	C	T	C	0.377436	-0.0079	0.342196	0.429676	FALSE	FALSE	FALSE	ebi-a-GCST90018861	11	57366656	0.053	489727	0.8822	Hypertrophic cardiomyopathy	Hypertrophic cardiomyopathy	Hypertrophic cardiomyopathy || ||	TRUE	igd	NA	NA	NA	NA	NA	NA	NA	57366656	1e-200	0.0121357	31684	11	eqtl-a-ENSG00000156603	MED19	TRUE	reported	textfile	2	1	TRUE
rs117152425	A	G	A	G	-0.203131	0.1072	0.042466	0.0632929	FALSE	FALSE	FALSE	ebi-a-GCST90018861	11	56995534	0.1133	489727	0.344	Hypertrophic cardiomyopathy	Hypertrophic cardiomyopathy	Hypertrophic cardiomyopathy || ||	TRUE	igd	NA	NA	NA	NA	NA	NA	NA	56995534	5.4325e-12	0.0294657	29836	11	eqtl-a-ENSG00000156603	MED19	TRUE	reported	textfile	2	1	TRUE
rs118148581	T	C	T	C	0.481197	-0.0399	0.0240202	0.0198517	FALSE	FALSE	FALSE	ebi-a-GCST90018861	11	58173568	0.1664	489727	0.8106	Hypertrophic cardiomyopathy	Hypertrophic cardiomyopathy	Hypertrophic cardiomyopathy || ||	TRUE	igd	NA	NA	NA	NA	NA	NA	NA	58173568	1.45579e-35	0.0386603	18522	11	eqtl-a-ENSG00000156603	MED19	TRUE	reported	textfile	2	1	TRUE
rs142125029	A	C	A	C	-0.462755	0.1718	0.0360827	0.0299335	FALSE	FALSE	FALSE	ebi-a-GCST90018861	11	58220075	0.1684	489727	0.3077	Hypertrophic cardiomyopathy	Hypertrophic cardiomyopathy	Hypertrophic cardiomyopathy || ||	TRUE	igd	NA	NA	NA	NA	NA	NA	NA	58220075	2.4395e-48	0.031675	26886	11	eqtl-a-ENSG00000156603	MED19	TRUE	reported	textfile	2	1	TRUE
rs56088923	G	T	G	T	0.639546	6e-04	0.0515327	0.0552583	FALSE	FALSE	FALSE	ebi-a-GCST90018861	11	57472185	0.1382	489727	0.9966	Hypertrophic cardiomyopathy	Hypertrophic cardiomyopathy	Hypertrophic cardiomyopathy || ||	TRUE	igd	NA	NA	NA	NA	NA	NA	NA	57472185	7.32825e-130	0.0263774	29836	11	eqtl-a-ENSG00000156603	MED19	TRUE	reported	textfile	2	1	TRUE
rs56274648	A	G	A	G	0.290253	0.1105	0.0186216	0.0247062	FALSE	FALSE	FALSE	ebi-a-GCST90018861	11	57033002	0.2617	489727	0.672901	Hypertrophic cardiomyopathy	Hypertrophic cardiomyopathy	Hypertrophic cardiomyopathy || ||	TRUE	igd	NA	NA	NA	NA	NA	NA	NA	57033002	4.0346e-11	0.0439591	13882	11	eqtl-a-ENSG00000156603	MED19	TRUE	reported	textfile	2	1	TRUE
rs61905279	C	T	C	T	-0.348727	-0.1824	0.036509	0.0339919	FALSE	FALSE	FALSE	ebi-a-GCST90018861	11	57744491	0.1618	489727	0.2597	Hypertrophic cardiomyopathy	Hypertrophic cardiomyopathy	Hypertrophic cardiomyopathy || ||	TRUE	igd	NA	NA	NA	NA	NA	NA	NA	57744491	2.54507e-28	0.0315977	29836	11	eqtl-a-ENSG00000156603	MED19	TRUE	reported	textfile	2	1	TRUE
rs75481003	G	A	G	A	-0.314379	0.1609	0.0150035	0.00907884	FALSE	FALSE	FALSE	ebi-a-GCST90018861	11	57650140	0.2885	489727	0.577	Hypertrophic cardiomyopathy	Hypertrophic cardiomyopathy	Hypertrophic cardiomyopathy || ||	TRUE	igd	NA	NA	NA	NA	NA	NA	NA	57650140	1.26929e-10	0.0488873	4299	11	eqtl-a-ENSG00000156603	MED19	TRUE	reported	textfile	2	1	TRUE
rs1005573	T	C	T	C	-0.266179	-0.0791	0.686569	0.604426	FALSE	FALSE	FALSE	ebi-a-GCST90018861	21	34398716	0.0496	489727	0.1109	Hypertrophic cardiomyopathy	Hypertrophic cardiomyopathy	Hypertrophic cardiomyopathy || ||	TRUE	igd	NA	NA	NA	NA	NA	NA	NA	34398716	1.49934e-98	0.012633	31457	21	eqtl-a-ENSG00000184221	OLIG1	TRUE	reported	textfile	2	1	TRUE
rs1013059	T	C	T	C	0.212739	0.0196	0.565204	0.5719	FALSE	FALSE	FALSE	ebi-a-GCST90018861	21	34510880	0.0487	489727	0.687999	Hypertrophic cardiomyopathy	Hypertrophic cardiomyopathy	Hypertrophic cardiomyopathy || ||	TRUE	igd	NA	NA	NA	NA	NA	NA	NA	34510880	8.26228e-72	0.0118717	31470	21	eqtl-a-ENSG00000184221	OLIG1	TRUE	reported	textfile	2	1	TRUE
rs111313469	A	G	A	G	-0.127427	-0.0869	0.16941	0.17037	FALSE	FALSE	FALSE	ebi-a-GCST90018861	21	34517065	0.0823	489727	0.2912	Hypertrophic cardiomyopathy	Hypertrophic cardiomyopathy	Hypertrophic cardiomyopathy || ||	TRUE	igd	NA	NA	NA	NA	NA	NA	NA	34517065	8.29278e-16	0.0158302	31468	21	eqtl-a-ENSG00000184221	OLIG1	TRUE	reported	textfile	2	1	TRUE
rs141094656	C	T	C	T	0.295565	-0.219	0.0195137	0.0185789	FALSE	FALSE	FALSE	ebi-a-GCST90018861	1	92753336	0.2083	489727	0.293	Hypertrophic cardiomyopathy	Hypertrophic cardiomyopathy	Hypertrophic cardiomyopathy || ||	TRUE	igd	NA	NA	NA	NA	NA	NA	NA	92753336	5.96074e-12	0.0429563	21629	1	eqtl-a-ENSG00000184221	OLIG1	TRUE	reported	textfile	2	1	TRUE
rs2293889	G	T	G	T	-0.0993063	-0.0339	0.600603	0.638026	FALSE	FALSE	FALSE	ebi-a-GCST90018861	8	116599199	0.0523	489727	0.516901	Hypertrophic cardiomyopathy	Hypertrophic cardiomyopathy	Hypertrophic cardiomyopathy || ||	TRUE	igd	NA	NA	NA	NA	NA	NA	NA	116599199	2.58643e-16	0.0121232	30578	8	eqtl-a-ENSG00000184221	OLIG1	TRUE	reported	textfile	2	1	TRUE
rs2833994	G	A	G	A	-0.165642	-0.0249	0.563158	0.541744	FALSE	FALSE	FALSE	ebi-a-GCST90018861	21	34266735	0.0478	489727	0.601999	Hypertrophic cardiomyopathy	Hypertrophic cardiomyopathy	Hypertrophic cardiomyopathy || ||	TRUE	igd	NA	NA	NA	NA	NA	NA	NA	34266735	6.51328e-44	0.0119183	31465	21	eqtl-a-ENSG00000184221	OLIG1	TRUE	reported	textfile	2	1	TRUE
rs56330463	C	T	C	T	0.0737155	0.0334	0.582097	0.6466	FALSE	FALSE	FALSE	ebi-a-GCST90018861	5	148200011	0.055	489727	0.544	Hypertrophic cardiomyopathy	Hypertrophic cardiomyopathy	Hypertrophic cardiomyopathy || ||	TRUE	igd	NA	NA	NA	NA	NA	NA	NA	148200011	9.54729e-10	0.0120513	31470	5	eqtl-a-ENSG00000184221	OLIG1	TRUE	reported	textfile	2	1	TRUE
rs62216115	A	G	A	G	0.459128	0.0108	0.184596	0.168266	FALSE	FALSE	FALSE	ebi-a-GCST90018861	21	34402457	0.0669	489727	0.8713	Hypertrophic cardiomyopathy	Hypertrophic cardiomyopathy	Hypertrophic cardiomyopathy || ||	TRUE	igd	NA	NA	NA	NA	NA	NA	NA	34402457	1e-200	0.014846	29978	21	eqtl-a-ENSG00000184221	OLIG1	TRUE	reported	textfile	2	1	TRUE
rs10055872	C	A	C	A	0.0688525	-0.0156	0.507723	0.512329	FALSE	FALSE	FALSE	ebi-a-GCST90018861	5	6310014	0.0478	489727	0.7446	Hypertrophic cardiomyopathy	Hypertrophic cardiomyopathy	Hypertrophic cardiomyopathy || ||	TRUE	igd	NA	NA	NA	NA	NA	NA	NA	6310014	7.02182e-09	0.0118908	24865	5	eqtl-a-ENSG00000250490	LINC02145	TRUE	reported	textfile	2	1	TRUE
rs16877282	A	G	A	G	-0.313785	-0.0666	0.0853311	0.102898	FALSE	FALSE	FALSE	ebi-a-GCST90018861	5	6415844	0.0751	489727	0.3754	Hypertrophic cardiomyopathy	Hypertrophic cardiomyopathy	Hypertrophic cardiomyopathy || ||	TRUE	igd	NA	NA	NA	NA	NA	NA	NA	6415844	7.6542e-50	0.0211395	24536	5	eqtl-a-ENSG00000250490	LINC02145	TRUE	reported	textfile	2	1	TRUE
rs4701724	C	T	C	T	-0.399744	-0.0012	0.491619	0.562832	FALSE	FALSE	FALSE	ebi-a-GCST90018861	5	6365689	0.0515	489727	0.9809	Hypertrophic cardiomyopathy	Hypertrophic cardiomyopathy	Hypertrophic cardiomyopathy || ||	TRUE	igd	NA	NA	NA	NA	NA	NA	NA	6365689	1e-200	0.0114198	24865	5	eqtl-a-ENSG00000250490	LINC02145	TRUE	reported	textfile	2	1	TRUE
rs10056001	G	T	G	T	-0.406272	0.0095	0.322139	0.317891	FALSE	FALSE	FALSE	ebi-a-GCST90018861	5	36685798	0.0514	489727	0.8539	Hypertrophic cardiomyopathy	Hypertrophic cardiomyopathy	Hypertrophic cardiomyopathy || ||	TRUE	igd	NA	NA	NA	NA	NA	NA	NA	36685798	1e-200	0.0122689	5495	5	eqtl-a-ENSG00000250155	SLC1A3-AS1	TRUE	reported	textfile	2	1	TRUE
rs115579245	A	C	A	C	-0.220935	-0.2117	0.0418132	0.0289699	FALSE	FALSE	FALSE	ebi-a-GCST90018861	5	36732366	0.1557	489727	0.174	Hypertrophic cardiomyopathy	Hypertrophic cardiomyopathy	Hypertrophic cardiomyopathy || ||	TRUE	igd	NA	NA	NA	NA	NA	NA	NA	36732366	9.69393e-14	0.0296764	5501	5	eqtl-a-ENSG00000250155	SLC1A3-AS1	TRUE	reported	textfile	2	1	TRUE
rs4869501	C	T	C	T	-0.262297	0.0445	0.209052	0.176066	FALSE	FALSE	FALSE	ebi-a-GCST90018861	5	37397175	0.0697	489727	0.522801	Hypertrophic cardiomyopathy	Hypertrophic cardiomyopathy	Hypertrophic cardiomyopathy || ||	TRUE	igd	NA	NA	NA	NA	NA	NA	NA	37397175	1.91602e-73	0.0144693	5498	5	eqtl-a-ENSG00000250155	SLC1A3-AS1	TRUE	reported	textfile	2	1	TRUE
rs75783542	T	C	T	C	-0.216669	-0.0166	0.0839802	0.0774017	FALSE	FALSE	FALSE	ebi-a-GCST90018861	5	36660560	0.0967	489727	0.8636	Hypertrophic cardiomyopathy	Hypertrophic cardiomyopathy	Hypertrophic cardiomyopathy || ||	TRUE	igd	NA	NA	NA	NA	NA	NA	NA	36660560	3.91111e-24	0.0213811	5502	5	eqtl-a-ENSG00000250155	SLC1A3-AS1	TRUE	reported	textfile	2	1	TRUE
rs10056271	A	C	A	C	0.624761	0.0278	0.0856798	0.101633	FALSE	FALSE	FALSE	ebi-a-GCST90018861	5	101553800	0.0761	489727	0.7146	Hypertrophic cardiomyopathy	Hypertrophic cardiomyopathy	Hypertrophic cardiomyopathy || ||	TRUE	igd	NA	NA	NA	NA	NA	NA	NA	101553800	1e-200	0.0206041	31355	5	eqtl-a-ENSG00000145730	PAM	TRUE	reported	textfile	2	1	TRUE
rs116018409	T	C	T	C	-0.570037	-0.0615	0.0274243	0.0260487	FALSE	FALSE	FALSE	ebi-a-GCST90018861	5	101980833	0.2611	489727	0.8139	Hypertrophic cardiomyopathy	Hypertrophic cardiomyopathy	Hypertrophic cardiomyopathy || ||	TRUE	igd	NA	NA	NA	NA	NA	NA	NA	101980833	4.3132e-56	0.0361258	26867	5	eqtl-a-ENSG00000145730	PAM	TRUE	reported	textfile	2	1	TRUE
rs118085962	A	C	A	C	-0.479088	-0.1695	0.0318447	0.0370379	FALSE	FALSE	FALSE	ebi-a-GCST90018861	5	102111678	0.1182	489727	0.1516	Hypertrophic cardiomyopathy	Hypertrophic cardiomyopathy	Hypertrophic cardiomyopathy || ||	TRUE	igd	NA	NA	NA	NA	NA	NA	NA	102111678	5.55648e-46	0.0336557	28193	5	eqtl-a-ENSG00000145730	PAM	TRUE	reported	textfile	2	1	TRUE
rs2033562	C	G	C	G	0.0676369	0.0425	0.623179	0.597553	FALSE	TRUE	FALSE	ebi-a-GCST90018861	8	103547739	0.0484	489727	0.3803	Hypertrophic cardiomyopathy	Hypertrophic cardiomyopathy	Hypertrophic cardiomyopathy || ||	TRUE	igd	NA	NA	NA	NA	NA	NA	NA	103547739	3.52769e-08	0.0122688	31355	8	eqtl-a-ENSG00000145730	PAM	TRUE	reported	textfile	2	1	TRUE
rs387569	C	T	C	T	-0.352715	0.0495	0.554642	0.581556	FALSE	FALSE	FALSE	ebi-a-GCST90018861	5	102695626	0.0507	489727	0.329	Hypertrophic cardiomyopathy	Hypertrophic cardiomyopathy	Hypertrophic cardiomyopathy || ||	TRUE	igd	NA	NA	NA	NA	NA	NA	NA	102695626	1e-200	0.0116014	31141	5	eqtl-a-ENSG00000145730	PAM	TRUE	reported	textfile	2	1	TRUE
rs4455005	A	G	A	G	-0.0699627	-0.0158	0.618309	0.537242	FALSE	FALSE	FALSE	ebi-a-GCST90018861	17	1958536	0.0518	489727	0.760599	Hypertrophic cardiomyopathy	Hypertrophic cardiomyopathy	Hypertrophic cardiomyopathy || ||	TRUE	igd	NA	NA	NA	NA	NA	NA	NA	1958536	1.0829e-08	0.0122372	30941	17	eqtl-a-ENSG00000145730	PAM	TRUE	reported	textfile	2	1	TRUE
rs72777964	A	G	A	G	-0.425166	-0.0243	0.310516	0.279767	FALSE	FALSE	FALSE	ebi-a-GCST90018861	5	101613526	0.0552	489727	0.6593	Hypertrophic cardiomyopathy	Hypertrophic cardiomyopathy	Hypertrophic cardiomyopathy || ||	TRUE	igd	NA	NA	NA	NA	NA	NA	NA	101613526	1e-200	0.0123551	31354	5	eqtl-a-ENSG00000145730	PAM	TRUE	reported	textfile	2	1	TRUE
rs77526211	A	G	A	G	-0.164101	-0.179	0.0432109	0.038953	FALSE	FALSE	FALSE	ebi-a-GCST90018861	13	40974023	0.1449	489727	0.2168	Hypertrophic cardiomyopathy	Hypertrophic cardiomyopathy	Hypertrophic cardiomyopathy || ||	TRUE	igd	NA	NA	NA	NA	NA	NA	NA	40974023	1.9931e-08	0.0292385	29063	13	eqtl-a-ENSG00000145730	PAM	TRUE	reported	textfile	2	1	TRUE
rs10057917	C	T	C	T	0.204874	0.1147	0.0308391	0.0247616	FALSE	FALSE	FALSE	ebi-a-GCST90018861	5	150445646	0.1744	489727	0.5107	Hypertrophic cardiomyopathy	Hypertrophic cardiomyopathy	Hypertrophic cardiomyopathy || ||	TRUE	igd	NA	NA	NA	NA	NA	NA	NA	150445646	2.54718e-09	0.0343835	30948	5	eqtl-a-ENSG00000123643	SLC36A1	TRUE	reported	textfile	2	1	TRUE
rs147113546	G	A	G	A	0.188403	0.1668	0.0608379	0.083857	FALSE	FALSE	FALSE	ebi-a-GCST90018861	5	150583374	0.2108	489727	0.4287	Hypertrophic cardiomyopathy	Hypertrophic cardiomyopathy	Hypertrophic cardiomyopathy || ||	TRUE	igd	NA	NA	NA	NA	NA	NA	NA	150583374	3.40251e-14	0.0248487	26032	5	eqtl-a-ENSG00000123643	SLC36A1	TRUE	reported	textfile	2	1	TRUE
rs149007767	T	C	T	C	0.102858	0.1218	0.149708	0.163145	FALSE	FALSE	FALSE	ebi-a-GCST90018861	7	50370254	0.0675	489727	0.07142	Hypertrophic cardiomyopathy	Hypertrophic cardiomyopathy	Hypertrophic cardiomyopathy || ||	TRUE	igd	NA	NA	NA	NA	NA	NA	NA	50370254	6.64982e-10	0.0166591	29863	7	eqtl-a-ENSG00000123643	SLC36A1	TRUE	reported	textfile	2	1	TRUE
rs153469	A	T	A	T	0.0866414	-0.023	0.257693	0.301614	FALSE	TRUE	FALSE	ebi-a-GCST90018861	5	150599290	0.0514	489727	0.6546	Hypertrophic cardiomyopathy	Hypertrophic cardiomyopathy	Hypertrophic cardiomyopathy || ||	TRUE	igd	NA	NA	NA	NA	NA	NA	NA	150599290	1.82012e-10	0.0135887	28585	5	eqtl-a-ENSG00000123643	SLC36A1	TRUE	reported	textfile	2	1	TRUE
rs17729018	T	C	T	C	0.62636	-0.0667	0.096818	0.1238	FALSE	FALSE	FALSE	ebi-a-GCST90018861	5	150658613	0.0714	489727	0.35	Hypertrophic cardiomyopathy	Hypertrophic cardiomyopathy	Hypertrophic cardiomyopathy || ||	TRUE	igd	NA	NA	NA	NA	NA	NA	NA	150658613	1e-200	0.0194242	31354	5	eqtl-a-ENSG00000123643	SLC36A1	TRUE	reported	textfile	2	1	TRUE
rs1864934	C	G	C	G	0.543642	-0.0499	0.728793	0.779649	FALSE	TRUE	FALSE	ebi-a-GCST90018861	5	150888821	0.0638	489727	0.4342	Hypertrophic cardiomyopathy	Hypertrophic cardiomyopathy	Hypertrophic cardiomyopathy || ||	TRUE	igd	NA	NA	NA	NA	NA	NA	NA	150888821	1e-200	0.012581	30701	5	eqtl-a-ENSG00000123643	SLC36A1	TRUE	reported	textfile	2	1	TRUE
rs35979828	T	C	T	C	-0.226574	0.2693	0.0571059	0.0565354	FALSE	FALSE	FALSE	ebi-a-GCST90018861	12	54685880	0.1688	489727	0.1106	Hypertrophic cardiomyopathy	Hypertrophic cardiomyopathy	Hypertrophic cardiomyopathy || ||	TRUE	igd	NA	NA	NA	NA	NA	NA	NA	54685880	8.13205e-19	0.0255781	29622	12	eqtl-a-ENSG00000123643	SLC36A1	TRUE	reported	textfile	2	1	TRUE
rs57973391	C	T	C	T	0.199494	-0.0338	0.0772119	0.158147	FALSE	FALSE	FALSE	ebi-a-GCST90018861	5	150917796	0.067	489727	0.6138	Hypertrophic cardiomyopathy	Hypertrophic cardiomyopathy	Hypertrophic cardiomyopathy || ||	TRUE	igd	NA	NA	NA	NA	NA	NA	NA	150917796	2.90135e-19	0.0222339	20390	5	eqtl-a-ENSG00000123643	SLC36A1	TRUE	reported	textfile	2	1	TRUE
rs10058074	A	G	A	G	-0.0889319	0.0304	0.423926	0.320417	FALSE	FALSE	FALSE	ebi-a-GCST90018861	5	131686146	0.0655	489727	0.6428	Hypertrophic cardiomyopathy	Hypertrophic cardiomyopathy	Hypertrophic cardiomyopathy || ||	TRUE	igd	NA	NA	NA	NA	NA	NA	NA	131686146	1.37626e-13	0.0120204	31355	5	eqtl-a-ENSG00000130164	LDLR	TRUE	reported	textfile	2	1	TRUE
rs102275	C	T	C	T	0.171419	-0.0554	0.340095	0.375428	FALSE	FALSE	FALSE	ebi-a-GCST90018861	11	61557803	0.0488	489727	0.2562	Hypertrophic cardiomyopathy	Hypertrophic cardiomyopathy	Hypertrophic cardiomyopathy || ||	TRUE	igd	NA	NA	NA	NA	NA	NA	NA	61557803	6.24885e-43	0.0124802	31086	11	eqtl-a-ENSG00000130164	LDLR	TRUE	reported	textfile	2	1	TRUE
rs17784882	A	C	A	C	-0.105896	0.0406	0.384044	0.367519	FALSE	FALSE	FALSE	ebi-a-GCST90018861	3	47544003	0.0503	489727	0.4204	Hypertrophic cardiomyopathy	Hypertrophic cardiomyopathy	Hypertrophic cardiomyopathy || ||	TRUE	igd	NA	NA	NA	NA	NA	NA	NA	47544003	4.07099e-18	0.0122046	31470	3	eqtl-a-ENSG00000130164	LDLR	TRUE	reported	textfile	2	1	TRUE
rs2249742	T	C	T	C	0.0650857	-0.0046	0.470933	0.474649	FALSE	FALSE	FALSE	ebi-a-GCST90018861	6	31240721	0.0507	489727	0.9274	Hypertrophic cardiomyopathy	Hypertrophic cardiomyopathy	Hypertrophic cardiomyopathy || ||	TRUE	igd	NA	NA	NA	NA	NA	NA	NA	31240721	4.64997e-08	0.0119111	30388	6	eqtl-a-ENSG00000130164	LDLR	TRUE	reported	textfile	2	1	TRUE
rs3732378	A	G	A	G	-0.144178	-0.0369	0.165434	0.136564	FALSE	FALSE	FALSE	ebi-a-GCST90018861	3	39307162	0.0765	489727	0.6294	Hypertrophic cardiomyopathy	Hypertrophic cardiomyopathy	Hypertrophic cardiomyopathy || ||	TRUE	igd	NA	NA	NA	NA	NA	NA	NA	39307162	1.76116e-19	0.0159717	31086	3	eqtl-a-ENSG00000130164	LDLR	TRUE	reported	textfile	2	1	TRUE
rs7412	T	C	T	C	-0.164616	0.2362	0.0747994	0.0643431	FALSE	FALSE	FALSE	ebi-a-GCST90018861	19	45412079	0.1075	489727	0.0280899	Hypertrophic cardiomyopathy	Hypertrophic cardiomyopathy	Hypertrophic cardiomyopathy || ||	TRUE	igd	NA	NA	NA	NA	NA	NA	NA	45412079	3.10456e-13	0.022582	27790	19	eqtl-a-ENSG00000130164	LDLR	TRUE	reported	textfile	2	1	TRUE
rs8110515	G	T	G	T	0.136353	-0.0747	0.12534	0.0991338	FALSE	FALSE	FALSE	ebi-a-GCST90018861	19	11248426	0.092	489727	0.417	Hypertrophic cardiomyopathy	Hypertrophic cardiomyopathy	Hypertrophic cardiomyopathy || ||	TRUE	igd	NA	NA	NA	NA	NA	NA	NA	11248426	2.94307e-14	0.0179388	31349	19	eqtl-a-ENSG00000130164	LDLR	TRUE	reported	textfile	2	1	TRUE
rs964184	C	G	C	G	-0.0934685	0.0973	0.852011	0.825943	FALSE	TRUE	FALSE	ebi-a-GCST90018861	11	116648917	0.0607	489727	0.1092	Hypertrophic cardiomyopathy	Hypertrophic cardiomyopathy	Hypertrophic cardiomyopathy || ||	TRUE	igd	NA	NA	NA	NA	NA	NA	NA	116648917	2.37219e-08	0.0167428	31086	11	eqtl-a-ENSG00000130164	LDLR	TRUE	reported	textfile	2	1	TRUE
rs10058380	G	A	G	A	0.417698	-0.0823	0.0675628	0.0722783	FALSE	FALSE	FALSE	ebi-a-GCST90018861	5	148689959	0.0884	489727	0.3518	Hypertrophic cardiomyopathy	Hypertrophic cardiomyopathy	Hypertrophic cardiomyopathy || ||	TRUE	igd	NA	NA	NA	NA	NA	NA	NA	148689959	5.74381e-71	0.0234506	30518	5	eqtl-a-ENSG00000145882	PCYOX1L	TRUE	reported	textfile	2	1	TRUE
rs12520790	C	T	C	T	0.0959394	0.0372	0.171164	0.142284	FALSE	FALSE	FALSE	ebi-a-GCST90018861	5	149140863	0.0709	489727	0.5999	Hypertrophic cardiomyopathy	Hypertrophic cardiomyopathy	Hypertrophic cardiomyopathy || ||	TRUE	igd	NA	NA	NA	NA	NA	NA	NA	149140863	1.20631e-09	0.0157811	31684	5	eqtl-a-ENSG00000145882	PCYOX1L	TRUE	reported	textfile	2	1	TRUE
rs2400827	A	G	A	G	-0.160017	-0.0763	0.445889	0.48682	FALSE	FALSE	FALSE	ebi-a-GCST90018861	5	148655138	0.0481	489727	0.1129	Hypertrophic cardiomyopathy	Hypertrophic cardiomyopathy	Hypertrophic cardiomyopathy || ||	TRUE	igd	NA	NA	NA	NA	NA	NA	NA	148655138	3.10384e-41	0.0118978	31225	5	eqtl-a-ENSG00000145882	PCYOX1L	TRUE	reported	textfile	2	1	TRUE
rs71586133	A	C	A	C	-0.0848136	0.0597	0.190508	0.207156	FALSE	FALSE	FALSE	ebi-a-GCST90018861	5	149026436	0.0748	489727	0.4251	Hypertrophic cardiomyopathy	Hypertrophic cardiomyopathy	Hypertrophic cardiomyopathy || ||	TRUE	igd	NA	NA	NA	NA	NA	NA	NA	149026436	2.11402e-08	0.0151391	30192	5	eqtl-a-ENSG00000145882	PCYOX1L	TRUE	reported	textfile	2	1	TRUE
rs882560	T	A	T	A	-0.531074	0.1865	0.210858	0.191272	FALSE	TRUE	FALSE	ebi-a-GCST90018861	5	148707888	0.0868	489727	0.0315297	Hypertrophic cardiomyopathy	Hypertrophic cardiomyopathy	Hypertrophic cardiomyopathy || ||	TRUE	igd	NA	NA	NA	NA	NA	NA	NA	148707888	1e-200	0.0138889	31562	5	eqtl-a-ENSG00000145882	PCYOX1L	TRUE	reported	textfile	2	1	TRUE
rs10060529	G	A	G	A	-0.0736067	0.0045	0.492966	0.554099	FALSE	FALSE	FALSE	ebi-a-GCST90018861	5	132562755	0.0497	489727	0.9277	Hypertrophic cardiomyopathy	Hypertrophic cardiomyopathy	Hypertrophic cardiomyopathy || ||	TRUE	igd	NA	NA	NA	NA	NA	NA	NA	132562755	5.95566e-10	0.0118885	31233	5	eqtl-a-ENSG00000197375	SLC22A5	TRUE	reported	textfile	2	1	TRUE
rs115976537	A	G	A	G	0.464283	0.271	0.0213565	0.0305258	FALSE	FALSE	FALSE	ebi-a-GCST90018861	5	131931798	0.1853	489727	0.1436	Hypertrophic cardiomyopathy	Hypertrophic cardiomyopathy	Hypertrophic cardiomyopathy || ||	TRUE	igd	NA	NA	NA	NA	NA	NA	NA	131931798	9.47109e-30	0.0409829	23992	5	eqtl-a-ENSG00000197375	SLC22A5	TRUE	reported	textfile	2	1	TRUE
rs13355318	T	C	T	C	-0.238511	-0.0895	0.170715	0.176213	FALSE	FALSE	FALSE	ebi-a-GCST90018861	5	132447482	0.1529	489727	0.558	Hypertrophic cardiomyopathy	Hypertrophic cardiomyopathy	Hypertrophic cardiomyopathy || ||	TRUE	igd	NA	NA	NA	NA	NA	NA	NA	132447482	3.47216e-52	0.0156903	30149	5	eqtl-a-ENSG00000197375	SLC22A5	TRUE	reported	textfile	2	1	TRUE
rs2243211	A	C	A	C	0.234464	0.169	0.0743968	0.0592831	FALSE	FALSE	FALSE	ebi-a-GCST90018861	5	132001422	0.11	489727	0.1242	Hypertrophic cardiomyopathy	Hypertrophic cardiomyopathy	Hypertrophic cardiomyopathy || ||	TRUE	igd	NA	NA	NA	NA	NA	NA	NA	132001422	3.155e-25	0.0225946	31353	5	eqtl-a-ENSG00000197375	SLC22A5	TRUE	reported	textfile	2	1	TRUE
rs27873	C	T	C	T	0.462442	-0.0194	0.228134	0.307814	FALSE	FALSE	FALSE	ebi-a-GCST90018861	5	130731151	0.0504	489727	0.7004	Hypertrophic cardiomyopathy	Hypertrophic cardiomyopathy	Hypertrophic cardiomyopathy || ||	TRUE	igd	NA	NA	NA	NA	NA	NA	NA	130731151	1e-200	0.0136388	31566	5	eqtl-a-ENSG00000197375	SLC22A5	TRUE	reported	textfile	2	1	TRUE
rs39897	T	C	T	C	-0.432158	-0.0223	0.518734	0.507738	FALSE	FALSE	FALSE	ebi-a-GCST90018861	5	131436896	0.0486	489727	0.646501	Hypertrophic cardiomyopathy	Hypertrophic cardiomyopathy	Hypertrophic cardiomyopathy || ||	TRUE	igd	NA	NA	NA	NA	NA	NA	NA	131436896	1e-200	0.0113429	31684	5	eqtl-a-ENSG00000197375	SLC22A5	TRUE	reported	textfile	2	1	TRUE
rs10062286	C	G	C	G	0.0907519	0.0905	0.196939	0.195185	FALSE	TRUE	FALSE	ebi-a-GCST90018861	5	141574477	0.0604	489727	0.1342	Hypertrophic cardiomyopathy	Hypertrophic cardiomyopathy	Hypertrophic cardiomyopathy || ||	TRUE	igd	NA	NA	NA	NA	NA	NA	NA	141574477	1.2664e-09	0.0149465	31568	5	eqtl-a-ENSG00000113552	GNPDA1	TRUE	reported	textfile	2	1	TRUE
rs12189346	G	A	G	A	0.308526	-0.0541	0.179794	0.232681	FALSE	FALSE	FALSE	ebi-a-GCST90018861	5	141395140	0.0552	489727	0.3275	Hypertrophic cardiomyopathy	Hypertrophic cardiomyopathy	Hypertrophic cardiomyopathy || ||	TRUE	igd	NA	NA	NA	NA	NA	NA	NA	141395140	1.15107e-90	0.0152796	28588	5	eqtl-a-ENSG00000113552	GNPDA1	TRUE	reported	textfile	2	1	TRUE
rs3135388	G	A	G	A	0.0977759	0.0761	0.871811	0.893682	FALSE	FALSE	FALSE	ebi-a-GCST90018861	6	32413051	0.1059	489727	0.4722	Hypertrophic cardiomyopathy	Hypertrophic cardiomyopathy	Hypertrophic cardiomyopathy || ||	TRUE	igd	NA	NA	NA	NA	NA	NA	NA	32413051	3.84123e-08	0.0177846	26945	6	eqtl-a-ENSG00000113552	GNPDA1	TRUE	reported	textfile	2	1	TRUE
rs364287	C	G	C	G	0.177074	0.0034	0.775579	0.74034	FALSE	TRUE	FALSE	ebi-a-GCST90018861	5	141367807	0.0713	489727	0.9615	Hypertrophic cardiomyopathy	Hypertrophic cardiomyopathy	Hypertrophic cardiomyopathy || ||	TRUE	igd	NA	NA	NA	NA	NA	NA	NA	141367807	9.50167e-36	0.0141879	27310	5	eqtl-a-ENSG00000113552	GNPDA1	TRUE	reported	textfile	2	1	TRUE
rs10062839	T	C	T	C	0.360879	0.0415	0.782874	0.823222	FALSE	FALSE	FALSE	ebi-a-GCST90018861	5	60103452	0.0667	489727	0.5334	Hypertrophic cardiomyopathy	Hypertrophic cardiomyopathy	Hypertrophic cardiomyopathy || ||	TRUE	igd	NA	NA	NA	NA	NA	NA	NA	60103452	3.17687e-144	0.0141127	26609	5	eqtl-a-ENSG00000164181	ELOVL7	TRUE	reported	textfile	2	1	TRUE
rs11602954	A	G	A	G	0.12616	-0.0526	0.211758	0.244218	FALSE	FALSE	FALSE	ebi-a-GCST90018861	11	202856	0.0717	489727	0.4628	Hypertrophic cardiomyopathy	Hypertrophic cardiomyopathy	Hypertrophic cardiomyopathy || ||	TRUE	igd	NA	NA	NA	NA	NA	NA	NA	202856	3.84769e-18	0.0145291	26110	11	eqtl-a-ENSG00000164181	ELOVL7	TRUE	reported	textfile	2	1	TRUE
rs1354034	C	T	C	T	0.25132	-0.0087	0.618137	0.606785	FALSE	FALSE	FALSE	ebi-a-GCST90018861	3	56849749	0.0495	489727	0.8607	Hypertrophic cardiomyopathy	Hypertrophic cardiomyopathy	Hypertrophic cardiomyopathy || ||	TRUE	igd	NA	NA	NA	NA	NA	NA	NA	56849749	2.39332e-96	0.0120663	26609	3	eqtl-a-ENSG00000164181	ELOVL7	TRUE	reported	textfile	2	1	TRUE
rs7896518	G	A	G	A	0.0734836	-0.0773	0.422848	0.441447	FALSE	FALSE	FALSE	ebi-a-GCST90018861	10	65104500	0.0616	489727	0.2095	Hypertrophic cardiomyopathy	Hypertrophic cardiomyopathy	Hypertrophic cardiomyopathy || ||	TRUE	igd	NA	NA	NA	NA	NA	NA	NA	65104500	1.0127e-09	0.0120319	26494	10	eqtl-a-ENSG00000164181	ELOVL7	TRUE	reported	textfile	2	1	TRUE
rs10062841	T	C	T	C	-0.295615	-0.0563	0.363375	0.309883	FALSE	FALSE	FALSE	ebi-a-GCST90018861	5	173538655	0.0553	489727	0.3085	Hypertrophic cardiomyopathy	Hypertrophic cardiomyopathy	Hypertrophic cardiomyopathy || ||	TRUE	igd	NA	NA	NA	NA	NA	NA	NA	173538655	2.32809e-131	0.0121217	31355	5	eqtl-a-ENSG00000113742	CPEB4	TRUE	reported	textfile	2	1	TRUE
rs62376897	G	C	G	C	0.372559	-0.0495	0.411352	0.388115	FALSE	TRUE	FALSE	ebi-a-GCST90018861	5	173269500	0.0524	489727	0.3449	Hypertrophic cardiomyopathy	Hypertrophic cardiomyopathy	Hypertrophic cardiomyopathy || ||	TRUE	igd	NA	NA	NA	NA	NA	NA	NA	173269500	1e-200	0.0116815	30902	5	eqtl-a-ENSG00000113742	CPEB4	TRUE	reported	textfile	2	1	TRUE
rs73328854	C	T	C	T	-0.182534	-0.0594	0.0767206	0.0748907	FALSE	FALSE	FALSE	ebi-a-GCST90018861	5	173581733	0.0892	489727	0.5057	Hypertrophic cardiomyopathy	Hypertrophic cardiomyopathy	Hypertrophic cardiomyopathy || ||	TRUE	igd	NA	NA	NA	NA	NA	NA	NA	173581733	2.7919e-16	0.0223097	28250	5	eqtl-a-ENSG00000113742	CPEB4	TRUE	reported	textfile	2	1	TRUE
rs791353	A	C	A	C	-0.498526	-0.0561	0.746026	0.723068	FALSE	FALSE	FALSE	ebi-a-GCST90018861	5	173201067	0.0712	489727	0.4309	Hypertrophic cardiomyopathy	Hypertrophic cardiomyopathy	Hypertrophic cardiomyopathy || ||	TRUE	igd	NA	NA	NA	NA	NA	NA	NA	173201067	1e-200	0.0130135	31562	5	eqtl-a-ENSG00000113742	CPEB4	TRUE	reported	textfile	2	1	TRUE
rs10063334	C	T	C	T	0.448675	0.0889	0.189741	0.172194	FALSE	FALSE	FALSE	ebi-a-GCST90018861	5	112760874	0.0632	489727	0.16	Hypertrophic cardiomyopathy	Hypertrophic cardiomyopathy	Hypertrophic cardiomyopathy || ||	TRUE	igd	NA	NA	NA	NA	NA	NA	NA	112760874	1e-200	0.014702	31569	5	eqtl-a-ENSG00000047188	YTHDC2	TRUE	reported	textfile	2	1	TRUE
rs114855595	T	G	T	G	0.260668	0.3273	0.0162714	0.0159456	FALSE	FALSE	FALSE	ebi-a-GCST90018861	5	113237169	0.2321	489727	0.1586	Hypertrophic cardiomyopathy	Hypertrophic cardiomyopathy	Hypertrophic cardiomyopathy || ||	TRUE	igd	NA	NA	NA	NA	NA	NA	NA	113237169	2.9061e-08	0.0469918	19579	5	eqtl-a-ENSG00000047188	YTHDC2	TRUE	reported	textfile	2	1	TRUE
rs62366969	G	A	G	A	0.0938841	-0.1214	0.280784	0.256684	FALSE	FALSE	FALSE	ebi-a-GCST90018861	5	112323305	0.133	489727	0.3616	Hypertrophic cardiomyopathy	Hypertrophic cardiomyopathy	Hypertrophic cardiomyopathy || ||	TRUE	igd	NA	NA	NA	NA	NA	NA	NA	112323305	1.2368e-12	0.0132207	27156	5	eqtl-a-ENSG00000047188	YTHDC2	TRUE	reported	textfile	2	1	TRUE
rs6876848	A	G	A	G	0.13541	-0.0564	0.254895	0.213285	FALSE	FALSE	FALSE	ebi-a-GCST90018861	5	112681830	0.0645	489727	0.3818	Hypertrophic cardiomyopathy	Hypertrophic cardiomyopathy	Hypertrophic cardiomyopathy || ||	TRUE	igd	NA	NA	NA	NA	NA	NA	NA	112681830	2.52697e-23	0.0136094	31684	5	eqtl-a-ENSG00000047188	YTHDC2	TRUE	reported	textfile	2	1	TRUE
rs10066276	C	A	C	A	-0.069638	0.0014	0.658105	0.743625	FALSE	FALSE	FALSE	ebi-a-GCST90018861	5	150606480	0.0669	489727	0.9832	Hypertrophic cardiomyopathy	Hypertrophic cardiomyopathy	Hypertrophic cardiomyopathy || ||	TRUE	igd	NA	NA	NA	NA	NA	NA	NA	150606480	2.76032e-08	0.0125336	30368	5	eqtl-a-ENSG00000197043	ANXA6	TRUE	reported	textfile	2	1	TRUE
rs77102485	C	G	C	G	-0.147777	-0.1165	0.129581	0.126555	FALSE	TRUE	FALSE	ebi-a-GCST90018861	5	150474712	0.0993	489727	0.2408	Hypertrophic cardiomyopathy	Hypertrophic cardiomyopathy	Hypertrophic cardiomyopathy || ||	TRUE	igd	NA	NA	NA	NA	NA	NA	NA	150474712	6.30376e-17	0.0176781	30970	5	eqtl-a-ENSG00000197043	ANXA6	TRUE	reported	textfile	2	1	TRUE
rs9324679	G	C	G	C	0.436707	-0.0216	0.701584	0.737616	FALSE	TRUE	FALSE	ebi-a-GCST90018861	5	150517025	0.0587	489727	0.712801	Hypertrophic cardiomyopathy	Hypertrophic cardiomyopathy	Hypertrophic cardiomyopathy || ||	TRUE	igd	NA	NA	NA	NA	NA	NA	NA	150517025	1e-200	0.0124773	29479	5	eqtl-a-ENSG00000197043	ANXA6	TRUE	reported	textfile	2	1	TRUE
rs959341	C	T	C	T	0.26636	0.0257	0.540582	0.509535	FALSE	FALSE	FALSE	ebi-a-GCST90018861	5	150515519	0.0493	489727	0.6023	Hypertrophic cardiomyopathy	Hypertrophic cardiomyopathy	Hypertrophic cardiomyopathy || ||	TRUE	igd	NA	NA	NA	NA	NA	NA	NA	150515519	3.85478e-114	0.0117306	30757	5	eqtl-a-ENSG00000197043	ANXA6	TRUE	reported	textfile	2	1	TRUE
rs10066347	T	C	T	C	0.351211	-0.0718	0.0278137	0.0260035	FALSE	FALSE	FALSE	ebi-a-GCST90018861	5	115844707	0.1896	489727	0.704901	Hypertrophic cardiomyopathy	Hypertrophic cardiomyopathy	Hypertrophic cardiomyopathy || ||	TRUE	igd	NA	NA	NA	NA	NA	NA	NA	115844707	2.12129e-22	0.0360734	25173	5	eqtl-a-ENSG00000145781	COMMD10	TRUE	reported	textfile	2	1	TRUE
rs141540067	G	T	G	T	-0.406614	0.0153	0.0146211	0.0132676	FALSE	FALSE	FALSE	ebi-a-GCST90018861	5	115532874	0.401	489727	0.9696	Hypertrophic cardiomyopathy	Hypertrophic cardiomyopathy	Hypertrophic cardiomyopathy || ||	TRUE	igd	NA	NA	NA	NA	NA	NA	NA	115532874	2.03517e-16	0.0494671	19603	5	eqtl-a-ENSG00000145781	COMMD10	TRUE	reported	textfile	2	1	TRUE
rs17139559	A	T	A	T	-0.182776	0.1641	0.0431796	0.0518701	FALSE	TRUE	FALSE	ebi-a-GCST90018861	5	115698634	0.1372	489727	0.2319	Hypertrophic cardiomyopathy	Hypertrophic cardiomyopathy	Hypertrophic cardiomyopathy || ||	TRUE	igd	NA	NA	NA	NA	NA	NA	NA	115698634	4.08357e-10	0.0292408	26454	5	eqtl-a-ENSG00000145781	COMMD10	TRUE	reported	textfile	2	1	TRUE
rs72804805	C	G	C	G	0.564119	-0.0476	0.162187	0.156838	FALSE	TRUE	FALSE	ebi-a-GCST90018861	5	115411582	0.0648	489727	0.4632	Hypertrophic cardiomyopathy	Hypertrophic cardiomyopathy	Hypertrophic cardiomyopathy || ||	TRUE	igd	NA	NA	NA	NA	NA	NA	NA	115411582	1e-200	0.015432	28249	5	eqtl-a-ENSG00000145781	COMMD10	TRUE	reported	textfile	2	1	TRUE
rs1006702	G	T	G	T	-0.448073	-0.1623	0.0143961	0.0129081	FALSE	FALSE	FALSE	ebi-a-GCST90018861	17	49039468	0.2592	489727	0.5311	Hypertrophic cardiomyopathy	Hypertrophic cardiomyopathy	Hypertrophic cardiomyopathy || ||	TRUE	igd	NA	NA	NA	NA	NA	NA	NA	49039468	2.39718e-19	0.049823	15425	17	eqtl-a-ENSG00000008294	SPAG9	TRUE	reported	textfile	2	1	TRUE
rs149007767	T	C	T	C	0.109456	0.1218	0.149708	0.163145	FALSE	FALSE	FALSE	ebi-a-GCST90018861	7	50370254	0.0675	489727	0.07142	Hypertrophic cardiomyopathy	Hypertrophic cardiomyopathy	Hypertrophic cardiomyopathy || ||	TRUE	igd	NA	NA	NA	NA	NA	NA	NA	50370254	4.98425e-11	0.0166562	29863	7	eqtl-a-ENSG00000008294	SPAG9	TRUE	reported	textfile	2	1	TRUE
rs41456547	G	T	G	T	0.160735	0.1266	0.066683	0.0521739	FALSE	FALSE	FALSE	ebi-a-GCST90018861	17	49246345	0.1399	489727	0.3655	Hypertrophic cardiomyopathy	Hypertrophic cardiomyopathy	Hypertrophic cardiomyopathy || ||	TRUE	igd	NA	NA	NA	NA	NA	NA	NA	49246345	1.49899e-11	0.023819	31352	17	eqtl-a-ENSG00000008294	SPAG9	TRUE	reported	textfile	2	1	TRUE
rs56388170	T	G	T	G	0.111053	0.1106	0.289189	0.269322	FALSE	FALSE	FALSE	ebi-a-GCST90018861	7	28724374	0.0555	489727	0.0462296	Hypertrophic cardiomyopathy	Hypertrophic cardiomyopathy	Hypertrophic cardiomyopathy || ||	TRUE	igd	NA	NA	NA	NA	NA	NA	NA	28724374	2.23254e-17	0.013094	31141	7	eqtl-a-ENSG00000008294	SPAG9	TRUE	reported	textfile	2	1	TRUE
rs8125	T	C	T	C	0.353333	0.2494	0.0830943	0.0855286	FALSE	FALSE	FALSE	ebi-a-GCST90018861	17	49043348	0.1178	489727	0.0343202	Hypertrophic cardiomyopathy	Hypertrophic cardiomyopathy	Hypertrophic cardiomyopathy || ||	TRUE	igd	NA	NA	NA	NA	NA	NA	NA	49043348	1.75106e-61	0.0213563	31355	17	eqtl-a-ENSG00000008294	SPAG9	TRUE	reported	textfile	2	1	TRUE
rs10067826	C	A	C	A	-0.382722	-0.0054	0.0682503	0.0633221	FALSE	FALSE	FALSE	ebi-a-GCST90018861	5	10282519	0.0997	489727	0.9564	Hypertrophic cardiomyopathy	Hypertrophic cardiomyopathy	Hypertrophic cardiomyopathy || ||	TRUE	igd	NA	NA	NA	NA	NA	NA	NA	10282519	3.17395e-60	0.0233808	27639	5	eqtl-a-ENSG00000164237	CMBL	TRUE	reported	textfile	2	1	TRUE
rs2578625	G	A	G	A	0.409934	0.0103	0.246093	0.37939	FALSE	FALSE	FALSE	ebi-a-GCST90018861	5	10244810	0.0569	489727	0.8569	Hypertrophic cardiomyopathy	Hypertrophic cardiomyopathy	Hypertrophic cardiomyopathy || ||	TRUE	igd	NA	NA	NA	NA	NA	NA	NA	10244810	1e-200	0.01338	31563	5	eqtl-a-ENSG00000164237	CMBL	TRUE	reported	textfile	2	1	TRUE
rs3896594	G	T	G	T	-0.131536	-0.0545	0.377086	0.443739	FALSE	FALSE	FALSE	ebi-a-GCST90018861	2	8762414	0.0498	489727	0.2731	Hypertrophic cardiomyopathy	Hypertrophic cardiomyopathy	Hypertrophic cardiomyopathy || ||	TRUE	igd	NA	NA	NA	NA	NA	NA	NA	8762414	5.61306e-27	0.0122303	31569	2	eqtl-a-ENSG00000164237	CMBL	TRUE	reported	textfile	2	1	TRUE
rs62362617	T	C	T	C	-0.328391	0.3875	0.0214514	0.027409	FALSE	FALSE	FALSE	ebi-a-GCST90018861	5	10301105	0.2018	489727	0.0548694	Hypertrophic cardiomyopathy	Hypertrophic cardiomyopathy	Hypertrophic cardiomyopathy || ||	TRUE	igd	NA	NA	NA	NA	NA	NA	NA	10301105	1.12486e-15	0.0409864	23815	5	eqtl-a-ENSG00000164237	CMBL	TRUE	reported	textfile	2	1	TRUE
rs76073726	A	G	A	G	1.72702	-0.0422	0.0318058	0.0358238	FALSE	FALSE	FALSE	ebi-a-GCST90018861	5	10302688	0.1173	489727	0.719201	Hypertrophic cardiomyopathy	Hypertrophic cardiomyopathy	Hypertrophic cardiomyopathy || ||	TRUE	igd	NA	NA	NA	NA	NA	NA	NA	10302688	1e-200	0.0306434	27901	5	eqtl-a-ENSG00000164237	CMBL	TRUE	reported	textfile	2	1	TRUE
rs79755767	A	G	A	G	-0.164598	-0.0664	0.0977363	0.0985547	FALSE	FALSE	FALSE	ebi-a-GCST90018861	12	54698408	0.1079	489727	0.5381	Hypertrophic cardiomyopathy	Hypertrophic cardiomyopathy	Hypertrophic cardiomyopathy || ||	TRUE	igd	NA	NA	NA	NA	NA	NA	NA	54698408	1.83823e-16	0.0199945	30744	12	eqtl-a-ENSG00000164237	CMBL	TRUE	reported	textfile	2	1	TRUE
rs904515	G	A	G	A	-0.224941	-0.1426	0.0264991	0.0221031	FALSE	FALSE	FALSE	ebi-a-GCST90018861	5	10446185	0.1896	489727	0.4522	Hypertrophic cardiomyopathy	Hypertrophic cardiomyopathy	Hypertrophic cardiomyopathy || ||	TRUE	igd	NA	NA	NA	NA	NA	NA	NA	10446185	1.2154e-09	0.0370078	24604	5	eqtl-a-ENSG00000164237	CMBL	TRUE	reported	textfile	2	1	TRUE
rs9376092	A	C	A	C	-0.0802881	0.0028	0.27571	0.314263	FALSE	FALSE	FALSE	ebi-a-GCST90018861	6	135427144	0.0502	489727	0.9553	Hypertrophic cardiomyopathy	Hypertrophic cardiomyopathy	Hypertrophic cardiomyopathy || ||	TRUE	igd	NA	NA	NA	NA	NA	NA	NA	135427144	1.57979e-09	0.0133015	31300	6	eqtl-a-ENSG00000164237	CMBL	TRUE	reported	textfile	2	1	TRUE
rs10068040	A	G	A	G	-0.140031	0.0107	0.0964667	0.076798	FALSE	FALSE	FALSE	ebi-a-GCST90018861	5	76302223	0.0981	489727	0.9129	Hypertrophic cardiomyopathy	Hypertrophic cardiomyopathy	Hypertrophic cardiomyopathy || ||	TRUE	igd	NA	NA	NA	NA	NA	NA	NA	76302223	3.44667e-12	0.0201252	31253	5	eqtl-a-ENSG00000132846	ZBED3	TRUE	reported	textfile	2	1	TRUE
rs141094656	C	T	C	T	-0.467557	-0.219	0.0195137	0.0185789	FALSE	FALSE	FALSE	ebi-a-GCST90018861	1	92753336	0.2083	489727	0.293	Hypertrophic cardiomyopathy	Hypertrophic cardiomyopathy	Hypertrophic cardiomyopathy || ||	TRUE	igd	NA	NA	NA	NA	NA	NA	NA	92753336	1.00786e-27	0.0428479	21415	1	eqtl-a-ENSG00000132846	ZBED3	TRUE	reported	textfile	2	1	TRUE
rs2914139	G	A	G	A	-0.287372	0.015	0.38554	0.444597	FALSE	FALSE	FALSE	ebi-a-GCST90018861	5	76376637	0.0492	489727	0.7597	Hypertrophic cardiomyopathy	Hypertrophic cardiomyopathy	Hypertrophic cardiomyopathy || ||	TRUE	igd	NA	NA	NA	NA	NA	NA	NA	76376637	5.14044e-127	0.0119866	27237	5	eqtl-a-ENSG00000132846	ZBED3	TRUE	reported	textfile	2	1	TRUE
rs7212590	T	C	T	C	0.115808	-0.1276	0.0900785	0.0932392	FALSE	FALSE	FALSE	ebi-a-GCST90018861	17	57885709	0.078	489727	0.1017	Hypertrophic cardiomyopathy	Hypertrophic cardiomyopathy	Hypertrophic cardiomyopathy || ||	TRUE	igd	NA	NA	NA	NA	NA	NA	NA	57885709	2.45262e-08	0.0207661	31256	17	eqtl-a-ENSG00000132846	ZBED3	TRUE	reported	textfile	2	1	TRUE
rs76769037	C	A	C	A	0.297319	0.1534	0.0399298	0.0370467	FALSE	FALSE	FALSE	ebi-a-GCST90018861	5	76423621	0.1318	489727	0.2444	Hypertrophic cardiomyopathy	Hypertrophic cardiomyopathy	Hypertrophic cardiomyopathy || ||	TRUE	igd	NA	NA	NA	NA	NA	NA	NA	76423621	9.78138e-23	0.0302948	30004	5	eqtl-a-ENSG00000132846	ZBED3	TRUE	reported	textfile	2	1	TRUE
rs7711727	C	T	C	T	0.0985478	-0.1103	0.298978	0.275989	FALSE	FALSE	FALSE	ebi-a-GCST90018861	5	76050118	0.054	489727	0.0410497	Hypertrophic cardiomyopathy	Hypertrophic cardiomyopathy	Hypertrophic cardiomyopathy || ||	TRUE	igd	NA	NA	NA	NA	NA	NA	NA	76050118	3.05914e-14	0.012974	31256	5	eqtl-a-ENSG00000132846	ZBED3	TRUE	reported	textfile	2	1	TRUE
rs1006985	T	C	T	C	0.300907	-0.0476	0.405483	0.411121	FALSE	FALSE	FALSE	ebi-a-GCST90018861	16	70636995	0.049	489727	0.3312	Hypertrophic cardiomyopathy	Hypertrophic cardiomyopathy	Hypertrophic cardiomyopathy || ||	TRUE	igd	NA	NA	NA	NA	NA	NA	NA	70636995	3.86367e-142	0.0118545	6421	16	eqtl-a-ENSG00000157322	CLEC18A	TRUE	reported	textfile	2	1	TRUE
rs4985376	A	G	A	G	-0.449029	0.0289	0.62042	0.695955	FALSE	FALSE	FALSE	ebi-a-GCST90018861	16	69944335	0.0575	489727	0.615399	Hypertrophic cardiomyopathy	Hypertrophic cardiomyopathy	Hypertrophic cardiomyopathy || ||	TRUE	igd	NA	NA	NA	NA	NA	NA	NA	69944335	1e-200	0.0116676	5907	16	eqtl-a-ENSG00000157322	CLEC18A	TRUE	reported	textfile	2	1	TRUE
rs78203089	C	T	C	T	-0.15594	0.0799	0.079776	0.072412	FALSE	FALSE	FALSE	ebi-a-GCST90018861	16	70829588	0.1359	489727	0.5567	Hypertrophic cardiomyopathy	Hypertrophic cardiomyopathy	Hypertrophic cardiomyopathy || ||	TRUE	igd	NA	NA	NA	NA	NA	NA	NA	70829588	1.14551e-12	0.0219273	6420	16	eqtl-a-ENSG00000157322	CLEC18A	TRUE	reported	textfile	2	1	TRUE
rs10072	C	T	C	T	0.21503	0.0036	0.335056	0.292343	FALSE	FALSE	FALSE	ebi-a-GCST90018861	9	4860964	0.056	489727	0.9483	Hypertrophic cardiomyopathy	Hypertrophic cardiomyopathy	Hypertrophic cardiomyopathy || ||	TRUE	igd	NA	NA	NA	NA	NA	NA	NA	4860964	1.54383e-66	0.0124788	31684	9	eqtl-a-ENSG00000120158	RCL1	TRUE	reported	textfile	2	1	TRUE
rs10116352	C	G	C	G	-0.106808	-0.0773	0.885319	0.845479	FALSE	TRUE	FALSE	ebi-a-GCST90018861	9	4939466	0.0632	489727	0.2218	Hypertrophic cardiomyopathy	Hypertrophic cardiomyopathy	Hypertrophic cardiomyopathy || ||	TRUE	igd	NA	NA	NA	NA	NA	NA	NA	4939466	1.03681e-08	0.0186571	30768	9	eqtl-a-ENSG00000120158	RCL1	TRUE	reported	textfile	2	1	TRUE
rs10815090	T	C	T	C	0.0752812	0.0112	0.368236	0.492081	FALSE	FALSE	FALSE	ebi-a-GCST90018861	9	4818167	0.0513	489727	0.8269	Hypertrophic cardiomyopathy	Hypertrophic cardiomyopathy	Hypertrophic cardiomyopathy || ||	TRUE	igd	NA	NA	NA	NA	NA	NA	NA	4818167	1.00381e-09	0.0123234	31558	9	eqtl-a-ENSG00000120158	RCL1	TRUE	reported	textfile	2	1	TRUE
rs10072760	G	A	G	A	0.4145	0.0652	0.359777	0.292335	FALSE	FALSE	FALSE	ebi-a-GCST90018861	5	93921793	0.0575	489727	0.2568	Hypertrophic cardiomyopathy	Hypertrophic cardiomyopathy	Hypertrophic cardiomyopathy || ||	TRUE	igd	NA	NA	NA	NA	NA	NA	NA	93921793	1e-200	0.0119003	31565	5	eqtl-a-ENSG00000175471	MCTP1	TRUE	reported	textfile	2	1	TRUE
rs13361876	C	A	C	A	0.567182	0.0111	0.208219	0.258046	FALSE	FALSE	FALSE	ebi-a-GCST90018861	5	93823951	0.0537	489727	0.8368	Hypertrophic cardiomyopathy	Hypertrophic cardiomyopathy	Hypertrophic cardiomyopathy || ||	TRUE	igd	NA	NA	NA	NA	NA	NA	NA	93823951	1e-200	0.013859	31684	5	eqtl-a-ENSG00000175471	MCTP1	TRUE	reported	textfile	2	1	TRUE
rs1354034	C	T	C	T	0.0985989	-0.0087	0.618137	0.606785	FALSE	FALSE	FALSE	ebi-a-GCST90018861	3	56849749	0.0495	489727	0.8607	Hypertrophic cardiomyopathy	Hypertrophic cardiomyopathy	Hypertrophic cardiomyopathy || ||	TRUE	igd	NA	NA	NA	NA	NA	NA	NA	56849749	7.18125e-16	0.0122222	31684	3	eqtl-a-ENSG00000175471	MCTP1	TRUE	reported	textfile	2	1	TRUE
rs75908011	C	T	C	T	-0.243228	0.0166	0.059223	0.0643706	FALSE	FALSE	FALSE	ebi-a-GCST90018861	5	93601832	0.1398	489727	0.9053	Hypertrophic cardiomyopathy	Hypertrophic cardiomyopathy	Hypertrophic cardiomyopathy || ||	TRUE	igd	NA	NA	NA	NA	NA	NA	NA	93601832	3.72477e-22	0.0251316	30918	5	eqtl-a-ENSG00000175471	MCTP1	TRUE	reported	textfile	2	1	TRUE
rs1007394	C	T	C	T	-0.408514	-0.0468	0.491102	0.485462	FALSE	FALSE	FALSE	ebi-a-GCST90018861	9	90292625	0.0482	489727	0.3307	Hypertrophic cardiomyopathy	Hypertrophic cardiomyopathy	Hypertrophic cardiomyopathy || ||	TRUE	igd	NA	NA	NA	NA	NA	NA	NA	90292625	1e-200	0.011398	24903	9	eqtl-a-ENSG00000135047	CTSL	TRUE	reported	textfile	2	1	TRUE
rs10780872	A	G	A	G	0.331505	-0.0219	0.040129	0.0475581	FALSE	FALSE	FALSE	ebi-a-GCST90018861	9	90366905	0.1253	489727	0.8611	Hypertrophic cardiomyopathy	Hypertrophic cardiomyopathy	Hypertrophic cardiomyopathy || ||	TRUE	igd	NA	NA	NA	NA	NA	NA	NA	90366905	4.87641e-28	0.0301969	25989	9	eqtl-a-ENSG00000135047	CTSL	TRUE	reported	textfile	2	1	TRUE
rs117914032	T	C	T	C	0.139822	-0.2654	0.0832763	0.0878606	FALSE	FALSE	FALSE	ebi-a-GCST90018861	9	90767966	0.2049	489727	0.1952	Hypertrophic cardiomyopathy	Hypertrophic cardiomyopathy	Hypertrophic cardiomyopathy || ||	TRUE	igd	NA	NA	NA	NA	NA	NA	NA	90767966	8.00018e-11	0.0215088	24613	9	eqtl-a-ENSG00000135047	CTSL	TRUE	reported	textfile	2	1	TRUE
rs12002901	C	T	C	T	0.313087	-0.0848	0.0413528	0.0822764	FALSE	FALSE	FALSE	ebi-a-GCST90018861	9	90359962	0.1015	489727	0.4036	Hypertrophic cardiomyopathy	Hypertrophic cardiomyopathy	Hypertrophic cardiomyopathy || ||	TRUE	igd	NA	NA	NA	NA	NA	NA	NA	90359962	7.39946e-26	0.0297761	25673	9	eqtl-a-ENSG00000135047	CTSL	TRUE	reported	textfile	2	1	TRUE
rs1892548	C	T	C	T	-0.0679695	-0.0594	0.638581	0.697571	FALSE	FALSE	FALSE	ebi-a-GCST90018861	13	41002641	0.054	489727	0.2714	Hypertrophic cardiomyopathy	Hypertrophic cardiomyopathy	Hypertrophic cardiomyopathy || ||	TRUE	igd	NA	NA	NA	NA	NA	NA	NA	41002641	3.96963e-08	0.0123756	26395	13	eqtl-a-ENSG00000135047	CTSL	TRUE	reported	textfile	2	1	TRUE
rs3732378	A	G	A	G	-0.0968427	-0.0369	0.165434	0.136564	FALSE	FALSE	FALSE	ebi-a-GCST90018861	3	39307162	0.0765	489727	0.6294	Hypertrophic cardiomyopathy	Hypertrophic cardiomyopathy	Hypertrophic cardiomyopathy || ||	TRUE	igd	NA	NA	NA	NA	NA	NA	NA	39307162	1.4129e-09	0.015997	26011	3	eqtl-a-ENSG00000135047	CTSL	TRUE	reported	textfile	2	1	TRUE
rs77082937	A	T	A	T	0.568078	-0.0629	0.0236193	0.0912642	FALSE	TRUE	FALSE	ebi-a-GCST90018861	9	90455446	0.0738	489727	0.3941	Hypertrophic cardiomyopathy	Hypertrophic cardiomyopathy	Hypertrophic cardiomyopathy || ||	TRUE	igd	NA	NA	NA	NA	NA	NA	NA	90455446	2.66379e-48	0.0388996	21529	9	eqtl-a-ENSG00000135047	CTSL	TRUE	reported	textfile	2	1	TRUE
rs79020267	G	A	G	A	0.833704	0.2403	0.0148788	0.01163	FALSE	FALSE	FALSE	ebi-a-GCST90018861	9	90421121	0.3012	489727	0.4251	Hypertrophic cardiomyopathy	Hypertrophic cardiomyopathy	Hypertrophic cardiomyopathy || ||	TRUE	igd	NA	NA	NA	NA	NA	NA	NA	90421121	8.24898e-66	0.048657	20453	9	eqtl-a-ENSG00000135047	CTSL	TRUE	reported	textfile	2	1	TRUE
rs8026803	C	T	C	T	-0.117745	-0.053	0.247924	0.317281	FALSE	FALSE	FALSE	ebi-a-GCST90018861	15	80260014	0.052	489727	0.3083	Hypertrophic cardiomyopathy	Hypertrophic cardiomyopathy	Hypertrophic cardiomyopathy || ||	TRUE	igd	NA	NA	NA	NA	NA	NA	NA	80260014	1.08268e-17	0.0137477	26395	15	eqtl-a-ENSG00000135047	CTSL	TRUE	reported	textfile	2	1	TRUE
rs10074652	A	G	A	G	-0.205116	0.0424	0.522621	0.54666	FALSE	FALSE	FALSE	ebi-a-GCST90018861	5	126443644	0.0484	489727	0.3813	Hypertrophic cardiomyopathy	Hypertrophic cardiomyopathy	Hypertrophic cardiomyopathy || ||	TRUE	igd	NA	NA	NA	NA	NA	NA	NA	126443644	8.63376e-68	0.01179	26942	5	eqtl-a-ENSG00000173926	MARCHF3	TRUE	reported	textfile	2	1	TRUE
rs111886764	G	C	G	C	0.200991	4e-04	0.0351873	0.0439092	FALSE	TRUE	FALSE	ebi-a-GCST90018861	5	126663675	0.1031	489727	0.9971	Hypertrophic cardiomyopathy	Hypertrophic cardiomyopathy	Hypertrophic cardiomyopathy || ||	TRUE	igd	NA	NA	NA	NA	NA	NA	NA	126663675	4.64056e-10	0.0322577	31021	5	eqtl-a-ENSG00000173926	MARCHF3	TRUE	reported	textfile	2	1	TRUE
rs11745988	G	A	G	A	-0.129247	-0.0812	0.352595	0.367381	FALSE	FALSE	FALSE	ebi-a-GCST90018861	5	126097526	0.0501	489727	0.1049	Hypertrophic cardiomyopathy	Hypertrophic cardiomyopathy	Hypertrophic cardiomyopathy || ||	TRUE	igd	NA	NA	NA	NA	NA	NA	NA	126097526	2.11349e-25	0.0124096	30603	5	eqtl-a-ENSG00000173926	MARCHF3	TRUE	reported	textfile	2	1	TRUE
rs11960799	T	C	T	C	-0.299676	0.0208	0.481697	0.516186	FALSE	FALSE	FALSE	ebi-a-GCST90018861	5	126356042	0.0481	489727	0.666	Hypertrophic cardiomyopathy	Hypertrophic cardiomyopathy	Hypertrophic cardiomyopathy || ||	TRUE	igd	NA	NA	NA	NA	NA	NA	NA	126356042	3.89942e-146	0.0116413	31086	5	eqtl-a-ENSG00000173926	MARCHF3	TRUE	reported	textfile	2	1	TRUE
rs11741562	G	T	G	T	0.400924	0.0144	0.286072	0.385365	FALSE	FALSE	FALSE	ebi-a-GCST90018861	5	79893662	0.0516	489727	0.780899	Hypertrophic cardiomyopathy	Hypertrophic cardiomyopathy	Hypertrophic cardiomyopathy || ||	TRUE	igd	NA	NA	NA	NA	NA	NA	NA	79893662	1e-200	0.0127301	6083	5	eqtl-a-ENSG00000228716	DHFR	TRUE	reported	textfile	2	1	TRUE
rs16878218	G	A	G	A	-0.267329	-0.1075	0.146811	0.204789	FALSE	FALSE	FALSE	ebi-a-GCST90018861	5	80212435	0.0577	489727	0.0624597	Hypertrophic cardiomyopathy	Hypertrophic cardiomyopathy	Hypertrophic cardiomyopathy || ||	TRUE	igd	NA	NA	NA	NA	NA	NA	NA	80212435	6.60846e-58	0.0166655	6421	5	eqtl-a-ENSG00000228716	DHFR	TRUE	reported	textfile	2	1	TRUE
rs59089298	A	G	A	G	-0.207493	-0.0388	0.0493082	0.0596583	FALSE	FALSE	FALSE	ebi-a-GCST90018861	5	79464536	0.0998	489727	0.6977	Hypertrophic cardiomyopathy	Hypertrophic cardiomyopathy	Hypertrophic cardiomyopathy || ||	TRUE	igd	NA	NA	NA	NA	NA	NA	NA	79464536	3.92645e-14	0.0274339	6418	5	eqtl-a-ENSG00000228716	DHFR	TRUE	reported	textfile	2	1	TRUE
rs1007686	G	A	G	A	0.366682	-0.0744	0.799615	0.756933	FALSE	FALSE	FALSE	ebi-a-GCST90018861	1	228651457	0.0532	489727	0.1624	Hypertrophic cardiomyopathy	Hypertrophic cardiomyopathy	Hypertrophic cardiomyopathy || ||	TRUE	igd	NA	NA	NA	NA	NA	NA	NA	228651457	3.06196e-140	0.0145448	25531	1	eqtl-a-ENSG00000181218	H2AC25	TRUE	reported	textfile	2	1	TRUE
rs1408272	G	T	G	T	0.156568	0.0666	0.0516449	0.0683968	FALSE	FALSE	FALSE	ebi-a-GCST90018861	6	25842951	0.1468	489727	0.6502	Hypertrophic cardiomyopathy	Hypertrophic cardiomyopathy	Hypertrophic cardiomyopathy || ||	TRUE	igd	NA	NA	NA	NA	NA	NA	NA	25842951	5.58933e-09	0.0268611	20801	6	eqtl-a-ENSG00000181218	H2AC25	TRUE	reported	textfile	2	1	TRUE
rs6592965	A	G	A	G	0.0713446	0.1078	0.449532	0.38981	FALSE	FALSE	FALSE	ebi-a-GCST90018861	7	50427982	0.0508	489727	0.0339797	Hypertrophic cardiomyopathy	Hypertrophic cardiomyopathy	Hypertrophic cardiomyopathy || ||	TRUE	igd	NA	NA	NA	NA	NA	NA	NA	50427982	2.36668e-09	0.0119495	25646	7	eqtl-a-ENSG00000181218	H2AC25	TRUE	reported	textfile	2	1	TRUE
rs72756213	A	G	A	G	0.186593	-0.2197	0.0467193	0.0413333	FALSE	FALSE	FALSE	ebi-a-GCST90018861	1	228259992	0.1554	489727	0.1574	Hypertrophic cardiomyopathy	Hypertrophic cardiomyopathy	Hypertrophic cardiomyopathy || ||	TRUE	igd	NA	NA	NA	NA	NA	NA	NA	228259992	3.43954e-11	0.0281586	23620	1	eqtl-a-ENSG00000181218	H2AC25	TRUE	reported	textfile	2	1	TRUE
rs1007766	A	G	A	G	-0.105925	-0.0566	0.505662	0.525556	FALSE	FALSE	FALSE	ebi-a-GCST90018861	7	1034903	0.0477	489727	0.2356	Hypertrophic cardiomyopathy	Hypertrophic cardiomyopathy	Hypertrophic cardiomyopathy || ||	TRUE	igd	NA	NA	NA	NA	NA	NA	NA	1034903	4.53837e-19	0.0118708	19868	7	eqtl-a-ENSG00000164850	GPER1	TRUE	reported	textfile	2	1	TRUE
rs10262232	A	C	A	C	0.368966	-0.0251	0.257901	0.239642	FALSE	FALSE	FALSE	ebi-a-GCST90018861	7	1141925	0.0562	489727	0.6553	Hypertrophic cardiomyopathy	Hypertrophic cardiomyopathy	Hypertrophic cardiomyopathy || ||	TRUE	igd	NA	NA	NA	NA	NA	NA	NA	1141925	9.12011e-171	0.0132454	26609	7	eqtl-a-ENSG00000164850	GPER1	TRUE	reported	textfile	2	1	TRUE
rs10838725	C	T	C	T	0.101119	-0.0261	0.310651	0.27293	FALSE	FALSE	FALSE	ebi-a-GCST90018861	11	47557871	0.0555	489727	0.6381	Hypertrophic cardiomyopathy	Hypertrophic cardiomyopathy	Hypertrophic cardiomyopathy || ||	TRUE	igd	NA	NA	NA	NA	NA	NA	NA	47557871	3.28927e-15	0.0128332	23727	11	eqtl-a-ENSG00000164850	GPER1	TRUE	reported	textfile	2	1	TRUE
rs12478601	T	C	T	C	-0.109722	0.0252	0.574604	0.507502	FALSE	FALSE	FALSE	ebi-a-GCST90018861	2	43721508	0.0488	489727	0.605701	Hypertrophic cardiomyopathy	Hypertrophic cardiomyopathy	Hypertrophic cardiomyopathy || ||	TRUE	igd	NA	NA	NA	NA	NA	NA	NA	43721508	6.16453e-20	0.0120028	26225	2	eqtl-a-ENSG00000164850	GPER1	TRUE	reported	textfile	2	1	TRUE
rs76471434	A	G	A	G	0.25957	-0.0485	0.0207302	0.0262569	FALSE	FALSE	FALSE	ebi-a-GCST90018861	7	1093878	0.1456	489727	0.738999	Hypertrophic cardiomyopathy	Hypertrophic cardiomyopathy	Hypertrophic cardiomyopathy || ||	TRUE	igd	NA	NA	NA	NA	NA	NA	NA	1093878	4.9023e-10	0.0417154	15557	7	eqtl-a-ENSG00000164850	GPER1	TRUE	reported	textfile	2	1	TRUE
rs10079790	T	C	T	C	-0.191181	-0.1018	0.0686951	0.08314	FALSE	FALSE	FALSE	ebi-a-GCST90018861	5	794593	0.1406	489727	0.469	Hypertrophic cardiomyopathy	Hypertrophic cardiomyopathy	Hypertrophic cardiomyopathy || ||	TRUE	igd	NA	NA	NA	NA	NA	NA	NA	794593	3.83089e-16	0.0234757	10182	5	eqtl-a-ENSG00000206077	ZDHHC11B	TRUE	reported	textfile	2	1	TRUE
rs116511572	A	T	A	T	-0.341671	0.2426	0.0484068	0.0381263	FALSE	TRUE	FALSE	ebi-a-GCST90018861	5	893452	0.1395	489727	0.0819502	Hypertrophic cardiomyopathy	Hypertrophic cardiomyopathy	Hypertrophic cardiomyopathy || ||	TRUE	igd	NA	NA	NA	NA	NA	NA	NA	893452	3.04299e-35	0.0275815	17260	5	eqtl-a-ENSG00000206077	ZDHHC11B	TRUE	reported	textfile	2	1	TRUE
rs10080172	T	G	T	G	-0.228648	-0.1339	0.0280345	0.0181522	FALSE	FALSE	FALSE	ebi-a-GCST90018861	5	128475248	0.2621	489727	0.6095	Hypertrophic cardiomyopathy	Hypertrophic cardiomyopathy	Hypertrophic cardiomyopathy || ||	TRUE	igd	NA	NA	NA	NA	NA	NA	NA	128475248	2.14482e-10	0.0360042	29099	5	eqtl-a-ENSG00000066583	ISOC1	TRUE	reported	textfile	2	1	TRUE
rs115494457	C	T	C	T	0.318096	-0.101	0.0282792	0.0230086	FALSE	FALSE	FALSE	ebi-a-GCST90018861	5	127840356	0.2517	489727	0.6883	Hypertrophic cardiomyopathy	Hypertrophic cardiomyopathy	Hypertrophic cardiomyopathy || ||	TRUE	igd	NA	NA	NA	NA	NA	NA	NA	127840356	6.42688e-19	0.0358038	28129	5	eqtl-a-ENSG00000066583	ISOC1	TRUE	reported	textfile	2	1	TRUE
rs13181669	G	C	G	C	-0.373417	0.0822	0.344593	0.409101	FALSE	TRUE	FALSE	ebi-a-GCST90018861	5	128107509	0.0508	489727	0.1054	Hypertrophic cardiomyopathy	Hypertrophic cardiomyopathy	Hypertrophic cardiomyopathy || ||	TRUE	igd	NA	NA	NA	NA	NA	NA	NA	128107509	1e-200	0.012123	31343	5	eqtl-a-ENSG00000066583	ISOC1	TRUE	reported	textfile	2	1	TRUE
rs141844349	C	A	C	A	0.261981	-0.0261	0.0677125	0.0532248	FALSE	FALSE	FALSE	ebi-a-GCST90018861	5	128370594	0.1251	489727	0.835	Hypertrophic cardiomyopathy	Hypertrophic cardiomyopathy	Hypertrophic cardiomyopathy || ||	TRUE	igd	NA	NA	NA	NA	NA	NA	NA	128370594	1.15213e-28	0.0235855	30964	5	eqtl-a-ENSG00000066583	ISOC1	TRUE	reported	textfile	2	1	TRUE
rs149007767	T	C	T	C	0.101361	0.1218	0.149708	0.163145	FALSE	FALSE	FALSE	ebi-a-GCST90018861	7	50370254	0.0675	489727	0.07142	Hypertrophic cardiomyopathy	Hypertrophic cardiomyopathy	Hypertrophic cardiomyopathy || ||	TRUE	igd	NA	NA	NA	NA	NA	NA	NA	50370254	1.17071e-09	0.0166598	29863	7	eqtl-a-ENSG00000066583	ISOC1	TRUE	reported	textfile	2	1	TRUE
rs2112699	C	T	C	T	-0.112453	0.154	0.119449	0.189611	FALSE	FALSE	FALSE	ebi-a-GCST90018861	5	128525698	0.0588	489727	0.00877102	Hypertrophic cardiomyopathy	Hypertrophic cardiomyopathy	Hypertrophic cardiomyopathy || ||	TRUE	igd	NA	NA	NA	NA	NA	NA	NA	128525698	8.46253e-10	0.0183273	30688	5	eqtl-a-ENSG00000066583	ISOC1	TRUE	reported	textfile	2	1	TRUE
rs2526206	C	T	C	T	-0.39021	-0.0407	0.279913	0.230968	FALSE	FALSE	FALSE	ebi-a-GCST90018861	5	128278704	0.0632	489727	0.5197	Hypertrophic cardiomyopathy	Hypertrophic cardiomyopathy	Hypertrophic cardiomyopathy || ||	TRUE	igd	NA	NA	NA	NA	NA	NA	NA	128278704	1e-200	0.0128436	27602	5	eqtl-a-ENSG00000066583	ISOC1	TRUE	reported	textfile	2	1	TRUE
rs2577431	C	A	C	A	-0.386456	-0.0407	0.259788	0.230995	FALSE	FALSE	FALSE	ebi-a-GCST90018861	5	128280809	0.0632	489727	0.5192	Hypertrophic cardiomyopathy	Hypertrophic cardiomyopathy	Hypertrophic cardiomyopathy || ||	TRUE	igd	NA	NA	NA	NA	NA	NA	NA	128280809	4.50817e-189	0.0131769	26444	5	eqtl-a-ENSG00000066583	ISOC1	TRUE	reported	textfile	2	1	TRUE
rs10080728	C	T	C	T	-0.25206	0.0442	0.13417	0.161175	FALSE	FALSE	FALSE	ebi-a-GCST90018861	6	42989242	0.0635	489727	0.4859	Hypertrophic cardiomyopathy	Hypertrophic cardiomyopathy	Hypertrophic cardiomyopathy || ||	TRUE	igd	NA	NA	NA	NA	NA	NA	NA	42989242	6.5268e-48	0.0173329	30960	6	eqtl-a-ENSG00000112640	PPP2R5D	TRUE	reported	textfile	2	1	TRUE
rs1354034	C	T	C	T	-0.0697004	-0.0087	0.618137	0.606785	FALSE	FALSE	FALSE	ebi-a-GCST90018861	3	56849749	0.0495	489727	0.8607	Hypertrophic cardiomyopathy	Hypertrophic cardiomyopathy	Hypertrophic cardiomyopathy || ||	TRUE	igd	NA	NA	NA	NA	NA	NA	NA	56849749	1.22651e-08	0.0122363	31684	3	eqtl-a-ENSG00000112640	PPP2R5D	TRUE	reported	textfile	2	1	TRUE
rs2234185	C	T	C	T	-0.0901547	0.0503	0.459505	0.451086	FALSE	FALSE	FALSE	ebi-a-GCST90018861	6	42897074	0.0484	489727	0.2985	Hypertrophic cardiomyopathy	Hypertrophic cardiomyopathy	Hypertrophic cardiomyopathy || ||	TRUE	igd	NA	NA	NA	NA	NA	NA	NA	42897074	3.89673e-14	0.0119186	31683	6	eqtl-a-ENSG00000112640	PPP2R5D	TRUE	reported	textfile	2	1	TRUE
rs1008158	G	A	G	A	-0.492079	0.0848	0.354918	0.408232	FALSE	FALSE	FALSE	ebi-a-GCST90018861	9	113828811	0.0489	489727	0.0828095	Hypertrophic cardiomyopathy	Hypertrophic cardiomyopathy	Hypertrophic cardiomyopathy || ||	TRUE	igd	NA	NA	NA	NA	NA	NA	NA	113828811	1e-200	0.0117288	31684	9	eqtl-a-ENSG00000198121	LPAR1	TRUE	reported	textfile	2	1	TRUE
rs10115571	C	T	C	T	0.0936525	0.1769	0.400849	0.305459	FALSE	FALSE	FALSE	ebi-a-GCST90018861	9	114338103	0.064	489727	0.00571597	Hypertrophic cardiomyopathy	Hypertrophic cardiomyopathy	Hypertrophic cardiomyopathy || ||	TRUE	igd	NA	NA	NA	NA	NA	NA	NA	114338103	1.09597e-14	0.0121191	31237	9	eqtl-a-ENSG00000198121	LPAR1	TRUE	reported	textfile	2	1	TRUE
rs10980993	G	A	G	A	0.251397	-0.1095	0.163359	0.249252	FALSE	FALSE	FALSE	ebi-a-GCST90018861	9	114414667	0.0544	489727	0.0442904	Hypertrophic cardiomyopathy	Hypertrophic cardiomyopathy	Hypertrophic cardiomyopathy || ||	TRUE	igd	NA	NA	NA	NA	NA	NA	NA	114414667	6.65426e-56	0.0159595	31477	9	eqtl-a-ENSG00000198121	LPAR1	TRUE	reported	textfile	2	1	TRUE
rs2712381	C	A	C	A	0.0717433	0.1083	0.600853	0.668711	FALSE	FALSE	FALSE	ebi-a-GCST90018861	3	128338600	0.0536	489727	0.0433102	Hypertrophic cardiomyopathy	Hypertrophic cardiomyopathy	Hypertrophic cardiomyopathy || ||	TRUE	igd	NA	NA	NA	NA	NA	NA	NA	128338600	3.40863e-09	0.0121383	31684	3	eqtl-a-ENSG00000198121	LPAR1	TRUE	reported	textfile	2	1	TRUE
rs4302915	G	T	G	T	0.18162	0.0152	0.423766	0.418262	FALSE	FALSE	FALSE	ebi-a-GCST90018861	9	113374865	0.0483	489727	0.7523	Hypertrophic cardiomyopathy	Hypertrophic cardiomyopathy	Hypertrophic cardiomyopathy || ||	TRUE	igd	NA	NA	NA	NA	NA	NA	NA	113374865	3.41979e-52	0.0119469	31684	9	eqtl-a-ENSG00000198121	LPAR1	TRUE	reported	textfile	2	1	TRUE
rs61863818	T	C	T	C	0.104439	-0.0378	0.232773	0.237812	FALSE	FALSE	FALSE	ebi-a-GCST90018861	10	99136403	0.0576	489727	0.5119	Hypertrophic cardiomyopathy	Hypertrophic cardiomyopathy	Hypertrophic cardiomyopathy || ||	TRUE	igd	NA	NA	NA	NA	NA	NA	NA	99136403	1.08593e-13	0.0140562	31569	10	eqtl-a-ENSG00000198121	LPAR1	TRUE	reported	textfile	2	1	TRUE
rs62571456	C	T	C	T	0.126575	-0.0746	0.103724	0.09439	FALSE	FALSE	FALSE	ebi-a-GCST90018861	9	113649128	0.0819	489727	0.362	Hypertrophic cardiomyopathy	Hypertrophic cardiomyopathy	Hypertrophic cardiomyopathy || ||	TRUE	igd	NA	NA	NA	NA	NA	NA	NA	113649128	8.35795e-11	0.0194911	31231	9	eqtl-a-ENSG00000198121	LPAR1	TRUE	reported	textfile	2	1	TRUE
rs6477803	T	C	T	C	-0.530816	-0.0903	0.80407	0.855185	FALSE	FALSE	FALSE	ebi-a-GCST90018861	9	113792417	0.0711	489727	0.204	Hypertrophic cardiomyopathy	Hypertrophic cardiomyopathy	Hypertrophic cardiomyopathy || ||	TRUE	igd	NA	NA	NA	NA	NA	NA	NA	113792417	1e-200	0.0143139	31684	9	eqtl-a-ENSG00000198121	LPAR1	TRUE	reported	textfile	2	1	TRUE
rs695207	T	G	T	G	-0.437704	0.0797	0.652787	0.676767	FALSE	FALSE	FALSE	ebi-a-GCST90018861	9	114056169	0.0522	489727	0.1266	Hypertrophic cardiomyopathy	Hypertrophic cardiomyopathy	Hypertrophic cardiomyopathy || ||	TRUE	igd	NA	NA	NA	NA	NA	NA	NA	114056169	1e-200	0.0119463	31684	9	eqtl-a-ENSG00000198121	LPAR1	TRUE	reported	textfile	2	1	TRUE
rs10082463	C	A	C	A	-0.647655	-0.061	0.100013	0.166229	FALSE	FALSE	FALSE	ebi-a-GCST90018861	10	119021407	0.0638	489727	0.3392	Hypertrophic cardiomyopathy	Hypertrophic cardiomyopathy	Hypertrophic cardiomyopathy || ||	TRUE	igd	NA	NA	NA	NA	NA	NA	NA	119021407	1e-200	0.0190744	28917	10	eqtl-a-ENSG00000165650	PDZD8	TRUE	reported	textfile	2	1	TRUE
rs149110519	T	C	T	C	0.183385	0.0732	0.0526158	0.0333006	FALSE	FALSE	FALSE	ebi-a-GCST90018861	6	144385777	0.1906	489727	0.7009	Hypertrophic cardiomyopathy	Hypertrophic cardiomyopathy	Hypertrophic cardiomyopathy || ||	TRUE	igd	NA	NA	NA	NA	NA	NA	NA	144385777	5.5552e-12	0.026613	25735	6	eqtl-a-ENSG00000165650	PDZD8	TRUE	reported	textfile	2	1	TRUE
rs17095398	A	G	A	G	0.174388	-0.0611	0.127115	0.142137	FALSE	FALSE	FALSE	ebi-a-GCST90018861	10	118645834	0.092	489727	0.5064	Hypertrophic cardiomyopathy	Hypertrophic cardiomyopathy	Hypertrophic cardiomyopathy || ||	TRUE	igd	NA	NA	NA	NA	NA	NA	NA	118645834	1.2067e-22	0.0178073	31555	10	eqtl-a-ENSG00000165650	PDZD8	TRUE	reported	textfile	2	1	TRUE
rs181501	T	C	T	C	0.154765	0.0465	0.10226	0.108095	FALSE	FALSE	FALSE	ebi-a-GCST90018861	10	119179300	0.1142	489727	0.684	Hypertrophic cardiomyopathy	Hypertrophic cardiomyopathy	Hypertrophic cardiomyopathy || ||	TRUE	igd	NA	NA	NA	NA	NA	NA	NA	119179300	2.88005e-15	0.0196002	31053	10	eqtl-a-ENSG00000165650	PDZD8	TRUE	reported	textfile	2	1	TRUE
rs35979828	T	C	T	C	0.169248	0.2693	0.0571059	0.0565354	FALSE	FALSE	FALSE	ebi-a-GCST90018861	12	54685880	0.1688	489727	0.1106	Hypertrophic cardiomyopathy	Hypertrophic cardiomyopathy	Hypertrophic cardiomyopathy || ||	TRUE	igd	NA	NA	NA	NA	NA	NA	NA	54685880	3.87436e-11	0.0256095	29836	12	eqtl-a-ENSG00000165650	PDZD8	TRUE	reported	textfile	2	1	TRUE
rs363251	A	G	A	G	-0.236266	-0.0131	0.673778	0.618445	FALSE	FALSE	FALSE	ebi-a-GCST90018861	10	119019467	0.0505	489727	0.7953	Hypertrophic cardiomyopathy	Hypertrophic cardiomyopathy	Hypertrophic cardiomyopathy || ||	TRUE	igd	NA	NA	NA	NA	NA	NA	NA	119019467	3.31589e-79	0.0125382	23403	10	eqtl-a-ENSG00000165650	PDZD8	TRUE	reported	textfile	2	1	TRUE
rs78895802	G	T	G	T	-0.148536	0.2098	0.0584502	0.045855	FALSE	FALSE	FALSE	ebi-a-GCST90018861	10	119150889	0.164	489727	0.2007	Hypertrophic cardiomyopathy	Hypertrophic cardiomyopathy	Hypertrophic cardiomyopathy || ||	TRUE	igd	NA	NA	NA	NA	NA	NA	NA	119150889	4.5733e-09	0.0253397	31234	10	eqtl-a-ENSG00000165650	PDZD8	TRUE	reported	textfile	2	1	TRUE
rs10083668	C	T	C	T	-0.122077	0.0299	0.111543	0.119317	FALSE	FALSE	FALSE	ebi-a-GCST90018861	15	100004180	0.0742	489727	0.686901	Hypertrophic cardiomyopathy	Hypertrophic cardiomyopathy	Hypertrophic cardiomyopathy || ||	TRUE	igd	NA	NA	NA	NA	NA	NA	NA	100004180	1.00231e-10	0.0188783	30935	15	eqtl-a-ENSG00000068305	MEF2A	TRUE	reported	textfile	2	1	TRUE
rs149007767	T	C	T	C	0.127656	0.1218	0.149708	0.163145	FALSE	FALSE	FALSE	ebi-a-GCST90018861	7	50370254	0.0675	489727	0.07142	Hypertrophic cardiomyopathy	Hypertrophic cardiomyopathy	Hypertrophic cardiomyopathy || ||	TRUE	igd	NA	NA	NA	NA	NA	NA	NA	50370254	1.74141e-14	0.016647	30077	7	eqtl-a-ENSG00000068305	MEF2A	TRUE	reported	textfile	2	1	TRUE
rs149110519	T	C	T	C	0.166986	0.0732	0.0526158	0.0333006	FALSE	FALSE	FALSE	ebi-a-GCST90018861	6	144385777	0.1906	489727	0.7009	Hypertrophic cardiomyopathy	Hypertrophic cardiomyopathy	Hypertrophic cardiomyopathy || ||	TRUE	igd	NA	NA	NA	NA	NA	NA	NA	144385777	3.55067e-10	0.0266207	25735	6	eqtl-a-ENSG00000068305	MEF2A	TRUE	reported	textfile	2	1	TRUE
rs78547437	C	T	C	T	0.249883	0.0548	0.161115	0.159795	FALSE	FALSE	FALSE	ebi-a-GCST90018861	15	100186866	0.0687	489727	0.4251	Hypertrophic cardiomyopathy	Hypertrophic cardiomyopathy	Hypertrophic cardiomyopathy || ||	TRUE	igd	NA	NA	NA	NA	NA	NA	NA	100186866	1.22011e-54	0.016052	31345	15	eqtl-a-ENSG00000068305	MEF2A	TRUE	reported	textfile	2	1	TRUE
rs8026614	T	C	T	C	-0.227418	0.003	0.481468	0.558353	FALSE	FALSE	FALSE	ebi-a-GCST90018861	15	100051136	0.0508	489727	0.9526	Hypertrophic cardiomyopathy	Hypertrophic cardiomyopathy	Hypertrophic cardiomyopathy || ||	TRUE	igd	NA	NA	NA	NA	NA	NA	NA	100051136	2.31686e-83	0.0117569	31300	15	eqtl-a-ENSG00000068305	MEF2A	TRUE	reported	textfile	2	1	TRUE
rs10085363	G	A	G	A	-0.776248	-0.0768	0.10829	0.118864	FALSE	FALSE	FALSE	ebi-a-GCST90018861	6	89310475	0.0745	489727	0.302	Hypertrophic cardiomyopathy	Hypertrophic cardiomyopathy	Hypertrophic cardiomyopathy || ||	TRUE	igd	NA	NA	NA	NA	NA	NA	NA	89310475	1e-200	0.0180042	31684	6	eqtl-a-ENSG00000111880	RNGTT	TRUE	reported	textfile	2	1	TRUE
rs117147345	T	C	T	C	0.705284	-0.5638	0.0156368	0.011591	FALSE	FALSE	FALSE	ebi-a-GCST90018861	6	89675635	0.3442	489727	0.1014	Hypertrophic cardiomyopathy	Hypertrophic cardiomyopathy	Hypertrophic cardiomyopathy || ||	TRUE	igd	NA	NA	NA	NA	NA	NA	NA	89675635	1.16145e-49	0.0476038	11694	6	eqtl-a-ENSG00000111880	RNGTT	TRUE	reported	textfile	2	1	TRUE
rs117857689	G	A	G	A	0.302041	0.0131	0.041791	0.0392064	FALSE	FALSE	FALSE	ebi-a-GCST90018861	6	89615293	0.1981	489727	0.9472	Hypertrophic cardiomyopathy	Hypertrophic cardiomyopathy	Hypertrophic cardiomyopathy || ||	TRUE	igd	NA	NA	NA	NA	NA	NA	NA	89615293	2.14388e-24	0.0296333	30547	6	eqtl-a-ENSG00000111880	RNGTT	TRUE	reported	textfile	2	1	TRUE
rs17696736	G	A	G	A	-0.0889544	0.1495	0.408694	0.419681	FALSE	FALSE	FALSE	ebi-a-GCST90018861	12	112486818	0.0643	489727	0.0200198	Hypertrophic cardiomyopathy	Hypertrophic cardiomyopathy	Hypertrophic cardiomyopathy || ||	TRUE	igd	NA	NA	NA	NA	NA	NA	NA	112486818	1.81719e-13	0.0120839	31185	12	eqtl-a-ENSG00000111880	RNGTT	TRUE	reported	textfile	2	1	TRUE
rs72911623	C	T	C	T	-0.62222	0.0571	0.0215633	0.0209991	FALSE	FALSE	FALSE	ebi-a-GCST90018861	6	89648766	0.2179	489727	0.7934	Hypertrophic cardiomyopathy	Hypertrophic cardiomyopathy	Hypertrophic cardiomyopathy || ||	TRUE	igd	NA	NA	NA	NA	NA	NA	NA	89648766	6.45654e-53	0.040639	28077	6	eqtl-a-ENSG00000111880	RNGTT	TRUE	reported	textfile	2	1	TRUE
rs76385886	T	C	T	C	0.235155	-0.0161	0.0256989	0.0160027	FALSE	FALSE	FALSE	ebi-a-GCST90018861	6	89480608	0.3305	489727	0.9611	Hypertrophic cardiomyopathy	Hypertrophic cardiomyopathy	Hypertrophic cardiomyopathy || ||	TRUE	igd	NA	NA	NA	NA	NA	NA	NA	89480608	3.8399e-10	0.0375611	29006	6	eqtl-a-ENSG00000111880	RNGTT	TRUE	reported	textfile	2	1	TRUE
rs1008550	G	T	G	T	-0.321803	-0.0137	0.0309963	0.0257759	FALSE	FALSE	FALSE	ebi-a-GCST90018861	22	24940196	0.1986	489727	0.9451	Hypertrophic cardiomyopathy	Hypertrophic cardiomyopathy	Hypertrophic cardiomyopathy || ||	TRUE	igd	NA	NA	NA	NA	NA	NA	NA	24940196	5.46638e-21	0.0342351	31191	22	eqtl-a-ENSG00000100024	UPB1	TRUE	reported	textfile	2	1	TRUE
rs117580218	A	G	A	G	-0.248941	-0.3495	0.0269686	0.0267926	FALSE	FALSE	FALSE	ebi-a-GCST90018861	22	24471789	0.2412	489727	0.1473	Hypertrophic cardiomyopathy	Hypertrophic cardiomyopathy	Hypertrophic cardiomyopathy || ||	TRUE	igd	NA	NA	NA	NA	NA	NA	NA	24471789	1.14815e-11	0.0366813	25673	22	eqtl-a-ENSG00000100024	UPB1	TRUE	reported	textfile	2	1	TRUE
rs139431893	T	C	T	C	-0.127031	-0.0252	0.0724576	0.0888662	FALSE	FALSE	FALSE	ebi-a-GCST90018861	22	25018253	0.1226	489727	0.8374	Hypertrophic cardiomyopathy	Hypertrophic cardiomyopathy	Hypertrophic cardiomyopathy || ||	TRUE	igd	NA	NA	NA	NA	NA	NA	NA	25018253	3.03508e-08	0.0229332	16737	22	eqtl-a-ENSG00000100024	UPB1	TRUE	reported	textfile	2	1	TRUE
rs7210990	A	C	A	C	0.0711024	0.0072	0.481977	0.377945	FALSE	FALSE	FALSE	ebi-a-GCST90018861	17	16170764	0.0569	489727	0.8993	Hypertrophic cardiomyopathy	Hypertrophic cardiomyopathy	Hypertrophic cardiomyopathy || ||	TRUE	igd	NA	NA	NA	NA	NA	NA	NA	16170764	2.27562e-09	0.0118962	31569	17	eqtl-a-ENSG00000100024	UPB1	TRUE	reported	textfile	2	1	TRUE
rs1008599	G	A	G	A	-0.364455	-0.0606	0.413339	0.356618	FALSE	FALSE	FALSE	ebi-a-GCST90018861	7	142038782	0.0547	489727	0.2684	Hypertrophic cardiomyopathy	Hypertrophic cardiomyopathy	Hypertrophic cardiomyopathy || ||	TRUE	igd	NA	NA	NA	NA	NA	NA	NA	142038782	1e-200	0.0116906	5502	7	eqtl-a-ENSG00000211717	TRBV10-1	TRUE	reported	textfile	2	1	TRUE
rs3114480	C	T	C	T	-0.0683993	-0.0149	0.492863	0.420894	FALSE	FALSE	FALSE	ebi-a-GCST90018861	7	142499729	0.0537	489727	0.781	Hypertrophic cardiomyopathy	Hypertrophic cardiomyopathy	Hypertrophic cardiomyopathy || ||	TRUE	igd	NA	NA	NA	NA	NA	NA	NA	142499729	8.80887e-09	0.0118908	5164	7	eqtl-a-ENSG00000211717	TRBV10-1	TRUE	reported	textfile	2	1	TRUE
rs660895	G	A	G	A	0.12959	-0.023	0.177598	0.244859	FALSE	FALSE	FALSE	ebi-a-GCST90018861	6	32577380	0.0559	489727	0.681299	Hypertrophic cardiomyopathy	Hypertrophic cardiomyopathy	Hypertrophic cardiomyopathy || ||	TRUE	igd	NA	NA	NA	NA	NA	NA	NA	32577380	7.32993e-17	0.0155352	5502	6	eqtl-a-ENSG00000211717	TRBV10-1	TRUE	reported	textfile	2	1	TRUE
rs10086568	A	G	A	G	-0.0804053	-0.0849	0.319855	0.283658	FALSE	FALSE	FALSE	ebi-a-GCST90018861	8	6900336	0.055	489727	0.123	Hypertrophic cardiomyopathy	Hypertrophic cardiomyopathy	Hypertrophic cardiomyopathy || ||	TRUE	igd	NA	NA	NA	NA	NA	NA	NA	6900336	2.78683e-10	0.0127425	31355	8	eqtl-a-ENSG00000102837	OLFM4	TRUE	reported	textfile	2	1	TRUE
rs1012068	G	T	G	T	-0.110928	0.0169	0.276034	0.241178	FALSE	FALSE	FALSE	ebi-a-GCST90018861	22	32265903	0.0577	489727	0.7692	Hypertrophic cardiomyopathy	Hypertrophic cardiomyopathy	Hypertrophic cardiomyopathy || ||	TRUE	igd	NA	NA	NA	NA	NA	NA	NA	32265903	6.6896e-17	0.0132811	31086	22	eqtl-a-ENSG00000102837	OLFM4	TRUE	reported	textfile	2	1	TRUE
rs11684404	C	T	C	T	-0.0723053	-0.0223	0.343776	0.375218	FALSE	FALSE	FALSE	ebi-a-GCST90018861	2	88924622	0.0487	489727	0.6477	Hypertrophic cardiomyopathy	Hypertrophic cardiomyopathy	Hypertrophic cardiomyopathy || ||	TRUE	igd	NA	NA	NA	NA	NA	NA	NA	88924622	7.60449e-09	0.0125161	31355	2	eqtl-a-ENSG00000102837	OLFM4	TRUE	reported	textfile	2	1	TRUE
rs11881751	A	G	A	G	0.132196	-0.0498	0.231675	0.219045	FALSE	FALSE	FALSE	ebi-a-GCST90018861	19	4997420	0.0777	489727	0.5214	Hypertrophic cardiomyopathy	Hypertrophic cardiomyopathy	Hypertrophic cardiomyopathy || ||	TRUE	igd	NA	NA	NA	NA	NA	NA	NA	4997420	5.44628e-21	0.014063	31355	19	eqtl-a-ENSG00000102837	OLFM4	TRUE	reported	textfile	2	1	TRUE
rs13289095	T	G	T	G	0.251897	0.092	0.119513	0.121886	FALSE	FALSE	FALSE	ebi-a-GCST90018861	9	131466489	0.0817	489727	0.26	Hypertrophic cardiomyopathy	Hypertrophic cardiomyopathy	Hypertrophic cardiomyopathy || ||	TRUE	igd	NA	NA	NA	NA	NA	NA	NA	131466489	1.88278e-43	0.0182245	28373	9	eqtl-a-ENSG00000102837	OLFM4	TRUE	reported	textfile	2	1	TRUE
rs1343610	C	T	C	T	-0.198894	0.0196	0.640629	0.669764	FALSE	FALSE	FALSE	ebi-a-GCST90018861	13	53662674	0.0529	489727	0.7113	Hypertrophic cardiomyopathy	Hypertrophic cardiomyopathy	Hypertrophic cardiomyopathy || ||	TRUE	igd	NA	NA	NA	NA	NA	NA	NA	53662674	6.73442e-59	0.0122907	31470	13	eqtl-a-ENSG00000102837	OLFM4	TRUE	reported	textfile	2	1	TRUE
rs1375493	A	G	A	G	0.0919538	-0.0541	0.565077	0.519344	FALSE	FALSE	FALSE	ebi-a-GCST90018861	2	182323766	0.0489	489727	0.2681	Hypertrophic cardiomyopathy	Hypertrophic cardiomyopathy	Hypertrophic cardiomyopathy || ||	TRUE	igd	NA	NA	NA	NA	NA	NA	NA	182323766	1.64892e-14	0.0119806	31355	2	eqtl-a-ENSG00000102837	OLFM4	TRUE	reported	textfile	2	1	TRUE
rs2227901	A	G	A	G	-0.110238	-0.0456	0.203258	0.248457	FALSE	FALSE	FALSE	ebi-a-GCST90018861	4	57798189	0.0532	489727	0.3909	Hypertrophic cardiomyopathy	Hypertrophic cardiomyopathy	Hypertrophic cardiomyopathy || ||	TRUE	igd	NA	NA	NA	NA	NA	NA	NA	57798189	8.11708e-14	0.0147606	31470	4	eqtl-a-ENSG00000102837	OLFM4	TRUE	reported	textfile	2	1	TRUE
rs3735485	G	A	G	A	-0.101227	0.0064	0.837214	0.876667	FALSE	FALSE	FALSE	ebi-a-GCST90018861	7	45009341	0.0793	489727	0.9353	Hypertrophic cardiomyopathy	Hypertrophic cardiomyopathy	Hypertrophic cardiomyopathy || ||	TRUE	igd	NA	NA	NA	NA	NA	NA	NA	45009341	3.22827e-10	0.0160994	30757	7	eqtl-a-ENSG00000102837	OLFM4	TRUE	reported	textfile	2	1	TRUE
rs629326	T	G	T	G	-0.104974	-0.1446	0.62781	0.503297	FALSE	FALSE	FALSE	ebi-a-GCST90018861	6	159496713	0.0529	489727	0.00625302	Hypertrophic cardiomyopathy	Hypertrophic cardiomyopathy	Hypertrophic cardiomyopathy || ||	TRUE	igd	NA	NA	NA	NA	NA	NA	NA	159496713	1.25661e-17	0.0122808	31355	6	eqtl-a-ENSG00000102837	OLFM4	TRUE	reported	textfile	2	1	TRUE
rs7981880	G	A	G	A	0.0832848	0.0839	0.355481	0.413787	FALSE	FALSE	FALSE	ebi-a-GCST90018861	13	53501646	0.0505	489727	0.0967609	Hypertrophic cardiomyopathy	Hypertrophic cardiomyopathy	Hypertrophic cardiomyopathy || ||	TRUE	igd	NA	NA	NA	NA	NA	NA	NA	53501646	1.96517e-11	0.0124144	31470	13	eqtl-a-ENSG00000102837	OLFM4	TRUE	reported	textfile	2	1	TRUE
rs7999275	G	A	G	A	0.463594	-0.0901	0.768623	0.732221	FALSE	FALSE	FALSE	ebi-a-GCST90018861	13	53589368	0.0542	489727	0.0962897	Hypertrophic cardiomyopathy	Hypertrophic cardiomyopathy	Hypertrophic cardiomyopathy || ||	TRUE	igd	NA	NA	NA	NA	NA	NA	NA	53589368	1e-200	0.0135631	29978	13	eqtl-a-ENSG00000102837	OLFM4	TRUE	reported	textfile	2	1	TRUE
rs9527102	G	A	G	A	0.120483	0.0498	0.312936	0.271081	FALSE	FALSE	FALSE	ebi-a-GCST90018861	13	54114834	0.0553	489727	0.3682	Hypertrophic cardiomyopathy	Hypertrophic cardiomyopathy	Hypertrophic cardiomyopathy || ||	TRUE	igd	NA	NA	NA	NA	NA	NA	NA	54114834	4.68598e-21	0.0127955	31352	13	eqtl-a-ENSG00000102837	OLFM4	TRUE	reported	textfile	2	1	TRUE
rs1008705	C	T	C	T	0.379292	-0.0636	0.310198	0.338681	FALSE	FALSE	FALSE	ebi-a-GCST90018861	8	17633455	0.0508	489727	0.2109	Hypertrophic cardiomyopathy	Hypertrophic cardiomyopathy	Hypertrophic cardiomyopathy || ||	TRUE	igd	NA	NA	NA	NA	NA	NA	NA	17633455	1e-200	0.0124642	31355	8	eqtl-a-ENSG00000104763	ASAH1	TRUE	reported	textfile	2	1	TRUE
rs117352317	G	A	G	A	0.473247	0.3805	0.0173922	0.0150391	FALSE	FALSE	FALSE	ebi-a-GCST90018861	8	18030605	0.3288	489727	0.2471	Hypertrophic cardiomyopathy	Hypertrophic cardiomyopathy	Hypertrophic cardiomyopathy || ||	TRUE	igd	NA	NA	NA	NA	NA	NA	NA	18030605	1.72346e-25	0.0453532	23819	8	eqtl-a-ENSG00000104763	ASAH1	TRUE	reported	textfile	2	1	TRUE
rs441517	G	A	G	A	-0.328991	-0.0156	0.706002	0.651033	FALSE	FALSE	FALSE	ebi-a-GCST90018861	8	17908116	0.0495	489727	0.752801	Hypertrophic cardiomyopathy	Hypertrophic cardiomyopathy	Hypertrophic cardiomyopathy || ||	TRUE	igd	NA	NA	NA	NA	NA	NA	NA	17908116	1.97242e-146	0.0127669	31684	8	eqtl-a-ENSG00000104763	ASAH1	TRUE	reported	textfile	2	1	TRUE
rs79985562	A	G	A	G	-0.362427	-0.1212	0.0261946	0.023178	FALSE	FALSE	FALSE	ebi-a-GCST90018861	8	17918613	0.2304	489727	0.599	Hypertrophic cardiomyopathy	Hypertrophic cardiomyopathy	Hypertrophic cardiomyopathy || ||	TRUE	igd	NA	NA	NA	NA	NA	NA	NA	17918613	1.69824e-22	0.03714	28534	8	eqtl-a-ENSG00000104763	ASAH1	TRUE	reported	textfile	2	1	TRUE
rs9325821	A	G	A	G	0.212276	-0.169	0.951311	0.893543	FALSE	FALSE	FALSE	ebi-a-GCST90018861	8	17610093	0.0702	489727	0.0160602	Hypertrophic cardiomyopathy	Hypertrophic cardiomyopathy	Hypertrophic cardiomyopathy || ||	TRUE	igd	NA	NA	NA	NA	NA	NA	NA	17610093	1.44844e-14	0.027597	31344	8	eqtl-a-ENSG00000104763	ASAH1	TRUE	reported	textfile	2	1	TRUE
rs10087898	C	T	C	T	0.112058	0.0085	0.128566	0.247791	FALSE	FALSE	FALSE	ebi-a-GCST90018861	8	23017691	0.0573	489727	0.8819	Hypertrophic cardiomyopathy	Hypertrophic cardiomyopathy	Hypertrophic cardiomyopathy || ||	TRUE	igd	NA	NA	NA	NA	NA	NA	NA	23017691	2.776e-10	0.0177563	31684	8	eqtl-a-ENSG00000173530	TNFRSF10D	TRUE	reported	textfile	2	1	TRUE
rs4242391	C	T	C	T	-0.155595	0.0917	0.625691	0.673958	FALSE	FALSE	FALSE	ebi-a-GCST90018861	8	23000183	0.056	489727	0.1011	Hypertrophic cardiomyopathy	Hypertrophic cardiomyopathy	Hypertrophic cardiomyopathy || ||	TRUE	igd	NA	NA	NA	NA	NA	NA	NA	23000183	4.36114e-37	0.0122285	31684	8	eqtl-a-ENSG00000173530	TNFRSF10D	TRUE	reported	textfile	2	1	TRUE
rs10088133	G	A	G	A	0.24158	-0.1211	0.52689	0.457932	FALSE	FALSE	FALSE	ebi-a-GCST90018861	8	142017877	0.0509	489727	0.01737	Hypertrophic cardiomyopathy	Hypertrophic cardiomyopathy	Hypertrophic cardiomyopathy || ||	TRUE	igd	NA	NA	NA	NA	NA	NA	NA	142017877	5.42126e-94	0.011746	30902	8	eqtl-a-ENSG00000169398	PTK2	TRUE	reported	textfile	2	1	TRUE
rs1354034	C	T	C	T	0.220184	-0.0087	0.618137	0.606785	FALSE	FALSE	FALSE	ebi-a-GCST90018861	3	56849749	0.0495	489727	0.8607	Hypertrophic cardiomyopathy	Hypertrophic cardiomyopathy	Hypertrophic cardiomyopathy || ||	TRUE	igd	NA	NA	NA	NA	NA	NA	NA	56849749	7.0372e-74	0.0121093	31684	3	eqtl-a-ENSG00000169398	PTK2	TRUE	reported	textfile	2	1	TRUE
rs141094656	C	T	C	T	-0.286526	-0.219	0.0195137	0.0185789	FALSE	FALSE	FALSE	ebi-a-GCST90018861	1	92753336	0.2083	489727	0.293	Hypertrophic cardiomyopathy	Hypertrophic cardiomyopathy	Hypertrophic cardiomyopathy || ||	TRUE	igd	NA	NA	NA	NA	NA	NA	NA	92753336	2.56507e-11	0.0429606	21629	1	eqtl-a-ENSG00000169398	PTK2	TRUE	reported	textfile	2	1	TRUE
rs149290349	A	G	A	G	-0.2287	-0.0025	0.0763089	0.0638163	FALSE	FALSE	FALSE	ebi-a-GCST90018861	2	43451957	0.1525	489727	0.9868	Hypertrophic cardiomyopathy	Hypertrophic cardiomyopathy	Hypertrophic cardiomyopathy || ||	TRUE	igd	NA	NA	NA	NA	NA	NA	NA	43451957	1.31795e-24	0.022335	27138	2	eqtl-a-ENSG00000169398	PTK2	TRUE	reported	textfile	2	1	TRUE
rs1510587	A	G	A	G	0.0666234	0.0615	0.459801	0.412893	FALSE	FALSE	FALSE	ebi-a-GCST90018861	8	142128946	0.0491	489727	0.2105	Hypertrophic cardiomyopathy	Hypertrophic cardiomyopathy	Hypertrophic cardiomyopathy || ||	TRUE	igd	NA	NA	NA	NA	NA	NA	NA	142128946	2.3397e-08	0.011929	29914	8	eqtl-a-ENSG00000169398	PTK2	TRUE	reported	textfile	2	1	TRUE
rs170088	T	C	T	C	0.126812	-0.1232	0.11796	0.189249	FALSE	FALSE	FALSE	ebi-a-GCST90018861	8	142160876	0.0581	489727	0.03384	Hypertrophic cardiomyopathy	Hypertrophic cardiomyopathy	Hypertrophic cardiomyopathy || ||	TRUE	igd	NA	NA	NA	NA	NA	NA	NA	142160876	5.81166e-12	0.0184207	31300	8	eqtl-a-ENSG00000169398	PTK2	TRUE	reported	textfile	2	1	TRUE
rs505404	G	T	G	T	0.0994128	-0.0393	0.222031	0.248071	FALSE	FALSE	FALSE	ebi-a-GCST90018861	11	243268	0.0717	489727	0.5841	Hypertrophic cardiomyopathy	Hypertrophic cardiomyopathy	Hypertrophic cardiomyopathy || ||	TRUE	igd	NA	NA	NA	NA	NA	NA	NA	243268	3.55549e-12	0.014296	31569	11	eqtl-a-ENSG00000169398	PTK2	TRUE	reported	textfile	2	1	TRUE
rs9809116	G	A	G	A	0.0958199	-0.0535	0.419943	0.449521	FALSE	FALSE	FALSE	ebi-a-GCST90018861	3	72397279	0.0497	489727	0.282	Hypertrophic cardiomyopathy	Hypertrophic cardiomyopathy	Hypertrophic cardiomyopathy || ||	TRUE	igd	NA	NA	NA	NA	NA	NA	NA	72397279	1.67109e-15	0.0120321	31569	3	eqtl-a-ENSG00000169398	PTK2	TRUE	reported	textfile	2	1	TRUE
rs1008877	A	C	A	C	0.394833	0.0174	0.47597	0.490062	FALSE	FALSE	FALSE	ebi-a-GCST90018861	6	125443861	0.0493	489727	0.7248	Hypertrophic cardiomyopathy	Hypertrophic cardiomyopathy	Hypertrophic cardiomyopathy || ||	TRUE	igd	NA	NA	NA	NA	NA	NA	NA	125443861	1e-200	0.0114445	31355	6	eqtl-a-ENSG00000111906	HDDC2	TRUE	reported	textfile	2	1	TRUE
rs11154304	A	G	A	G	-0.540136	0.0179	0.11131	0.121272	FALSE	FALSE	FALSE	ebi-a-GCST90018861	6	125639515	0.0746	489727	0.8106	Hypertrophic cardiomyopathy	Hypertrophic cardiomyopathy	Hypertrophic cardiomyopathy || ||	TRUE	igd	NA	NA	NA	NA	NA	NA	NA	125639515	4.81948e-190	0.0183693	31564	6	eqtl-a-ENSG00000111906	HDDC2	TRUE	reported	textfile	2	1	TRUE
rs4895707	G	A	G	A	-0.398518	0.004	0.473207	0.49277	FALSE	FALSE	FALSE	ebi-a-GCST90018861	6	125669227	0.0489	489727	0.9355	Hypertrophic cardiomyopathy	Hypertrophic cardiomyopathy	Hypertrophic cardiomyopathy || ||	TRUE	igd	NA	NA	NA	NA	NA	NA	NA	125669227	1e-200	0.011439	31668	6	eqtl-a-ENSG00000111906	HDDC2	TRUE	reported	textfile	2	1	TRUE
rs7911264	C	T	C	T	-0.0719362	-0.032	0.515223	0.583285	FALSE	FALSE	FALSE	ebi-a-GCST90018861	10	94436851	0.0504	489727	0.525801	Hypertrophic cardiomyopathy	Hypertrophic cardiomyopathy	Hypertrophic cardiomyopathy || ||	TRUE	igd	NA	NA	NA	NA	NA	NA	NA	94436851	1.4647e-09	0.0118936	31684	10	eqtl-a-ENSG00000111906	HDDC2	TRUE	reported	textfile	2	1	TRUE
rs1008953	C	T	C	T	0.805396	-0.0445	0.770601	0.713032	FALSE	FALSE	FALSE	ebi-a-GCST90018861	20	43980726	0.052	489727	0.3919	Hypertrophic cardiomyopathy	Hypertrophic cardiomyopathy	Hypertrophic cardiomyopathy || ||	TRUE	igd	NA	NA	NA	NA	NA	NA	NA	43980726	1e-200	0.012427	31300	20	eqtl-a-ENSG00000204070	SYS1	TRUE	reported	textfile	2	1	TRUE
rs3091579	A	G	A	G	0.159048	0.0521	0.140696	0.124649	FALSE	FALSE	FALSE	ebi-a-GCST90018861	20	43947368	0.0784	489727	0.5064	Hypertrophic cardiomyopathy	Hypertrophic cardiomyopathy	Hypertrophic cardiomyopathy || ||	TRUE	igd	NA	NA	NA	NA	NA	NA	NA	43947368	1.16118e-20	0.0170647	31355	20	eqtl-a-ENSG00000204070	SYS1	TRUE	reported	textfile	2	1	TRUE
rs6032538	C	G	C	G	-0.0907096	0.0689	0.714643	0.721654	FALSE	TRUE	FALSE	ebi-a-GCST90018861	20	44417675	0.0528	489727	0.1918	Hypertrophic cardiomyopathy	Hypertrophic cardiomyopathy	Hypertrophic cardiomyopathy || ||	TRUE	igd	NA	NA	NA	NA	NA	NA	NA	44417675	5.425e-12	0.0131576	31300	20	eqtl-a-ENSG00000204070	SYS1	TRUE	reported	textfile	2	1	TRUE
rs12973620	C	G	C	G	0.0904162	1e-04	0.191043	0.159312	FALSE	TRUE	FALSE	ebi-a-GCST90018861	19	58249643	0.0665	489727	0.9982	Hypertrophic cardiomyopathy	Hypertrophic cardiomyopathy	Hypertrophic cardiomyopathy || ||	TRUE	igd	NA	NA	NA	NA	NA	NA	NA	58249643	2.23692e-09	0.0151205	26280	19	eqtl-a-ENSG00000079459	FDFT1	TRUE	reported	textfile	2	1	TRUE
rs174545	G	C	G	C	0.0755311	-0.0547	0.329174	0.371582	FALSE	TRUE	FALSE	ebi-a-GCST90018861	11	61569306	0.0489	489727	0.2635	Hypertrophic cardiomyopathy	Hypertrophic cardiomyopathy	Hypertrophic cardiomyopathy || ||	TRUE	igd	NA	NA	NA	NA	NA	NA	NA	61569306	2.35798e-09	0.0126497	26395	11	eqtl-a-ENSG00000079459	FDFT1	TRUE	reported	textfile	2	1	TRUE
rs2092004	G	A	G	A	0.448347	-0.0359	0.473194	0.535841	FALSE	FALSE	FALSE	ebi-a-GCST90018861	8	11652430	0.0489	489727	0.4634	Hypertrophic cardiomyopathy	Hypertrophic cardiomyopathy	Hypertrophic cardiomyopathy || ||	TRUE	igd	NA	NA	NA	NA	NA	NA	NA	11652430	1e-200	0.0113075	20957	8	eqtl-a-ENSG00000079459	FDFT1	TRUE	reported	textfile	2	1	TRUE
rs4841587	T	G	T	G	-0.23804	0.0416	0.307772	0.391994	FALSE	FALSE	FALSE	ebi-a-GCST90018861	8	11614175	0.0511	489727	0.4156	Hypertrophic cardiomyopathy	Hypertrophic cardiomyopathy	Hypertrophic cardiomyopathy || ||	TRUE	igd	NA	NA	NA	NA	NA	NA	NA	11614175	6.24597e-78	0.0127379	26395	8	eqtl-a-ENSG00000079459	FDFT1	TRUE	reported	textfile	2	1	TRUE
rs6592965	A	G	A	G	0.0716724	0.1078	0.449532	0.38981	FALSE	FALSE	FALSE	ebi-a-GCST90018861	7	50427982	0.0508	489727	0.0339797	Hypertrophic cardiomyopathy	Hypertrophic cardiomyopathy	Hypertrophic cardiomyopathy || ||	TRUE	igd	NA	NA	NA	NA	NA	NA	NA	50427982	2.00009e-09	0.0119494	26395	7	eqtl-a-ENSG00000079459	FDFT1	TRUE	reported	textfile	2	1	TRUE
rs10090737	T	C	T	C	0.106765	-0.0198	0.388402	0.380107	FALSE	FALSE	FALSE	ebi-a-GCST90018861	8	21547340	0.0498	489727	0.691	Hypertrophic cardiomyopathy	Hypertrophic cardiomyopathy	Hypertrophic cardiomyopathy || ||	TRUE	igd	NA	NA	NA	NA	NA	NA	NA	21547340	1.8412e-18	0.0121784	31684	8	eqtl-a-ENSG00000168546	GFRA2	TRUE	reported	textfile	2	1	TRUE
rs3758156	G	A	G	A	-0.253282	0.019	0.539761	0.540813	FALSE	FALSE	FALSE	ebi-a-GCST90018861	8	21770796	0.0478	489727	0.6916	Hypertrophic cardiomyopathy	Hypertrophic cardiomyopathy	Hypertrophic cardiomyopathy || ||	TRUE	igd	NA	NA	NA	NA	NA	NA	NA	21770796	4.57088e-103	0.0117495	31684	8	eqtl-a-ENSG00000168546	GFRA2	TRUE	reported	textfile	2	1	TRUE
rs9644146	G	T	G	T	-0.415218	-0.001	0.29191	0.363765	FALSE	FALSE	FALSE	ebi-a-GCST90018861	8	21696395	0.0524	489727	0.9848	Hypertrophic cardiomyopathy	Hypertrophic cardiomyopathy	Hypertrophic cardiomyopathy || ||	TRUE	igd	NA	NA	NA	NA	NA	NA	NA	21696395	1e-200	0.012616	31566	8	eqtl-a-ENSG00000168546	GFRA2	TRUE	reported	textfile	2	1	TRUE
rs10092168	T	C	T	C	-0.212263	0.0326	0.292021	0.231899	FALSE	FALSE	FALSE	ebi-a-GCST90018861	8	87442135	0.0622	489727	0.5997	Hypertrophic cardiomyopathy	Hypertrophic cardiomyopathy	Hypertrophic cardiomyopathy || ||	TRUE	igd	NA	NA	NA	NA	NA	NA	NA	87442135	3.16301e-60	0.0129671	31681	8	eqtl-a-ENSG00000085719	CPNE3	TRUE	reported	textfile	2	1	TRUE
rs13257670	T	G	T	G	-0.0710505	-0.1058	0.587907	0.597672	FALSE	FALSE	FALSE	ebi-a-GCST90018861	8	87866343	0.0486	489727	0.0295202	Hypertrophic cardiomyopathy	Hypertrophic cardiomyopathy	Hypertrophic cardiomyopathy || ||	TRUE	igd	NA	NA	NA	NA	NA	NA	NA	87866343	4.02903e-09	0.012077	31677	8	eqtl-a-ENSG00000085719	CPNE3	TRUE	reported	textfile	2	1	TRUE
rs7000333	T	C	T	C	0.335846	-0.015	0.608397	0.531974	FALSE	FALSE	FALSE	ebi-a-GCST90018861	8	87578131	0.0512	489727	0.7687	Hypertrophic cardiomyopathy	Hypertrophic cardiomyopathy	Hypertrophic cardiomyopathy || ||	TRUE	igd	NA	NA	NA	NA	NA	NA	NA	87578131	2.2856e-176	0.0118613	31681	8	eqtl-a-ENSG00000085719	CPNE3	TRUE	reported	textfile	2	1	TRUE
rs1009321	G	A	G	A	-0.360636	0.006	0.545202	0.551315	FALSE	FALSE	FALSE	ebi-a-GCST90018861	12	133361224	0.0635	489727	0.9249	Hypertrophic cardiomyopathy	Hypertrophic cardiomyopathy	Hypertrophic cardiomyopathy || ||	TRUE	igd	NA	NA	NA	NA	NA	NA	NA	133361224	1e-200	0.0115606	31527	12	eqtl-a-ENSG00000196458	ZNF605	TRUE	reported	textfile	2	1	TRUE
rs4883606	G	A	G	A	0.137178	0.076	0.62849	0.690247	FALSE	FALSE	FALSE	ebi-a-GCST90018861	12	133298773	0.0595	489727	0.2015	Hypertrophic cardiomyopathy	Hypertrophic cardiomyopathy	Hypertrophic cardiomyopathy || ||	TRUE	igd	NA	NA	NA	NA	NA	NA	NA	133298773	4.74242e-29	0.0122629	31644	12	eqtl-a-ENSG00000196458	ZNF605	TRUE	reported	textfile	2	1	TRUE
rs71452557	G	A	G	A	-0.293735	0.04	0.0146436	0.0208069	FALSE	FALSE	FALSE	ebi-a-GCST90018861	12	133731840	0.2571	489727	0.8765	Hypertrophic cardiomyopathy	Hypertrophic cardiomyopathy	Hypertrophic cardiomyopathy || ||	TRUE	igd	NA	NA	NA	NA	NA	NA	NA	133731840	2.92422e-09	0.0494861	15694	12	eqtl-a-ENSG00000196458	ZNF605	TRUE	reported	textfile	2	1	TRUE
rs10094310	A	C	A	C	-0.138623	-0.0169	0.397663	0.38219	FALSE	FALSE	FALSE	ebi-a-GCST90018861	8	98883005	0.0499	489727	0.7349	Hypertrophic cardiomyopathy	Hypertrophic cardiomyopathy	Hypertrophic cardiomyopathy || ||	TRUE	igd	NA	NA	NA	NA	NA	NA	NA	98883005	2.29774e-30	0.0121048	31526	8	eqtl-a-ENSG00000104341	LAPTM4B	TRUE	reported	textfile	2	1	TRUE
rs115333123	T	C	T	C	-0.765355	-0.0184	0.0681688	0.0861551	FALSE	FALSE	FALSE	ebi-a-GCST90018861	8	98756185	0.2053	489727	0.9287	Hypertrophic cardiomyopathy	Hypertrophic cardiomyopathy	Hypertrophic cardiomyopathy || ||	TRUE	igd	NA	NA	NA	NA	NA	NA	NA	98756185	1e-200	0.0227191	31198	8	eqtl-a-ENSG00000104341	LAPTM4B	TRUE	reported	textfile	2	1	TRUE
rs9297275	A	G	A	G	0.107051	0.009	0.695596	0.625702	FALSE	FALSE	FALSE	ebi-a-GCST90018861	8	98438912	0.0513	489727	0.8605	Hypertrophic cardiomyopathy	Hypertrophic cardiomyopathy	Hypertrophic cardiomyopathy || ||	TRUE	igd	NA	NA	NA	NA	NA	NA	NA	98438912	1.06955e-16	0.0129028	31145	8	eqtl-a-ENSG00000104341	LAPTM4B	TRUE	reported	textfile	2	1	TRUE
rs10094451	T	C	T	C	0.3058	-0.0227	0.253737	0.200257	FALSE	FALSE	FALSE	ebi-a-GCST90018861	8	41351870	0.0694	489727	0.743	Hypertrophic cardiomyopathy	Hypertrophic cardiomyopathy	Hypertrophic cardiomyopathy || ||	TRUE	igd	NA	NA	NA	NA	NA	NA	NA	41351870	1.02802e-114	0.0134331	30820	8	eqtl-a-ENSG00000147533	GOLGA7	TRUE	reported	textfile	2	1	TRUE
rs113925113	T	C	T	C	0.188949	-0.0419	0.0490159	0.0827354	FALSE	FALSE	FALSE	ebi-a-GCST90018861	8	41211114	0.0756	489727	0.579001	Hypertrophic cardiomyopathy	Hypertrophic cardiomyopathy	Hypertrophic cardiomyopathy || ||	TRUE	igd	NA	NA	NA	NA	NA	NA	NA	41211114	6.62979e-12	0.0275211	30491	8	eqtl-a-ENSG00000147533	GOLGA7	TRUE	reported	textfile	2	1	TRUE
rs13062095	C	T	C	T	-0.0835374	0.0673	0.350092	0.303625	FALSE	FALSE	FALSE	ebi-a-GCST90018861	3	101267385	0.0538	489727	0.2113	Hypertrophic cardiomyopathy	Hypertrophic cardiomyopathy	Hypertrophic cardiomyopathy || ||	TRUE	igd	NA	NA	NA	NA	NA	NA	NA	101267385	2.00309e-11	0.0124577	30820	3	eqtl-a-ENSG00000147533	GOLGA7	TRUE	reported	textfile	2	1	TRUE
rs10094836	G	C	G	C	-0.485706	0.0909	0.844676	0.803515	FALSE	TRUE	FALSE	ebi-a-GCST90018861	8	17654390	0.0583	489727	0.119	Hypertrophic cardiomyopathy	Hypertrophic cardiomyopathy	Hypertrophic cardiomyopathy || ||	TRUE	igd	NA	NA	NA	NA	NA	NA	NA	17654390	1e-200	0.0159149	31528	8	eqtl-a-ENSG00000078674	PCM1	TRUE	reported	textfile	2	1	TRUE
rs11783644	C	G	C	G	-0.299291	-0.0084	0.222914	0.263006	FALSE	TRUE	FALSE	ebi-a-GCST90018861	8	17901865	0.0526	489727	0.8737	Hypertrophic cardiomyopathy	Hypertrophic cardiomyopathy	Hypertrophic cardiomyopathy || ||	TRUE	igd	NA	NA	NA	NA	NA	NA	NA	17901865	2.56389e-100	0.0140765	31525	8	eqtl-a-ENSG00000078674	PCM1	TRUE	reported	textfile	2	1	TRUE
rs2517207	A	G	A	G	-0.194342	-0.0217	0.0295027	0.0277105	FALSE	FALSE	FALSE	ebi-a-GCST90018861	8	17468413	0.1492	489727	0.8844	Hypertrophic cardiomyopathy	Hypertrophic cardiomyopathy	Hypertrophic cardiomyopathy || ||	TRUE	igd	NA	NA	NA	NA	NA	NA	NA	17468413	3.18053e-08	0.0351355	29988	8	eqtl-a-ENSG00000078674	PCM1	TRUE	reported	textfile	2	1	TRUE
rs7830870	T	C	T	C	-0.0971015	0.0973	0.212747	0.206756	FALSE	FALSE	FALSE	ebi-a-GCST90018861	8	18019341	0.0581	489727	0.09438	Hypertrophic cardiomyopathy	Hypertrophic cardiomyopathy	Hypertrophic cardiomyopathy || ||	TRUE	igd	NA	NA	NA	NA	NA	NA	NA	18019341	2.27196e-11	0.0145201	30751	8	eqtl-a-ENSG00000078674	PCM1	TRUE	reported	textfile	2	1	TRUE
rs10095826	T	G	T	G	-0.204428	-0.036	0.654481	0.52883	FALSE	FALSE	FALSE	ebi-a-GCST90018861	8	91108548	0.053	489727	0.497	Hypertrophic cardiomyopathy	Hypertrophic cardiomyopathy	Hypertrophic cardiomyopathy || ||	TRUE	igd	NA	NA	NA	NA	NA	NA	NA	91108548	4.32912e-61	0.012397	31059	8	eqtl-a-ENSG00000104327	CALB1	TRUE	reported	textfile	2	1	TRUE
rs118177102	T	C	T	C	-0.311386	0.4608	0.0186959	0.0200067	FALSE	FALSE	FALSE	ebi-a-GCST90018861	8	91469564	0.1889	489727	0.0147001	Hypertrophic cardiomyopathy	Hypertrophic cardiomyopathy	Hypertrophic cardiomyopathy || ||	TRUE	igd	NA	NA	NA	NA	NA	NA	NA	91469564	1.25487e-12	0.0438627	20319	8	eqtl-a-ENSG00000104327	CALB1	TRUE	reported	textfile	2	1	TRUE
rs80330742	G	C	G	C	0.168535	0.2059	0.0386191	0.0358504	FALSE	TRUE	FALSE	ebi-a-GCST90018861	8	91980539	0.1498	489727	0.1693	Hypertrophic cardiomyopathy	Hypertrophic cardiomyopathy	Hypertrophic cardiomyopathy || ||	TRUE	igd	NA	NA	NA	NA	NA	NA	NA	91980539	4.71335e-08	0.0308558	14575	8	eqtl-a-ENSG00000104327	CALB1	TRUE	reported	textfile	2	1	TRUE
rs1009668	T	C	T	C	-0.236358	0.012	0.108866	0.112346	FALSE	FALSE	FALSE	ebi-a-GCST90018861	1	226040404	0.0754	489727	0.8741	Hypertrophic cardiomyopathy	Hypertrophic cardiomyopathy	Hypertrophic cardiomyopathy || ||	TRUE	igd	NA	NA	NA	NA	NA	NA	NA	226040404	1.64589e-35	0.0190047	31300	1	eqtl-a-ENSG00000143819	EPHX1	TRUE	reported	textfile	2	1	TRUE
rs112613032	G	C	G	C	-0.108522	-0.0385	0.115068	0.139196	FALSE	TRUE	FALSE	ebi-a-GCST90018861	1	225936900	0.0654	489727	0.555699	Hypertrophic cardiomyopathy	Hypertrophic cardiomyopathy	Hypertrophic cardiomyopathy || ||	TRUE	igd	NA	NA	NA	NA	NA	NA	NA	225936900	5.69757e-09	0.018629	31568	1	eqtl-a-ENSG00000143819	EPHX1	TRUE	reported	textfile	2	1	TRUE
rs4822024	A	G	A	G	0.156017	0.1615	0.224124	0.204524	FALSE	FALSE	FALSE	ebi-a-GCST90018861	22	41757647	0.0617	489727	0.00884993	Hypertrophic cardiomyopathy	Hypertrophic cardiomyopathy	Hypertrophic cardiomyopathy || ||	TRUE	igd	NA	NA	NA	NA	NA	NA	NA	41757647	4.89779e-28	0.0142121	31569	22	eqtl-a-ENSG00000143819	EPHX1	TRUE	reported	textfile	2	1	TRUE
rs10098310	A	G	A	G	0.121871	-0.0333	0.575007	0.569489	FALSE	FALSE	FALSE	ebi-a-GCST90018861	8	130613614	0.0484	489727	0.4913	Hypertrophic cardiomyopathy	Hypertrophic cardiomyopathy	Hypertrophic cardiomyopathy || ||	TRUE	igd	NA	NA	NA	NA	NA	NA	NA	130613614	3.00954e-24	0.011996	30820	8	eqtl-a-ENSG00000100721	TCL1A	TRUE	reported	textfile	2	1	TRUE
rs1072947	T	C	T	C	-0.203045	-0.0728	0.0356236	0.0461547	FALSE	FALSE	FALSE	ebi-a-GCST90018861	14	96204796	0.1146	489727	0.5252	Hypertrophic cardiomyopathy	Hypertrophic cardiomyopathy	Hypertrophic cardiomyopathy || ||	TRUE	igd	NA	NA	NA	NA	NA	NA	NA	96204796	2.41379e-10	0.0320654	29913	14	eqtl-a-ENSG00000100721	TCL1A	TRUE	reported	textfile	2	1	TRUE
rs12232384	A	C	A	C	0.100133	-0.0735	0.210455	0.270837	FALSE	FALSE	FALSE	ebi-a-GCST90018861	16	86009760	0.0536	489727	0.1703	Hypertrophic cardiomyopathy	Hypertrophic cardiomyopathy	Hypertrophic cardiomyopathy || ||	TRUE	igd	NA	NA	NA	NA	NA	NA	NA	86009760	6.44763e-12	0.0145764	30935	16	eqtl-a-ENSG00000100721	TCL1A	TRUE	reported	textfile	2	1	TRUE
rs17056278	G	C	G	C	-0.220136	0.1148	0.0633351	0.0625587	FALSE	TRUE	FALSE	ebi-a-GCST90018861	5	158252438	0.1076	489727	0.2858	Hypertrophic cardiomyopathy	Hypertrophic cardiomyopathy	Hypertrophic cardiomyopathy || ||	TRUE	igd	NA	NA	NA	NA	NA	NA	NA	158252438	1.64286e-19	0.0243657	30820	5	eqtl-a-ENSG00000100721	TCL1A	TRUE	reported	textfile	2	1	TRUE
rs6074022	T	C	T	C	-0.0758828	-0.121	0.746768	0.711751	FALSE	FALSE	FALSE	ebi-a-GCST90018861	20	44740196	0.0515	489727	0.01894	Hypertrophic cardiomyopathy	Hypertrophic cardiomyopathy	Hypertrophic cardiomyopathy || ||	TRUE	igd	NA	NA	NA	NA	NA	NA	NA	44740196	2.85338e-08	0.0136716	30551	20	eqtl-a-ENSG00000100721	TCL1A	TRUE	reported	textfile	2	1	TRUE
rs7090445	T	C	T	C	-0.119669	-0.0299	0.682795	0.674457	FALSE	FALSE	FALSE	ebi-a-GCST90018861	10	63721176	0.0518	489727	0.5635	Hypertrophic cardiomyopathy	Hypertrophic cardiomyopathy	Hypertrophic cardiomyopathy || ||	TRUE	igd	NA	NA	NA	NA	NA	NA	NA	63721176	6.20869e-21	0.0127491	30935	10	eqtl-a-ENSG00000100721	TCL1A	TRUE	reported	textfile	2	1	TRUE
rs78986913	A	G	A	G	-0.739711	-0.0051	0.044589	0.0438938	FALSE	FALSE	FALSE	ebi-a-GCST90018861	14	96162418	0.15	489727	0.9727	Hypertrophic cardiomyopathy	Hypertrophic cardiomyopathy	Hypertrophic cardiomyopathy || ||	TRUE	igd	NA	NA	NA	NA	NA	NA	NA	96162418	3.99025e-152	0.0281559	27695	14	eqtl-a-ENSG00000100721	TCL1A	TRUE	reported	textfile	2	1	TRUE
rs8067378	G	A	G	A	-0.127891	0.0628	0.497388	0.459956	FALSE	FALSE	FALSE	ebi-a-GCST90018861	17	38051348	0.0503	489727	0.2115	Hypertrophic cardiomyopathy	Hypertrophic cardiomyopathy	Hypertrophic cardiomyopathy || ||	TRUE	igd	NA	NA	NA	NA	NA	NA	NA	38051348	3.93097e-27	0.0118549	30551	17	eqtl-a-ENSG00000100721	TCL1A	TRUE	reported	textfile	2	1	TRUE
rs9275390	C	T	C	T	-0.0951663	-0.0661	0.248283	0.313765	FALSE	FALSE	FALSE	ebi-a-GCST90018861	6	32669156	0.0547	489727	0.2267	Hypertrophic cardiomyopathy	Hypertrophic cardiomyopathy	Hypertrophic cardiomyopathy || ||	TRUE	igd	NA	NA	NA	NA	NA	NA	NA	32669156	4.52898e-12	0.0137534	29078	6	eqtl-a-ENSG00000100721	TCL1A	TRUE	reported	textfile	2	1	TRUE
rs9483788	C	T	C	T	-0.0854702	0.0058	0.25001	0.2912	FALSE	FALSE	FALSE	ebi-a-GCST90018861	6	135435501	0.0514	489727	0.9098	Hypertrophic cardiomyopathy	Hypertrophic cardiomyopathy	Hypertrophic cardiomyopathy || ||	TRUE	igd	NA	NA	NA	NA	NA	NA	NA	135435501	4.75445e-10	0.013726	30436	6	eqtl-a-ENSG00000100721	TCL1A	TRUE	reported	textfile	2	1	TRUE
rs10098310	A	G	A	G	-0.0784531	-0.0333	0.575007	0.569489	FALSE	FALSE	FALSE	ebi-a-GCST90018861	8	130613614	0.0484	489727	0.4913	Hypertrophic cardiomyopathy	Hypertrophic cardiomyopathy	Hypertrophic cardiomyopathy || ||	TRUE	igd	NA	NA	NA	NA	NA	NA	NA	130613614	6.76394e-11	0.0120216	31569	8	eqtl-a-ENSG00000166387	PPFIBP2	TRUE	reported	textfile	2	1	TRUE
rs12364151	T	G	T	G	-0.69084	-0.004	0.0937099	0.118558	FALSE	FALSE	FALSE	ebi-a-GCST90018861	11	7487604	0.0706	489727	0.9548	Hypertrophic cardiomyopathy	Hypertrophic cardiomyopathy	Hypertrophic cardiomyopathy || ||	TRUE	igd	NA	NA	NA	NA	NA	NA	NA	7487604	1e-200	0.0195776	31561	11	eqtl-a-ENSG00000166387	PPFIBP2	TRUE	reported	textfile	2	1	TRUE
rs12793971	G	A	G	A	0.220462	0.0588	0.239795	0.192303	FALSE	FALSE	FALSE	ebi-a-GCST90018861	11	7685465	0.0644	489727	0.3609	Hypertrophic cardiomyopathy	Hypertrophic cardiomyopathy	Hypertrophic cardiomyopathy || ||	TRUE	igd	NA	NA	NA	NA	NA	NA	NA	7685465	2.54683e-57	0.0138158	31679	11	eqtl-a-ENSG00000166387	PPFIBP2	TRUE	reported	textfile	2	1	TRUE
rs17289871	G	A	G	A	0.140902	-0.1881	0.225534	0.229005	FALSE	FALSE	FALSE	ebi-a-GCST90018861	11	7436701	0.0773	489727	0.0149899	Hypertrophic cardiomyopathy	Hypertrophic cardiomyopathy	Hypertrophic cardiomyopathy || ||	TRUE	igd	NA	NA	NA	NA	NA	NA	NA	7436701	3.12608e-23	0.0141914	30406	11	eqtl-a-ENSG00000166387	PPFIBP2	TRUE	reported	textfile	2	1	TRUE
rs55908509	A	G	A	G	-0.0789923	-0.0279	0.3284	0.321722	FALSE	FALSE	FALSE	ebi-a-GCST90018861	19	16442019	0.0514	489727	0.5876	Hypertrophic cardiomyopathy	Hypertrophic cardiomyopathy	Hypertrophic cardiomyopathy || ||	TRUE	igd	NA	NA	NA	NA	NA	NA	NA	16442019	4.32564e-10	0.0126558	22704	19	eqtl-a-ENSG00000166387	PPFIBP2	TRUE	reported	textfile	2	1	TRUE
rs7107296	G	A	G	A	0.375609	0.0496	0.832333	0.774936	FALSE	FALSE	FALSE	ebi-a-GCST90018861	11	7577080	0.0579	489727	0.392	Hypertrophic cardiomyopathy	Hypertrophic cardiomyopathy	Hypertrophic cardiomyopathy || ||	TRUE	igd	NA	NA	NA	NA	NA	NA	NA	7577080	7.58578e-128	0.0156152	30077	11	eqtl-a-ENSG00000166387	PPFIBP2	TRUE	reported	textfile	2	1	TRUE
rs72849627	T	G	T	G	0.338814	0.0785	0.0121596	0.0164728	FALSE	FALSE	FALSE	ebi-a-GCST90018861	11	7592478	0.1819	489727	0.666	Hypertrophic cardiomyopathy	Hypertrophic cardiomyopathy	Hypertrophic cardiomyopathy || ||	TRUE	igd	NA	NA	NA	NA	NA	NA	NA	7592478	4.16812e-10	0.0542302	10914	11	eqtl-a-ENSG00000166387	PPFIBP2	TRUE	reported	textfile	2	1	TRUE
rs74720905	C	A	C	A	0.612027	-0.003	0.0450923	0.0504731	FALSE	FALSE	FALSE	ebi-a-GCST90018861	11	7607064	0.1407	489727	0.9832	Hypertrophic cardiomyopathy	Hypertrophic cardiomyopathy	Hypertrophic cardiomyopathy || ||	TRUE	igd	NA	NA	NA	NA	NA	NA	NA	7607064	2.50611e-104	0.0282158	30545	11	eqtl-a-ENSG00000166387	PPFIBP2	TRUE	reported	textfile	2	1	TRUE
rs10098310	A	G	A	G	-0.0950084	-0.0333	0.575007	0.569489	FALSE	FALSE	FALSE	ebi-a-GCST90018861	8	130613614	0.0484	489727	0.4913	Hypertrophic cardiomyopathy	Hypertrophic cardiomyopathy	Hypertrophic cardiomyopathy || ||	TRUE	igd	NA	NA	NA	NA	NA	NA	NA	130613614	2.60315e-15	0.0120132	31569	8	eqtl-a-ENSG00000158473	CD1D	TRUE	reported	textfile	2	1	TRUE
rs10980800	C	T	C	T	0.0780878	0.0261	0.22312	0.188327	FALSE	FALSE	FALSE	ebi-a-GCST90018861	9	113915905	0.0676	489727	0.6991	Hypertrophic cardiomyopathy	Hypertrophic cardiomyopathy	Hypertrophic cardiomyopathy || ||	TRUE	igd	NA	NA	NA	NA	NA	NA	NA	113915905	4.54632e-08	0.0142803	31684	9	eqtl-a-ENSG00000158473	CD1D	TRUE	reported	textfile	2	1	TRUE
rs1375493	A	G	A	G	0.0897284	-0.0541	0.565077	0.519344	FALSE	FALSE	FALSE	ebi-a-GCST90018861	2	182323766	0.0489	489727	0.2681	Hypertrophic cardiomyopathy	Hypertrophic cardiomyopathy	Hypertrophic cardiomyopathy || ||	TRUE	igd	NA	NA	NA	NA	NA	NA	NA	182323766	6.95024e-14	0.0119818	31569	2	eqtl-a-ENSG00000158473	CD1D	TRUE	reported	textfile	2	1	TRUE
rs2239630	G	A	G	A	0.0683667	-0.0683	0.519173	0.522105	FALSE	FALSE	FALSE	ebi-a-GCST90018861	14	23589349	0.0481	489727	0.1559	Hypertrophic cardiomyopathy	Hypertrophic cardiomyopathy	Hypertrophic cardiomyopathy || ||	TRUE	igd	NA	NA	NA	NA	NA	NA	NA	23589349	9.13798e-09	0.0118984	31569	14	eqtl-a-ENSG00000158473	CD1D	TRUE	reported	textfile	2	1	TRUE
rs4657080	C	T	C	T	-0.128171	0.042	0.608817	0.637905	FALSE	FALSE	FALSE	ebi-a-GCST90018861	1	158436299	0.0676	489727	0.533801	Hypertrophic cardiomyopathy	Hypertrophic cardiomyopathy	Hypertrophic cardiomyopathy || ||	TRUE	igd	NA	NA	NA	NA	NA	NA	NA	158436299	5.04778e-26	0.012148	31684	1	eqtl-a-ENSG00000158473	CD1D	TRUE	reported	textfile	2	1	TRUE
rs6782228	C	G	C	G	-0.0754826	0.0584	0.273721	0.300125	FALSE	TRUE	FALSE	ebi-a-GCST90018861	3	128323424	0.0515	489727	0.2571	Hypertrophic cardiomyopathy	Hypertrophic cardiomyopathy	Hypertrophic cardiomyopathy || ||	TRUE	igd	NA	NA	NA	NA	NA	NA	NA	128323424	1.50321e-08	0.0133336	31569	3	eqtl-a-ENSG00000158473	CD1D	TRUE	reported	textfile	2	1	TRUE
rs10098310	A	G	A	G	-0.0697354	-0.0333	0.575007	0.569489	FALSE	FALSE	FALSE	ebi-a-GCST90018861	8	130613614	0.0484	489727	0.4913	Hypertrophic cardiomyopathy	Hypertrophic cardiomyopathy	Hypertrophic cardiomyopathy || ||	TRUE	igd	NA	NA	NA	NA	NA	NA	NA	130613614	6.67114e-09	0.0120254	31355	8	eqtl-a-ENSG00000104081	BMF	TRUE	reported	textfile	2	1	TRUE
rs3207297	T	C	T	C	-0.0986298	-0.0505	0.359296	0.341836	FALSE	FALSE	FALSE	ebi-a-GCST90018861	15	40313141	0.0505	489727	0.3169	Hypertrophic cardiomyopathy	Hypertrophic cardiomyopathy	Hypertrophic cardiomyopathy || ||	TRUE	igd	NA	NA	NA	NA	NA	NA	NA	40313141	1.60214e-15	0.012377	31470	15	eqtl-a-ENSG00000104081	BMF	TRUE	reported	textfile	2	1	TRUE
rs62018159	A	G	A	G	-0.354933	0.1165	0.181079	0.150575	FALSE	FALSE	FALSE	ebi-a-GCST90018861	15	40397421	0.0796	489727	0.1434	Hypertrophic cardiomyopathy	Hypertrophic cardiomyopathy	Hypertrophic cardiomyopathy || ||	TRUE	igd	NA	NA	NA	NA	NA	NA	NA	40397421	3.71535e-121	0.0151643	31355	15	eqtl-a-ENSG00000104081	BMF	TRUE	reported	textfile	2	1	TRUE
rs8026803	C	T	C	T	-0.0936956	-0.053	0.247924	0.317281	FALSE	FALSE	FALSE	ebi-a-GCST90018861	15	80260014	0.052	489727	0.3083	Hypertrophic cardiomyopathy	Hypertrophic cardiomyopathy	Hypertrophic cardiomyopathy || ||	TRUE	igd	NA	NA	NA	NA	NA	NA	NA	80260014	9.82879e-12	0.0137608	31470	15	eqtl-a-ENSG00000104081	BMF	TRUE	reported	textfile	2	1	TRUE
rs10098310	A	G	A	G	-0.0658081	-0.0333	0.575007	0.569489	FALSE	FALSE	FALSE	ebi-a-GCST90018861	8	130613614	0.0484	489727	0.4913	Hypertrophic cardiomyopathy	Hypertrophic cardiomyopathy	Hypertrophic cardiomyopathy || ||	TRUE	igd	NA	NA	NA	NA	NA	NA	NA	130613614	4.45985e-08	0.012027	31569	8	eqtl-a-ENSG00000184232	OAF	TRUE	reported	textfile	2	1	TRUE
rs1375493	A	G	A	G	0.112602	-0.0541	0.565077	0.519344	FALSE	FALSE	FALSE	ebi-a-GCST90018861	2	182323766	0.0489	489727	0.2681	Hypertrophic cardiomyopathy	Hypertrophic cardiomyopathy	Hypertrophic cardiomyopathy || ||	TRUE	igd	NA	NA	NA	NA	NA	NA	NA	182323766	5.02805e-21	0.0119681	31569	2	eqtl-a-ENSG00000184232	OAF	TRUE	reported	textfile	2	1	TRUE
rs149007767	T	C	T	C	-0.117847	0.1218	0.149708	0.163145	FALSE	FALSE	FALSE	ebi-a-GCST90018861	7	50370254	0.0675	489727	0.07142	Hypertrophic cardiomyopathy	Hypertrophic cardiomyopathy	Hypertrophic cardiomyopathy || ||	TRUE	igd	NA	NA	NA	NA	NA	NA	NA	50370254	1.47096e-12	0.0166521	30077	7	eqtl-a-ENSG00000184232	OAF	TRUE	reported	textfile	2	1	TRUE
rs2239630	G	A	G	A	0.112548	-0.0683	0.519173	0.522105	FALSE	FALSE	FALSE	ebi-a-GCST90018861	14	23589349	0.0481	489727	0.1559	Hypertrophic cardiomyopathy	Hypertrophic cardiomyopathy	Hypertrophic cardiomyopathy || ||	TRUE	igd	NA	NA	NA	NA	NA	NA	NA	23589349	2.58702e-21	0.0118745	31569	14	eqtl-a-ENSG00000184232	OAF	TRUE	reported	textfile	2	1	TRUE
rs4142441	G	A	G	A	0.0952127	-0.039	0.156066	0.161818	FALSE	FALSE	FALSE	ebi-a-GCST90018861	20	42839620	0.0641	489727	0.543	Hypertrophic cardiomyopathy	Hypertrophic cardiomyopathy	Hypertrophic cardiomyopathy || ||	TRUE	igd	NA	NA	NA	NA	NA	NA	NA	42839620	6.15106e-09	0.0163801	31599	20	eqtl-a-ENSG00000184232	OAF	TRUE	reported	textfile	2	1	TRUE
rs470876	C	T	C	T	-0.152687	0.0606	0.0943478	0.140276	FALSE	FALSE	FALSE	ebi-a-GCST90018861	11	120013307	0.0628	489727	0.3341	Hypertrophic cardiomyopathy	Hypertrophic cardiomyopathy	Hypertrophic cardiomyopathy || ||	TRUE	igd	NA	NA	NA	NA	NA	NA	NA	120013307	5.73456e-14	0.0203203	26609	11	eqtl-a-ENSG00000184232	OAF	TRUE	reported	textfile	2	1	TRUE
rs61898290	A	G	A	G	0.669083	-0.0577	0.0723399	0.0598756	FALSE	FALSE	FALSE	ebi-a-GCST90018861	11	120094385	0.117	489727	0.621999	Hypertrophic cardiomyopathy	Hypertrophic cardiomyopathy	Hypertrophic cardiomyopathy || ||	TRUE	igd	NA	NA	NA	NA	NA	NA	NA	120094385	3.13329e-198	0.0222744	31568	11	eqtl-a-ENSG00000184232	OAF	TRUE	reported	textfile	2	1	TRUE
rs8026803	C	T	C	T	0.0905213	-0.053	0.247924	0.317281	FALSE	FALSE	FALSE	ebi-a-GCST90018861	15	80260014	0.052	489727	0.3083	Hypertrophic cardiomyopathy	Hypertrophic cardiomyopathy	Hypertrophic cardiomyopathy || ||	TRUE	igd	NA	NA	NA	NA	NA	NA	NA	80260014	4.7874e-11	0.0137623	31684	15	eqtl-a-ENSG00000184232	OAF	TRUE	reported	textfile	2	1	TRUE
rs10098310	A	G	A	G	-0.0808127	-0.0333	0.575007	0.569489	FALSE	FALSE	FALSE	ebi-a-GCST90018861	8	130613614	0.0484	489727	0.4913	Hypertrophic cardiomyopathy	Hypertrophic cardiomyopathy	Hypertrophic cardiomyopathy || ||	TRUE	igd	NA	NA	NA	NA	NA	NA	NA	130613614	1.78279e-11	0.0120205	31529	8	eqtl-a-ENSG00000178695	KCTD12	TRUE	reported	textfile	2	1	TRUE
rs2239630	G	A	G	A	0.0718228	-0.0683	0.519173	0.522105	FALSE	FALSE	FALSE	ebi-a-GCST90018861	14	23589349	0.0481	489727	0.1559	Hypertrophic cardiomyopathy	Hypertrophic cardiomyopathy	Hypertrophic cardiomyopathy || ||	TRUE	igd	NA	NA	NA	NA	NA	NA	NA	23589349	1.56809e-09	0.0118969	31529	14	eqtl-a-ENSG00000178695	KCTD12	TRUE	reported	textfile	2	1	TRUE
rs2712381	C	A	C	A	0.0698155	0.1083	0.600853	0.668711	FALSE	FALSE	FALSE	ebi-a-GCST90018861	3	128338600	0.0536	489727	0.0433102	Hypertrophic cardiomyopathy	Hypertrophic cardiomyopathy	Hypertrophic cardiomyopathy || ||	TRUE	igd	NA	NA	NA	NA	NA	NA	NA	128338600	8.85075e-09	0.0121391	31644	3	eqtl-a-ENSG00000178695	KCTD12	TRUE	reported	textfile	2	1	TRUE
rs57676870	T	G	T	G	-0.637563	0.072	0.0674304	0.0567028	FALSE	FALSE	FALSE	ebi-a-GCST90018861	13	77435747	0.1039	489727	0.4881	Hypertrophic cardiomyopathy	Hypertrophic cardiomyopathy	Hypertrophic cardiomyopathy || ||	TRUE	igd	NA	NA	NA	NA	NA	NA	NA	77435747	2.11349e-167	0.0231196	31529	13	eqtl-a-ENSG00000178695	KCTD12	TRUE	reported	textfile	2	1	TRUE
rs9600783	T	C	T	C	0.19783	0.013	0.280829	0.355303	FALSE	FALSE	FALSE	ebi-a-GCST90018861	13	77380491	0.0506	489727	0.7967	Hypertrophic cardiomyopathy	Hypertrophic cardiomyopathy	Hypertrophic cardiomyopathy || ||	TRUE	igd	NA	NA	NA	NA	NA	NA	NA	77380491	3.09599e-51	0.0131385	31528	13	eqtl-a-ENSG00000178695	KCTD12	TRUE	reported	textfile	2	1	TRUE
rs10098310	A	G	A	G	-0.0667046	-0.0333	0.575007	0.569489	FALSE	FALSE	FALSE	ebi-a-GCST90018861	8	130613614	0.0484	489727	0.4913	Hypertrophic cardiomyopathy	Hypertrophic cardiomyopathy	Hypertrophic cardiomyopathy || ||	TRUE	igd	NA	NA	NA	NA	NA	NA	NA	130613614	2.91938e-08	0.0120266	31355	8	eqtl-a-ENSG00000090382	LYZ	TRUE	reported	textfile	2	1	TRUE
rs117010946	T	C	T	C	-0.302626	-0.2824	0.0188288	0.0122986	FALSE	FALSE	FALSE	ebi-a-GCST90018861	12	69888875	0.2115	489727	0.1819	Hypertrophic cardiomyopathy	Hypertrophic cardiomyopathy	Hypertrophic cardiomyopathy || ||	TRUE	igd	NA	NA	NA	NA	NA	NA	NA	69888875	4.42792e-12	0.0437144	11578	12	eqtl-a-ENSG00000090382	LYZ	TRUE	reported	textfile	2	1	TRUE
rs117061487	T	C	T	C	-0.818325	0.3196	0.0362747	0.0295776	FALSE	FALSE	FALSE	ebi-a-GCST90018861	12	69709121	0.2259	489727	0.1571	Hypertrophic cardiomyopathy	Hypertrophic cardiomyopathy	Hypertrophic cardiomyopathy || ||	TRUE	igd	NA	NA	NA	NA	NA	NA	NA	69709121	8.37529e-153	0.031078	24999	12	eqtl-a-ENSG00000090382	LYZ	TRUE	reported	textfile	2	1	TRUE
rs142392948	G	A	G	A	-0.354605	-0.2137	0.0339761	0.0345953	FALSE	FALSE	FALSE	ebi-a-GCST90018861	12	70064301	0.1671	489727	0.2009	Hypertrophic cardiomyopathy	Hypertrophic cardiomyopathy	Hypertrophic cardiomyopathy || ||	TRUE	igd	NA	NA	NA	NA	NA	NA	NA	70064301	2.24905e-27	0.0327163	28922	12	eqtl-a-ENSG00000090382	LYZ	TRUE	reported	textfile	2	1	TRUE
rs143630136	T	C	T	C	0.893578	0.068	0.0255901	0.0285608	FALSE	FALSE	FALSE	ebi-a-GCST90018861	12	69721929	0.1789	489727	0.704001	Hypertrophic cardiomyopathy	Hypertrophic cardiomyopathy	Hypertrophic cardiomyopathy || ||	TRUE	igd	NA	NA	NA	NA	NA	NA	NA	69721929	2.54683e-129	0.036933	25708	12	eqtl-a-ENSG00000090382	LYZ	TRUE	reported	textfile	2	1	TRUE
rs149007767	T	C	T	C	-0.10114	0.1218	0.149708	0.163145	FALSE	FALSE	FALSE	ebi-a-GCST90018861	7	50370254	0.0675	489727	0.07142	Hypertrophic cardiomyopathy	Hypertrophic cardiomyopathy	Hypertrophic cardiomyopathy || ||	TRUE	igd	NA	NA	NA	NA	NA	NA	NA	50370254	1.27119e-09	0.0166599	29863	7	eqtl-a-ENSG00000090382	LYZ	TRUE	reported	textfile	2	1	TRUE
rs17813869	A	G	A	G	0.319369	-0.0283	0.029936	0.0238916	FALSE	FALSE	FALSE	ebi-a-GCST90018861	12	70341563	0.209	489727	0.8924	Hypertrophic cardiomyopathy	Hypertrophic cardiomyopathy	Hypertrophic cardiomyopathy || ||	TRUE	igd	NA	NA	NA	NA	NA	NA	NA	70341563	4.66874e-20	0.0348223	28929	12	eqtl-a-ENSG00000090382	LYZ	TRUE	reported	textfile	2	1	TRUE
rs34856868	A	G	A	G	0.228113	-0.1515	0.0245314	0.0314548	FALSE	FALSE	FALSE	ebi-a-GCST90018861	1	92554283	0.1772	489727	0.3926	Hypertrophic cardiomyopathy	Hypertrophic cardiomyopathy	Hypertrophic cardiomyopathy || ||	TRUE	igd	NA	NA	NA	NA	NA	NA	NA	92554283	2.91702e-09	0.0384269	24594	1	eqtl-a-ENSG00000090382	LYZ	TRUE	reported	textfile	2	1	TRUE
rs6782228	C	G	C	G	-0.0751634	0.0584	0.273721	0.300125	FALSE	TRUE	FALSE	ebi-a-GCST90018861	3	128323424	0.0515	489727	0.2571	Hypertrophic cardiomyopathy	Hypertrophic cardiomyopathy	Hypertrophic cardiomyopathy || ||	TRUE	igd	NA	NA	NA	NA	NA	NA	NA	128323424	1.72838e-08	0.0133337	31355	3	eqtl-a-ENSG00000090382	LYZ	TRUE	reported	textfile	2	1	TRUE
rs7295244	C	T	C	T	-0.700137	-0.0804	0.977924	0.973172	FALSE	FALSE	FALSE	ebi-a-GCST90018861	12	69802123	0.1821	489727	0.658801	Hypertrophic cardiomyopathy	Hypertrophic cardiomyopathy	Hypertrophic cardiomyopathy || ||	TRUE	igd	NA	NA	NA	NA	NA	NA	NA	69802123	2.41657e-68	0.0400759	24973	12	eqtl-a-ENSG00000090382	LYZ	TRUE	reported	textfile	2	1	TRUE
rs73141969	A	G	A	G	0.77859	-0.1137	0.154412	0.129839	FALSE	FALSE	FALSE	ebi-a-GCST90018861	12	69614374	0.0781	489727	0.1455	Hypertrophic cardiomyopathy	Hypertrophic cardiomyopathy	Hypertrophic cardiomyopathy || ||	TRUE	igd	NA	NA	NA	NA	NA	NA	NA	69614374	1e-200	0.0151113	30688	12	eqtl-a-ENSG00000090382	LYZ	TRUE	reported	textfile	2	1	TRUE
rs7961809	G	A	G	A	-0.22985	0.1369	0.188832	0.227701	FALSE	FALSE	FALSE	ebi-a-GCST90018861	12	69497995	0.0563	489727	0.01508	Hypertrophic cardiomyopathy	Hypertrophic cardiomyopathy	Hypertrophic cardiomyopathy || ||	TRUE	igd	NA	NA	NA	NA	NA	NA	NA	69497995	1.96653e-52	0.0150837	31141	12	eqtl-a-ENSG00000090382	LYZ	TRUE	reported	textfile	2	1	TRUE
rs10098310	A	G	A	G	-0.0743507	-0.0333	0.575007	0.569489	FALSE	FALSE	FALSE	ebi-a-GCST90018861	8	130613614	0.0484	489727	0.4913	Hypertrophic cardiomyopathy	Hypertrophic cardiomyopathy	Hypertrophic cardiomyopathy || ||	TRUE	igd	NA	NA	NA	NA	NA	NA	NA	130613614	6.25763e-10	0.0120235	31569	8	eqtl-a-ENSG00000136205	TNS3	TRUE	reported	textfile	2	1	TRUE
rs17172820	C	A	C	A	-0.11544	0.0555	0.260211	0.290865	FALSE	FALSE	FALSE	ebi-a-GCST90018861	7	47166566	0.0522	489727	0.2878	Hypertrophic cardiomyopathy	Hypertrophic cardiomyopathy	Hypertrophic cardiomyopathy || ||	TRUE	igd	NA	NA	NA	NA	NA	NA	NA	47166566	1.43847e-17	0.0135304	31565	7	eqtl-a-ENSG00000136205	TNS3	TRUE	reported	textfile	2	1	TRUE
rs6945881	A	G	A	G	-0.199485	-0.1132	0.335245	0.319996	FALSE	FALSE	FALSE	ebi-a-GCST90018861	7	47707618	0.1232	489727	0.358	Hypertrophic cardiomyopathy	Hypertrophic cardiomyopathy	Hypertrophic cardiomyopathy || ||	TRUE	igd	NA	NA	NA	NA	NA	NA	NA	47707618	2.2475e-57	0.0124953	31232	7	eqtl-a-ENSG00000136205	TNS3	TRUE	reported	textfile	2	1	TRUE
rs76500161	T	C	T	C	-0.204609	-0.1006	0.0370101	0.0333982	FALSE	FALSE	FALSE	ebi-a-GCST90018861	7	47908865	0.1757	489727	0.567	Hypertrophic cardiomyopathy	Hypertrophic cardiomyopathy	Hypertrophic cardiomyopathy || ||	TRUE	igd	NA	NA	NA	NA	NA	NA	NA	47908865	8.04267e-11	0.0314793	25691	7	eqtl-a-ENSG00000136205	TNS3	TRUE	reported	textfile	2	1	TRUE
rs10098310	A	G	A	G	0.0913728	-0.0333	0.575007	0.569489	FALSE	FALSE	FALSE	ebi-a-GCST90018861	8	130613614	0.0484	489727	0.4913	Hypertrophic cardiomyopathy	Hypertrophic cardiomyopathy	Hypertrophic cardiomyopathy || ||	TRUE	igd	NA	NA	NA	NA	NA	NA	NA	130613614	2.84905e-14	0.0120151	25575	8	eqtl-a-ENSG00000236901	MIR600HG	TRUE	reported	textfile	2	1	TRUE
rs147468287	A	G	A	G	-0.43132	0.177	0.0281142	0.0335904	FALSE	FALSE	FALSE	ebi-a-GCST90018861	9	126101720	0.1511	489727	0.2414	Hypertrophic cardiomyopathy	Hypertrophic cardiomyopathy	Hypertrophic cardiomyopathy || ||	TRUE	igd	NA	NA	NA	NA	NA	NA	NA	126101720	2.1737e-33	0.0358224	24513	9	eqtl-a-ENSG00000236901	MIR600HG	TRUE	reported	textfile	2	1	TRUE
rs17056278	G	C	G	C	-0.142086	0.1148	0.0633351	0.0625587	FALSE	TRUE	FALSE	ebi-a-GCST90018861	5	158252438	0.1076	489727	0.2858	Hypertrophic cardiomyopathy	Hypertrophic cardiomyopathy	Hypertrophic cardiomyopathy || ||	TRUE	igd	NA	NA	NA	NA	NA	NA	NA	158252438	5.8217e-09	0.0244067	25575	5	eqtl-a-ENSG00000236901	MIR600HG	TRUE	reported	textfile	2	1	TRUE
rs3117098	A	G	A	G	-0.0743393	-0.0466	0.697466	0.732749	FALSE	FALSE	FALSE	ebi-a-GCST90018861	6	32358513	0.0558	489727	0.4043	Hypertrophic cardiomyopathy	Hypertrophic cardiomyopathy	Hypertrophic cardiomyopathy || ||	TRUE	igd	NA	NA	NA	NA	NA	NA	NA	32358513	9.24656e-09	0.0129416	24217	6	eqtl-a-ENSG00000236901	MIR600HG	TRUE	reported	textfile	2	1	TRUE
rs653178	T	C	T	C	0.0696355	-0.1181	0.539991	0.659651	FALSE	FALSE	FALSE	ebi-a-GCST90018861	12	112007756	0.0639	489727	0.0643398	Hypertrophic cardiomyopathy	Hypertrophic cardiomyopathy	Hypertrophic cardiomyopathy || ||	TRUE	igd	NA	NA	NA	NA	NA	NA	NA	112007756	5.27679e-09	0.0119274	22424	12	eqtl-a-ENSG00000236901	MIR600HG	TRUE	reported	textfile	2	1	TRUE
rs10098310	A	G	A	G	0.0860424	-0.0333	0.575007	0.569489	FALSE	FALSE	FALSE	ebi-a-GCST90018861	8	130613614	0.0484	489727	0.4913	Hypertrophic cardiomyopathy	Hypertrophic cardiomyopathy	Hypertrophic cardiomyopathy || ||	TRUE	igd	NA	NA	NA	NA	NA	NA	NA	130613614	8.09096e-13	0.0120179	30820	8	eqtl-a-ENSG00000105369	CD79A	TRUE	reported	textfile	2	1	TRUE
rs12232384	A	C	A	C	0.0853971	-0.0735	0.210455	0.270837	FALSE	FALSE	FALSE	ebi-a-GCST90018861	16	86009760	0.0536	489727	0.1703	Hypertrophic cardiomyopathy	Hypertrophic cardiomyopathy	Hypertrophic cardiomyopathy || ||	TRUE	igd	NA	NA	NA	NA	NA	NA	NA	86009760	4.74723e-09	0.0145831	30935	16	eqtl-a-ENSG00000105369	CD79A	TRUE	reported	textfile	2	1	TRUE
rs17056278	G	C	G	C	-0.169703	0.1148	0.0633351	0.0625587	FALSE	TRUE	FALSE	ebi-a-GCST90018861	5	158252438	0.1076	489727	0.2858	Hypertrophic cardiomyopathy	Hypertrophic cardiomyopathy	Hypertrophic cardiomyopathy || ||	TRUE	igd	NA	NA	NA	NA	NA	NA	NA	158252438	3.48097e-12	0.0243942	30820	5	eqtl-a-ENSG00000105369	CD79A	TRUE	reported	textfile	2	1	TRUE
rs34794906	C	T	C	T	-0.104789	0.0436	0.310471	0.382143	FALSE	FALSE	FALSE	ebi-a-GCST90018861	6	31237858	0.0648	489727	0.5014	Hypertrophic cardiomyopathy	Hypertrophic cardiomyopathy	Hypertrophic cardiomyopathy || ||	TRUE	igd	NA	NA	NA	NA	NA	NA	NA	31237858	3.19816e-16	0.0128332	26745	6	eqtl-a-ENSG00000105369	CD79A	TRUE	reported	textfile	2	1	TRUE
rs6074022	T	C	T	C	-0.0815114	-0.121	0.746768	0.711751	FALSE	FALSE	FALSE	ebi-a-GCST90018861	20	44740196	0.0515	489727	0.01894	Hypertrophic cardiomyopathy	Hypertrophic cardiomyopathy	Hypertrophic cardiomyopathy || ||	TRUE	igd	NA	NA	NA	NA	NA	NA	NA	44740196	2.47651e-09	0.0136693	30551	20	eqtl-a-ENSG00000105369	CD79A	TRUE	reported	textfile	2	1	TRUE
rs653178	T	C	T	C	0.107897	-0.1181	0.539991	0.659651	FALSE	FALSE	FALSE	ebi-a-GCST90018861	12	112007756	0.0639	489727	0.0643398	Hypertrophic cardiomyopathy	Hypertrophic cardiomyopathy	Hypertrophic cardiomyopathy || ||	TRUE	igd	NA	NA	NA	NA	NA	NA	NA	112007756	1.28795e-19	0.0119072	27669	12	eqtl-a-ENSG00000105369	CD79A	TRUE	reported	textfile	2	1	TRUE
rs7090445	T	C	T	C	-0.0734228	-0.0299	0.682795	0.674457	FALSE	FALSE	FALSE	ebi-a-GCST90018861	10	63721176	0.0518	489727	0.5635	Hypertrophic cardiomyopathy	Hypertrophic cardiomyopathy	Hypertrophic cardiomyopathy || ||	TRUE	igd	NA	NA	NA	NA	NA	NA	NA	63721176	9.04128e-09	0.0127738	30935	10	eqtl-a-ENSG00000105369	CD79A	TRUE	reported	textfile	2	1	TRUE
rs7210990	A	C	A	C	0.0655189	0.0072	0.481977	0.377945	FALSE	FALSE	FALSE	ebi-a-GCST90018861	17	16170764	0.0569	489727	0.8993	Hypertrophic cardiomyopathy	Hypertrophic cardiomyopathy	Hypertrophic cardiomyopathy || ||	TRUE	igd	NA	NA	NA	NA	NA	NA	NA	16170764	3.66252e-08	0.0118985	30820	17	eqtl-a-ENSG00000105369	CD79A	TRUE	reported	textfile	2	1	TRUE
rs8030605	A	G	A	G	0.0971303	-0.0305	0.134466	0.214198	FALSE	FALSE	FALSE	ebi-a-GCST90018861	15	56504598	0.0601	489727	0.611799	Hypertrophic cardiomyopathy	Hypertrophic cardiomyopathy	Hypertrophic cardiomyopathy || ||	TRUE	igd	NA	NA	NA	NA	NA	NA	NA	56504598	2.49528e-08	0.0174268	30935	15	eqtl-a-ENSG00000105369	CD79A	TRUE	reported	textfile	2	1	TRUE
rs10098310	A	G	A	G	-0.0709818	-0.0333	0.575007	0.569489	FALSE	FALSE	FALSE	ebi-a-GCST90018861	8	130613614	0.0484	489727	0.4913	Hypertrophic cardiomyopathy	Hypertrophic cardiomyopathy	Hypertrophic cardiomyopathy || ||	TRUE	igd	NA	NA	NA	NA	NA	NA	NA	130613614	3.5738e-09	0.0120249	25575	8	eqtl-a-ENSG00000106034	CPED1	TRUE	reported	textfile	2	1	TRUE
rs116854384	G	A	G	A	-0.256751	0.3236	0.0270902	0.0323161	FALSE	FALSE	FALSE	ebi-a-GCST90018861	7	120193199	0.1851	489727	0.0804896	Hypertrophic cardiomyopathy	Hypertrophic cardiomyopathy	Hypertrophic cardiomyopathy || ||	TRUE	igd	NA	NA	NA	NA	NA	NA	NA	120193199	2.28665e-12	0.0365971	21986	7	eqtl-a-ENSG00000106034	CPED1	TRUE	reported	textfile	2	1	TRUE
rs12706311	G	T	G	T	0.383864	-0.044	0.519546	0.47121	FALSE	FALSE	FALSE	ebi-a-GCST90018861	7	120703929	0.0487	489727	0.3666	Hypertrophic cardiomyopathy	Hypertrophic cardiomyopathy	Hypertrophic cardiomyopathy || ||	TRUE	igd	NA	NA	NA	NA	NA	NA	NA	120703929	1e-200	0.0114661	24739	7	eqtl-a-ENSG00000106034	CPED1	TRUE	reported	textfile	2	1	TRUE
rs140817416	A	G	A	G	0.266414	-0.2904	0.0203647	0.0233915	FALSE	FALSE	FALSE	ebi-a-GCST90018861	7	121112432	0.1583	489727	0.0665304	Hypertrophic cardiomyopathy	Hypertrophic cardiomyopathy	Hypertrophic cardiomyopathy || ||	TRUE	igd	NA	NA	NA	NA	NA	NA	NA	121112432	2.42952e-10	0.0420782	15738	7	eqtl-a-ENSG00000106034	CPED1	TRUE	reported	textfile	2	1	TRUE
rs141094656	C	T	C	T	-0.263524	-0.219	0.0195137	0.0185789	FALSE	FALSE	FALSE	ebi-a-GCST90018861	1	92753336	0.2083	489727	0.293	Hypertrophic cardiomyopathy	Hypertrophic cardiomyopathy	Hypertrophic cardiomyopathy || ||	TRUE	igd	NA	NA	NA	NA	NA	NA	NA	92753336	8.63456e-10	0.0429711	16554	1	eqtl-a-ENSG00000106034	CPED1	TRUE	reported	textfile	2	1	TRUE
rs147031590	T	C	T	C	-0.425504	-0.0675	0.0174194	0.0136875	FALSE	FALSE	FALSE	ebi-a-GCST90018861	7	120445552	0.2575	489727	0.793201	Hypertrophic cardiomyopathy	Hypertrophic cardiomyopathy	Hypertrophic cardiomyopathy || ||	TRUE	igd	NA	NA	NA	NA	NA	NA	NA	120445552	6.44911e-21	0.0453518	9300	7	eqtl-a-ENSG00000106034	CPED1	TRUE	reported	textfile	2	1	TRUE
rs2721354	T	C	T	C	-0.407138	-0.0613	0.244328	0.314461	FALSE	FALSE	FALSE	ebi-a-GCST90018861	7	120592007	0.05	489727	0.2198	Hypertrophic cardiomyopathy	Hypertrophic cardiomyopathy	Hypertrophic cardiomyopathy || ||	TRUE	igd	NA	NA	NA	NA	NA	NA	NA	120592007	1e-200	0.0134207	25304	7	eqtl-a-ENSG00000106034	CPED1	TRUE	reported	textfile	2	1	TRUE
rs10098310	A	G	A	G	-0.0951232	-0.0333	0.575007	0.569489	FALSE	FALSE	FALSE	ebi-a-GCST90018861	8	130613614	0.0484	489727	0.4913	Hypertrophic cardiomyopathy	Hypertrophic cardiomyopathy	Hypertrophic cardiomyopathy || ||	TRUE	igd	NA	NA	NA	NA	NA	NA	NA	130613614	2.40991e-15	0.0120131	31569	8	eqtl-a-ENSG00000155465	SLC7A7	TRUE	reported	textfile	2	1	TRUE
rs10980800	C	T	C	T	0.108455	0.0261	0.22312	0.188327	FALSE	FALSE	FALSE	ebi-a-GCST90018861	9	113915905	0.0676	489727	0.6991	Hypertrophic cardiomyopathy	Hypertrophic cardiomyopathy	Hypertrophic cardiomyopathy || ||	TRUE	igd	NA	NA	NA	NA	NA	NA	NA	113915905	2.91608e-14	0.0142663	31684	9	eqtl-a-ENSG00000155465	SLC7A7	TRUE	reported	textfile	2	1	TRUE
rs13165424	G	A	G	A	0.0834581	-0.0283	0.271036	0.399646	FALSE	FALSE	FALSE	ebi-a-GCST90018861	5	154353012	0.0562	489727	0.6141	Hypertrophic cardiomyopathy	Hypertrophic cardiomyopathy	Hypertrophic cardiomyopathy || ||	TRUE	igd	NA	NA	NA	NA	NA	NA	NA	154353012	4.33671e-10	0.0133715	31684	5	eqtl-a-ENSG00000155465	SLC7A7	TRUE	reported	textfile	2	1	TRUE
rs1375493	A	G	A	G	0.109569	-0.0541	0.565077	0.519344	FALSE	FALSE	FALSE	ebi-a-GCST90018861	2	182323766	0.0489	489727	0.2681	Hypertrophic cardiomyopathy	Hypertrophic cardiomyopathy	Hypertrophic cardiomyopathy || ||	TRUE	igd	NA	NA	NA	NA	NA	NA	NA	182323766	5.50681e-20	0.0119701	31569	2	eqtl-a-ENSG00000155465	SLC7A7	TRUE	reported	textfile	2	1	TRUE
rs149007767	T	C	T	C	-0.110912	0.1218	0.149708	0.163145	FALSE	FALSE	FALSE	ebi-a-GCST90018861	7	50370254	0.0675	489727	0.07142	Hypertrophic cardiomyopathy	Hypertrophic cardiomyopathy	Hypertrophic cardiomyopathy || ||	TRUE	igd	NA	NA	NA	NA	NA	NA	NA	50370254	2.75296e-11	0.0166555	30077	7	eqtl-a-ENSG00000155465	SLC7A7	TRUE	reported	textfile	2	1	TRUE
rs1892548	C	T	C	T	-0.0725784	-0.0594	0.638581	0.697571	FALSE	FALSE	FALSE	ebi-a-GCST90018861	13	41002641	0.054	489727	0.2714	Hypertrophic cardiomyopathy	Hypertrophic cardiomyopathy	Hypertrophic cardiomyopathy || ||	TRUE	igd	NA	NA	NA	NA	NA	NA	NA	41002641	4.48054e-09	0.0123738	31684	13	eqtl-a-ENSG00000155465	SLC7A7	TRUE	reported	textfile	2	1	TRUE
rs34435795	A	G	A	G	-0.216093	-0.0757	0.438833	0.482314	FALSE	FALSE	FALSE	ebi-a-GCST90018861	14	23218385	0.0488	489727	0.1207	Hypertrophic cardiomyopathy	Hypertrophic cardiomyopathy	Hypertrophic cardiomyopathy || ||	TRUE	igd	NA	NA	NA	NA	NA	NA	NA	23218385	3.07185e-74	0.0118549	30162	14	eqtl-a-ENSG00000155465	SLC7A7	TRUE	reported	textfile	2	1	TRUE
rs4982673	C	T	C	T	-0.515639	0.0844	0.162924	0.200445	FALSE	FALSE	FALSE	ebi-a-GCST90018861	14	23266443	0.0578	489727	0.1443	Hypertrophic cardiomyopathy	Hypertrophic cardiomyopathy	Hypertrophic cardiomyopathy || ||	TRUE	igd	NA	NA	NA	NA	NA	NA	NA	23266443	1e-200	0.0155211	30280	14	eqtl-a-ENSG00000155465	SLC7A7	TRUE	reported	textfile	2	1	TRUE
rs7157654	C	A	C	A	-0.240868	0.0476	0.602338	0.660172	FALSE	FALSE	FALSE	ebi-a-GCST90018861	14	23282750	0.0531	489727	0.3697	Hypertrophic cardiomyopathy	Hypertrophic cardiomyopathy	Hypertrophic cardiomyopathy || ||	TRUE	igd	NA	NA	NA	NA	NA	NA	NA	23282750	9.43409e-90	0.0119908	31683	14	eqtl-a-ENSG00000155465	SLC7A7	TRUE	reported	textfile	2	1	TRUE
rs7161363	A	G	A	G	0.0776727	-0.0102	0.308995	0.298095	FALSE	FALSE	FALSE	ebi-a-GCST90018861	14	23176435	0.0547	489727	0.8524	Hypertrophic cardiomyopathy	Hypertrophic cardiomyopathy	Hypertrophic cardiomyopathy || ||	TRUE	igd	NA	NA	NA	NA	NA	NA	NA	23176435	1.56041e-09	0.0128638	30077	14	eqtl-a-ENSG00000155465	SLC7A7	TRUE	reported	textfile	2	1	TRUE
rs10098310	A	G	A	G	-0.0758183	-0.0333	0.575007	0.569489	FALSE	FALSE	FALSE	ebi-a-GCST90018861	8	130613614	0.0484	489727	0.4913	Hypertrophic cardiomyopathy	Hypertrophic cardiomyopathy	Hypertrophic cardiomyopathy || ||	TRUE	igd	NA	NA	NA	NA	NA	NA	NA	130613614	2.8597e-10	0.0120228	31569	8	eqtl-a-ENSG00000134222	PSRC1	TRUE	reported	textfile	2	1	TRUE
rs4970834	T	C	T	C	0.606745	-0.0017	0.188301	0.154867	FALSE	FALSE	FALSE	ebi-a-GCST90018861	1	109814880	0.0708	489727	0.9813	Hypertrophic cardiomyopathy	Hypertrophic cardiomyopathy	Hypertrophic cardiomyopathy || ||	TRUE	igd	NA	NA	NA	NA	NA	NA	NA	109814880	1e-200	0.0143416	31684	1	eqtl-a-ENSG00000134222	PSRC1	TRUE	reported	textfile	2	1	TRUE
rs6693893	C	T	C	T	0.553459	-0.1126	0.0287462	0.0388266	FALSE	FALSE	FALSE	ebi-a-GCST90018861	1	109797763	0.1516	489727	0.4577	Hypertrophic cardiomyopathy	Hypertrophic cardiomyopathy	Hypertrophic cardiomyopathy || ||	TRUE	igd	NA	NA	NA	NA	NA	NA	NA	109797763	2.32863e-55	0.0353136	31235	1	eqtl-a-ENSG00000134222	PSRC1	TRUE	reported	textfile	2	1	TRUE
rs10098310	A	G	A	G	-0.0925011	-0.0333	0.575007	0.569489	FALSE	FALSE	FALSE	ebi-a-GCST90018861	8	130613614	0.0484	489727	0.4913	Hypertrophic cardiomyopathy	Hypertrophic cardiomyopathy	Hypertrophic cardiomyopathy || ||	TRUE	igd	NA	NA	NA	NA	NA	NA	NA	130613614	1.37151e-14	0.0120145	31569	8	eqtl-a-ENSG00000008394	MGST1	TRUE	reported	textfile	2	1	TRUE
rs11641016	G	C	G	C	0.0820861	-0.0362	0.207945	0.186938	FALSE	TRUE	FALSE	ebi-a-GCST90018861	16	86014881	0.0631	489727	0.5662	Hypertrophic cardiomyopathy	Hypertrophic cardiomyopathy	Hypertrophic cardiomyopathy || ||	TRUE	igd	NA	NA	NA	NA	NA	NA	NA	86014881	2.10189e-08	0.0146491	31569	16	eqtl-a-ENSG00000008394	MGST1	TRUE	reported	textfile	2	1	TRUE
rs1375493	A	G	A	G	0.0755663	-0.0541	0.565077	0.519344	FALSE	FALSE	FALSE	ebi-a-GCST90018861	2	182323766	0.0489	489727	0.2681	Hypertrophic cardiomyopathy	Hypertrophic cardiomyopathy	Hypertrophic cardiomyopathy || ||	TRUE	igd	NA	NA	NA	NA	NA	NA	NA	182323766	2.91561e-10	0.0119888	31569	2	eqtl-a-ENSG00000008394	MGST1	TRUE	reported	textfile	2	1	TRUE
rs2239630	G	A	G	A	0.103973	-0.0683	0.519173	0.522105	FALSE	FALSE	FALSE	ebi-a-GCST90018861	14	23589349	0.0481	489727	0.1559	Hypertrophic cardiomyopathy	Hypertrophic cardiomyopathy	Hypertrophic cardiomyopathy || ||	TRUE	igd	NA	NA	NA	NA	NA	NA	NA	23589349	2.09604e-18	0.0118801	31569	14	eqtl-a-ENSG00000008394	MGST1	TRUE	reported	textfile	2	1	TRUE
rs35979828	T	C	T	C	-0.228224	0.2693	0.0571059	0.0565354	FALSE	FALSE	FALSE	ebi-a-GCST90018861	12	54685880	0.1688	489727	0.1106	Hypertrophic cardiomyopathy	Hypertrophic cardiomyopathy	Hypertrophic cardiomyopathy || ||	TRUE	igd	NA	NA	NA	NA	NA	NA	NA	54685880	4.53002e-19	0.0255771	29836	12	eqtl-a-ENSG00000008394	MGST1	TRUE	reported	textfile	2	1	TRUE
rs372883	C	T	C	T	-0.124268	-0.0075	0.494776	0.463096	FALSE	FALSE	FALSE	ebi-a-GCST90018861	21	30717737	0.0479	489727	0.8752	Hypertrophic cardiomyopathy	Hypertrophic cardiomyopathy	Hypertrophic cardiomyopathy || ||	TRUE	igd	NA	NA	NA	NA	NA	NA	NA	30717737	1.06979e-25	0.0118581	31684	21	eqtl-a-ENSG00000008394	MGST1	TRUE	reported	textfile	2	1	TRUE
rs4149190	A	T	A	T	-0.57357	0.0302	0.0679486	0.125712	FALSE	TRUE	FALSE	ebi-a-GCST90018861	12	16502260	0.0669	489727	0.651199	Hypertrophic cardiomyopathy	Hypertrophic cardiomyopathy	Hypertrophic cardiomyopathy || ||	TRUE	igd	NA	NA	NA	NA	NA	NA	NA	16502260	1.71002e-135	0.0231522	31676	12	eqtl-a-ENSG00000008394	MGST1	TRUE	reported	textfile	2	1	TRUE
rs9880192	C	G	C	G	-0.075331	-0.0311	0.392874	0.318858	FALSE	TRUE	FALSE	ebi-a-GCST90018861	3	128297569	0.0577	489727	0.5898	Hypertrophic cardiomyopathy	Hypertrophic cardiomyopathy	Hypertrophic cardiomyopathy || ||	TRUE	igd	NA	NA	NA	NA	NA	NA	NA	128297569	6.01645e-10	0.01217	31569	3	eqtl-a-ENSG00000008394	MGST1	TRUE	reported	textfile	2	1	TRUE
rs10098310	A	G	A	G	-0.0896423	-0.0333	0.575007	0.569489	FALSE	FALSE	FALSE	ebi-a-GCST90018861	8	130613614	0.0484	489727	0.4913	Hypertrophic cardiomyopathy	Hypertrophic cardiomyopathy	Hypertrophic cardiomyopathy || ||	TRUE	igd	NA	NA	NA	NA	NA	NA	NA	130613614	8.65167e-14	0.0120161	31569	8	eqtl-a-ENSG00000135929	CYP27A1	TRUE	reported	textfile	2	1	TRUE
rs111778408	A	G	A	G	-0.16727	-0.141	0.100785	0.0959778	FALSE	FALSE	FALSE	ebi-a-GCST90018861	14	35572163	0.1199	489727	0.2398	Hypertrophic cardiomyopathy	Hypertrophic cardiomyopathy	Hypertrophic cardiomyopathy || ||	TRUE	igd	NA	NA	NA	NA	NA	NA	NA	35572163	2.20597e-17	0.0197202	30165	14	eqtl-a-ENSG00000135929	CYP27A1	TRUE	reported	textfile	2	1	TRUE
rs112830321	T	C	T	C	-0.363844	-0.1206	0.0133734	0.0152308	FALSE	FALSE	FALSE	ebi-a-GCST90018861	2	219645235	0.5033	489727	0.8106	Hypertrophic cardiomyopathy	Hypertrophic cardiomyopathy	Hypertrophic cardiomyopathy || ||	TRUE	igd	NA	NA	NA	NA	NA	NA	NA	219645235	2.00124e-12	0.0517235	6907	2	eqtl-a-ENSG00000135929	CYP27A1	TRUE	reported	textfile	2	1	TRUE
rs113717300	T	C	T	C	0.11681	0.0426	0.141667	0.173801	FALSE	FALSE	FALSE	ebi-a-GCST90018861	2	219909861	0.1526	489727	0.7799	Hypertrophic cardiomyopathy	Hypertrophic cardiomyopathy	Hypertrophic cardiomyopathy || ||	TRUE	igd	NA	NA	NA	NA	NA	NA	NA	219909861	7.12197e-12	0.0170396	22122	2	eqtl-a-ENSG00000135929	CYP27A1	TRUE	reported	textfile	2	1	TRUE
rs115530557	C	T	C	T	0.338988	-0.3371	0.0241125	0.0243778	FALSE	FALSE	FALSE	ebi-a-GCST90018861	2	219915015	0.2615	489727	0.1973	Hypertrophic cardiomyopathy	Hypertrophic cardiomyopathy	Hypertrophic cardiomyopathy || ||	TRUE	igd	NA	NA	NA	NA	NA	NA	NA	219915015	1.94223e-18	0.0386942	20399	2	eqtl-a-ENSG00000135929	CYP27A1	TRUE	reported	textfile	2	1	TRUE
rs13333054	T	C	T	C	0.0854234	-0.0984	0.211395	0.271832	FALSE	FALSE	FALSE	ebi-a-GCST90018861	16	86011033	0.0535	489727	0.0656705	Hypertrophic cardiomyopathy	Hypertrophic cardiomyopathy	Hypertrophic cardiomyopathy || ||	TRUE	igd	NA	NA	NA	NA	NA	NA	NA	86011033	4.43221e-09	0.0145592	31684	16	eqtl-a-ENSG00000135929	CYP27A1	TRUE	reported	textfile	2	1	TRUE
rs138857	T	C	T	C	-0.0812743	-0.0676	0.216154	0.177779	FALSE	FALSE	FALSE	ebi-a-GCST90018861	22	50199589	0.0645	489727	0.2946	Hypertrophic cardiomyopathy	Hypertrophic cardiomyopathy	Hypertrophic cardiomyopathy || ||	TRUE	igd	NA	NA	NA	NA	NA	NA	NA	50199589	1.82949e-08	0.0144431	30614	22	eqtl-a-ENSG00000135929	CYP27A1	TRUE	reported	textfile	2	1	TRUE
rs148358468	A	G	A	G	-0.800667	0.0951	0.0426459	0.0529507	FALSE	FALSE	FALSE	ebi-a-GCST90018861	2	219590348	0.1377	489727	0.4899	Hypertrophic cardiomyopathy	Hypertrophic cardiomyopathy	Hypertrophic cardiomyopathy || ||	TRUE	igd	NA	NA	NA	NA	NA	NA	NA	219590348	1.40929e-171	0.0286744	26308	2	eqtl-a-ENSG00000135929	CYP27A1	TRUE	reported	textfile	2	1	TRUE
rs149007767	T	C	T	C	-0.285276	0.1218	0.149708	0.163145	FALSE	FALSE	FALSE	ebi-a-GCST90018861	7	50370254	0.0675	489727	0.07142	Hypertrophic cardiomyopathy	Hypertrophic cardiomyopathy	Hypertrophic cardiomyopathy || ||	TRUE	igd	NA	NA	NA	NA	NA	NA	NA	50370254	6.49531e-67	0.0165079	30077	7	eqtl-a-ENSG00000135929	CYP27A1	TRUE	reported	textfile	2	1	TRUE
rs149110519	T	C	T	C	-0.199104	0.0732	0.0526158	0.0333006	FALSE	FALSE	FALSE	ebi-a-GCST90018861	6	144385777	0.1906	489727	0.7009	Hypertrophic cardiomyopathy	Hypertrophic cardiomyopathy	Hypertrophic cardiomyopathy || ||	TRUE	igd	NA	NA	NA	NA	NA	NA	NA	144385777	7.22104e-14	0.026605	25735	6	eqtl-a-ENSG00000135929	CYP27A1	TRUE	reported	textfile	2	1	TRUE
rs16936870	A	T	A	T	0.104551	-0.1216	0.113177	0.204503	FALSE	TRUE	FALSE	ebi-a-GCST90018861	8	71189342	0.0583	489727	0.03708	Hypertrophic cardiomyopathy	Hypertrophic cardiomyopathy	Hypertrophic cardiomyopathy || ||	TRUE	igd	NA	NA	NA	NA	NA	NA	NA	71189342	2.52988e-08	0.018766	31569	8	eqtl-a-ENSG00000135929	CYP27A1	TRUE	reported	textfile	2	1	TRUE
rs1809231	C	G	C	G	0.361105	-0.0861	0.402428	0.396465	FALSE	TRUE	FALSE	ebi-a-GCST90018861	2	219262179	0.0507	489727	0.0896396	Hypertrophic cardiomyopathy	Hypertrophic cardiomyopathy	Hypertrophic cardiomyopathy || ||	TRUE	igd	NA	NA	NA	NA	NA	NA	NA	219262179	1e-200	0.0117501	30077	2	eqtl-a-ENSG00000135929	CYP27A1	TRUE	reported	textfile	2	1	TRUE
rs2385196	C	T	C	T	-0.161998	0.1691	0.167455	0.160918	FALSE	FALSE	FALSE	ebi-a-GCST90018861	2	219716488	0.1575	489727	0.283	Hypertrophic cardiomyopathy	Hypertrophic cardiomyopathy	Hypertrophic cardiomyopathy || ||	TRUE	igd	NA	NA	NA	NA	NA	NA	NA	219716488	1.97469e-24	0.0158817	31082	2	eqtl-a-ENSG00000135929	CYP27A1	TRUE	reported	textfile	2	1	TRUE
rs35979828	T	C	T	C	-0.222816	0.2693	0.0571059	0.0565354	FALSE	FALSE	FALSE	ebi-a-GCST90018861	12	54685880	0.1688	489727	0.1106	Hypertrophic cardiomyopathy	Hypertrophic cardiomyopathy	Hypertrophic cardiomyopathy || ||	TRUE	igd	NA	NA	NA	NA	NA	NA	NA	54685880	3.02273e-18	0.0255805	29836	12	eqtl-a-ENSG00000135929	CYP27A1	TRUE	reported	textfile	2	1	TRUE
rs3733018	C	A	C	A	0.082349	-0.0157	0.64143	0.607496	FALSE	FALSE	FALSE	ebi-a-GCST90018861	3	187456594	0.0501	489727	0.7541	Hypertrophic cardiomyopathy	Hypertrophic cardiomyopathy	Hypertrophic cardiomyopathy || ||	TRUE	igd	NA	NA	NA	NA	NA	NA	NA	187456594	3.01162e-11	0.0123909	31355	3	eqtl-a-ENSG00000135929	CYP27A1	TRUE	reported	textfile	2	1	TRUE
rs3774937	C	T	C	T	0.0696772	0.0185	0.320593	0.344909	FALSE	FALSE	FALSE	ebi-a-GCST90018861	4	103434253	0.0501	489727	0.7121	Hypertrophic cardiomyopathy	Hypertrophic cardiomyopathy	Hypertrophic cardiomyopathy || ||	TRUE	igd	NA	NA	NA	NA	NA	NA	NA	103434253	4.51565e-08	0.0127392	31569	4	eqtl-a-ENSG00000135929	CYP27A1	TRUE	reported	textfile	2	1	TRUE
rs56388170	T	G	T	G	0.0901141	0.1106	0.289189	0.269322	FALSE	FALSE	FALSE	ebi-a-GCST90018861	7	28724374	0.0555	489727	0.0462296	Hypertrophic cardiomyopathy	Hypertrophic cardiomyopathy	Hypertrophic cardiomyopathy || ||	TRUE	igd	NA	NA	NA	NA	NA	NA	NA	28724374	6.15602e-12	0.0131054	31355	7	eqtl-a-ENSG00000135929	CYP27A1	TRUE	reported	textfile	2	1	TRUE
rs6701752	A	G	A	G	0.1153	0.1563	0.903393	0.898205	FALSE	FALSE	FALSE	ebi-a-GCST90018861	1	236102886	0.1098	489727	0.1546	Hypertrophic cardiomyopathy	Hypertrophic cardiomyopathy	Hypertrophic cardiomyopathy || ||	TRUE	igd	NA	NA	NA	NA	NA	NA	NA	236102886	1.0055e-08	0.0201232	31569	1	eqtl-a-ENSG00000135929	CYP27A1	TRUE	reported	textfile	2	1	TRUE
rs6782228	C	G	C	G	-0.0829446	0.0584	0.273721	0.300125	FALSE	TRUE	FALSE	ebi-a-GCST90018861	3	128323424	0.0515	489727	0.2571	Hypertrophic cardiomyopathy	Hypertrophic cardiomyopathy	Hypertrophic cardiomyopathy || ||	TRUE	igd	NA	NA	NA	NA	NA	NA	NA	128323424	4.9023e-10	0.0133304	31569	3	eqtl-a-ENSG00000135929	CYP27A1	TRUE	reported	textfile	2	1	TRUE
rs7212590	T	C	T	C	-0.207595	-0.1276	0.0900785	0.0932392	FALSE	FALSE	FALSE	ebi-a-GCST90018861	17	57885709	0.078	489727	0.1017	Hypertrophic cardiomyopathy	Hypertrophic cardiomyopathy	Hypertrophic cardiomyopathy || ||	TRUE	igd	NA	NA	NA	NA	NA	NA	NA	57885709	1.22744e-23	0.0207154	31569	17	eqtl-a-ENSG00000135929	CYP27A1	TRUE	reported	textfile	2	1	TRUE
rs730775	G	A	G	A	0.0721914	-0.0267	0.433528	0.430321	FALSE	FALSE	FALSE	ebi-a-GCST90018861	6	44232074	0.0482	489727	0.579599	Hypertrophic cardiomyopathy	Hypertrophic cardiomyopathy	Hypertrophic cardiomyopathy || ||	TRUE	igd	NA	NA	NA	NA	NA	NA	NA	44232074	1.76149e-09	0.0119947	24632	6	eqtl-a-ENSG00000135929	CYP27A1	TRUE	reported	textfile	2	1	TRUE
rs10098310	A	G	A	G	-0.0940121	-0.0333	0.575007	0.569489	FALSE	FALSE	FALSE	ebi-a-GCST90018861	8	130613614	0.0484	489727	0.4913	Hypertrophic cardiomyopathy	Hypertrophic cardiomyopathy	Hypertrophic cardiomyopathy || ||	TRUE	igd	NA	NA	NA	NA	NA	NA	NA	130613614	5.06874e-15	0.0120137	31569	8	eqtl-a-ENSG00000107551	RASSF4	TRUE	reported	textfile	2	1	TRUE
rs11239286	T	C	T	C	0.505302	-0.499	0.0185927	0.0144251	FALSE	FALSE	FALSE	ebi-a-GCST90018861	10	45443686	0.2783	489727	0.0729306	Hypertrophic cardiomyopathy	Hypertrophic cardiomyopathy	Hypertrophic cardiomyopathy || ||	TRUE	igd	NA	NA	NA	NA	NA	NA	NA	45443686	1.02212e-30	0.0438547	19470	10	eqtl-a-ENSG00000107551	RASSF4	TRUE	reported	textfile	2	1	TRUE
rs11598934	A	G	A	G	0.148724	0.1735	0.0847029	0.0809909	FALSE	FALSE	FALSE	ebi-a-GCST90018861	10	45054818	0.1265	489727	0.1702	Hypertrophic cardiomyopathy	Hypertrophic cardiomyopathy	Hypertrophic cardiomyopathy || ||	TRUE	igd	NA	NA	NA	NA	NA	NA	NA	45054818	3.17834e-12	0.0213387	28805	10	eqtl-a-ENSG00000107551	RASSF4	TRUE	reported	textfile	2	1	TRUE
rs11642873	C	A	C	A	0.0837809	-0.0057	0.227359	0.192654	FALSE	FALSE	FALSE	ebi-a-GCST90018861	16	85991705	0.0623	489727	0.9271	Hypertrophic cardiomyopathy	Hypertrophic cardiomyopathy	Hypertrophic cardiomyopathy || ||	TRUE	igd	NA	NA	NA	NA	NA	NA	NA	85991705	3.47969e-09	0.0141828	31300	16	eqtl-a-ENSG00000107551	RASSF4	TRUE	reported	textfile	2	1	TRUE
rs1375493	A	G	A	G	0.0918059	-0.0541	0.565077	0.519344	FALSE	FALSE	FALSE	ebi-a-GCST90018861	2	182323766	0.0489	489727	0.2681	Hypertrophic cardiomyopathy	Hypertrophic cardiomyopathy	Hypertrophic cardiomyopathy || ||	TRUE	igd	NA	NA	NA	NA	NA	NA	NA	182323766	1.81635e-14	0.0119807	31569	2	eqtl-a-ENSG00000107551	RASSF4	TRUE	reported	textfile	2	1	TRUE
rs34856868	A	G	A	G	0.231705	-0.1515	0.0245314	0.0314548	FALSE	FALSE	FALSE	ebi-a-GCST90018861	1	92554283	0.1772	489727	0.3926	Hypertrophic cardiomyopathy	Hypertrophic cardiomyopathy	Hypertrophic cardiomyopathy || ||	TRUE	igd	NA	NA	NA	NA	NA	NA	NA	92554283	1.63961e-09	0.0384253	24808	1	eqtl-a-ENSG00000107551	RASSF4	TRUE	reported	textfile	2	1	TRUE
rs3758398	C	T	C	T	0.363449	-0.0885	0.835845	0.82816	FALSE	FALSE	FALSE	ebi-a-GCST90018861	10	45477080	0.0641	489727	0.1674	Hypertrophic cardiomyopathy	Hypertrophic cardiomyopathy	Hypertrophic cardiomyopathy || ||	TRUE	igd	NA	NA	NA	NA	NA	NA	NA	45477080	1.79473e-117	0.0157738	31684	10	eqtl-a-ENSG00000107551	RASSF4	TRUE	reported	textfile	2	1	TRUE
rs6782228	C	G	C	G	-0.0857346	0.0584	0.273721	0.300125	FALSE	TRUE	FALSE	ebi-a-GCST90018861	3	128323424	0.0515	489727	0.2571	Hypertrophic cardiomyopathy	Hypertrophic cardiomyopathy	Hypertrophic cardiomyopathy || ||	TRUE	igd	NA	NA	NA	NA	NA	NA	NA	128323424	1.25771e-10	0.0133292	31569	3	eqtl-a-ENSG00000107551	RASSF4	TRUE	reported	textfile	2	1	TRUE
rs7084511	T	C	T	C	-0.694728	0.0695	0.100702	0.100199	FALSE	FALSE	FALSE	ebi-a-GCST90018861	10	45430956	0.108	489727	0.5199	Hypertrophic cardiomyopathy	Hypertrophic cardiomyopathy	Hypertrophic cardiomyopathy || ||	TRUE	igd	NA	NA	NA	NA	NA	NA	NA	45430956	1e-200	0.0188934	31569	10	eqtl-a-ENSG00000107551	RASSF4	TRUE	reported	textfile	2	1	TRUE
rs10098310	A	G	A	G	-0.067307	-0.0333	0.575007	0.569489	FALSE	FALSE	FALSE	ebi-a-GCST90018861	8	130613614	0.0484	489727	0.4913	Hypertrophic cardiomyopathy	Hypertrophic cardiomyopathy	Hypertrophic cardiomyopathy || ||	TRUE	igd	NA	NA	NA	NA	NA	NA	NA	130613614	2.186e-08	0.0120264	31569	8	eqtl-a-ENSG00000105223	PLD3	TRUE	reported	textfile	2	1	TRUE
rs141094656	C	T	C	T	0.26481	-0.219	0.0195137	0.0185789	FALSE	FALSE	FALSE	ebi-a-GCST90018861	1	92753336	0.2083	489727	0.293	Hypertrophic cardiomyopathy	Hypertrophic cardiomyopathy	Hypertrophic cardiomyopathy || ||	TRUE	igd	NA	NA	NA	NA	NA	NA	NA	92753336	7.15599e-10	0.0429705	21629	1	eqtl-a-ENSG00000105223	PLD3	TRUE	reported	textfile	2	1	TRUE
rs2010054	G	A	G	A	0.0732369	0.004	0.585938	0.582534	FALSE	FALSE	FALSE	ebi-a-GCST90018861	3	128305302	0.0485	489727	0.9348	Hypertrophic cardiomyopathy	Hypertrophic cardiomyopathy	Hypertrophic cardiomyopathy || ||	TRUE	igd	NA	NA	NA	NA	NA	NA	NA	128305302	1.28709e-09	0.0120676	31569	3	eqtl-a-ENSG00000105223	PLD3	TRUE	reported	textfile	2	1	TRUE
rs2239630	G	A	G	A	0.105411	-0.0683	0.519173	0.522105	FALSE	FALSE	FALSE	ebi-a-GCST90018861	14	23589349	0.0481	489727	0.1559	Hypertrophic cardiomyopathy	Hypertrophic cardiomyopathy	Hypertrophic cardiomyopathy || ||	TRUE	igd	NA	NA	NA	NA	NA	NA	NA	23589349	7.08109e-19	0.0118792	31569	14	eqtl-a-ENSG00000105223	PLD3	TRUE	reported	textfile	2	1	TRUE
rs35979828	T	C	T	C	-0.151489	0.2693	0.0571059	0.0565354	FALSE	FALSE	FALSE	ebi-a-GCST90018861	12	54685880	0.1688	489727	0.1106	Hypertrophic cardiomyopathy	Hypertrophic cardiomyopathy	Hypertrophic cardiomyopathy || ||	TRUE	igd	NA	NA	NA	NA	NA	NA	NA	54685880	3.34711e-09	0.0256174	29836	12	eqtl-a-ENSG00000105223	PLD3	TRUE	reported	textfile	2	1	TRUE
rs450819	G	A	G	A	-0.104885	0.1317	0.118631	0.125712	FALSE	FALSE	FALSE	ebi-a-GCST90018861	19	41086014	0.0814	489727	0.1058	Hypertrophic cardiomyopathy	Hypertrophic cardiomyopathy	Hypertrophic cardiomyopathy || ||	TRUE	igd	NA	NA	NA	NA	NA	NA	NA	41086014	1.1634e-08	0.0183852	30077	19	eqtl-a-ENSG00000105223	PLD3	TRUE	reported	textfile	2	1	TRUE
rs8110888	T	C	T	C	0.281966	-0.0848	0.680165	0.661908	FALSE	FALSE	FALSE	ebi-a-GCST90018861	19	40855255	0.0498	489727	0.0885707	Hypertrophic cardiomyopathy	Hypertrophic cardiomyopathy	Hypertrophic cardiomyopathy || ||	TRUE	igd	NA	NA	NA	NA	NA	NA	NA	40855255	5.34564e-112	0.012538	31684	19	eqtl-a-ENSG00000105223	PLD3	TRUE	reported	textfile	2	1	TRUE
rs10098310	A	G	A	G	-0.0818035	-0.0333	0.575007	0.569489	FALSE	FALSE	FALSE	ebi-a-GCST90018861	8	130613614	0.0484	489727	0.4913	Hypertrophic cardiomyopathy	Hypertrophic cardiomyopathy	Hypertrophic cardiomyopathy || ||	TRUE	igd	NA	NA	NA	NA	NA	NA	NA	130613614	1.00763e-11	0.01202	31185	8	eqtl-a-ENSG00000093072	ADA2	TRUE	reported	textfile	2	1	TRUE
rs113646461	C	T	C	T	0.121422	0.0693	0.0902567	0.071162	FALSE	FALSE	FALSE	ebi-a-GCST90018861	16	85995436	0.0962	489727	0.4713	Hypertrophic cardiomyopathy	Hypertrophic cardiomyopathy	Hypertrophic cardiomyopathy || ||	TRUE	igd	NA	NA	NA	NA	NA	NA	NA	85995436	4.8337e-09	0.0207453	30680	16	eqtl-a-ENSG00000093072	ADA2	TRUE	reported	textfile	2	1	TRUE
rs1375493	A	G	A	G	0.0759728	-0.0541	0.565077	0.519344	FALSE	FALSE	FALSE	ebi-a-GCST90018861	2	182323766	0.0489	489727	0.2681	Hypertrophic cardiomyopathy	Hypertrophic cardiomyopathy	Hypertrophic cardiomyopathy || ||	TRUE	igd	NA	NA	NA	NA	NA	NA	NA	182323766	2.33981e-10	0.0119886	31185	2	eqtl-a-ENSG00000093072	ADA2	TRUE	reported	textfile	2	1	TRUE
rs2058120	G	A	G	A	0.107914	-0.0721	0.485857	0.466249	FALSE	FALSE	FALSE	ebi-a-GCST90018861	22	17722055	0.0494	489727	0.1448	Hypertrophic cardiomyopathy	Hypertrophic cardiomyopathy	Hypertrophic cardiomyopathy || ||	TRUE	igd	NA	NA	NA	NA	NA	NA	NA	17722055	1.00323e-19	0.0118736	23074	22	eqtl-a-ENSG00000093072	ADA2	TRUE	reported	textfile	2	1	TRUE
rs2239630	G	A	G	A	0.0817873	-0.0683	0.519173	0.522105	FALSE	FALSE	FALSE	ebi-a-GCST90018861	14	23589349	0.0481	489727	0.1559	Hypertrophic cardiomyopathy	Hypertrophic cardiomyopathy	Hypertrophic cardiomyopathy || ||	TRUE	igd	NA	NA	NA	NA	NA	NA	NA	23589349	6.09537e-12	0.0118923	31185	14	eqtl-a-ENSG00000093072	ADA2	TRUE	reported	textfile	2	1	TRUE
rs4761234	C	T	C	T	0.0723088	-0.036	0.459799	0.451054	FALSE	FALSE	FALSE	ebi-a-GCST90018861	12	69732105	0.0484	489727	0.4564	Hypertrophic cardiomyopathy	Hypertrophic cardiomyopathy	Hypertrophic cardiomyopathy || ||	TRUE	igd	NA	NA	NA	NA	NA	NA	NA	69732105	1.3377e-09	0.0119266	31185	12	eqtl-a-ENSG00000093072	ADA2	TRUE	reported	textfile	2	1	TRUE
rs5747025	G	A	G	A	0.434771	-0.0628	0.355043	0.468309	FALSE	FALSE	FALSE	ebi-a-GCST90018861	22	17697428	0.053	489727	0.236	Hypertrophic cardiomyopathy	Hypertrophic cardiomyopathy	Hypertrophic cardiomyopathy || ||	TRUE	igd	NA	NA	NA	NA	NA	NA	NA	17697428	1e-200	0.0118871	30847	22	eqtl-a-ENSG00000093072	ADA2	TRUE	reported	textfile	2	1	TRUE
rs7178572	G	A	G	A	0.0738844	0.0317	0.691702	0.623428	FALSE	FALSE	FALSE	ebi-a-GCST90018861	15	77747190	0.0501	489727	0.5269	Hypertrophic cardiomyopathy	Hypertrophic cardiomyopathy	Hypertrophic cardiomyopathy || ||	TRUE	igd	NA	NA	NA	NA	NA	NA	NA	77747190	9.50123e-09	0.0128734	31300	15	eqtl-a-ENSG00000093072	ADA2	TRUE	reported	textfile	2	1	TRUE
rs10098310	A	G	A	G	-0.0763026	-0.0333	0.575007	0.569489	FALSE	FALSE	FALSE	ebi-a-GCST90018861	8	130613614	0.0484	489727	0.4913	Hypertrophic cardiomyopathy	Hypertrophic cardiomyopathy	Hypertrophic cardiomyopathy || ||	TRUE	igd	NA	NA	NA	NA	NA	NA	NA	130613614	2.20409e-10	0.0120226	31569	8	eqtl-a-ENSG00000186815	TPCN1	TRUE	reported	textfile	2	1	TRUE
rs424971	C	T	C	T	-0.0676522	-0.0129	0.421674	0.451625	FALSE	FALSE	FALSE	ebi-a-GCST90018861	16	85946450	0.0477	489727	0.787399	Hypertrophic cardiomyopathy	Hypertrophic cardiomyopathy	Hypertrophic cardiomyopathy || ||	TRUE	igd	NA	NA	NA	NA	NA	NA	NA	85946450	1.91399e-08	0.0120388	31684	16	eqtl-a-ENSG00000186815	TPCN1	TRUE	reported	textfile	2	1	TRUE
rs67763786	C	T	C	T	0.249518	0.079	0.0916182	0.0777838	FALSE	FALSE	FALSE	ebi-a-GCST90018861	12	113770841	0.1064	489727	0.4577	Hypertrophic cardiomyopathy	Hypertrophic cardiomyopathy	Hypertrophic cardiomyopathy || ||	TRUE	igd	NA	NA	NA	NA	NA	NA	NA	113770841	5.23962e-34	0.0205238	28793	12	eqtl-a-ENSG00000186815	TPCN1	TRUE	reported	textfile	2	1	TRUE
rs10098310	A	G	A	G	0.0856245	-0.0333	0.575007	0.569489	FALSE	FALSE	FALSE	ebi-a-GCST90018861	8	130613614	0.0484	489727	0.4913	Hypertrophic cardiomyopathy	Hypertrophic cardiomyopathy	Hypertrophic cardiomyopathy || ||	TRUE	igd	NA	NA	NA	NA	NA	NA	NA	130613614	1.04376e-12	0.0120181	31355	8	eqtl-a-ENSG00000186265	BTLA	TRUE	reported	textfile	2	1	TRUE
rs11065987	G	A	G	A	-0.0671959	0.1479	0.380678	0.405555	FALSE	FALSE	FALSE	ebi-a-GCST90018861	12	112072424	0.0648	489727	0.0224399	Hypertrophic cardiomyopathy	Hypertrophic cardiomyopathy	Hypertrophic cardiomyopathy || ||	TRUE	igd	NA	NA	NA	NA	NA	NA	NA	112072424	4.06509e-08	0.0122446	30971	12	eqtl-a-ENSG00000186265	BTLA	TRUE	reported	textfile	2	1	TRUE
rs17056278	G	C	G	C	-0.149199	0.1148	0.0633351	0.0625587	FALSE	TRUE	FALSE	ebi-a-GCST90018861	5	158252438	0.1076	489727	0.2858	Hypertrophic cardiomyopathy	Hypertrophic cardiomyopathy	Hypertrophic cardiomyopathy || ||	TRUE	igd	NA	NA	NA	NA	NA	NA	NA	158252438	9.71628e-10	0.0244037	31355	5	eqtl-a-ENSG00000186265	BTLA	TRUE	reported	textfile	2	1	TRUE
rs2952321	A	T	A	T	0.122106	-0.255	0.0843134	0.0933646	FALSE	TRUE	FALSE	ebi-a-GCST90018861	3	112322370	0.2027	489727	0.2084	Hypertrophic cardiomyopathy	Hypertrophic cardiomyopathy	Hypertrophic cardiomyopathy || ||	TRUE	igd	NA	NA	NA	NA	NA	NA	NA	112322370	1.14979e-08	0.0213955	26032	3	eqtl-a-ENSG00000186265	BTLA	TRUE	reported	textfile	2	1	TRUE
rs3112269	C	T	C	T	0.195932	-0.0552	0.917887	0.919565	FALSE	FALSE	FALSE	ebi-a-GCST90018861	3	112180626	0.12	489727	0.6457	Hypertrophic cardiomyopathy	Hypertrophic cardiomyopathy	Hypertrophic cardiomyopathy || ||	TRUE	igd	NA	NA	NA	NA	NA	NA	NA	112180626	1.25748e-19	0.0216165	26274	3	eqtl-a-ENSG00000186265	BTLA	TRUE	reported	textfile	2	1	TRUE
rs3763317	T	C	T	C	-0.0753663	-0.0323	0.465049	0.526406	FALSE	FALSE	FALSE	ebi-a-GCST90018861	6	32376788	0.055	489727	0.5562	Hypertrophic cardiomyopathy	Hypertrophic cardiomyopathy	Hypertrophic cardiomyopathy || ||	TRUE	igd	NA	NA	NA	NA	NA	NA	NA	32376788	2.53227e-10	0.0119158	29613	6	eqtl-a-ENSG00000186265	BTLA	TRUE	reported	textfile	2	1	TRUE
rs8067378	G	A	G	A	-0.0909564	0.0628	0.497388	0.459956	FALSE	FALSE	FALSE	ebi-a-GCST90018861	17	38051348	0.0503	489727	0.2115	Hypertrophic cardiomyopathy	Hypertrophic cardiomyopathy	Hypertrophic cardiomyopathy || ||	TRUE	igd	NA	NA	NA	NA	NA	NA	NA	38051348	1.90634e-14	0.011879	31086	17	eqtl-a-ENSG00000186265	BTLA	TRUE	reported	textfile	2	1	TRUE
rs10098310	A	G	A	G	-0.0710502	-0.0333	0.575007	0.569489	FALSE	FALSE	FALSE	ebi-a-GCST90018861	8	130613614	0.0484	489727	0.4913	Hypertrophic cardiomyopathy	Hypertrophic cardiomyopathy	Hypertrophic cardiomyopathy || ||	TRUE	igd	NA	NA	NA	NA	NA	NA	NA	130613614	3.45454e-09	0.0120249	31569	8	eqtl-a-ENSG00000138061	CYP1B1	TRUE	reported	textfile	2	1	TRUE
rs10865134	T	C	T	C	0.546033	-0.1189	0.137998	0.110298	FALSE	FALSE	FALSE	ebi-a-GCST90018861	2	38326921	0.0768	489727	0.1219	Hypertrophic cardiomyopathy	Hypertrophic cardiomyopathy	Hypertrophic cardiomyopathy || ||	TRUE	igd	NA	NA	NA	NA	NA	NA	NA	38326921	1e-200	0.0166332	31684	2	eqtl-a-ENSG00000138061	CYP1B1	TRUE	reported	textfile	2	1	TRUE
rs10980797	G	A	G	A	-0.0711707	0.0754	0.472236	0.393416	FALSE	FALSE	FALSE	ebi-a-GCST90018861	9	113912553	0.0539	489727	0.162	Hypertrophic cardiomyopathy	Hypertrophic cardiomyopathy	Hypertrophic cardiomyopathy || ||	TRUE	igd	NA	NA	NA	NA	NA	NA	NA	113912553	2.26731e-09	0.0119068	31569	9	eqtl-a-ENSG00000138061	CYP1B1	TRUE	reported	textfile	2	1	TRUE
rs11189181	G	A	G	A	0.095192	0.1372	0.297492	0.323264	FALSE	FALSE	FALSE	ebi-a-GCST90018861	10	99144154	0.1225	489727	0.2628	Hypertrophic cardiomyopathy	Hypertrophic cardiomyopathy	Hypertrophic cardiomyopathy || ||	TRUE	igd	NA	NA	NA	NA	NA	NA	NA	99144154	2.37848e-13	0.0129944	31569	10	eqtl-a-ENSG00000138061	CYP1B1	TRUE	reported	textfile	2	1	TRUE
rs12478601	T	C	T	C	-0.153089	0.0252	0.574604	0.507502	FALSE	FALSE	FALSE	ebi-a-GCST90018861	2	43721508	0.0488	489727	0.605701	Hypertrophic cardiomyopathy	Hypertrophic cardiomyopathy	Hypertrophic cardiomyopathy || ||	TRUE	igd	NA	NA	NA	NA	NA	NA	NA	43721508	1.85994e-37	0.0119691	31300	2	eqtl-a-ENSG00000138061	CYP1B1	TRUE	reported	textfile	2	1	TRUE
rs141094656	C	T	C	T	0.551082	-0.219	0.0195137	0.0185789	FALSE	FALSE	FALSE	ebi-a-GCST90018861	1	92753336	0.2083	489727	0.293	Hypertrophic cardiomyopathy	Hypertrophic cardiomyopathy	Hypertrophic cardiomyopathy || ||	TRUE	igd	NA	NA	NA	NA	NA	NA	NA	92753336	5.65458e-38	0.0427775	21629	1	eqtl-a-ENSG00000138061	CYP1B1	TRUE	reported	textfile	2	1	TRUE
rs144395273	A	G	A	G	-1.35047	-0.1086	0.017508	0.0116318	FALSE	FALSE	FALSE	ebi-a-GCST90018861	2	38339579	0.3033	489727	0.720299	Hypertrophic cardiomyopathy	Hypertrophic cardiomyopathy	Hypertrophic cardiomyopathy || ||	TRUE	igd	NA	NA	NA	NA	NA	NA	NA	38339579	1e-200	0.043933	22210	2	eqtl-a-ENSG00000138061	CYP1B1	TRUE	reported	textfile	2	1	TRUE
rs424971	C	T	C	T	-0.0993326	-0.0129	0.421674	0.451625	FALSE	FALSE	FALSE	ebi-a-GCST90018861	16	85946450	0.0477	489727	0.787399	Hypertrophic cardiomyopathy	Hypertrophic cardiomyopathy	Hypertrophic cardiomyopathy || ||	TRUE	igd	NA	NA	NA	NA	NA	NA	NA	85946450	1.43483e-16	0.0120233	31684	16	eqtl-a-ENSG00000138061	CYP1B1	TRUE	reported	textfile	2	1	TRUE
rs62133922	G	A	G	A	-0.480599	-0.0428	0.0565259	0.0512531	FALSE	FALSE	FALSE	ebi-a-GCST90018861	2	38402921	0.1127	489727	0.7042	Hypertrophic cardiomyopathy	Hypertrophic cardiomyopathy	Hypertrophic cardiomyopathy || ||	TRUE	igd	NA	NA	NA	NA	NA	NA	NA	38402921	1.60398e-79	0.025453	31355	2	eqtl-a-ENSG00000138061	CYP1B1	TRUE	reported	textfile	2	1	TRUE
rs6782228	C	G	C	G	-0.100959	0.0584	0.273721	0.300125	FALSE	TRUE	FALSE	ebi-a-GCST90018861	3	128323424	0.0515	489727	0.2571	Hypertrophic cardiomyopathy	Hypertrophic cardiomyopathy	Hypertrophic cardiomyopathy || ||	TRUE	igd	NA	NA	NA	NA	NA	NA	NA	128323424	3.48739e-14	0.0133216	31569	3	eqtl-a-ENSG00000138061	CYP1B1	TRUE	reported	textfile	2	1	TRUE
rs72791106	C	T	C	T	-0.317013	0.0075	0.0547424	0.0804061	FALSE	FALSE	FALSE	ebi-a-GCST90018861	2	38653878	0.1114	489727	0.946	Hypertrophic cardiomyopathy	Hypertrophic cardiomyopathy	Hypertrophic cardiomyopathy || ||	TRUE	igd	NA	NA	NA	NA	NA	NA	NA	38653878	3.97283e-34	0.0260278	25708	2	eqtl-a-ENSG00000138061	CYP1B1	TRUE	reported	textfile	2	1	TRUE
rs74480102	A	G	A	G	-0.262926	0.1008	0.0309155	0.0371163	FALSE	FALSE	FALSE	ebi-a-GCST90018861	17	7742601	0.1937	489727	0.6026	Hypertrophic cardiomyopathy	Hypertrophic cardiomyopathy	Hypertrophic cardiomyopathy || ||	TRUE	igd	NA	NA	NA	NA	NA	NA	NA	7742601	1.82474e-14	0.0343142	26244	17	eqtl-a-ENSG00000138061	CYP1B1	TRUE	reported	textfile	2	1	TRUE
rs10098310	A	G	A	G	-0.077095	-0.0333	0.575007	0.569489	FALSE	FALSE	FALSE	ebi-a-GCST90018861	8	130613614	0.0484	489727	0.4913	Hypertrophic cardiomyopathy	Hypertrophic cardiomyopathy	Hypertrophic cardiomyopathy || ||	TRUE	igd	NA	NA	NA	NA	NA	NA	NA	130613614	1.43061e-10	0.0120222	31569	8	eqtl-a-ENSG00000130304	SLC27A1	TRUE	reported	textfile	2	1	TRUE
rs11668681	C	T	C	T	0.3739	0.0136	0.875989	0.756255	FALSE	FALSE	FALSE	ebi-a-GCST90018861	19	17612251	0.0573	489727	0.8131	Hypertrophic cardiomyopathy	Hypertrophic cardiomyopathy	Hypertrophic cardiomyopathy || ||	TRUE	igd	NA	NA	NA	NA	NA	NA	NA	17612251	3.66775e-98	0.0177815	31355	19	eqtl-a-ENSG00000130304	SLC27A1	TRUE	reported	textfile	2	1	TRUE
rs12461552	G	A	G	A	0.102096	0.0966	0.168626	0.191091	FALSE	FALSE	FALSE	ebi-a-GCST90018861	19	17577667	0.063	489727	0.1255	Hypertrophic cardiomyopathy	Hypertrophic cardiomyopathy	Hypertrophic cardiomyopathy || ||	TRUE	igd	NA	NA	NA	NA	NA	NA	NA	17577667	1.25939e-10	0.0158726	28467	19	eqtl-a-ENSG00000130304	SLC27A1	TRUE	reported	textfile	2	1	TRUE
rs1375493	A	G	A	G	0.0765371	-0.0541	0.565077	0.519344	FALSE	FALSE	FALSE	ebi-a-GCST90018861	2	182323766	0.0489	489727	0.2681	Hypertrophic cardiomyopathy	Hypertrophic cardiomyopathy	Hypertrophic cardiomyopathy || ||	TRUE	igd	NA	NA	NA	NA	NA	NA	NA	182323766	1.72072e-10	0.0119883	31569	2	eqtl-a-ENSG00000130304	SLC27A1	TRUE	reported	textfile	2	1	TRUE
rs79683695	A	G	A	G	-0.199808	0.0807	0.05337	0.0588895	FALSE	FALSE	FALSE	ebi-a-GCST90018861	19	17646924	0.0962	489727	0.4017	Hypertrophic cardiomyopathy	Hypertrophic cardiomyopathy	Hypertrophic cardiomyopathy || ||	TRUE	igd	NA	NA	NA	NA	NA	NA	NA	17646924	3.99393e-14	0.0264258	30520	19	eqtl-a-ENSG00000130304	SLC27A1	TRUE	reported	textfile	2	1	TRUE
rs10098310	A	G	A	G	-0.0694931	-0.0333	0.575007	0.569489	FALSE	FALSE	FALSE	ebi-a-GCST90018861	8	130613614	0.0484	489727	0.4913	Hypertrophic cardiomyopathy	Hypertrophic cardiomyopathy	Hypertrophic cardiomyopathy || ||	TRUE	igd	NA	NA	NA	NA	NA	NA	NA	130613614	7.53251e-09	0.0120255	31569	8	eqtl-a-ENSG00000095383	TBC1D2	TRUE	reported	textfile	2	1	TRUE
rs10156596	A	G	A	G	0.236697	-0.059	0.0719475	0.0759318	FALSE	FALSE	FALSE	ebi-a-GCST90018861	9	101045135	0.1289	489727	0.647	Hypertrophic cardiomyopathy	Hypertrophic cardiomyopathy	Hypertrophic cardiomyopathy || ||	TRUE	igd	NA	NA	NA	NA	NA	NA	NA	101045135	6.02837e-25	0.0229467	31226	9	eqtl-a-ENSG00000095383	TBC1D2	TRUE	reported	textfile	2	1	TRUE
rs10818646	C	T	C	T	0.35617	-0.0634	0.289628	0.264674	FALSE	FALSE	FALSE	ebi-a-GCST90018861	9	101000508	0.0553	489727	0.2511	Hypertrophic cardiomyopathy	Hypertrophic cardiomyopathy	Hypertrophic cardiomyopathy || ||	TRUE	igd	NA	NA	NA	NA	NA	NA	NA	101000508	4.48745e-171	0.0127744	31231	9	eqtl-a-ENSG00000095383	TBC1D2	TRUE	reported	textfile	2	1	TRUE
rs7865340	A	G	A	G	-0.0773366	0.0427	0.261371	0.203368	FALSE	FALSE	FALSE	ebi-a-GCST90018861	9	100868204	0.0653	489727	0.5131	Hypertrophic cardiomyopathy	Hypertrophic cardiomyopathy	Hypertrophic cardiomyopathy || ||	TRUE	igd	NA	NA	NA	NA	NA	NA	NA	100868204	1.09061e-08	0.0135301	31239	9	eqtl-a-ENSG00000095383	TBC1D2	TRUE	reported	textfile	2	1	TRUE
rs10098310	A	G	A	G	0.0747128	-0.0333	0.575007	0.569489	FALSE	FALSE	FALSE	ebi-a-GCST90018861	8	130613614	0.0484	489727	0.4913	Hypertrophic cardiomyopathy	Hypertrophic cardiomyopathy	Hypertrophic cardiomyopathy || ||	TRUE	igd	NA	NA	NA	NA	NA	NA	NA	130613614	5.16535e-10	0.0120233	31569	8	eqtl-a-ENSG00000197381	ADARB1	TRUE	reported	textfile	2	1	TRUE
rs11052877	G	A	G	A	0.0855909	0.0449	0.369564	0.373302	FALSE	FALSE	FALSE	ebi-a-GCST90018861	12	9905690	0.0491	489727	0.3612	Hypertrophic cardiomyopathy	Hypertrophic cardiomyopathy	Hypertrophic cardiomyopathy || ||	TRUE	igd	NA	NA	NA	NA	NA	NA	NA	9905690	3.57108e-12	0.0123094	31684	12	eqtl-a-ENSG00000197381	ADARB1	TRUE	reported	textfile	2	1	TRUE
rs427943	C	A	C	A	0.248381	0.0243	0.567405	0.56311	FALSE	FALSE	FALSE	ebi-a-GCST90018861	21	46570896	0.0483	489727	0.6147	Hypertrophic cardiomyopathy	Hypertrophic cardiomyopathy	Hypertrophic cardiomyopathy || ||	TRUE	igd	NA	NA	NA	NA	NA	NA	NA	46570896	7.10395e-98	0.0118298	31668	21	eqtl-a-ENSG00000197381	ADARB1	TRUE	reported	textfile	2	1	TRUE
rs915814	A	G	A	G	-0.363445	0.018	0.252359	0.359752	FALSE	FALSE	FALSE	ebi-a-GCST90018861	21	46493003	0.0505	489727	0.722301	Hypertrophic cardiomyopathy	Hypertrophic cardiomyopathy	Hypertrophic cardiomyopathy || ||	TRUE	igd	NA	NA	NA	NA	NA	NA	NA	46493003	4.73151e-163	0.0133563	31680	21	eqtl-a-ENSG00000197381	ADARB1	TRUE	reported	textfile	2	1	TRUE
rs10098310	A	G	A	G	0.0683617	-0.0333	0.575007	0.569489	FALSE	FALSE	FALSE	ebi-a-GCST90018861	8	130613614	0.0484	489727	0.4913	Hypertrophic cardiomyopathy	Hypertrophic cardiomyopathy	Hypertrophic cardiomyopathy || ||	TRUE	igd	NA	NA	NA	NA	NA	NA	NA	130613614	1.3112e-08	0.012026	31569	8	eqtl-a-ENSG00000198178	CLEC4C	TRUE	reported	textfile	2	1	TRUE
rs1015102	A	G	A	G	0.225824	-0.062	0.194881	0.180448	FALSE	FALSE	FALSE	ebi-a-GCST90018861	12	7810299	0.0673	489727	0.3571	Hypertrophic cardiomyopathy	Hypertrophic cardiomyopathy	Hypertrophic cardiomyopathy || ||	TRUE	igd	NA	NA	NA	NA	NA	NA	NA	7810299	7.46277e-52	0.0149048	31681	12	eqtl-a-ENSG00000198178	CLEC4C	TRUE	reported	textfile	2	1	TRUE
rs12319367	G	A	G	A	-0.285512	-0.0634	0.0567602	0.058495	FALSE	FALSE	FALSE	ebi-a-GCST90018861	12	8017818	0.0945	489727	0.5022	Hypertrophic cardiomyopathy	Hypertrophic cardiomyopathy	Hypertrophic cardiomyopathy || ||	TRUE	igd	NA	NA	NA	NA	NA	NA	NA	8017818	7.27445e-29	0.0256099	31132	12	eqtl-a-ENSG00000198178	CLEC4C	TRUE	reported	textfile	2	1	TRUE
rs12825559	T	C	T	C	0.960608	0.0616	0.0953082	0.0732949	FALSE	FALSE	FALSE	ebi-a-GCST90018861	12	7880743	0.1108	489727	0.5785	Hypertrophic cardiomyopathy	Hypertrophic cardiomyopathy	Hypertrophic cardiomyopathy || ||	TRUE	igd	NA	NA	NA	NA	NA	NA	NA	7880743	1e-200	0.0185863	31227	12	eqtl-a-ENSG00000198178	CLEC4C	TRUE	reported	textfile	2	1	TRUE
rs13096142	T	C	T	C	-0.0737683	-0.0197	0.294111	0.285862	FALSE	FALSE	FALSE	ebi-a-GCST90018861	3	46281744	0.0531	489727	0.7113	Hypertrophic cardiomyopathy	Hypertrophic cardiomyopathy	Hypertrophic cardiomyopathy || ||	TRUE	igd	NA	NA	NA	NA	NA	NA	NA	46281744	1.56762e-08	0.0130476	31684	3	eqtl-a-ENSG00000198178	CLEC4C	TRUE	reported	textfile	2	1	TRUE
rs28453840	A	G	A	G	0.130419	0.0992	0.68118	0.698879	FALSE	FALSE	FALSE	ebi-a-GCST90018861	2	136522941	0.0518	489727	0.0554	Hypertrophic cardiomyopathy	Hypertrophic cardiomyopathy	Hypertrophic cardiomyopathy || ||	TRUE	igd	NA	NA	NA	NA	NA	NA	NA	136522941	1.18577e-24	0.0127242	26025	2	eqtl-a-ENSG00000198178	CLEC4C	TRUE	reported	textfile	2	1	TRUE
rs4917014	G	T	G	T	-0.180447	-0.0551	0.316454	0.357179	FALSE	FALSE	FALSE	ebi-a-GCST90018861	7	50305863	0.0497	489727	0.268	Hypertrophic cardiomyopathy	Hypertrophic cardiomyopathy	Hypertrophic cardiomyopathy || ||	TRUE	igd	NA	NA	NA	NA	NA	NA	NA	50305863	8.98049e-46	0.0127065	31300	7	eqtl-a-ENSG00000198178	CLEC4C	TRUE	reported	textfile	2	1	TRUE
rs6535445	C	T	C	T	0.0688317	-0.0548	0.339096	0.310028	FALSE	FALSE	FALSE	ebi-a-GCST90018861	4	84151427	0.0529	489727	0.3002	Hypertrophic cardiomyopathy	Hypertrophic cardiomyopathy	Hypertrophic cardiomyopathy || ||	TRUE	igd	NA	NA	NA	NA	NA	NA	NA	84151427	4.23887e-08	0.0125589	31684	4	eqtl-a-ENSG00000198178	CLEC4C	TRUE	reported	textfile	2	1	TRUE
rs7972928	A	C	A	C	-0.400546	7e-04	0.647583	0.629548	FALSE	FALSE	FALSE	ebi-a-GCST90018861	12	7849804	0.0502	489727	0.9881	Hypertrophic cardiomyopathy	Hypertrophic cardiomyopathy	Hypertrophic cardiomyopathy || ||	TRUE	igd	NA	NA	NA	NA	NA	NA	NA	7849804	1e-200	0.0119937	31677	12	eqtl-a-ENSG00000198178	CLEC4C	TRUE	reported	textfile	2	1	TRUE
rs10098310	A	G	A	G	0.123635	-0.0333	0.575007	0.569489	FALSE	FALSE	FALSE	ebi-a-GCST90018861	8	130613614	0.0484	489727	0.4913	Hypertrophic cardiomyopathy	Hypertrophic cardiomyopathy	Hypertrophic cardiomyopathy || ||	TRUE	igd	NA	NA	NA	NA	NA	NA	NA	130613614	6.51028e-25	0.0119947	31529	8	eqtl-a-ENSG00000106537	TSPAN13	TRUE	reported	textfile	2	1	TRUE
rs11065987	G	A	G	A	-0.0753265	0.1479	0.380678	0.405555	FALSE	FALSE	FALSE	ebi-a-GCST90018861	12	112072424	0.0648	489727	0.0224399	Hypertrophic cardiomyopathy	Hypertrophic cardiomyopathy	Hypertrophic cardiomyopathy || ||	TRUE	igd	NA	NA	NA	NA	NA	NA	NA	112072424	7.57443e-10	0.0122412	31145	12	eqtl-a-ENSG00000106537	TSPAN13	TRUE	reported	textfile	2	1	TRUE
rs117889128	A	G	A	G	-0.250565	-0.2797	0.0199615	0.016364	FALSE	FALSE	FALSE	ebi-a-GCST90018861	7	16792062	0.3114	489727	0.369	Hypertrophic cardiomyopathy	Hypertrophic cardiomyopathy	Hypertrophic cardiomyopathy || ||	TRUE	igd	NA	NA	NA	NA	NA	NA	NA	16792062	3.73319e-09	0.0425003	22719	7	eqtl-a-ENSG00000106537	TSPAN13	TRUE	reported	textfile	2	1	TRUE
rs13330176	A	T	A	T	0.0820535	-0.0782	0.21644	0.276963	FALSE	TRUE	FALSE	ebi-a-GCST90018861	16	86019087	0.0554	489727	0.1584	Hypertrophic cardiomyopathy	Hypertrophic cardiomyopathy	Hypertrophic cardiomyopathy || ||	TRUE	igd	NA	NA	NA	NA	NA	NA	NA	86019087	1.3158e-08	0.0144359	31200	16	eqtl-a-ENSG00000106537	TSPAN13	TRUE	reported	textfile	2	1	TRUE
rs17056278	G	C	G	C	-0.173257	0.1148	0.0633351	0.0625587	FALSE	TRUE	FALSE	ebi-a-GCST90018861	5	158252438	0.1076	489727	0.2858	Hypertrophic cardiomyopathy	Hypertrophic cardiomyopathy	Hypertrophic cardiomyopathy || ||	TRUE	igd	NA	NA	NA	NA	NA	NA	NA	158252438	1.22067e-12	0.0243925	31529	5	eqtl-a-ENSG00000106537	TSPAN13	TRUE	reported	textfile	2	1	TRUE
rs3763317	T	C	T	C	-0.0670046	-0.0323	0.465049	0.526406	FALSE	FALSE	FALSE	ebi-a-GCST90018861	6	32376788	0.055	489727	0.5562	Hypertrophic cardiomyopathy	Hypertrophic cardiomyopathy	Hypertrophic cardiomyopathy || ||	TRUE	igd	NA	NA	NA	NA	NA	NA	NA	32376788	1.892e-08	0.0119194	29787	6	eqtl-a-ENSG00000106537	TSPAN13	TRUE	reported	textfile	2	1	TRUE
rs6461269	C	T	C	T	-0.115355	-0.019	0.49647	0.455316	FALSE	FALSE	FALSE	ebi-a-GCST90018861	7	16752046	0.0497	489727	0.702901	Hypertrophic cardiomyopathy	Hypertrophic cardiomyopathy	Hypertrophic cardiomyopathy || ||	TRUE	igd	NA	NA	NA	NA	NA	NA	NA	16752046	2.40602e-22	0.0118641	31524	7	eqtl-a-ENSG00000106537	TSPAN13	TRUE	reported	textfile	2	1	TRUE
rs7090445	T	C	T	C	-0.078258	-0.0299	0.682795	0.674457	FALSE	FALSE	FALSE	ebi-a-GCST90018861	10	63721176	0.0518	489727	0.5635	Hypertrophic cardiomyopathy	Hypertrophic cardiomyopathy	Hypertrophic cardiomyopathy || ||	TRUE	igd	NA	NA	NA	NA	NA	NA	NA	63721176	8.94396e-10	0.0127718	31644	10	eqtl-a-ENSG00000106537	TSPAN13	TRUE	reported	textfile	2	1	TRUE
rs7570971	A	C	A	C	-0.0719606	-0.0189	0.441154	0.306261	FALSE	FALSE	FALSE	ebi-a-GCST90018861	2	135837906	0.0665	489727	0.776101	Hypertrophic cardiomyopathy	Hypertrophic cardiomyopathy	Hypertrophic cardiomyopathy || ||	TRUE	igd	NA	NA	NA	NA	NA	NA	NA	135837906	1.84158e-09	0.0119715	25151	2	eqtl-a-ENSG00000106537	TSPAN13	TRUE	reported	textfile	2	1	TRUE
rs9399137	C	T	C	T	-0.113726	-0.036	0.264393	0.299207	FALSE	FALSE	FALSE	ebi-a-GCST90018861	6	135419018	0.0508	489727	0.4783	Hypertrophic cardiomyopathy	Hypertrophic cardiomyopathy	Hypertrophic cardiomyopathy || ||	TRUE	igd	NA	NA	NA	NA	NA	NA	NA	135419018	2.95801e-17	0.0134618	31529	6	eqtl-a-ENSG00000106537	TSPAN13	TRUE	reported	textfile	2	1	TRUE
rs10098310	A	G	A	G	0.0845586	-0.0333	0.575007	0.569489	FALSE	FALSE	FALSE	ebi-a-GCST90018861	8	130613614	0.0484	489727	0.4913	Hypertrophic cardiomyopathy	Hypertrophic cardiomyopathy	Hypertrophic cardiomyopathy || ||	TRUE	igd	NA	NA	NA	NA	NA	NA	NA	130613614	1.98107e-12	0.0120187	31569	8	eqtl-a-ENSG00000124225	PMEPA1	TRUE	reported	textfile	2	1	TRUE
rs11065987	G	A	G	A	-0.0683261	0.1479	0.380678	0.405555	FALSE	FALSE	FALSE	ebi-a-GCST90018861	12	112072424	0.0648	489727	0.0224399	Hypertrophic cardiomyopathy	Hypertrophic cardiomyopathy	Hypertrophic cardiomyopathy || ||	TRUE	igd	NA	NA	NA	NA	NA	NA	NA	112072424	2.39972e-08	0.0122442	31185	12	eqtl-a-ENSG00000124225	PMEPA1	TRUE	reported	textfile	2	1	TRUE
rs157096	T	C	T	C	-0.201776	0.0373	0.260905	0.225796	FALSE	FALSE	FALSE	ebi-a-GCST90018861	20	56255398	0.062	489727	0.547599	Hypertrophic cardiomyopathy	Hypertrophic cardiomyopathy	Hypertrophic cardiomyopathy || ||	TRUE	igd	NA	NA	NA	NA	NA	NA	NA	56255398	6.72822e-51	0.0134467	23873	20	eqtl-a-ENSG00000124225	PMEPA1	TRUE	reported	textfile	2	1	TRUE
rs2290400	C	T	C	T	-0.0653234	0.0667	0.493155	0.454471	FALSE	FALSE	FALSE	ebi-a-GCST90018861	17	38066240	0.0502	489727	0.1843	Hypertrophic cardiomyopathy	Hypertrophic cardiomyopathy	Hypertrophic cardiomyopathy || ||	TRUE	igd	NA	NA	NA	NA	NA	NA	NA	38066240	3.94721e-08	0.0118919	31300	17	eqtl-a-ENSG00000124225	PMEPA1	TRUE	reported	textfile	2	1	TRUE
rs3540	A	G	A	G	0.0740142	-0.0113	0.314574	0.346897	FALSE	FALSE	FALSE	ebi-a-GCST90018861	15	91045408	0.0499	489727	0.8213	Hypertrophic cardiomyopathy	Hypertrophic cardiomyopathy	Hypertrophic cardiomyopathy || ||	TRUE	igd	NA	NA	NA	NA	NA	NA	NA	91045408	7.41703e-09	0.0128023	31684	15	eqtl-a-ENSG00000124225	PMEPA1	TRUE	reported	textfile	2	1	TRUE
rs10098310	A	G	A	G	-0.0764944	-0.0333	0.575007	0.569489	FALSE	FALSE	FALSE	ebi-a-GCST90018861	8	130613614	0.0484	489727	0.4913	Hypertrophic cardiomyopathy	Hypertrophic cardiomyopathy	Hypertrophic cardiomyopathy || ||	TRUE	igd	NA	NA	NA	NA	NA	NA	NA	130613614	1.98372e-10	0.0120225	31569	8	eqtl-a-ENSG00000123384	LRP1	TRUE	reported	textfile	2	1	TRUE
rs1375493	A	G	A	G	0.0754026	-0.0541	0.565077	0.519344	FALSE	FALSE	FALSE	ebi-a-GCST90018861	2	182323766	0.0489	489727	0.2681	Hypertrophic cardiomyopathy	Hypertrophic cardiomyopathy	Hypertrophic cardiomyopathy || ||	TRUE	igd	NA	NA	NA	NA	NA	NA	NA	182323766	3.18288e-10	0.0119888	31569	2	eqtl-a-ENSG00000123384	LRP1	TRUE	reported	textfile	2	1	TRUE
rs55909821	T	C	T	C	0.152098	0.0688	0.0633069	0.067376	FALSE	FALSE	FALSE	ebi-a-GCST90018861	12	57430321	0.1212	489727	0.5702	Hypertrophic cardiomyopathy	Hypertrophic cardiomyopathy	Hypertrophic cardiomyopathy || ||	TRUE	igd	NA	NA	NA	NA	NA	NA	NA	57430321	4.62285e-10	0.0244075	26376	12	eqtl-a-ENSG00000123384	LRP1	TRUE	reported	textfile	2	1	TRUE
rs10098310	A	G	A	G	-0.0722472	-0.0333	0.575007	0.569489	FALSE	FALSE	FALSE	ebi-a-GCST90018861	8	130613614	0.0484	489727	0.4913	Hypertrophic cardiomyopathy	Hypertrophic cardiomyopathy	Hypertrophic cardiomyopathy || ||	TRUE	igd	NA	NA	NA	NA	NA	NA	NA	130613614	1.87361e-09	0.0120244	31315	8	eqtl-a-ENSG00000134247	PTGFRN	TRUE	reported	textfile	2	1	TRUE
rs12130298	C	A	C	A	-0.42055	-0.0357	0.0868471	0.0844853	FALSE	FALSE	FALSE	ebi-a-GCST90018861	1	117544331	0.1082	489727	0.741199	Hypertrophic cardiomyopathy	Hypertrophic cardiomyopathy	Hypertrophic cardiomyopathy || ||	TRUE	igd	NA	NA	NA	NA	NA	NA	NA	117544331	1.35894e-90	0.0208361	25288	1	eqtl-a-ENSG00000134247	PTGFRN	TRUE	reported	textfile	2	1	TRUE
rs12566708	G	A	G	A	0.121557	-0.0868	0.113651	0.0969888	FALSE	FALSE	FALSE	ebi-a-GCST90018861	1	117499648	0.091	489727	0.3401	Hypertrophic cardiomyopathy	Hypertrophic cardiomyopathy	Hypertrophic cardiomyopathy || ||	TRUE	igd	NA	NA	NA	NA	NA	NA	NA	117499648	8.48203e-11	0.0187244	31420	1	eqtl-a-ENSG00000134247	PTGFRN	TRUE	reported	textfile	2	1	TRUE
rs10098310	A	G	A	G	0.0745761	-0.0333	0.575007	0.569489	FALSE	FALSE	FALSE	ebi-a-GCST90018861	8	130613614	0.0484	489727	0.4913	Hypertrophic cardiomyopathy	Hypertrophic cardiomyopathy	Hypertrophic cardiomyopathy || ||	TRUE	igd	NA	NA	NA	NA	NA	NA	NA	130613614	5.5538e-10	0.0120234	31315	8	eqtl-a-ENSG00000119866	BCL11A	TRUE	reported	textfile	2	1	TRUE
rs34794906	C	T	C	T	-0.0808813	0.0436	0.310471	0.382143	FALSE	FALSE	FALSE	ebi-a-GCST90018861	6	31237858	0.0648	489727	0.5014	Hypertrophic cardiomyopathy	Hypertrophic cardiomyopathy	Hypertrophic cardiomyopathy || ||	TRUE	igd	NA	NA	NA	NA	NA	NA	NA	31237858	3.0425e-10	0.0128454	27240	6	eqtl-a-ENSG00000119866	BCL11A	TRUE	reported	textfile	2	1	TRUE
rs597808	G	A	G	A	0.105669	-0.117	0.52377	0.535825	FALSE	FALSE	FALSE	ebi-a-GCST90018861	12	111973358	0.064	489727	0.0675103	Hypertrophic cardiomyopathy	Hypertrophic cardiomyopathy	Hypertrophic cardiomyopathy || ||	TRUE	igd	NA	NA	NA	NA	NA	NA	NA	111973358	6.01312e-19	0.0118837	27835	12	eqtl-a-ENSG00000119866	BCL11A	TRUE	reported	textfile	2	1	TRUE
rs6074022	T	C	T	C	-0.103624	-0.121	0.746768	0.711751	FALSE	FALSE	FALSE	ebi-a-GCST90018861	20	44740196	0.0515	489727	0.01894	Hypertrophic cardiomyopathy	Hypertrophic cardiomyopathy	Hypertrophic cardiomyopathy || ||	TRUE	igd	NA	NA	NA	NA	NA	NA	NA	44740196	3.28398e-14	0.0136587	31046	20	eqtl-a-ENSG00000119866	BCL11A	TRUE	reported	textfile	2	1	TRUE
rs7570971	A	C	A	C	-0.0738292	-0.0189	0.441154	0.306261	FALSE	FALSE	FALSE	ebi-a-GCST90018861	2	135837906	0.0665	489727	0.776101	Hypertrophic cardiomyopathy	Hypertrophic cardiomyopathy	Hypertrophic cardiomyopathy || ||	TRUE	igd	NA	NA	NA	NA	NA	NA	NA	135837906	6.93346e-10	0.0119707	24937	2	eqtl-a-ENSG00000119866	BCL11A	TRUE	reported	textfile	2	1	TRUE
rs7589501	G	A	G	A	0.0758054	-0.0848	0.49719	0.51357	FALSE	FALSE	FALSE	ebi-a-GCST90018861	2	60557705	0.048	489727	0.0775408	Hypertrophic cardiomyopathy	Hypertrophic cardiomyopathy	Hypertrophic cardiomyopathy || ||	TRUE	igd	NA	NA	NA	NA	NA	NA	NA	60557705	1.80119e-10	0.0118866	30977	2	eqtl-a-ENSG00000119866	BCL11A	TRUE	reported	textfile	2	1	TRUE
rs8067378	G	A	G	A	-0.0897236	0.0628	0.497388	0.459956	FALSE	FALSE	FALSE	ebi-a-GCST90018861	17	38051348	0.0503	489727	0.2115	Hypertrophic cardiomyopathy	Hypertrophic cardiomyopathy	Hypertrophic cardiomyopathy || ||	TRUE	igd	NA	NA	NA	NA	NA	NA	NA	38051348	4.26678e-14	0.0118797	31046	17	eqtl-a-ENSG00000119866	BCL11A	TRUE	reported	textfile	2	1	TRUE
rs10098310	A	G	A	G	-0.0662785	-0.0333	0.575007	0.569489	FALSE	FALSE	FALSE	ebi-a-GCST90018861	8	130613614	0.0484	489727	0.4913	Hypertrophic cardiomyopathy	Hypertrophic cardiomyopathy	Hypertrophic cardiomyopathy || ||	TRUE	igd	NA	NA	NA	NA	NA	NA	NA	130613614	3.57207e-08	0.0120268	31569	8	eqtl-a-ENSG00000125810	CD93	TRUE	reported	textfile	2	1	TRUE
rs12052715	G	C	G	C	0.0766982	0.0242	0.710147	0.779415	FALSE	TRUE	FALSE	ebi-a-GCST90018861	2	160677375	0.0626	489727	0.6991	Hypertrophic cardiomyopathy	Hypertrophic cardiomyopathy	Hypertrophic cardiomyopathy || ||	TRUE	igd	NA	NA	NA	NA	NA	NA	NA	160677375	4.80474e-09	0.0131025	31569	2	eqtl-a-ENSG00000125810	CD93	TRUE	reported	textfile	2	1	TRUE
rs139981939	G	A	G	A	-0.280662	-0.2975	0.0150104	0.0170734	FALSE	FALSE	FALSE	ebi-a-GCST90018861	20	22373990	0.3045	489727	0.3285	Hypertrophic cardiomyopathy	Hypertrophic cardiomyopathy	Hypertrophic cardiomyopathy || ||	TRUE	igd	NA	NA	NA	NA	NA	NA	NA	22373990	9.42302e-09	0.0488907	25694	20	eqtl-a-ENSG00000125810	CD93	TRUE	reported	textfile	2	1	TRUE
rs149007767	T	C	T	C	-0.378912	0.1218	0.149708	0.163145	FALSE	FALSE	FALSE	ebi-a-GCST90018861	7	50370254	0.0675	489727	0.07142	Hypertrophic cardiomyopathy	Hypertrophic cardiomyopathy	Hypertrophic cardiomyopathy || ||	TRUE	igd	NA	NA	NA	NA	NA	NA	NA	50370254	1.78238e-118	0.0163739	30077	7	eqtl-a-ENSG00000125810	CD93	TRUE	reported	textfile	2	1	TRUE
rs149110519	T	C	T	C	-0.152051	0.0732	0.0526158	0.0333006	FALSE	FALSE	FALSE	ebi-a-GCST90018861	6	144385777	0.1906	489727	0.7009	Hypertrophic cardiomyopathy	Hypertrophic cardiomyopathy	Hypertrophic cardiomyopathy || ||	TRUE	igd	NA	NA	NA	NA	NA	NA	NA	144385777	1.12709e-08	0.026627	25735	6	eqtl-a-ENSG00000125810	CD93	TRUE	reported	textfile	2	1	TRUE
rs6076016	A	T	A	T	-0.3647	0.0327	0.356472	0.361486	FALSE	TRUE	FALSE	ebi-a-GCST90018861	20	23034597	0.0507	489727	0.5192	Hypertrophic cardiomyopathy	Hypertrophic cardiomyopathy	Hypertrophic cardiomyopathy || ||	TRUE	igd	NA	NA	NA	NA	NA	NA	NA	23034597	1e-200	0.0120414	31568	20	eqtl-a-ENSG00000125810	CD93	TRUE	reported	textfile	2	1	TRUE
rs61863818	T	C	T	C	0.0785622	-0.0378	0.232773	0.237812	FALSE	FALSE	FALSE	ebi-a-GCST90018861	10	99136403	0.0576	489727	0.5119	Hypertrophic cardiomyopathy	Hypertrophic cardiomyopathy	Hypertrophic cardiomyopathy || ||	TRUE	igd	NA	NA	NA	NA	NA	NA	NA	99136403	2.34509e-08	0.0140682	31569	10	eqtl-a-ENSG00000125810	CD93	TRUE	reported	textfile	2	1	TRUE
rs62208781	G	A	G	A	-0.213504	0.0855	0.089124	0.0824194	FALSE	FALSE	FALSE	ebi-a-GCST90018861	20	23155655	0.0918	489727	0.3516	Hypertrophic cardiomyopathy	Hypertrophic cardiomyopathy	Hypertrophic cardiomyopathy || ||	TRUE	igd	NA	NA	NA	NA	NA	NA	NA	23155655	1.0782e-24	0.0208116	31684	20	eqtl-a-ENSG00000125810	CD93	TRUE	reported	textfile	2	1	TRUE
rs6440003	A	G	A	G	-0.0976264	0.0275	0.434308	0.424835	FALSE	FALSE	FALSE	ebi-a-GCST90018861	3	141094209	0.0486	489727	0.5707	Hypertrophic cardiomyopathy	Hypertrophic cardiomyopathy	Hypertrophic cardiomyopathy || ||	TRUE	igd	NA	NA	NA	NA	NA	NA	NA	141094209	3.6509e-16	0.0119794	31684	3	eqtl-a-ENSG00000125810	CD93	TRUE	reported	textfile	2	1	TRUE
rs6986779	T	C	T	C	0.0700811	-0.0494	0.349935	0.37838	FALSE	FALSE	FALSE	ebi-a-GCST90018861	8	142337790	0.0488	489727	0.3108	Hypertrophic cardiomyopathy	Hypertrophic cardiomyopathy	Hypertrophic cardiomyopathy || ||	TRUE	igd	NA	NA	NA	NA	NA	NA	NA	142337790	1.88538e-08	0.0124648	24943	8	eqtl-a-ENSG00000125810	CD93	TRUE	reported	textfile	2	1	TRUE
rs73102333	A	G	A	G	0.120018	-0.0352	0.224633	0.2069	FALSE	FALSE	FALSE	ebi-a-GCST90018861	20	23623917	0.0606	489727	0.5615	Hypertrophic cardiomyopathy	Hypertrophic cardiomyopathy	Hypertrophic cardiomyopathy || ||	TRUE	igd	NA	NA	NA	NA	NA	NA	NA	23623917	3.26137e-17	0.0142253	31231	20	eqtl-a-ENSG00000125810	CD93	TRUE	reported	textfile	2	1	TRUE
rs76840964	G	A	G	A	-0.140997	-0.0327	0.126123	0.130612	FALSE	FALSE	FALSE	ebi-a-GCST90018861	2	160754947	0.0919	489727	0.722	Hypertrophic cardiomyopathy	Hypertrophic cardiomyopathy	Hypertrophic cardiomyopathy || ||	TRUE	igd	NA	NA	NA	NA	NA	NA	NA	160754947	3.21662e-15	0.0178883	31240	2	eqtl-a-ENSG00000125810	CD93	TRUE	reported	textfile	2	1	TRUE
rs844916	C	A	C	A	-0.401288	-0.0129	0.286257	0.243334	FALSE	FALSE	FALSE	ebi-a-GCST90018861	20	23141615	0.0628	489727	0.8377	Hypertrophic cardiomyopathy	Hypertrophic cardiomyopathy	Hypertrophic cardiomyopathy || ||	TRUE	igd	NA	NA	NA	NA	NA	NA	NA	23141615	1e-200	0.0127267	31684	20	eqtl-a-ENSG00000125810	CD93	TRUE	reported	textfile	2	1	TRUE
rs10098310	A	G	A	G	-0.0823463	-0.0333	0.575007	0.569489	FALSE	FALSE	FALSE	ebi-a-GCST90018861	8	130613614	0.0484	489727	0.4913	Hypertrophic cardiomyopathy	Hypertrophic cardiomyopathy	Hypertrophic cardiomyopathy || ||	TRUE	igd	NA	NA	NA	NA	NA	NA	NA	130613614	7.34345e-12	0.0120198	31355	8	eqtl-a-ENSG00000133612	AGAP3	TRUE	reported	textfile	2	1	TRUE
rs149007767	T	C	T	C	-0.147997	0.1218	0.149708	0.163145	FALSE	FALSE	FALSE	ebi-a-GCST90018861	7	50370254	0.0675	489727	0.07142	Hypertrophic cardiomyopathy	Hypertrophic cardiomyopathy	Hypertrophic cardiomyopathy || ||	TRUE	igd	NA	NA	NA	NA	NA	NA	NA	50370254	5.74778e-19	0.016635	29863	7	eqtl-a-ENSG00000133612	AGAP3	TRUE	reported	textfile	2	1	TRUE
rs2069456	G	T	G	T	-0.444579	-0.0162	0.233506	0.261298	FALSE	FALSE	FALSE	ebi-a-GCST90018861	7	150752608	0.0529	489727	0.759299	Hypertrophic cardiomyopathy	Hypertrophic cardiomyopathy	Hypertrophic cardiomyopathy || ||	TRUE	igd	NA	NA	NA	NA	NA	NA	NA	150752608	1e-200	0.0135615	23777	7	eqtl-a-ENSG00000133612	AGAP3	TRUE	reported	textfile	2	1	TRUE
rs2116023	A	G	A	G	0.145634	-0.0122	0.320241	0.32544	FALSE	FALSE	FALSE	ebi-a-GCST90018861	7	150724803	0.0511	489727	0.812	Hypertrophic cardiomyopathy	Hypertrophic cardiomyopathy	Hypertrophic cardiomyopathy || ||	TRUE	igd	NA	NA	NA	NA	NA	NA	NA	150724803	1.87975e-30	0.0126974	20557	7	eqtl-a-ENSG00000133612	AGAP3	TRUE	reported	textfile	2	1	TRUE
rs219266	C	T	C	T	0.13553	-0.3123	0.0653192	0.0829808	FALSE	FALSE	FALSE	ebi-a-GCST90018861	7	150994517	0.1292	489727	0.0155998	Hypertrophic cardiomyopathy	Hypertrophic cardiomyopathy	Hypertrophic cardiomyopathy || ||	TRUE	igd	NA	NA	NA	NA	NA	NA	NA	150994517	1.77309e-08	0.0240605	30688	7	eqtl-a-ENSG00000133612	AGAP3	TRUE	reported	textfile	2	1	TRUE
rs10098310	A	G	A	G	0.0670838	-0.0333	0.575007	0.569489	FALSE	FALSE	FALSE	ebi-a-GCST90018861	8	130613614	0.0484	489727	0.4913	Hypertrophic cardiomyopathy	Hypertrophic cardiomyopathy	Hypertrophic cardiomyopathy || ||	TRUE	igd	NA	NA	NA	NA	NA	NA	NA	130613614	2.43019e-08	0.0120265	31569	8	eqtl-a-ENSG00000239961	LILRA4	TRUE	reported	textfile	2	1	TRUE
rs1439287	A	G	A	G	0.0800813	0.0012	0.476061	0.466997	FALSE	FALSE	FALSE	ebi-a-GCST90018861	2	111871897	0.0481	489727	0.9801	Hypertrophic cardiomyopathy	Hypertrophic cardiomyopathy	Hypertrophic cardiomyopathy || ||	TRUE	igd	NA	NA	NA	NA	NA	NA	NA	111871897	1.692e-11	0.0118981	31684	2	eqtl-a-ENSG00000239961	LILRA4	TRUE	reported	textfile	2	1	TRUE
rs2241385	C	T	C	T	0.0993941	-0.0509	0.340914	0.3324	FALSE	FALSE	FALSE	ebi-a-GCST90018861	19	54849566	0.0519	489727	0.3266	Hypertrophic cardiomyopathy	Hypertrophic cardiomyopathy	Hypertrophic cardiomyopathy || ||	TRUE	igd	NA	NA	NA	NA	NA	NA	NA	54849566	2.12863e-15	0.0125281	23983	19	eqtl-a-ENSG00000239961	LILRA4	TRUE	reported	textfile	2	1	TRUE
rs28453840	A	G	A	G	0.103552	0.0992	0.68118	0.698879	FALSE	FALSE	FALSE	ebi-a-GCST90018861	2	136522941	0.0518	489727	0.0554	Hypertrophic cardiomyopathy	Hypertrophic cardiomyopathy	Hypertrophic cardiomyopathy || ||	TRUE	igd	NA	NA	NA	NA	NA	NA	NA	136522941	4.40048e-16	0.0127417	26025	2	eqtl-a-ENSG00000239961	LILRA4	TRUE	reported	textfile	2	1	TRUE
rs4917014	G	T	G	T	-0.229998	-0.0551	0.316454	0.357179	FALSE	FALSE	FALSE	ebi-a-GCST90018861	7	50305863	0.0497	489727	0.268	Hypertrophic cardiomyopathy	Hypertrophic cardiomyopathy	Hypertrophic cardiomyopathy || ||	TRUE	igd	NA	NA	NA	NA	NA	NA	NA	50305863	7.11541e-74	0.0126496	31300	7	eqtl-a-ENSG00000239961	LILRA4	TRUE	reported	textfile	2	1	TRUE
rs730592	T	C	T	C	0.120614	-0.0394	0.613251	0.622473	FALSE	FALSE	FALSE	ebi-a-GCST90018861	19	54864164	0.0493	489727	0.4247	Hypertrophic cardiomyopathy	Hypertrophic cardiomyopathy	Hypertrophic cardiomyopathy || ||	TRUE	igd	NA	NA	NA	NA	NA	NA	NA	54864164	4.01513e-23	0.0121789	31684	19	eqtl-a-ENSG00000239961	LILRA4	TRUE	reported	textfile	2	1	TRUE
rs10098310	A	G	A	G	-0.0719486	-0.0333	0.575007	0.569489	FALSE	FALSE	FALSE	ebi-a-GCST90018861	8	130613614	0.0484	489727	0.4913	Hypertrophic cardiomyopathy	Hypertrophic cardiomyopathy	Hypertrophic cardiomyopathy || ||	TRUE	igd	NA	NA	NA	NA	NA	NA	NA	130613614	2.18529e-09	0.0120245	24826	8	eqtl-a-ENSG00000198142	SOWAHC	TRUE	reported	textfile	2	1	TRUE
rs1077667	T	C	T	C	0.0806955	0.0538	0.219918	0.278856	FALSE	FALSE	FALSE	ebi-a-GCST90018861	19	6668972	0.0512	489727	0.2935	Hypertrophic cardiomyopathy	Hypertrophic cardiomyopathy	Hypertrophic cardiomyopathy || ||	TRUE	igd	NA	NA	NA	NA	NA	NA	NA	6668972	1.8876e-08	0.0143535	24941	19	eqtl-a-ENSG00000198142	SOWAHC	TRUE	reported	textfile	2	1	TRUE
rs115500776	T	C	T	C	-0.239579	0.0629	0.0214229	0.0130405	FALSE	FALSE	FALSE	ebi-a-GCST90018861	2	110859091	0.2721	489727	0.8172	Hypertrophic cardiomyopathy	Hypertrophic cardiomyopathy	Hypertrophic cardiomyopathy || ||	TRUE	igd	NA	NA	NA	NA	NA	NA	NA	110859091	5.36624e-09	0.0410568	13817	2	eqtl-a-ENSG00000198142	SOWAHC	TRUE	reported	textfile	2	1	TRUE
rs1797885	A	G	A	G	-0.0881399	-0.046	0.544657	0.472073	FALSE	FALSE	FALSE	ebi-a-GCST90018861	3	12517103	0.0535	489727	0.39	Hypertrophic cardiomyopathy	Hypertrophic cardiomyopathy	Hypertrophic cardiomyopathy || ||	TRUE	igd	NA	NA	NA	NA	NA	NA	NA	12517103	1.47707e-13	0.0119282	24826	3	eqtl-a-ENSG00000198142	SOWAHC	TRUE	reported	textfile	2	1	TRUE
rs7212590	T	C	T	C	-0.164631	-0.1276	0.0900785	0.0932392	FALSE	FALSE	FALSE	ebi-a-GCST90018861	17	57885709	0.078	489727	0.1017	Hypertrophic cardiomyopathy	Hypertrophic cardiomyopathy	Hypertrophic cardiomyopathy || ||	TRUE	igd	NA	NA	NA	NA	NA	NA	NA	57885709	2.07444e-15	0.0207427	24826	17	eqtl-a-ENSG00000198142	SOWAHC	TRUE	reported	textfile	2	1	TRUE
rs76121817	A	G	A	G	-0.407637	-0.0379	0.28196	0.216558	FALSE	FALSE	FALSE	ebi-a-GCST90018861	2	110263731	0.0683	489727	0.578599	Hypertrophic cardiomyopathy	Hypertrophic cardiomyopathy	Hypertrophic cardiomyopathy || ||	TRUE	igd	NA	NA	NA	NA	NA	NA	NA	110263731	1e-200	0.0127747	24818	2	eqtl-a-ENSG00000198142	SOWAHC	TRUE	reported	textfile	2	1	TRUE
rs78171224	C	A	C	A	0.165745	-0.0012	0.116473	0.132778	FALSE	FALSE	FALSE	ebi-a-GCST90018861	2	110390402	0.1704	489727	0.9945	Hypertrophic cardiomyopathy	Hypertrophic cardiomyopathy	Hypertrophic cardiomyopathy || ||	TRUE	igd	NA	NA	NA	NA	NA	NA	NA	110390402	3.28852e-19	0.0185008	17053	2	eqtl-a-ENSG00000198142	SOWAHC	TRUE	reported	textfile	2	1	TRUE
rs10098310	A	G	A	G	0.0761108	-0.0333	0.575007	0.569489	FALSE	FALSE	FALSE	ebi-a-GCST90018861	8	130613614	0.0484	489727	0.4913	Hypertrophic cardiomyopathy	Hypertrophic cardiomyopathy	Hypertrophic cardiomyopathy || ||	TRUE	igd	NA	NA	NA	NA	NA	NA	NA	130613614	2.44208e-10	0.0120227	31569	8	eqtl-a-ENSG00000128218	VPREB3	TRUE	reported	textfile	2	1	TRUE
rs10516487	A	G	A	G	0.0824479	0.0092	0.281163	0.311764	FALSE	FALSE	FALSE	ebi-a-GCST90018861	4	102751076	0.0682	489727	0.8922	Hypertrophic cardiomyopathy	Hypertrophic cardiomyopathy	Hypertrophic cardiomyopathy || ||	TRUE	igd	NA	NA	NA	NA	NA	NA	NA	102751076	4.48332e-10	0.0132206	31300	4	eqtl-a-ENSG00000128218	VPREB3	TRUE	reported	textfile	2	1	TRUE
rs11065987	G	A	G	A	-0.0948197	0.1479	0.380678	0.405555	FALSE	FALSE	FALSE	ebi-a-GCST90018861	12	112072424	0.0648	489727	0.0224399	Hypertrophic cardiomyopathy	Hypertrophic cardiomyopathy	Hypertrophic cardiomyopathy || ||	TRUE	igd	NA	NA	NA	NA	NA	NA	NA	112072424	9.04482e-15	0.0122316	31185	12	eqtl-a-ENSG00000128218	VPREB3	TRUE	reported	textfile	2	1	TRUE
rs12232384	A	C	A	C	0.0815035	-0.0735	0.210455	0.270837	FALSE	FALSE	FALSE	ebi-a-GCST90018861	16	86009760	0.0536	489727	0.1703	Hypertrophic cardiomyopathy	Hypertrophic cardiomyopathy	Hypertrophic cardiomyopathy || ||	TRUE	igd	NA	NA	NA	NA	NA	NA	NA	86009760	2.2944e-08	0.0145847	31684	16	eqtl-a-ENSG00000128218	VPREB3	TRUE	reported	textfile	2	1	TRUE
rs17056278	G	C	G	C	-0.184648	0.1148	0.0633351	0.0625587	FALSE	TRUE	FALSE	ebi-a-GCST90018861	5	158252438	0.1076	489727	0.2858	Hypertrophic cardiomyopathy	Hypertrophic cardiomyopathy	Hypertrophic cardiomyopathy || ||	TRUE	igd	NA	NA	NA	NA	NA	NA	NA	158252438	3.68129e-14	0.0243865	31569	5	eqtl-a-ENSG00000128218	VPREB3	TRUE	reported	textfile	2	1	TRUE
rs2070454	C	A	C	A	0.408517	0.0221	0.109023	0.187543	FALSE	FALSE	FALSE	ebi-a-GCST90018861	22	24096674	0.0599	489727	0.7122	Hypertrophic cardiomyopathy	Hypertrophic cardiomyopathy	Hypertrophic cardiomyopathy || ||	TRUE	igd	NA	NA	NA	NA	NA	NA	NA	24096674	7.24436e-105	0.0187843	31684	22	eqtl-a-ENSG00000128218	VPREB3	TRUE	reported	textfile	2	1	TRUE
rs6074022	T	C	T	C	-0.0812891	-0.121	0.746768	0.711751	FALSE	FALSE	FALSE	ebi-a-GCST90018861	20	44740196	0.0515	489727	0.01894	Hypertrophic cardiomyopathy	Hypertrophic cardiomyopathy	Hypertrophic cardiomyopathy || ||	TRUE	igd	NA	NA	NA	NA	NA	NA	NA	44740196	2.73439e-09	0.0136694	31300	20	eqtl-a-ENSG00000128218	VPREB3	TRUE	reported	textfile	2	1	TRUE
rs7210990	A	C	A	C	0.0687739	0.0072	0.481977	0.377945	FALSE	FALSE	FALSE	ebi-a-GCST90018861	17	16170764	0.0569	489727	0.8993	Hypertrophic cardiomyopathy	Hypertrophic cardiomyopathy	Hypertrophic cardiomyopathy || ||	TRUE	igd	NA	NA	NA	NA	NA	NA	NA	16170764	7.44355e-09	0.0118972	31569	17	eqtl-a-ENSG00000128218	VPREB3	TRUE	reported	textfile	2	1	TRUE
rs8067378	G	A	G	A	-0.115568	0.0628	0.497388	0.459956	FALSE	FALSE	FALSE	ebi-a-GCST90018861	17	38051348	0.0503	489727	0.2115	Hypertrophic cardiomyopathy	Hypertrophic cardiomyopathy	Hypertrophic cardiomyopathy || ||	TRUE	igd	NA	NA	NA	NA	NA	NA	NA	38051348	2.01558e-22	0.0118638	31300	17	eqtl-a-ENSG00000128218	VPREB3	TRUE	reported	textfile	2	1	TRUE
rs9275406	T	G	T	G	-0.0987256	-0.0654	0.25806	0.313887	FALSE	FALSE	FALSE	ebi-a-GCST90018861	6	32669955	0.0547	489727	0.2316	Hypertrophic cardiomyopathy	Hypertrophic cardiomyopathy	Hypertrophic cardiomyopathy || ||	TRUE	igd	NA	NA	NA	NA	NA	NA	NA	32669955	3.54732e-13	0.0135765	29827	6	eqtl-a-ENSG00000128218	VPREB3	TRUE	reported	textfile	2	1	TRUE
rs10098310	A	G	A	G	-0.0855395	-0.0333	0.575007	0.569489	FALSE	FALSE	FALSE	ebi-a-GCST90018861	8	130613614	0.0484	489727	0.4913	Hypertrophic cardiomyopathy	Hypertrophic cardiomyopathy	Hypertrophic cardiomyopathy || ||	TRUE	igd	NA	NA	NA	NA	NA	NA	NA	130613614	1.09977e-12	0.0120182	31569	8	eqtl-a-ENSG00000139970	RTN1	TRUE	reported	textfile	2	1	TRUE
rs12478601	T	C	T	C	-0.116982	0.0252	0.574604	0.507502	FALSE	FALSE	FALSE	ebi-a-GCST90018861	2	43721508	0.0488	489727	0.605701	Hypertrophic cardiomyopathy	Hypertrophic cardiomyopathy	Hypertrophic cardiomyopathy || ||	TRUE	igd	NA	NA	NA	NA	NA	NA	NA	43721508	1.84459e-22	0.0119979	31300	2	eqtl-a-ENSG00000139970	RTN1	TRUE	reported	textfile	2	1	TRUE
rs1271511	T	C	T	C	-1.10711	-0.074	0.0418502	0.0301929	FALSE	FALSE	FALSE	ebi-a-GCST90018861	14	59862213	0.1584	489727	0.6405	Hypertrophic cardiomyopathy	Hypertrophic cardiomyopathy	Hypertrophic cardiomyopathy || ||	TRUE	igd	NA	NA	NA	NA	NA	NA	NA	59862213	1e-200	0.0282235	31180	14	eqtl-a-ENSG00000139970	RTN1	TRUE	reported	textfile	2	1	TRUE
rs141094656	C	T	C	T	0.626665	-0.219	0.0195137	0.0185789	FALSE	FALSE	FALSE	ebi-a-GCST90018861	1	92753336	0.2083	489727	0.293	Hypertrophic cardiomyopathy	Hypertrophic cardiomyopathy	Hypertrophic cardiomyopathy || ||	TRUE	igd	NA	NA	NA	NA	NA	NA	NA	92753336	9.37562e-49	0.0427038	21629	1	eqtl-a-ENSG00000139970	RTN1	TRUE	reported	textfile	2	1	TRUE
rs149007767	T	C	T	C	-0.117362	0.1218	0.149708	0.163145	FALSE	FALSE	FALSE	ebi-a-GCST90018861	7	50370254	0.0675	489727	0.07142	Hypertrophic cardiomyopathy	Hypertrophic cardiomyopathy	Hypertrophic cardiomyopathy || ||	TRUE	igd	NA	NA	NA	NA	NA	NA	NA	50370254	1.8151e-12	0.0166523	30077	7	eqtl-a-ENSG00000139970	RTN1	TRUE	reported	textfile	2	1	TRUE
rs150353433	T	C	T	C	0.239111	-0.1715	0.022282	0.0223598	FALSE	FALSE	FALSE	ebi-a-GCST90018861	14	59876535	0.1611	489727	0.2871	Hypertrophic cardiomyopathy	Hypertrophic cardiomyopathy	Hypertrophic cardiomyopathy || ||	TRUE	igd	NA	NA	NA	NA	NA	NA	NA	59876535	2.90282e-09	0.0402734	22533	14	eqtl-a-ENSG00000139970	RTN1	TRUE	reported	textfile	2	1	TRUE
rs216522	G	A	G	A	-0.344537	0.0255	0.392389	0.496476	FALSE	FALSE	FALSE	ebi-a-GCST90018861	14	60652713	0.0522	489727	0.6257	Hypertrophic cardiomyopathy	Hypertrophic cardiomyopathy	Hypertrophic cardiomyopathy || ||	TRUE	igd	NA	NA	NA	NA	NA	NA	NA	60652713	3.42768e-186	0.0118391	31680	14	eqtl-a-ENSG00000139970	RTN1	TRUE	reported	textfile	2	1	TRUE
rs2293889	G	T	G	T	0.0885017	-0.0339	0.600603	0.638026	FALSE	FALSE	FALSE	ebi-a-GCST90018861	8	116599199	0.0523	489727	0.516901	Hypertrophic cardiomyopathy	Hypertrophic cardiomyopathy	Hypertrophic cardiomyopathy || ||	TRUE	igd	NA	NA	NA	NA	NA	NA	NA	116599199	2.94713e-13	0.0121292	30792	8	eqtl-a-ENSG00000139970	RTN1	TRUE	reported	textfile	2	1	TRUE
rs4325427	T	C	T	C	0.102026	-0.0199	0.315692	0.411182	FALSE	FALSE	FALSE	ebi-a-GCST90018861	13	41216534	0.0517	489727	0.6996	Hypertrophic cardiomyopathy	Hypertrophic cardiomyopathy	Hypertrophic cardiomyopathy || ||	TRUE	igd	NA	NA	NA	NA	NA	NA	NA	41216534	1.40055e-15	0.0127764	31569	13	eqtl-a-ENSG00000139970	RTN1	TRUE	reported	textfile	2	1	TRUE
rs6563831	T	C	T	C	0.0841772	-0.0173	0.61429	0.65693	FALSE	FALSE	FALSE	ebi-a-GCST90018861	13	40975937	0.0505	489727	0.7319	Hypertrophic cardiomyopathy	Hypertrophic cardiomyopathy	Hypertrophic cardiomyopathy || ||	TRUE	igd	NA	NA	NA	NA	NA	NA	NA	40975937	5.34072e-12	0.0122067	31684	13	eqtl-a-ENSG00000139970	RTN1	TRUE	reported	textfile	2	1	TRUE
rs7950696	C	T	C	T	0.12771	-0.0089	0.441548	0.384178	FALSE	FALSE	FALSE	ebi-a-GCST90018861	11	47481533	0.0516	489727	0.8627	Hypertrophic cardiomyopathy	Hypertrophic cardiomyopathy	Hypertrophic cardiomyopathy || ||	TRUE	igd	NA	NA	NA	NA	NA	NA	NA	47481533	1.03777e-26	0.0119374	31569	11	eqtl-a-ENSG00000139970	RTN1	TRUE	reported	textfile	2	1	TRUE
rs10098310	A	G	A	G	0.075389	-0.0333	0.575007	0.569489	FALSE	FALSE	FALSE	ebi-a-GCST90018861	8	130613614	0.0484	489727	0.4913	Hypertrophic cardiomyopathy	Hypertrophic cardiomyopathy	Hypertrophic cardiomyopathy || ||	TRUE	igd	NA	NA	NA	NA	NA	NA	NA	130613614	3.60122e-10	0.012023	31569	8	eqtl-a-ENSG00000140968	IRF8	TRUE	reported	textfile	2	1	TRUE
rs1015164	G	A	G	A	-0.0727367	0.0185	0.69179	0.697193	FALSE	FALSE	FALSE	ebi-a-GCST90018861	3	46451680	0.0525	489727	0.724101	Hypertrophic cardiomyopathy	Hypertrophic cardiomyopathy	Hypertrophic cardiomyopathy || ||	TRUE	igd	NA	NA	NA	NA	NA	NA	NA	46451680	1.61009e-08	0.0128749	30856	3	eqtl-a-ENSG00000140968	IRF8	TRUE	reported	textfile	2	1	TRUE
rs1439287	A	G	A	G	0.0698044	0.0012	0.476061	0.466997	FALSE	FALSE	FALSE	ebi-a-GCST90018861	2	111871897	0.0481	489727	0.9801	Hypertrophic cardiomyopathy	Hypertrophic cardiomyopathy	Hypertrophic cardiomyopathy || ||	TRUE	igd	NA	NA	NA	NA	NA	NA	NA	111871897	4.50225e-09	0.0119027	31684	2	eqtl-a-ENSG00000140968	IRF8	TRUE	reported	textfile	2	1	TRUE
rs28453840	A	G	A	G	0.126292	0.0992	0.68118	0.698879	FALSE	FALSE	FALSE	ebi-a-GCST90018861	2	136522941	0.0518	489727	0.0554	Hypertrophic cardiomyopathy	Hypertrophic cardiomyopathy	Hypertrophic cardiomyopathy || ||	TRUE	igd	NA	NA	NA	NA	NA	NA	NA	136522941	3.30674e-23	0.0127272	26025	2	eqtl-a-ENSG00000140968	IRF8	TRUE	reported	textfile	2	1	TRUE
rs4385425	G	A	G	A	-0.087532	-0.0621	0.340901	0.362293	FALSE	FALSE	FALSE	ebi-a-GCST90018861	7	50307334	0.0497	489727	0.2112	Hypertrophic cardiomyopathy	Hypertrophic cardiomyopathy	Hypertrophic cardiomyopathy || ||	TRUE	igd	NA	NA	NA	NA	NA	NA	NA	50307334	2.88138e-12	0.0125345	31569	7	eqtl-a-ENSG00000140968	IRF8	TRUE	reported	textfile	2	1	TRUE
rs4648045	C	T	C	T	-0.0914309	0.0322	0.352599	0.363739	FALSE	FALSE	FALSE	ebi-a-GCST90018861	4	103508703	0.0498	489727	0.518	Hypertrophic cardiomyopathy	Hypertrophic cardiomyopathy	Hypertrophic cardiomyopathy || ||	TRUE	igd	NA	NA	NA	NA	NA	NA	NA	103508703	1.92664e-13	0.0124333	31569	4	eqtl-a-ENSG00000140968	IRF8	TRUE	reported	textfile	2	1	TRUE
rs8026803	C	T	C	T	0.0759581	-0.053	0.247924	0.317281	FALSE	FALSE	FALSE	ebi-a-GCST90018861	15	80260014	0.052	489727	0.3083	Hypertrophic cardiomyopathy	Hypertrophic cardiomyopathy	Hypertrophic cardiomyopathy || ||	TRUE	igd	NA	NA	NA	NA	NA	NA	NA	80260014	3.45231e-08	0.0137685	31684	15	eqtl-a-ENSG00000140968	IRF8	TRUE	reported	textfile	2	1	TRUE
rs10098310	A	G	A	G	0.0960931	-0.0333	0.575007	0.569489	FALSE	FALSE	FALSE	ebi-a-GCST90018861	8	130613614	0.0484	489727	0.4913	Hypertrophic cardiomyopathy	Hypertrophic cardiomyopathy	Hypertrophic cardiomyopathy || ||	TRUE	igd	NA	NA	NA	NA	NA	NA	NA	130613614	1.24825e-15	0.0120125	31569	8	eqtl-a-ENSG00000167483	NIBAN3	TRUE	reported	textfile	2	1	TRUE
rs13330176	A	T	A	T	0.0838149	-0.0782	0.21644	0.276963	FALSE	TRUE	FALSE	ebi-a-GCST90018861	16	86019087	0.0554	489727	0.1584	Hypertrophic cardiomyopathy	Hypertrophic cardiomyopathy	Hypertrophic cardiomyopathy || ||	TRUE	igd	NA	NA	NA	NA	NA	NA	NA	86019087	6.39072e-09	0.0144352	31240	16	eqtl-a-ENSG00000167483	NIBAN3	TRUE	reported	textfile	2	1	TRUE
rs17056278	G	C	G	C	-0.182991	0.1148	0.0633351	0.0625587	FALSE	TRUE	FALSE	ebi-a-GCST90018861	5	158252438	0.1076	489727	0.2858	Hypertrophic cardiomyopathy	Hypertrophic cardiomyopathy	Hypertrophic cardiomyopathy || ||	TRUE	igd	NA	NA	NA	NA	NA	NA	NA	158252438	6.20869e-14	0.0243874	31569	5	eqtl-a-ENSG00000167483	NIBAN3	TRUE	reported	textfile	2	1	TRUE
rs34631213	A	G	A	G	-0.181794	0.0132	0.240003	0.207153	FALSE	FALSE	FALSE	ebi-a-GCST90018861	19	17664418	0.0622	489727	0.8323	Hypertrophic cardiomyopathy	Hypertrophic cardiomyopathy	Hypertrophic cardiomyopathy || ||	TRUE	igd	NA	NA	NA	NA	NA	NA	NA	17664418	2.38067e-39	0.0138515	28583	19	eqtl-a-ENSG00000167483	NIBAN3	TRUE	reported	textfile	2	1	TRUE
rs34794906	C	T	C	T	-0.0885292	0.0436	0.310471	0.382143	FALSE	FALSE	FALSE	ebi-a-GCST90018861	6	31237858	0.0648	489727	0.5014	Hypertrophic cardiomyopathy	Hypertrophic cardiomyopathy	Hypertrophic cardiomyopathy || ||	TRUE	igd	NA	NA	NA	NA	NA	NA	NA	31237858	5.425e-12	0.0128419	27494	6	eqtl-a-ENSG00000167483	NIBAN3	TRUE	reported	textfile	2	1	TRUE
rs6032662	T	C	T	C	-0.0957616	-0.1148	0.748283	0.712192	FALSE	FALSE	FALSE	ebi-a-GCST90018861	20	44734310	0.0516	489727	0.0260399	Hypertrophic cardiomyopathy	Hypertrophic cardiomyopathy	Hypertrophic cardiomyopathy || ||	TRUE	igd	NA	NA	NA	NA	NA	NA	NA	44734310	2.65644e-12	0.01369	31569	20	eqtl-a-ENSG00000167483	NIBAN3	TRUE	reported	textfile	2	1	TRUE
rs6502555	C	T	C	T	0.0749849	0.0272	0.271123	0.286613	FALSE	FALSE	FALSE	ebi-a-GCST90018861	17	2729652	0.0537	489727	0.6122	Hypertrophic cardiomyopathy	Hypertrophic cardiomyopathy	Hypertrophic cardiomyopathy || ||	TRUE	igd	NA	NA	NA	NA	NA	NA	NA	2729652	2.06101e-08	0.0133737	27397	17	eqtl-a-ENSG00000167483	NIBAN3	TRUE	reported	textfile	2	1	TRUE
rs653178	T	C	T	C	0.099179	-0.1181	0.539991	0.659651	FALSE	FALSE	FALSE	ebi-a-GCST90018861	12	112007756	0.0639	489727	0.0643398	Hypertrophic cardiomyopathy	Hypertrophic cardiomyopathy	Hypertrophic cardiomyopathy || ||	TRUE	igd	NA	NA	NA	NA	NA	NA	NA	112007756	8.39073e-17	0.0119125	28418	12	eqtl-a-ENSG00000167483	NIBAN3	TRUE	reported	textfile	2	1	TRUE
rs10098310	A	G	A	G	0.0779137	-0.0333	0.575007	0.569489	FALSE	FALSE	FALSE	ebi-a-GCST90018861	8	130613614	0.0484	489727	0.4913	Hypertrophic cardiomyopathy	Hypertrophic cardiomyopathy	Hypertrophic cardiomyopathy || ||	TRUE	igd	NA	NA	NA	NA	NA	NA	NA	130613614	9.09913e-11	0.0120219	31355	8	eqtl-a-ENSG00000007312	CD79B	TRUE	reported	textfile	2	1	TRUE
rs12232384	A	C	A	C	0.0832351	-0.0735	0.210455	0.270837	FALSE	FALSE	FALSE	ebi-a-GCST90018861	16	86009760	0.0536	489727	0.1703	Hypertrophic cardiomyopathy	Hypertrophic cardiomyopathy	Hypertrophic cardiomyopathy || ||	TRUE	igd	NA	NA	NA	NA	NA	NA	NA	86009760	1.1485e-08	0.014584	31470	16	eqtl-a-ENSG00000007312	CD79B	TRUE	reported	textfile	2	1	TRUE
rs12603821	A	G	A	G	-0.162302	-0.002	0.366952	0.394359	FALSE	FALSE	FALSE	ebi-a-GCST90018861	17	62006432	0.0487	489727	0.968	Hypertrophic cardiomyopathy	Hypertrophic cardiomyopathy	Hypertrophic cardiomyopathy || ||	TRUE	igd	NA	NA	NA	NA	NA	NA	NA	62006432	6.34454e-40	0.0122729	31374	17	eqtl-a-ENSG00000007312	CD79B	TRUE	reported	textfile	2	1	TRUE
rs34794906	C	T	C	T	-0.0988592	0.0436	0.310471	0.382143	FALSE	FALSE	FALSE	ebi-a-GCST90018861	6	31237858	0.0648	489727	0.5014	Hypertrophic cardiomyopathy	Hypertrophic cardiomyopathy	Hypertrophic cardiomyopathy || ||	TRUE	igd	NA	NA	NA	NA	NA	NA	NA	31237858	1.34586e-14	0.0128365	27280	6	eqtl-a-ENSG00000007312	CD79B	TRUE	reported	textfile	2	1	TRUE
rs4810485	G	T	G	T	-0.0977354	-0.1205	0.746826	0.710506	FALSE	FALSE	FALSE	ebi-a-GCST90018861	20	44747947	0.0516	489727	0.0194702	Hypertrophic cardiomyopathy	Hypertrophic cardiomyopathy	Hypertrophic cardiomyopathy || ||	TRUE	igd	NA	NA	NA	NA	NA	NA	NA	44747947	8.46447e-13	0.0136628	31086	20	eqtl-a-ENSG00000007312	CD79B	TRUE	reported	textfile	2	1	TRUE
rs653178	T	C	T	C	0.07383	-0.1181	0.539991	0.659651	FALSE	FALSE	FALSE	ebi-a-GCST90018861	12	112007756	0.0639	489727	0.0643398	Hypertrophic cardiomyopathy	Hypertrophic cardiomyopathy	Hypertrophic cardiomyopathy || ||	TRUE	igd	NA	NA	NA	NA	NA	NA	NA	112007756	5.98605e-10	0.0119256	28204	12	eqtl-a-ENSG00000007312	CD79B	TRUE	reported	textfile	2	1	TRUE
rs8067378	G	A	G	A	-0.103389	0.0628	0.497388	0.459956	FALSE	FALSE	FALSE	ebi-a-GCST90018861	17	38051348	0.0503	489727	0.2115	Hypertrophic cardiomyopathy	Hypertrophic cardiomyopathy	Hypertrophic cardiomyopathy || ||	TRUE	igd	NA	NA	NA	NA	NA	NA	NA	38051348	3.07114e-18	0.0118718	31086	17	eqtl-a-ENSG00000007312	CD79B	TRUE	reported	textfile	2	1	TRUE
rs10098310	A	G	A	G	0.0678613	-0.0333	0.575007	0.569489	FALSE	FALSE	FALSE	ebi-a-GCST90018861	8	130613614	0.0484	489727	0.4913	Hypertrophic cardiomyopathy	Hypertrophic cardiomyopathy	Hypertrophic cardiomyopathy || ||	TRUE	igd	NA	NA	NA	NA	NA	NA	NA	130613614	1.67309e-08	0.0120262	31569	8	eqtl-a-ENSG00000106624	AEBP1	TRUE	reported	textfile	2	1	TRUE
rs10254547	G	T	G	T	0.261443	-0.0739	0.553776	0.608166	FALSE	FALSE	FALSE	ebi-a-GCST90018861	7	44137330	0.0501	489727	0.1401	Hypertrophic cardiomyopathy	Hypertrophic cardiomyopathy	Hypertrophic cardiomyopathy || ||	TRUE	igd	NA	NA	NA	NA	NA	NA	NA	44137330	2.47172e-109	0.011769	23866	7	eqtl-a-ENSG00000106624	AEBP1	TRUE	reported	textfile	2	1	TRUE
rs604060	G	A	G	A	-0.091344	-0.1508	0.771366	0.738205	FALSE	FALSE	FALSE	ebi-a-GCST90018861	7	43890379	0.0538	489727	0.00507902	Hypertrophic cardiomyopathy	Hypertrophic cardiomyopathy	Hypertrophic cardiomyopathy || ||	TRUE	igd	NA	NA	NA	NA	NA	NA	NA	43890379	1.0851e-10	0.0141515	31355	7	eqtl-a-ENSG00000106624	AEBP1	TRUE	reported	textfile	2	1	TRUE
rs10098310	A	G	A	G	0.0729608	-0.0333	0.575007	0.569489	FALSE	FALSE	FALSE	ebi-a-GCST90018861	8	130613614	0.0484	489727	0.4913	Hypertrophic cardiomyopathy	Hypertrophic cardiomyopathy	Hypertrophic cardiomyopathy || ||	TRUE	igd	NA	NA	NA	NA	NA	NA	NA	130613614	1.29509e-09	0.0120241	31355	8	eqtl-a-ENSG00000146072	TNFRSF21	TRUE	reported	textfile	2	1	TRUE
rs113646461	C	T	C	T	-0.124212	0.0693	0.0902567	0.071162	FALSE	FALSE	FALSE	ebi-a-GCST90018861	16	85995436	0.0962	489727	0.4713	Hypertrophic cardiomyopathy	Hypertrophic cardiomyopathy	Hypertrophic cardiomyopathy || ||	TRUE	igd	NA	NA	NA	NA	NA	NA	NA	85995436	2.12701e-09	0.0207441	30850	16	eqtl-a-ENSG00000146072	TNFRSF21	TRUE	reported	textfile	2	1	TRUE
rs1439287	A	G	A	G	0.0906581	0.0012	0.476061	0.466997	FALSE	FALSE	FALSE	ebi-a-GCST90018861	2	111871897	0.0481	489727	0.9801	Hypertrophic cardiomyopathy	Hypertrophic cardiomyopathy	Hypertrophic cardiomyopathy || ||	TRUE	igd	NA	NA	NA	NA	NA	NA	NA	111871897	2.48256e-14	0.0118927	31470	2	eqtl-a-ENSG00000146072	TNFRSF21	TRUE	reported	textfile	2	1	TRUE
rs1456893	A	G	A	G	-0.104166	-0.058	0.707245	0.642181	FALSE	FALSE	FALSE	ebi-a-GCST90018861	7	50269672	0.0501	489727	0.2475	Hypertrophic cardiomyopathy	Hypertrophic cardiomyopathy	Hypertrophic cardiomyopathy || ||	TRUE	igd	NA	NA	NA	NA	NA	NA	NA	50269672	1.44444e-15	0.0130506	31086	7	eqtl-a-ENSG00000146072	TNFRSF21	TRUE	reported	textfile	2	1	TRUE
rs2213290	T	C	T	C	-0.0791674	0.0322	0.385192	0.398734	FALSE	FALSE	FALSE	ebi-a-GCST90018861	3	46406367	0.0492	489727	0.5129	Hypertrophic cardiomyopathy	Hypertrophic cardiomyopathy	Hypertrophic cardiomyopathy || ||	TRUE	igd	NA	NA	NA	NA	NA	NA	NA	46406367	9.00326e-11	0.0122121	31026	3	eqtl-a-ENSG00000146072	TNFRSF21	TRUE	reported	textfile	2	1	TRUE
rs28453840	A	G	A	G	0.184036	0.0992	0.68118	0.698879	FALSE	FALSE	FALSE	ebi-a-GCST90018861	2	136522941	0.0518	489727	0.0554	Hypertrophic cardiomyopathy	Hypertrophic cardiomyopathy	Hypertrophic cardiomyopathy || ||	TRUE	igd	NA	NA	NA	NA	NA	NA	NA	136522941	9.42758e-48	0.0126772	25811	2	eqtl-a-ENSG00000146072	TNFRSF21	TRUE	reported	textfile	2	1	TRUE
rs6938470	A	G	A	G	-0.133738	-0.1367	0.103722	0.115525	FALSE	FALSE	FALSE	ebi-a-GCST90018861	6	47338091	0.0911	489727	0.1335	Hypertrophic cardiomyopathy	Hypertrophic cardiomyopathy	Hypertrophic cardiomyopathy || ||	TRUE	igd	NA	NA	NA	NA	NA	NA	NA	47338091	6.76239e-12	0.0194879	31355	6	eqtl-a-ENSG00000146072	TNFRSF21	TRUE	reported	textfile	2	1	TRUE
rs10098310	A	G	A	G	-0.142755	-0.0333	0.575007	0.569489	FALSE	FALSE	FALSE	ebi-a-GCST90018861	8	130613614	0.0484	489727	0.4913	Hypertrophic cardiomyopathy	Hypertrophic cardiomyopathy	Hypertrophic cardiomyopathy || ||	TRUE	igd	NA	NA	NA	NA	NA	NA	NA	130613614	9.72299e-33	0.0119796	31569	8	eqtl-a-ENSG00000120708	TGFBI	TRUE	reported	textfile	2	1	TRUE
rs12478601	T	C	T	C	-0.0688607	0.0252	0.574604	0.507502	FALSE	FALSE	FALSE	ebi-a-GCST90018861	2	43721508	0.0488	489727	0.605701	Hypertrophic cardiomyopathy	Hypertrophic cardiomyopathy	Hypertrophic cardiomyopathy || ||	TRUE	igd	NA	NA	NA	NA	NA	NA	NA	43721508	1.02341e-08	0.0120243	31300	2	eqtl-a-ENSG00000120708	TGFBI	TRUE	reported	textfile	2	1	TRUE
rs1292053	G	A	G	A	-0.148174	-0.0459	0.453041	0.474805	FALSE	FALSE	FALSE	ebi-a-GCST90018861	17	57963537	0.0481	489727	0.3398	Hypertrophic cardiomyopathy	Hypertrophic cardiomyopathy	Hypertrophic cardiomyopathy || ||	TRUE	igd	NA	NA	NA	NA	NA	NA	NA	57963537	1.21843e-35	0.0118911	31300	17	eqtl-a-ENSG00000120708	TGFBI	TRUE	reported	textfile	2	1	TRUE
rs144603963	A	G	A	G	-0.468849	-0.0854	0.0184824	0.0149175	FALSE	FALSE	FALSE	ebi-a-GCST90018861	5	135827316	0.3471	489727	0.8057	Hypertrophic cardiomyopathy	Hypertrophic cardiomyopathy	Hypertrophic cardiomyopathy || ||	TRUE	igd	NA	NA	NA	NA	NA	NA	NA	135827316	1.69551e-26	0.0440127	23011	5	eqtl-a-ENSG00000120708	TGFBI	TRUE	reported	textfile	2	1	TRUE
rs17750709	T	C	T	C	0.212252	-0.1161	0.0301351	0.028803	FALSE	FALSE	FALSE	ebi-a-GCST90018861	5	135566428	0.2185	489727	0.595	Hypertrophic cardiomyopathy	Hypertrophic cardiomyopathy	Hypertrophic cardiomyopathy || ||	TRUE	igd	NA	NA	NA	NA	NA	NA	NA	135566428	1.0306e-09	0.034768	31058	5	eqtl-a-ENSG00000120708	TGFBI	TRUE	reported	textfile	2	1	TRUE
rs2124440	A	G	A	G	0.0657322	-0.0486	0.550445	0.509655	FALSE	FALSE	FALSE	ebi-a-GCST90018861	2	182328214	0.0486	489727	0.3174	Hypertrophic cardiomyopathy	Hypertrophic cardiomyopathy	Hypertrophic cardiomyopathy || ||	TRUE	igd	NA	NA	NA	NA	NA	NA	NA	182328214	3.79787e-08	0.0119517	31684	2	eqtl-a-ENSG00000120708	TGFBI	TRUE	reported	textfile	2	1	TRUE
rs2239630	G	A	G	A	0.113781	-0.0683	0.519173	0.522105	FALSE	FALSE	FALSE	ebi-a-GCST90018861	14	23589349	0.0481	489727	0.1559	Hypertrophic cardiomyopathy	Hypertrophic cardiomyopathy	Hypertrophic cardiomyopathy || ||	TRUE	igd	NA	NA	NA	NA	NA	NA	NA	23589349	9.46237e-22	0.0118737	31569	14	eqtl-a-ENSG00000120708	TGFBI	TRUE	reported	textfile	2	1	TRUE
rs2902940	G	A	G	A	0.130993	0.0025	0.274749	0.215814	FALSE	FALSE	FALSE	ebi-a-GCST90018861	20	39091487	0.0636	489727	0.9683	Hypertrophic cardiomyopathy	Hypertrophic cardiomyopathy	Hypertrophic cardiomyopathy || ||	TRUE	igd	NA	NA	NA	NA	NA	NA	NA	39091487	6.30522e-23	0.0132875	31569	20	eqtl-a-ENSG00000120708	TGFBI	TRUE	reported	textfile	2	1	TRUE
rs35979828	T	C	T	C	-0.296938	0.2693	0.0571059	0.0565354	FALSE	FALSE	FALSE	ebi-a-GCST90018861	12	54685880	0.1688	489727	0.1106	Hypertrophic cardiomyopathy	Hypertrophic cardiomyopathy	Hypertrophic cardiomyopathy || ||	TRUE	igd	NA	NA	NA	NA	NA	NA	NA	54685880	2.82033e-31	0.0255271	29836	12	eqtl-a-ENSG00000120708	TGFBI	TRUE	reported	textfile	2	1	TRUE
rs424971	C	T	C	T	-0.0677615	-0.0129	0.421674	0.451625	FALSE	FALSE	FALSE	ebi-a-GCST90018861	16	85946450	0.0477	489727	0.787399	Hypertrophic cardiomyopathy	Hypertrophic cardiomyopathy	Hypertrophic cardiomyopathy || ||	TRUE	igd	NA	NA	NA	NA	NA	NA	NA	85946450	1.81468e-08	0.0120388	31684	16	eqtl-a-ENSG00000120708	TGFBI	TRUE	reported	textfile	2	1	TRUE
rs4325427	T	C	T	C	-0.0958585	-0.0199	0.315692	0.411182	FALSE	FALSE	FALSE	ebi-a-GCST90018861	13	41216534	0.0517	489727	0.6996	Hypertrophic cardiomyopathy	Hypertrophic cardiomyopathy	Hypertrophic cardiomyopathy || ||	TRUE	igd	NA	NA	NA	NA	NA	NA	NA	41216534	6.34308e-14	0.0127798	31569	13	eqtl-a-ENSG00000120708	TGFBI	TRUE	reported	textfile	2	1	TRUE
rs59575101	G	T	G	T	-0.82806	-0.033	0.114111	0.116776	FALSE	FALSE	FALSE	ebi-a-GCST90018861	5	135333171	0.0716	489727	0.645	Hypertrophic cardiomyopathy	Hypertrophic cardiomyopathy	Hypertrophic cardiomyopathy || ||	TRUE	igd	NA	NA	NA	NA	NA	NA	NA	135333171	1e-200	0.0173734	30077	5	eqtl-a-ENSG00000120708	TGFBI	TRUE	reported	textfile	2	1	TRUE
rs62364444	C	T	C	T	0.291833	0.1402	0.0258576	0.0247075	FALSE	FALSE	FALSE	ebi-a-GCST90018861	5	135358950	0.1512	489727	0.3541	Hypertrophic cardiomyopathy	Hypertrophic cardiomyopathy	Hypertrophic cardiomyopathy || ||	TRUE	igd	NA	NA	NA	NA	NA	NA	NA	135358950	6.26037e-15	0.0374202	29942	5	eqtl-a-ENSG00000120708	TGFBI	TRUE	reported	textfile	2	1	TRUE
rs6563831	T	C	T	C	-0.083957	-0.0173	0.61429	0.65693	FALSE	FALSE	FALSE	ebi-a-GCST90018861	13	40975937	0.0505	489727	0.7319	Hypertrophic cardiomyopathy	Hypertrophic cardiomyopathy	Hypertrophic cardiomyopathy || ||	TRUE	igd	NA	NA	NA	NA	NA	NA	NA	40975937	6.07855e-12	0.0122068	31684	13	eqtl-a-ENSG00000120708	TGFBI	TRUE	reported	textfile	2	1	TRUE
rs6782228	C	G	C	G	-0.0980226	0.0584	0.273721	0.300125	FALSE	TRUE	FALSE	ebi-a-GCST90018861	3	128323424	0.0515	489727	0.2571	Hypertrophic cardiomyopathy	Hypertrophic cardiomyopathy	Hypertrophic cardiomyopathy || ||	TRUE	igd	NA	NA	NA	NA	NA	NA	NA	128323424	1.87543e-13	0.0133232	31569	3	eqtl-a-ENSG00000120708	TGFBI	TRUE	reported	textfile	2	1	TRUE
rs77552972	G	A	G	A	-0.958183	0.3969	0.0319175	0.0276969	FALSE	FALSE	FALSE	ebi-a-GCST90018861	5	135235368	0.2004	489727	0.0476299	Hypertrophic cardiomyopathy	Hypertrophic cardiomyopathy	Hypertrophic cardiomyopathy || ||	TRUE	igd	NA	NA	NA	NA	NA	NA	NA	135235368	1.18577e-186	0.0328844	29137	5	eqtl-a-ENSG00000120708	TGFBI	TRUE	reported	textfile	2	1	TRUE
rs77942170	C	T	C	T	0.352296	0.0849	0.0330742	0.0336239	FALSE	FALSE	FALSE	ebi-a-GCST90018861	5	135472443	0.1969	489727	0.6665	Hypertrophic cardiomyopathy	Hypertrophic cardiomyopathy	Hypertrophic cardiomyopathy || ||	TRUE	igd	NA	NA	NA	NA	NA	NA	NA	135472443	2.22229e-26	0.0331492	29384	5	eqtl-a-ENSG00000120708	TGFBI	TRUE	reported	textfile	2	1	TRUE
rs10098310	A	G	A	G	0.0773371	-0.0333	0.575007	0.569489	FALSE	FALSE	FALSE	ebi-a-GCST90018861	8	130613614	0.0484	489727	0.4913	Hypertrophic cardiomyopathy	Hypertrophic cardiomyopathy	Hypertrophic cardiomyopathy || ||	TRUE	igd	NA	NA	NA	NA	NA	NA	NA	130613614	1.25109e-10	0.0120221	31569	8	eqtl-a-ENSG00000104921	FCER2	TRUE	reported	textfile	2	1	TRUE
rs1055348	G	T	G	T	-0.106279	0.0777	0.144034	0.110067	FALSE	FALSE	FALSE	ebi-a-GCST90018861	6	31321948	0.0863	489727	0.3679	Hypertrophic cardiomyopathy	Hypertrophic cardiomyopathy	Hypertrophic cardiomyopathy || ||	TRUE	igd	NA	NA	NA	NA	NA	NA	NA	31321948	3.41201e-10	0.016927	26341	6	eqtl-a-ENSG00000104921	FCER2	TRUE	reported	textfile	2	1	TRUE
rs11065987	G	A	G	A	-0.0743132	0.1479	0.380678	0.405555	FALSE	FALSE	FALSE	ebi-a-GCST90018861	12	112072424	0.0648	489727	0.0224399	Hypertrophic cardiomyopathy	Hypertrophic cardiomyopathy	Hypertrophic cardiomyopathy || ||	TRUE	igd	NA	NA	NA	NA	NA	NA	NA	112072424	1.2743e-09	0.0122417	31185	12	eqtl-a-ENSG00000104921	FCER2	TRUE	reported	textfile	2	1	TRUE
rs11465373	T	C	T	C	-0.190029	-0.1387	0.0914849	0.0945564	FALSE	FALSE	FALSE	ebi-a-GCST90018861	19	7811593	0.1028	489727	0.1772	Hypertrophic cardiomyopathy	Hypertrophic cardiomyopathy	Hypertrophic cardiomyopathy || ||	TRUE	igd	NA	NA	NA	NA	NA	NA	NA	7811593	2.63633e-20	0.0205824	29467	19	eqtl-a-ENSG00000104921	FCER2	TRUE	reported	textfile	2	1	TRUE
rs12980031	T	G	T	G	-0.283261	-0.0145	0.792647	0.782005	FALSE	FALSE	FALSE	ebi-a-GCST90018861	19	7764436	0.062	489727	0.8146	Hypertrophic cardiomyopathy	Hypertrophic cardiomyopathy	Hypertrophic cardiomyopathy || ||	TRUE	igd	NA	NA	NA	NA	NA	NA	NA	7764436	3.79927e-85	0.0144859	27310	19	eqtl-a-ENSG00000104921	FCER2	TRUE	reported	textfile	2	1	TRUE
rs13330176	A	T	A	T	0.0788643	-0.0782	0.21644	0.276963	FALSE	TRUE	FALSE	ebi-a-GCST90018861	16	86019087	0.0554	489727	0.1584	Hypertrophic cardiomyopathy	Hypertrophic cardiomyopathy	Hypertrophic cardiomyopathy || ||	TRUE	igd	NA	NA	NA	NA	NA	NA	NA	86019087	4.69213e-08	0.0144371	31240	16	eqtl-a-ENSG00000104921	FCER2	TRUE	reported	textfile	2	1	TRUE
rs17056278	G	C	G	C	-0.16477	0.1148	0.0633351	0.0625587	FALSE	TRUE	FALSE	ebi-a-GCST90018861	5	158252438	0.1076	489727	0.2858	Hypertrophic cardiomyopathy	Hypertrophic cardiomyopathy	Hypertrophic cardiomyopathy || ||	TRUE	igd	NA	NA	NA	NA	NA	NA	NA	158252438	1.44012e-11	0.0243966	31569	5	eqtl-a-ENSG00000104921	FCER2	TRUE	reported	textfile	2	1	TRUE
rs6074022	T	C	T	C	-0.147514	-0.121	0.746768	0.711751	FALSE	FALSE	FALSE	ebi-a-GCST90018861	20	44740196	0.0515	489727	0.01894	Hypertrophic cardiomyopathy	Hypertrophic cardiomyopathy	Hypertrophic cardiomyopathy || ||	TRUE	igd	NA	NA	NA	NA	NA	NA	NA	44740196	2.6903e-27	0.0136301	31300	20	eqtl-a-ENSG00000104921	FCER2	TRUE	reported	textfile	2	1	TRUE
rs674313	T	C	T	C	0.105722	0.0552	0.2631	0.24034	FALSE	FALSE	FALSE	ebi-a-GCST90018861	6	32578082	0.0575	489727	0.3368	Hypertrophic cardiomyopathy	Hypertrophic cardiomyopathy	Hypertrophic cardiomyopathy || ||	TRUE	igd	NA	NA	NA	NA	NA	NA	NA	32578082	4.56352e-15	0.0134877	30476	6	eqtl-a-ENSG00000104921	FCER2	TRUE	reported	textfile	2	1	TRUE
rs8067378	G	A	G	A	-0.112361	0.0628	0.497388	0.459956	FALSE	FALSE	FALSE	ebi-a-GCST90018861	17	38051348	0.0503	489727	0.2115	Hypertrophic cardiomyopathy	Hypertrophic cardiomyopathy	Hypertrophic cardiomyopathy || ||	TRUE	igd	NA	NA	NA	NA	NA	NA	NA	38051348	2.82553e-21	0.011866	31300	17	eqtl-a-ENSG00000104921	FCER2	TRUE	reported	textfile	2	1	TRUE
rs10098310	A	G	A	G	-0.0701013	-0.0333	0.575007	0.569489	FALSE	FALSE	FALSE	ebi-a-GCST90018861	8	130613614	0.0484	489727	0.4913	Hypertrophic cardiomyopathy	Hypertrophic cardiomyopathy	Hypertrophic cardiomyopathy || ||	TRUE	igd	NA	NA	NA	NA	NA	NA	NA	130613614	5.56276e-09	0.0120253	26181	8	eqtl-a-ENSG00000205730	ITPRIPL2	TRUE	reported	textfile	2	1	TRUE
rs57236534	G	A	G	A	-0.776603	0.1161	0.040354	0.0732557	FALSE	FALSE	FALSE	ebi-a-GCST90018861	16	19131435	0.086	489727	0.177	Hypertrophic cardiomyopathy	Hypertrophic cardiomyopathy	Hypertrophic cardiomyopathy || ||	TRUE	igd	NA	NA	NA	NA	NA	NA	NA	19131435	1.95884e-152	0.0295296	17359	16	eqtl-a-ENSG00000205730	ITPRIPL2	TRUE	reported	textfile	2	1	TRUE
rs72779536	C	T	C	T	0.260611	0.0468	0.0608604	0.0706543	FALSE	FALSE	FALSE	ebi-a-GCST90018861	16	19151588	0.1254	489727	0.7093	Hypertrophic cardiomyopathy	Hypertrophic cardiomyopathy	Hypertrophic cardiomyopathy || ||	TRUE	igd	NA	NA	NA	NA	NA	NA	NA	19151588	7.8361e-26	0.0247982	18107	16	eqtl-a-ENSG00000205730	ITPRIPL2	TRUE	reported	textfile	2	1	TRUE
rs10098310	A	G	A	G	-0.0671366	-0.0333	0.575007	0.569489	FALSE	FALSE	FALSE	ebi-a-GCST90018861	8	130613614	0.0484	489727	0.4913	Hypertrophic cardiomyopathy	Hypertrophic cardiomyopathy	Hypertrophic cardiomyopathy || ||	TRUE	igd	NA	NA	NA	NA	NA	NA	NA	130613614	2.37498e-08	0.0120265	31569	8	eqtl-a-ENSG00000162444	RBP7	TRUE	reported	textfile	2	1	TRUE
rs10980797	G	A	G	A	-0.0689946	0.0754	0.472236	0.393416	FALSE	FALSE	FALSE	ebi-a-GCST90018861	9	113912553	0.0539	489727	0.162	Hypertrophic cardiomyopathy	Hypertrophic cardiomyopathy	Hypertrophic cardiomyopathy || ||	TRUE	igd	NA	NA	NA	NA	NA	NA	NA	113912553	6.86483e-09	0.0119077	31569	9	eqtl-a-ENSG00000162444	RBP7	TRUE	reported	textfile	2	1	TRUE
rs1220420	T	C	T	C	0.449988	-0.0536	0.815672	0.780522	FALSE	FALSE	FALSE	ebi-a-GCST90018861	1	10008430	0.0547	489727	0.3278	Hypertrophic cardiomyopathy	Hypertrophic cardiomyopathy	Hypertrophic cardiomyopathy || ||	TRUE	igd	NA	NA	NA	NA	NA	NA	NA	10008430	1e-200	0.0148747	30847	1	eqtl-a-ENSG00000162444	RBP7	TRUE	reported	textfile	2	1	TRUE
rs12478601	T	C	T	C	-0.134378	0.0252	0.574604	0.507502	FALSE	FALSE	FALSE	ebi-a-GCST90018861	2	43721508	0.0488	489727	0.605701	Hypertrophic cardiomyopathy	Hypertrophic cardiomyopathy	Hypertrophic cardiomyopathy || ||	TRUE	igd	NA	NA	NA	NA	NA	NA	NA	43721508	3.56041e-29	0.011985	31300	2	eqtl-a-ENSG00000162444	RBP7	TRUE	reported	textfile	2	1	TRUE
rs2239630	G	A	G	A	-0.0912163	-0.0683	0.519173	0.522105	FALSE	FALSE	FALSE	ebi-a-GCST90018861	14	23589349	0.0481	489727	0.1559	Hypertrophic cardiomyopathy	Hypertrophic cardiomyopathy	Hypertrophic cardiomyopathy || ||	TRUE	igd	NA	NA	NA	NA	NA	NA	NA	23589349	1.67764e-14	0.0118875	31569	14	eqtl-a-ENSG00000162444	RBP7	TRUE	reported	textfile	2	1	TRUE
rs35979828	T	C	T	C	-0.19383	0.2693	0.0571059	0.0565354	FALSE	FALSE	FALSE	ebi-a-GCST90018861	12	54685880	0.1688	489727	0.1106	Hypertrophic cardiomyopathy	Hypertrophic cardiomyopathy	Hypertrophic cardiomyopathy || ||	TRUE	igd	NA	NA	NA	NA	NA	NA	NA	54685880	3.66353e-14	0.0255972	29836	12	eqtl-a-ENSG00000162444	RBP7	TRUE	reported	textfile	2	1	TRUE
rs3828081	C	G	C	G	-0.0929379	-0.0841	0.365742	0.355743	FALSE	TRUE	FALSE	ebi-a-GCST90018861	1	10270386	0.0497	489727	0.0904191	Hypertrophic cardiomyopathy	Hypertrophic cardiomyopathy	Hypertrophic cardiomyopathy || ||	TRUE	igd	NA	NA	NA	NA	NA	NA	NA	10270386	4.83838e-14	0.0123325	31472	1	eqtl-a-ENSG00000162444	RBP7	TRUE	reported	textfile	2	1	TRUE
rs61863818	T	C	T	C	0.0774995	-0.0378	0.232773	0.237812	FALSE	FALSE	FALSE	ebi-a-GCST90018861	10	99136403	0.0576	489727	0.5119	Hypertrophic cardiomyopathy	Hypertrophic cardiomyopathy	Hypertrophic cardiomyopathy || ||	TRUE	igd	NA	NA	NA	NA	NA	NA	NA	99136403	3.61701e-08	0.0140686	31569	10	eqtl-a-ENSG00000162444	RBP7	TRUE	reported	textfile	2	1	TRUE
rs77526211	A	G	A	G	0.169267	-0.179	0.0432109	0.038953	FALSE	FALSE	FALSE	ebi-a-GCST90018861	13	40974023	0.1449	489727	0.2168	Hypertrophic cardiomyopathy	Hypertrophic cardiomyopathy	Hypertrophic cardiomyopathy || ||	TRUE	igd	NA	NA	NA	NA	NA	NA	NA	40974023	7.05537e-09	0.0292365	29277	13	eqtl-a-ENSG00000162444	RBP7	TRUE	reported	textfile	2	1	TRUE
rs10098310	A	G	A	G	-0.074425	-0.0333	0.575007	0.569489	FALSE	FALSE	FALSE	ebi-a-GCST90018861	8	130613614	0.0484	489727	0.4913	Hypertrophic cardiomyopathy	Hypertrophic cardiomyopathy	Hypertrophic cardiomyopathy || ||	TRUE	igd	NA	NA	NA	NA	NA	NA	NA	130613614	6.01645e-10	0.0120234	22059	8	eqtl-a-ENSG00000226137	BAIAP2-DT	TRUE	reported	textfile	2	1	TRUE
rs117814967	G	C	G	C	-0.266472	0.0264	0.0507278	0.0670819	FALSE	TRUE	FALSE	ebi-a-GCST90018861	17	79008211	0.1162	489727	0.8203	Hypertrophic cardiomyopathy	Hypertrophic cardiomyopathy	Hypertrophic cardiomyopathy || ||	TRUE	igd	NA	NA	NA	NA	NA	NA	NA	79008211	6.29216e-23	0.0270294	13908	17	eqtl-a-ENSG00000226137	BAIAP2-DT	TRUE	reported	textfile	2	1	TRUE
rs1375493	A	G	A	G	0.0716215	-0.0541	0.565077	0.519344	FALSE	FALSE	FALSE	ebi-a-GCST90018861	2	182323766	0.0489	489727	0.2681	Hypertrophic cardiomyopathy	Hypertrophic cardiomyopathy	Hypertrophic cardiomyopathy || ||	TRUE	igd	NA	NA	NA	NA	NA	NA	NA	182323766	2.32638e-09	0.0119905	22059	2	eqtl-a-ENSG00000226137	BAIAP2-DT	TRUE	reported	textfile	2	1	TRUE
rs35013014	T	C	T	C	0.389153	-0.1222	0.0803769	0.100212	FALSE	FALSE	FALSE	ebi-a-GCST90018861	17	78981377	0.0801	489727	0.1273	Hypertrophic cardiomyopathy	Hypertrophic cardiomyopathy	Hypertrophic cardiomyopathy || ||	TRUE	igd	NA	NA	NA	NA	NA	NA	NA	78981377	2.85627e-72	0.021645	14986	17	eqtl-a-ENSG00000226137	BAIAP2-DT	TRUE	reported	textfile	2	1	TRUE
rs62075433	A	G	A	G	0.448488	-0.097	0.233217	0.20089	FALSE	FALSE	FALSE	ebi-a-GCST90018861	17	78999215	0.0649	489727	0.1351	Hypertrophic cardiomyopathy	Hypertrophic cardiomyopathy	Hypertrophic cardiomyopathy || ||	TRUE	igd	NA	NA	NA	NA	NA	NA	NA	78999215	1e-200	0.0135587	14152	17	eqtl-a-ENSG00000226137	BAIAP2-DT	TRUE	reported	textfile	2	1	TRUE
rs10098310	A	G	A	G	0.0667718	-0.0333	0.575007	0.569489	FALSE	FALSE	FALSE	ebi-a-GCST90018861	8	130613614	0.0484	489727	0.4913	Hypertrophic cardiomyopathy	Hypertrophic cardiomyopathy	Hypertrophic cardiomyopathy || ||	TRUE	igd	NA	NA	NA	NA	NA	NA	NA	130613614	2.82098e-08	0.0120266	30780	8	eqtl-a-ENSG00000112486	CCR6	TRUE	reported	textfile	2	1	TRUE
rs13325613	T	G	T	G	-0.145636	1e-04	0.0854911	0.0692116	FALSE	FALSE	FALSE	ebi-a-GCST90018861	3	46298373	0.0911	489727	0.9993	Hypertrophic cardiomyopathy	Hypertrophic cardiomyopathy	Hypertrophic cardiomyopathy || ||	TRUE	igd	NA	NA	NA	NA	NA	NA	NA	46298373	7.21107e-12	0.0212505	30780	3	eqtl-a-ENSG00000112486	CCR6	TRUE	reported	textfile	2	1	TRUE
rs3093025	G	A	G	A	-0.30434	0.0675	0.569905	0.554375	FALSE	FALSE	FALSE	ebi-a-GCST90018861	6	167532731	0.0479	489727	0.1586	Hypertrophic cardiomyopathy	Hypertrophic cardiomyopathy	Hypertrophic cardiomyopathy || ||	TRUE	igd	NA	NA	NA	NA	NA	NA	NA	167532731	4.97737e-148	0.0117455	30779	6	eqtl-a-ENSG00000112486	CCR6	TRUE	reported	textfile	2	1	TRUE
rs3117098	A	G	A	G	-0.0981584	-0.0466	0.697466	0.732749	FALSE	FALSE	FALSE	ebi-a-GCST90018861	6	32358513	0.0558	489727	0.4043	Hypertrophic cardiomyopathy	Hypertrophic cardiomyopathy	Hypertrophic cardiomyopathy || ||	TRUE	igd	NA	NA	NA	NA	NA	NA	NA	32358513	3.16957e-14	0.0129304	29422	6	eqtl-a-ENSG00000112486	CCR6	TRUE	reported	textfile	2	1	TRUE
rs3774937	C	T	C	T	-0.0771316	0.0185	0.320593	0.344909	FALSE	FALSE	FALSE	ebi-a-GCST90018861	4	103434253	0.0501	489727	0.7121	Hypertrophic cardiomyopathy	Hypertrophic cardiomyopathy	Hypertrophic cardiomyopathy || ||	TRUE	igd	NA	NA	NA	NA	NA	NA	NA	103434253	1.3937e-09	0.0127362	30780	4	eqtl-a-ENSG00000112486	CCR6	TRUE	reported	textfile	2	1	TRUE
rs41299637	G	T	G	T	-0.0853509	0.0459	0.254812	0.207796	FALSE	FALSE	FALSE	ebi-a-GCST90018861	1	200877850	0.0703	489727	0.514	Hypertrophic cardiomyopathy	Hypertrophic cardiomyopathy	Hypertrophic cardiomyopathy || ||	TRUE	igd	NA	NA	NA	NA	NA	NA	NA	200877850	3.90949e-10	0.0136396	30780	1	eqtl-a-ENSG00000112486	CCR6	TRUE	reported	textfile	2	1	TRUE
rs6502555	C	T	C	T	0.083619	0.0272	0.271123	0.286613	FALSE	FALSE	FALSE	ebi-a-GCST90018861	17	2729652	0.0537	489727	0.6122	Hypertrophic cardiomyopathy	Hypertrophic cardiomyopathy	Hypertrophic cardiomyopathy || ||	TRUE	igd	NA	NA	NA	NA	NA	NA	NA	2729652	3.99558e-10	0.0133701	26608	17	eqtl-a-ENSG00000112486	CCR6	TRUE	reported	textfile	2	1	TRUE
rs6928890	T	G	T	G	-0.181137	0.0532	0.117051	0.110962	FALSE	FALSE	FALSE	ebi-a-GCST90018861	6	167365573	0.0782	489727	0.4967	Hypertrophic cardiomyopathy	Hypertrophic cardiomyopathy	Hypertrophic cardiomyopathy || ||	TRUE	igd	NA	NA	NA	NA	NA	NA	NA	167365573	9.47545e-23	0.0184506	30894	6	eqtl-a-ENSG00000112486	CCR6	TRUE	reported	textfile	2	1	TRUE
rs10098310	A	G	A	G	-0.0734873	-0.0333	0.575007	0.569489	FALSE	FALSE	FALSE	ebi-a-GCST90018861	8	130613614	0.0484	489727	0.4913	Hypertrophic cardiomyopathy	Hypertrophic cardiomyopathy	Hypertrophic cardiomyopathy || ||	TRUE	igd	NA	NA	NA	NA	NA	NA	NA	130613614	9.85145e-10	0.0120238	31569	8	eqtl-a-ENSG00000105383	CD33	TRUE	reported	textfile	2	1	TRUE
rs147493755	C	T	C	T	0.304316	-0.1257	0.016864	0.0268353	FALSE	FALSE	FALSE	ebi-a-GCST90018861	19	51739215	0.1845	489727	0.4957	Hypertrophic cardiomyopathy	Hypertrophic cardiomyopathy	Hypertrophic cardiomyopathy || ||	TRUE	igd	NA	NA	NA	NA	NA	NA	NA	51739215	4.28746e-11	0.0461519	16223	19	eqtl-a-ENSG00000105383	CD33	TRUE	reported	textfile	2	1	TRUE
rs149007767	T	C	T	C	-0.245385	0.1218	0.149708	0.163145	FALSE	FALSE	FALSE	ebi-a-GCST90018861	7	50370254	0.0675	489727	0.07142	Hypertrophic cardiomyopathy	Hypertrophic cardiomyopathy	Hypertrophic cardiomyopathy || ||	TRUE	igd	NA	NA	NA	NA	NA	NA	NA	50370254	1.02494e-49	0.0165533	30077	7	eqtl-a-ENSG00000105383	CD33	TRUE	reported	textfile	2	1	TRUE
rs1697573	A	T	A	T	0.361932	-0.0148	0.41885	0.316535	FALSE	TRUE	FALSE	ebi-a-GCST90018861	19	51718317	0.061	489727	0.8086	Hypertrophic cardiomyopathy	Hypertrophic cardiomyopathy	Hypertrophic cardiomyopathy || ||	TRUE	igd	NA	NA	NA	NA	NA	NA	NA	51718317	1e-200	0.0116724	31569	19	eqtl-a-ENSG00000105383	CD33	TRUE	reported	textfile	2	1	TRUE
rs2239630	G	A	G	A	0.0964906	-0.0683	0.519173	0.522105	FALSE	FALSE	FALSE	ebi-a-GCST90018861	14	23589349	0.0481	489727	0.1559	Hypertrophic cardiomyopathy	Hypertrophic cardiomyopathy	Hypertrophic cardiomyopathy || ||	TRUE	igd	NA	NA	NA	NA	NA	NA	NA	23589349	4.69245e-16	0.0118845	31569	14	eqtl-a-ENSG00000105383	CD33	TRUE	reported	textfile	2	1	TRUE
rs62115999	A	G	A	G	-1.00435	-0.2493	0.0203008	0.0270156	FALSE	FALSE	FALSE	ebi-a-GCST90018861	19	51761614	0.2383	489727	0.2954	Hypertrophic cardiomyopathy	Hypertrophic cardiomyopathy	Hypertrophic cardiomyopathy || ||	TRUE	igd	NA	NA	NA	NA	NA	NA	NA	51761614	2.46604e-130	0.0413475	25419	19	eqtl-a-ENSG00000105383	CD33	TRUE	reported	textfile	2	1	TRUE
rs10098310	A	G	A	G	0.0708595	-0.0333	0.575007	0.569489	FALSE	FALSE	FALSE	ebi-a-GCST90018861	8	130613614	0.0484	489727	0.4913	Hypertrophic cardiomyopathy	Hypertrophic cardiomyopathy	Hypertrophic cardiomyopathy || ||	TRUE	igd	NA	NA	NA	NA	NA	NA	NA	130613614	3.79708e-09	0.012025	31569	8	eqtl-a-ENSG00000174469	CNTNAP2	TRUE	reported	textfile	2	1	TRUE
rs10243593	A	G	A	G	-0.0778798	-0.0507	0.481416	0.440734	FALSE	FALSE	FALSE	ebi-a-GCST90018861	7	39972125	0.049	489727	0.3006	Hypertrophic cardiomyopathy	Hypertrophic cardiomyopathy	Hypertrophic cardiomyopathy || ||	TRUE	igd	NA	NA	NA	NA	NA	NA	NA	39972125	5.83176e-11	0.0118937	31684	7	eqtl-a-ENSG00000174469	CNTNAP2	TRUE	reported	textfile	2	1	TRUE
rs11065987	G	A	G	A	-0.0667683	0.1479	0.380678	0.405555	FALSE	FALSE	FALSE	ebi-a-GCST90018861	12	112072424	0.0648	489727	0.0224399	Hypertrophic cardiomyopathy	Hypertrophic cardiomyopathy	Hypertrophic cardiomyopathy || ||	TRUE	igd	NA	NA	NA	NA	NA	NA	NA	112072424	4.95827e-08	0.0122448	31185	12	eqtl-a-ENSG00000174469	CNTNAP2	TRUE	reported	textfile	2	1	TRUE
rs12704004	C	T	C	T	-0.381903	-0.0573	0.537735	0.585112	FALSE	FALSE	FALSE	ebi-a-GCST90018861	7	147960601	0.0499	489727	0.2511	Hypertrophic cardiomyopathy	Hypertrophic cardiomyopathy	Hypertrophic cardiomyopathy || ||	TRUE	igd	NA	NA	NA	NA	NA	NA	NA	147960601	1e-200	0.0114966	31231	7	eqtl-a-ENSG00000174469	CNTNAP2	TRUE	reported	textfile	2	1	TRUE
rs17056278	G	C	G	C	-0.146928	0.1148	0.0633351	0.0625587	FALSE	TRUE	FALSE	ebi-a-GCST90018861	5	158252438	0.1076	489727	0.2858	Hypertrophic cardiomyopathy	Hypertrophic cardiomyopathy	Hypertrophic cardiomyopathy || ||	TRUE	igd	NA	NA	NA	NA	NA	NA	NA	158252438	1.73768e-09	0.0244047	31569	5	eqtl-a-ENSG00000174469	CNTNAP2	TRUE	reported	textfile	2	1	TRUE
rs2538961	A	T	A	T	-0.0969003	0.0652	0.156093	0.162411	FALSE	TRUE	FALSE	ebi-a-GCST90018861	7	147626028	0.0624	489727	0.2961	Hypertrophic cardiomyopathy	Hypertrophic cardiomyopathy	Hypertrophic cardiomyopathy || ||	TRUE	igd	NA	NA	NA	NA	NA	NA	NA	147626028	3.28662e-09	0.0163783	31556	7	eqtl-a-ENSG00000174469	CNTNAP2	TRUE	reported	textfile	2	1	TRUE
rs2906283	T	G	T	G	-0.0841535	-0.0611	0.18894	0.211618	FALSE	FALSE	FALSE	ebi-a-GCST90018861	7	147878619	0.0591	489727	0.3011	Hypertrophic cardiomyopathy	Hypertrophic cardiomyopathy	Hypertrophic cardiomyopathy || ||	TRUE	igd	NA	NA	NA	NA	NA	NA	NA	147878619	3.00753e-08	0.0151874	31684	7	eqtl-a-ENSG00000174469	CNTNAP2	TRUE	reported	textfile	2	1	TRUE
rs4530903	T	C	T	C	-0.133965	-0.0516	0.108676	0.114995	FALSE	FALSE	FALSE	ebi-a-GCST90018861	6	32581889	0.0948	489727	0.5863	Hypertrophic cardiomyopathy	Hypertrophic cardiomyopathy	Hypertrophic cardiomyopathy || ||	TRUE	igd	NA	NA	NA	NA	NA	NA	NA	32581889	2.25372e-12	0.0190899	24573	6	eqtl-a-ENSG00000174469	CNTNAP2	TRUE	reported	textfile	2	1	TRUE
rs6464857	A	T	A	T	0.142523	0.0334	0.826683	0.816728	FALSE	TRUE	FALSE	ebi-a-GCST90018861	7	147913794	0.0609	489727	0.583001	Hypertrophic cardiomyopathy	Hypertrophic cardiomyopathy	Hypertrophic cardiomyopathy || ||	TRUE	igd	NA	NA	NA	NA	NA	NA	NA	147913794	9.83105e-20	0.0156779	31564	7	eqtl-a-ENSG00000174469	CNTNAP2	TRUE	reported	textfile	2	1	TRUE
rs8067378	G	A	G	A	-0.0683909	0.0628	0.497388	0.459956	FALSE	FALSE	FALSE	ebi-a-GCST90018861	17	38051348	0.0503	489727	0.2115	Hypertrophic cardiomyopathy	Hypertrophic cardiomyopathy	Hypertrophic cardiomyopathy || ||	TRUE	igd	NA	NA	NA	NA	NA	NA	NA	38051348	8.81942e-09	0.0118897	31300	17	eqtl-a-ENSG00000174469	CNTNAP2	TRUE	reported	textfile	2	1	TRUE
rs10098310	A	G	A	G	0.0851395	-0.0333	0.575007	0.569489	FALSE	FALSE	FALSE	ebi-a-GCST90018861	8	130613614	0.0484	489727	0.4913	Hypertrophic cardiomyopathy	Hypertrophic cardiomyopathy	Hypertrophic cardiomyopathy || ||	TRUE	igd	NA	NA	NA	NA	NA	NA	NA	130613614	1.39862e-12	0.0120184	26280	8	eqtl-a-ENSG00000160683	CXCR5	TRUE	reported	textfile	2	1	TRUE
rs10495903	T	C	T	C	0.0965937	-0.0157	0.136505	0.0886971	FALSE	FALSE	FALSE	ebi-a-GCST90018861	2	43806918	0.1045	489727	0.8804	Hypertrophic cardiomyopathy	Hypertrophic cardiomyopathy	Hypertrophic cardiomyopathy || ||	TRUE	igd	NA	NA	NA	NA	NA	NA	NA	43806918	2.43299e-08	0.0173166	25896	2	eqtl-a-ENSG00000160683	CXCR5	TRUE	reported	textfile	2	1	TRUE
rs11065987	G	A	G	A	-0.0676663	0.1479	0.380678	0.405555	FALSE	FALSE	FALSE	ebi-a-GCST90018861	12	112072424	0.0648	489727	0.0224399	Hypertrophic cardiomyopathy	Hypertrophic cardiomyopathy	Hypertrophic cardiomyopathy || ||	TRUE	igd	NA	NA	NA	NA	NA	NA	NA	112072424	3.26874e-08	0.0122444	25896	12	eqtl-a-ENSG00000160683	CXCR5	TRUE	reported	textfile	2	1	TRUE
rs11530564	T	C	T	C	0.0817516	-0.0188	0.222657	0.197678	FALSE	FALSE	FALSE	ebi-a-GCST90018861	11	118598714	0.0843	489727	0.8237	Hypertrophic cardiomyopathy	Hypertrophic cardiomyopathy	Hypertrophic cardiomyopathy || ||	TRUE	igd	NA	NA	NA	NA	NA	NA	NA	118598714	1.05901e-08	0.0142895	21867	11	eqtl-a-ENSG00000160683	CXCR5	TRUE	reported	textfile	2	1	TRUE
rs34794906	C	T	C	T	-0.104475	0.0436	0.310471	0.382143	FALSE	FALSE	FALSE	ebi-a-GCST90018861	6	31237858	0.0648	489727	0.5014	Hypertrophic cardiomyopathy	Hypertrophic cardiomyopathy	Hypertrophic cardiomyopathy || ||	TRUE	igd	NA	NA	NA	NA	NA	NA	NA	31237858	3.92013e-16	0.0128334	22205	6	eqtl-a-ENSG00000160683	CXCR5	TRUE	reported	textfile	2	1	TRUE
rs4810485	G	T	G	T	-0.0865398	-0.1205	0.746826	0.710506	FALSE	FALSE	FALSE	ebi-a-GCST90018861	20	44747947	0.0516	489727	0.0194702	Hypertrophic cardiomyopathy	Hypertrophic cardiomyopathy	Hypertrophic cardiomyopathy || ||	TRUE	igd	NA	NA	NA	NA	NA	NA	NA	44747947	2.42952e-10	0.0136681	26011	20	eqtl-a-ENSG00000160683	CXCR5	TRUE	reported	textfile	2	1	TRUE
rs6502555	C	T	C	T	0.0734022	0.0272	0.271123	0.286613	FALSE	FALSE	FALSE	ebi-a-GCST90018861	17	2729652	0.0537	489727	0.6122	Hypertrophic cardiomyopathy	Hypertrophic cardiomyopathy	Hypertrophic cardiomyopathy || ||	TRUE	igd	NA	NA	NA	NA	NA	NA	NA	2729652	4.0605e-08	0.0133743	22108	17	eqtl-a-ENSG00000160683	CXCR5	TRUE	reported	textfile	2	1	TRUE
rs8067378	G	A	G	A	-0.100953	0.0628	0.497388	0.459956	FALSE	FALSE	FALSE	ebi-a-GCST90018861	17	38051348	0.0503	489727	0.2115	Hypertrophic cardiomyopathy	Hypertrophic cardiomyopathy	Hypertrophic cardiomyopathy || ||	TRUE	igd	NA	NA	NA	NA	NA	NA	NA	38051348	1.85695e-17	0.0118733	26011	17	eqtl-a-ENSG00000160683	CXCR5	TRUE	reported	textfile	2	1	TRUE
rs10098310	A	G	A	G	0.0820048	-0.0333	0.575007	0.569489	FALSE	FALSE	FALSE	ebi-a-GCST90018861	8	130613614	0.0484	489727	0.4913	Hypertrophic cardiomyopathy	Hypertrophic cardiomyopathy	Hypertrophic cardiomyopathy || ||	TRUE	igd	NA	NA	NA	NA	NA	NA	NA	130613614	8.95365e-12	0.0120199	31355	8	eqtl-a-ENSG00000112182	BACH2	TRUE	reported	textfile	2	1	TRUE
rs292251	A	G	A	G	-0.0765973	0.0272	0.665207	0.565602	FALSE	FALSE	FALSE	ebi-a-GCST90018861	6	90646226	0.0521	489727	0.6022	Hypertrophic cardiomyopathy	Hypertrophic cardiomyopathy	Hypertrophic cardiomyopathy || ||	TRUE	igd	NA	NA	NA	NA	NA	NA	NA	90646226	1.19289e-09	0.0125953	31470	6	eqtl-a-ENSG00000112182	BACH2	TRUE	reported	textfile	2	1	TRUE
rs72928038	A	G	A	G	-0.33536	0.2368	0.158151	0.161969	FALSE	FALSE	FALSE	ebi-a-GCST90018861	6	90976768	0.0934	489727	0.0112499	Hypertrophic cardiomyopathy	Hypertrophic cardiomyopathy	Hypertrophic cardiomyopathy || ||	TRUE	igd	NA	NA	NA	NA	NA	NA	NA	90976768	9.03649e-97	0.0160653	28895	6	eqtl-a-ENSG00000112182	BACH2	TRUE	reported	textfile	2	1	TRUE
rs8067378	G	A	G	A	-0.078378	0.0628	0.497388	0.459956	FALSE	FALSE	FALSE	ebi-a-GCST90018861	17	38051348	0.0503	489727	0.2115	Hypertrophic cardiomyopathy	Hypertrophic cardiomyopathy	Hypertrophic cardiomyopathy || ||	TRUE	igd	NA	NA	NA	NA	NA	NA	NA	38051348	4.26973e-11	0.0118854	31086	17	eqtl-a-ENSG00000112182	BACH2	TRUE	reported	textfile	2	1	TRUE
rs10098310	A	G	A	G	-0.0842365	-0.0333	0.575007	0.569489	FALSE	FALSE	FALSE	ebi-a-GCST90018861	8	130613614	0.0484	489727	0.4913	Hypertrophic cardiomyopathy	Hypertrophic cardiomyopathy	Hypertrophic cardiomyopathy || ||	TRUE	igd	NA	NA	NA	NA	NA	NA	NA	130613614	2.40713e-12	0.0120188	31569	8	eqtl-a-ENSG00000014914	MTMR11	TRUE	reported	textfile	2	1	TRUE
rs10980800	C	T	C	T	0.115561	0.0261	0.22312	0.188327	FALSE	FALSE	FALSE	ebi-a-GCST90018861	9	113915905	0.0676	489727	0.6991	Hypertrophic cardiomyopathy	Hypertrophic cardiomyopathy	Hypertrophic cardiomyopathy || ||	TRUE	igd	NA	NA	NA	NA	NA	NA	NA	113915905	5.3889e-16	0.0142623	31684	9	eqtl-a-ENSG00000014914	MTMR11	TRUE	reported	textfile	2	1	TRUE
rs112111167	A	G	A	G	-0.276588	0.0159	0.0759533	0.0716894	FALSE	FALSE	FALSE	ebi-a-GCST90018861	1	150017171	0.1328	489727	0.905	Hypertrophic cardiomyopathy	Hypertrophic cardiomyopathy	Hypertrophic cardiomyopathy || ||	TRUE	igd	NA	NA	NA	NA	NA	NA	NA	150017171	3.42926e-35	0.022345	30538	1	eqtl-a-ENSG00000014914	MTMR11	TRUE	reported	textfile	2	1	TRUE
rs13333054	T	C	T	C	-0.154026	-0.0984	0.211395	0.271832	FALSE	FALSE	FALSE	ebi-a-GCST90018861	16	86011033	0.0535	489727	0.0656705	Hypertrophic cardiomyopathy	Hypertrophic cardiomyopathy	Hypertrophic cardiomyopathy || ||	TRUE	igd	NA	NA	NA	NA	NA	NA	NA	86011033	2.72396e-26	0.0145192	31684	16	eqtl-a-ENSG00000014914	MTMR11	TRUE	reported	textfile	2	1	TRUE
rs1375493	A	G	A	G	0.075069	-0.0541	0.565077	0.519344	FALSE	FALSE	FALSE	ebi-a-GCST90018861	2	182323766	0.0489	489727	0.2681	Hypertrophic cardiomyopathy	Hypertrophic cardiomyopathy	Hypertrophic cardiomyopathy || ||	TRUE	igd	NA	NA	NA	NA	NA	NA	NA	182323766	3.81048e-10	0.011989	31569	2	eqtl-a-ENSG00000014914	MTMR11	TRUE	reported	textfile	2	1	TRUE
rs149007767	T	C	T	C	0.112391	0.1218	0.149708	0.163145	FALSE	FALSE	FALSE	ebi-a-GCST90018861	7	50370254	0.0675	489727	0.07142	Hypertrophic cardiomyopathy	Hypertrophic cardiomyopathy	Hypertrophic cardiomyopathy || ||	TRUE	igd	NA	NA	NA	NA	NA	NA	NA	50370254	1.49692e-11	0.0166548	30077	7	eqtl-a-ENSG00000014914	MTMR11	TRUE	reported	textfile	2	1	TRUE
rs17196752	T	C	T	C	-0.101558	-0.0197	0.20106	0.180224	FALSE	FALSE	FALSE	ebi-a-GCST90018861	20	48887268	0.0626	489727	0.7535	Hypertrophic cardiomyopathy	Hypertrophic cardiomyopathy	Hypertrophic cardiomyopathy || ||	TRUE	igd	NA	NA	NA	NA	NA	NA	NA	48887268	7.36377e-12	0.0148253	31684	20	eqtl-a-ENSG00000014914	MTMR11	TRUE	reported	textfile	2	1	TRUE
rs1800973	A	C	A	C	0.150653	-0.0795	0.0661727	0.0577752	FALSE	FALSE	FALSE	ebi-a-GCST90018861	12	69744014	0.1407	489727	0.5721	Hypertrophic cardiomyopathy	Hypertrophic cardiomyopathy	Hypertrophic cardiomyopathy || ||	TRUE	igd	NA	NA	NA	NA	NA	NA	NA	69744014	2.95733e-10	0.023909	28627	12	eqtl-a-ENSG00000014914	MTMR11	TRUE	reported	textfile	2	1	TRUE
rs2228467	C	T	C	T	0.167694	-0.0752	0.0656561	0.0649195	FALSE	FALSE	FALSE	ebi-a-GCST90018861	3	42906116	0.1225	489727	0.5396	Hypertrophic cardiomyopathy	Hypertrophic cardiomyopathy	Hypertrophic cardiomyopathy || ||	TRUE	igd	NA	NA	NA	NA	NA	NA	NA	42906116	2.73716e-12	0.0239885	29452	3	eqtl-a-ENSG00000014914	MTMR11	TRUE	reported	textfile	2	1	TRUE
rs2229094	C	T	C	T	-0.0830359	0.0261	0.273416	0.248442	FALSE	FALSE	FALSE	ebi-a-GCST90018861	6	31540556	0.0594	489727	0.6608	Hypertrophic cardiomyopathy	Hypertrophic cardiomyopathy	Hypertrophic cardiomyopathy || ||	TRUE	igd	NA	NA	NA	NA	NA	NA	NA	31540556	4.75445e-10	0.013335	30602	6	eqtl-a-ENSG00000014914	MTMR11	TRUE	reported	textfile	2	1	TRUE
rs35979828	T	C	T	C	0.17834	0.2693	0.0571059	0.0565354	FALSE	FALSE	FALSE	ebi-a-GCST90018861	12	54685880	0.1688	489727	0.1106	Hypertrophic cardiomyopathy	Hypertrophic cardiomyopathy	Hypertrophic cardiomyopathy || ||	TRUE	igd	NA	NA	NA	NA	NA	NA	NA	54685880	3.28398e-12	0.0256052	29836	12	eqtl-a-ENSG00000014914	MTMR11	TRUE	reported	textfile	2	1	TRUE
rs3733018	C	A	C	A	-0.0934266	-0.0157	0.64143	0.607496	FALSE	FALSE	FALSE	ebi-a-GCST90018861	3	187456594	0.0501	489727	0.7541	Hypertrophic cardiomyopathy	Hypertrophic cardiomyopathy	Hypertrophic cardiomyopathy || ||	TRUE	igd	NA	NA	NA	NA	NA	NA	NA	187456594	4.58564e-14	0.0123854	31355	3	eqtl-a-ENSG00000014914	MTMR11	TRUE	reported	textfile	2	1	TRUE
rs4142441	G	A	G	A	0.171519	-0.039	0.156066	0.161818	FALSE	FALSE	FALSE	ebi-a-GCST90018861	20	42839620	0.0641	489727	0.543	Hypertrophic cardiomyopathy	Hypertrophic cardiomyopathy	Hypertrophic cardiomyopathy || ||	TRUE	igd	NA	NA	NA	NA	NA	NA	NA	42839620	8.71164e-26	0.016336	31599	20	eqtl-a-ENSG00000014914	MTMR11	TRUE	reported	textfile	2	1	TRUE
rs4917014	G	T	G	T	-0.0841437	-0.0551	0.316454	0.357179	FALSE	FALSE	FALSE	ebi-a-GCST90018861	7	50305863	0.0497	489727	0.268	Hypertrophic cardiomyopathy	Hypertrophic cardiomyopathy	Hypertrophic cardiomyopathy || ||	TRUE	igd	NA	NA	NA	NA	NA	NA	NA	50305863	4.53628e-11	0.0127773	31300	7	eqtl-a-ENSG00000014914	MTMR11	TRUE	reported	textfile	2	1	TRUE
rs6700343	A	G	A	G	0.142862	-0.0702	0.0609944	0.134799	FALSE	FALSE	FALSE	ebi-a-GCST90018861	1	150149016	0.0665	489727	0.2909	Hypertrophic cardiomyopathy	Hypertrophic cardiomyopathy	Hypertrophic cardiomyopathy || ||	TRUE	igd	NA	NA	NA	NA	NA	NA	NA	150149016	8.86115e-09	0.0248403	31684	1	eqtl-a-ENSG00000014914	MTMR11	TRUE	reported	textfile	2	1	TRUE
rs7178572	G	A	G	A	0.0836086	0.0317	0.691702	0.623428	FALSE	FALSE	FALSE	ebi-a-GCST90018861	15	77747190	0.0501	489727	0.5269	Hypertrophic cardiomyopathy	Hypertrophic cardiomyopathy	Hypertrophic cardiomyopathy || ||	TRUE	igd	NA	NA	NA	NA	NA	NA	NA	77747190	8.2054e-11	0.0128692	31684	15	eqtl-a-ENSG00000014914	MTMR11	TRUE	reported	textfile	2	1	TRUE
rs7212590	T	C	T	C	0.202865	-0.1276	0.0900785	0.0932392	FALSE	FALSE	FALSE	ebi-a-GCST90018861	17	57885709	0.078	489727	0.1017	Hypertrophic cardiomyopathy	Hypertrophic cardiomyopathy	Hypertrophic cardiomyopathy || ||	TRUE	igd	NA	NA	NA	NA	NA	NA	NA	57885709	1.22603e-22	0.0207187	31569	17	eqtl-a-ENSG00000014914	MTMR11	TRUE	reported	textfile	2	1	TRUE
rs72692819	C	G	C	G	0.397875	8e-04	0.0702959	0.0735468	FALSE	TRUE	FALSE	ebi-a-GCST90018861	1	149903122	0.1303	489727	0.9953	Hypertrophic cardiomyopathy	Hypertrophic cardiomyopathy	Hypertrophic cardiomyopathy || ||	TRUE	igd	NA	NA	NA	NA	NA	NA	NA	149903122	7.9965e-67	0.0230392	29984	1	eqtl-a-ENSG00000014914	MTMR11	TRUE	reported	textfile	2	1	TRUE
rs10098310	A	G	A	G	-0.0747404	-0.0333	0.575007	0.569489	FALSE	FALSE	FALSE	ebi-a-GCST90018861	8	130613614	0.0484	489727	0.4913	Hypertrophic cardiomyopathy	Hypertrophic cardiomyopathy	Hypertrophic cardiomyopathy || ||	TRUE	igd	NA	NA	NA	NA	NA	NA	NA	130613614	5.09343e-10	0.0120233	26494	8	eqtl-a-ENSG00000109667	SLC2A9	TRUE	reported	textfile	2	1	TRUE
rs10805346	C	T	C	T	-0.340572	-0.0206	0.439024	0.509807	FALSE	FALSE	FALSE	ebi-a-GCST90018861	4	9920347	0.0498	489727	0.6787	Hypertrophic cardiomyopathy	Hypertrophic cardiomyopathy	Hypertrophic cardiomyopathy || ||	TRUE	igd	NA	NA	NA	NA	NA	NA	NA	9920347	5.14044e-188	0.0116454	26609	4	eqtl-a-ENSG00000109667	SLC2A9	TRUE	reported	textfile	2	1	TRUE
rs149007767	T	C	T	C	-0.115148	0.1218	0.149708	0.163145	FALSE	FALSE	FALSE	ebi-a-GCST90018861	7	50370254	0.0675	489727	0.07142	Hypertrophic cardiomyopathy	Hypertrophic cardiomyopathy	Hypertrophic cardiomyopathy || ||	TRUE	igd	NA	NA	NA	NA	NA	NA	NA	50370254	4.69894e-12	0.0166534	25002	7	eqtl-a-ENSG00000109667	SLC2A9	TRUE	reported	textfile	2	1	TRUE
rs2239630	G	A	G	A	0.0729156	-0.0683	0.519173	0.522105	FALSE	FALSE	FALSE	ebi-a-GCST90018861	14	23589349	0.0481	489727	0.1559	Hypertrophic cardiomyopathy	Hypertrophic cardiomyopathy	Hypertrophic cardiomyopathy || ||	TRUE	igd	NA	NA	NA	NA	NA	NA	NA	23589349	8.83222e-10	0.0118964	26494	14	eqtl-a-ENSG00000109667	SLC2A9	TRUE	reported	textfile	2	1	TRUE
rs7700047	T	C	T	C	0.147074	-0.0705	0.327397	0.510688	FALSE	FALSE	FALSE	ebi-a-GCST90018861	4	10010542	0.0735	489727	0.3371	Hypertrophic cardiomyopathy	Hypertrophic cardiomyopathy	Hypertrophic cardiomyopathy || ||	TRUE	igd	NA	NA	NA	NA	NA	NA	NA	10010542	2.25736e-31	0.0126226	24736	4	eqtl-a-ENSG00000109667	SLC2A9	TRUE	reported	textfile	2	1	TRUE
rs10098310	A	G	A	G	-0.0656665	-0.0333	0.575007	0.569489	FALSE	FALSE	FALSE	ebi-a-GCST90018861	8	130613614	0.0484	489727	0.4913	Hypertrophic cardiomyopathy	Hypertrophic cardiomyopathy	Hypertrophic cardiomyopathy || ||	TRUE	igd	NA	NA	NA	NA	NA	NA	NA	130613614	4.76672e-08	0.012027	28489	8	eqtl-a-ENSG00000162433	AK4	TRUE	reported	textfile	2	1	TRUE
rs2153982	G	A	G	A	-0.18047	-0.0207	0.171446	0.198211	FALSE	FALSE	FALSE	ebi-a-GCST90018861	1	65605482	0.0625	489727	0.740699	Hypertrophic cardiomyopathy	Hypertrophic cardiomyopathy	Hypertrophic cardiomyopathy || ||	TRUE	igd	NA	NA	NA	NA	NA	NA	NA	65605482	1.62855e-30	0.0157182	26997	1	eqtl-a-ENSG00000162433	AK4	TRUE	reported	textfile	2	1	TRUE
rs6656092	T	C	T	C	-0.278345	-0.0332	0.329261	0.475917	FALSE	FALSE	FALSE	ebi-a-GCST90018861	1	65624231	0.0552	489727	0.5477	Hypertrophic cardiomyopathy	Hypertrophic cardiomyopathy	Hypertrophic cardiomyopathy || ||	TRUE	igd	NA	NA	NA	NA	NA	NA	NA	65624231	8.8308e-111	0.0124462	23030	1	eqtl-a-ENSG00000162433	AK4	TRUE	reported	textfile	2	1	TRUE
rs10098310	A	G	A	G	-0.0823726	-0.0333	0.575007	0.569489	FALSE	FALSE	FALSE	ebi-a-GCST90018861	8	130613614	0.0484	489727	0.4913	Hypertrophic cardiomyopathy	Hypertrophic cardiomyopathy	Hypertrophic cardiomyopathy || ||	TRUE	igd	NA	NA	NA	NA	NA	NA	NA	130613614	7.23103e-12	0.0120198	31355	8	eqtl-a-ENSG00000186818	LILRB4	TRUE	reported	textfile	2	1	TRUE
rs12232384	A	C	A	C	-0.109153	-0.0735	0.210455	0.270837	FALSE	FALSE	FALSE	ebi-a-GCST90018861	16	86009760	0.0536	489727	0.1703	Hypertrophic cardiomyopathy	Hypertrophic cardiomyopathy	Hypertrophic cardiomyopathy || ||	TRUE	igd	NA	NA	NA	NA	NA	NA	NA	86009760	6.84542e-14	0.0145719	31470	16	eqtl-a-ENSG00000186818	LILRB4	TRUE	reported	textfile	2	1	TRUE
rs12478601	T	C	T	C	-0.0757214	0.0252	0.574604	0.507502	FALSE	FALSE	FALSE	ebi-a-GCST90018861	2	43721508	0.0488	489727	0.605701	Hypertrophic cardiomyopathy	Hypertrophic cardiomyopathy	Hypertrophic cardiomyopathy || ||	TRUE	igd	NA	NA	NA	NA	NA	NA	NA	43721508	2.99958e-10	0.0120214	31086	2	eqtl-a-ENSG00000186818	LILRB4	TRUE	reported	textfile	2	1	TRUE
rs141094656	C	T	C	T	-0.24314	-0.219	0.0195137	0.0185789	FALSE	FALSE	FALSE	ebi-a-GCST90018861	1	92753336	0.2083	489727	0.293	Hypertrophic cardiomyopathy	Hypertrophic cardiomyopathy	Hypertrophic cardiomyopathy || ||	TRUE	igd	NA	NA	NA	NA	NA	NA	NA	92753336	1.53862e-08	0.0429796	21415	1	eqtl-a-ENSG00000186818	LILRB4	TRUE	reported	textfile	2	1	TRUE
rs1925241	T	C	T	C	-0.0724472	-0.0104	0.375409	0.445648	FALSE	FALSE	FALSE	ebi-a-GCST90018861	19	55176535	0.0515	489727	0.8398	Hypertrophic cardiomyopathy	Hypertrophic cardiomyopathy	Hypertrophic cardiomyopathy || ||	TRUE	igd	NA	NA	NA	NA	NA	NA	NA	55176535	3.5999e-09	0.0122761	17703	19	eqtl-a-ENSG00000186818	LILRB4	TRUE	reported	textfile	2	1	TRUE
rs370156	A	G	A	G	0.730671	0.0021	0.0976614	0.105972	FALSE	FALSE	FALSE	ebi-a-GCST90018861	19	55172539	0.0813	489727	0.9793	Hypertrophic cardiomyopathy	Hypertrophic cardiomyopathy	Hypertrophic cardiomyopathy || ||	TRUE	igd	NA	NA	NA	NA	NA	NA	NA	55172539	1e-200	0.0190827	31458	19	eqtl-a-ENSG00000186818	LILRB4	TRUE	reported	textfile	2	1	TRUE
rs6509890	C	T	C	T	-0.174359	-0.015	0.430661	0.487339	FALSE	FALSE	FALSE	ebi-a-GCST90018861	19	55135311	0.0485	489727	0.7568	Hypertrophic cardiomyopathy	Hypertrophic cardiomyopathy	Hypertrophic cardiomyopathy || ||	TRUE	igd	NA	NA	NA	NA	NA	NA	NA	55135311	2.23357e-48	0.0119297	31347	19	eqtl-a-ENSG00000186818	LILRB4	TRUE	reported	textfile	2	1	TRUE
rs10098310	A	G	A	G	0.0661465	-0.0333	0.575007	0.569489	FALSE	FALSE	FALSE	ebi-a-GCST90018861	8	130613614	0.0484	489727	0.4913	Hypertrophic cardiomyopathy	Hypertrophic cardiomyopathy	Hypertrophic cardiomyopathy || ||	TRUE	igd	NA	NA	NA	NA	NA	NA	NA	130613614	3.79787e-08	0.0120269	31355	8	eqtl-a-ENSG00000117322	CR2	TRUE	reported	textfile	2	1	TRUE
rs34794906	C	T	C	T	-0.0840716	0.0436	0.310471	0.382143	FALSE	FALSE	FALSE	ebi-a-GCST90018861	6	31237858	0.0648	489727	0.5014	Hypertrophic cardiomyopathy	Hypertrophic cardiomyopathy	Hypertrophic cardiomyopathy || ||	TRUE	igd	NA	NA	NA	NA	NA	NA	NA	31237858	5.92516e-11	0.012844	27280	6	eqtl-a-ENSG00000117322	CR2	TRUE	reported	textfile	2	1	TRUE
rs3813946	C	T	C	T	0.195255	-0.0625	0.180507	0.181947	FALSE	FALSE	FALSE	ebi-a-GCST90018861	1	207627693	0.0655	489727	0.3399	Hypertrophic cardiomyopathy	Hypertrophic cardiomyopathy	Hypertrophic cardiomyopathy || ||	TRUE	igd	NA	NA	NA	NA	NA	NA	NA	207627693	6.78735e-37	0.0153873	31270	1	eqtl-a-ENSG00000117322	CR2	TRUE	reported	textfile	2	1	TRUE
rs4822024	A	G	A	G	0.101827	0.1615	0.224124	0.204524	FALSE	FALSE	FALSE	ebi-a-GCST90018861	22	41757647	0.0617	489727	0.00884993	Hypertrophic cardiomyopathy	Hypertrophic cardiomyopathy	Hypertrophic cardiomyopathy || ||	TRUE	igd	NA	NA	NA	NA	NA	NA	NA	41757647	8.85727e-13	0.0142469	31355	22	eqtl-a-ENSG00000117322	CR2	TRUE	reported	textfile	2	1	TRUE
rs6074022	T	C	T	C	-0.0886074	-0.121	0.746768	0.711751	FALSE	FALSE	FALSE	ebi-a-GCST90018861	20	44740196	0.0515	489727	0.01894	Hypertrophic cardiomyopathy	Hypertrophic cardiomyopathy	Hypertrophic cardiomyopathy || ||	TRUE	igd	NA	NA	NA	NA	NA	NA	NA	44740196	8.95571e-11	0.0136662	31086	20	eqtl-a-ENSG00000117322	CR2	TRUE	reported	textfile	2	1	TRUE
rs6502555	C	T	C	T	0.0946499	0.0272	0.271123	0.286613	FALSE	FALSE	FALSE	ebi-a-GCST90018861	17	2729652	0.0537	489727	0.6122	Hypertrophic cardiomyopathy	Hypertrophic cardiomyopathy	Hypertrophic cardiomyopathy || ||	TRUE	igd	NA	NA	NA	NA	NA	NA	NA	2729652	1.42102e-12	0.0133648	27183	17	eqtl-a-ENSG00000117322	CR2	TRUE	reported	textfile	2	1	TRUE
rs8067378	G	A	G	A	-0.0883676	0.0628	0.497388	0.459956	FALSE	FALSE	FALSE	ebi-a-GCST90018861	17	38051348	0.0503	489727	0.2115	Hypertrophic cardiomyopathy	Hypertrophic cardiomyopathy	Hypertrophic cardiomyopathy || ||	TRUE	igd	NA	NA	NA	NA	NA	NA	NA	38051348	1.02212e-13	0.0118804	31086	17	eqtl-a-ENSG00000117322	CR2	TRUE	reported	textfile	2	1	TRUE
rs10098310	A	G	A	G	-0.077813	-0.0333	0.575007	0.569489	FALSE	FALSE	FALSE	ebi-a-GCST90018861	8	130613614	0.0484	489727	0.4913	Hypertrophic cardiomyopathy	Hypertrophic cardiomyopathy	Hypertrophic cardiomyopathy || ||	TRUE	igd	NA	NA	NA	NA	NA	NA	NA	130613614	9.63385e-11	0.0120219	31569	8	eqtl-a-ENSG00000177575	CD163	TRUE	reported	textfile	2	1	TRUE
rs10845405	T	C	T	C	-0.0909482	-0.0597	0.778963	0.733843	FALSE	FALSE	FALSE	ebi-a-GCST90018861	12	7700755	0.0559	489727	0.2857	Hypertrophic cardiomyopathy	Hypertrophic cardiomyopathy	Hypertrophic cardiomyopathy || ||	TRUE	igd	NA	NA	NA	NA	NA	NA	NA	7700755	2.15879e-10	0.014323	31566	12	eqtl-a-ENSG00000177575	CD163	TRUE	reported	textfile	2	1	TRUE
rs149007767	T	C	T	C	-0.157796	0.1218	0.149708	0.163145	FALSE	FALSE	FALSE	ebi-a-GCST90018861	7	50370254	0.0675	489727	0.07142	Hypertrophic cardiomyopathy	Hypertrophic cardiomyopathy	Hypertrophic cardiomyopathy || ||	TRUE	igd	NA	NA	NA	NA	NA	NA	NA	50370254	2.319e-21	0.0166287	30077	7	eqtl-a-ENSG00000177575	CD163	TRUE	reported	textfile	2	1	TRUE
rs424971	C	T	C	T	-0.0823578	-0.0129	0.421674	0.451625	FALSE	FALSE	FALSE	ebi-a-GCST90018861	16	85946450	0.0477	489727	0.787399	Hypertrophic cardiomyopathy	Hypertrophic cardiomyopathy	Hypertrophic cardiomyopathy || ||	TRUE	igd	NA	NA	NA	NA	NA	NA	NA	85946450	7.65773e-12	0.0120323	31684	16	eqtl-a-ENSG00000177575	CD163	TRUE	reported	textfile	2	1	TRUE
rs79284771	G	A	G	A	-0.239705	0.0708	0.0907725	0.0980032	FALSE	FALSE	FALSE	ebi-a-GCST90018861	12	7605102	0.0789	489727	0.3693	Hypertrophic cardiomyopathy	Hypertrophic cardiomyopathy	Hypertrophic cardiomyopathy || ||	TRUE	igd	NA	NA	NA	NA	NA	NA	NA	7605102	3.05422e-31	0.0206187	31355	12	eqtl-a-ENSG00000177575	CD163	TRUE	reported	textfile	2	1	TRUE
rs10098310	A	G	A	G	-0.0685909	-0.0333	0.575007	0.569489	FALSE	FALSE	FALSE	ebi-a-GCST90018861	8	130613614	0.0484	489727	0.4913	Hypertrophic cardiomyopathy	Hypertrophic cardiomyopathy	Hypertrophic cardiomyopathy || ||	TRUE	igd	NA	NA	NA	NA	NA	NA	NA	130613614	1.17441e-08	0.0120259	31569	8	eqtl-a-ENSG00000162711	NLRP3	TRUE	reported	textfile	2	1	TRUE
rs1176070	C	T	C	T	-0.09054	0.0793	0.700732	0.70398	FALSE	FALSE	FALSE	ebi-a-GCST90018861	1	247847917	0.0553	489727	0.1515	Hypertrophic cardiomyopathy	Hypertrophic cardiomyopathy	Hypertrophic cardiomyopathy || ||	TRUE	igd	NA	NA	NA	NA	NA	NA	NA	247847917	2.9902e-12	0.0129745	30746	1	eqtl-a-ENSG00000162711	NLRP3	TRUE	reported	textfile	2	1	TRUE
rs12143966	A	G	A	G	0.390318	0.0406	0.39253	0.421664	FALSE	FALSE	FALSE	ebi-a-GCST90018861	1	247601357	0.0482	489727	0.3992	Hypertrophic cardiomyopathy	Hypertrophic cardiomyopathy	Hypertrophic cardiomyopathy || ||	TRUE	igd	NA	NA	NA	NA	NA	NA	NA	247601357	1e-200	0.0117373	31566	1	eqtl-a-ENSG00000162711	NLRP3	TRUE	reported	textfile	2	1	TRUE
rs1375493	A	G	A	G	0.0825788	-0.0541	0.565077	0.519344	FALSE	FALSE	FALSE	ebi-a-GCST90018861	2	182323766	0.0489	489727	0.2681	Hypertrophic cardiomyopathy	Hypertrophic cardiomyopathy	Hypertrophic cardiomyopathy || ||	TRUE	igd	NA	NA	NA	NA	NA	NA	NA	182323766	5.57956e-12	0.0119855	31569	2	eqtl-a-ENSG00000162711	NLRP3	TRUE	reported	textfile	2	1	TRUE
rs149007767	T	C	T	C	-0.168874	0.1218	0.149708	0.163145	FALSE	FALSE	FALSE	ebi-a-GCST90018861	7	50370254	0.0675	489727	0.07142	Hypertrophic cardiomyopathy	Hypertrophic cardiomyopathy	Hypertrophic cardiomyopathy || ||	TRUE	igd	NA	NA	NA	NA	NA	NA	NA	50370254	2.97852e-24	0.0166209	30077	7	eqtl-a-ENSG00000162711	NLRP3	TRUE	reported	textfile	2	1	TRUE
rs149110519	T	C	T	C	-0.250225	0.0732	0.0526158	0.0333006	FALSE	FALSE	FALSE	ebi-a-GCST90018861	6	144385777	0.1906	489727	0.7009	Hypertrophic cardiomyopathy	Hypertrophic cardiomyopathy	Hypertrophic cardiomyopathy || ||	TRUE	igd	NA	NA	NA	NA	NA	NA	NA	144385777	4.67735e-21	0.0265744	25735	6	eqtl-a-ENSG00000162711	NLRP3	TRUE	reported	textfile	2	1	TRUE
rs2594836	A	G	A	G	0.0890211	-0.038	0.749651	0.72335	FALSE	FALSE	FALSE	ebi-a-GCST90018861	5	173205318	0.0711	489727	0.5927	Hypertrophic cardiomyopathy	Hypertrophic cardiomyopathy	Hypertrophic cardiomyopathy || ||	TRUE	igd	NA	NA	NA	NA	NA	NA	NA	173205318	8.61787e-11	0.0137181	31569	5	eqtl-a-ENSG00000162711	NLRP3	TRUE	reported	textfile	2	1	TRUE
rs35979828	T	C	T	C	-0.23845	0.2693	0.0571059	0.0565354	FALSE	FALSE	FALSE	ebi-a-GCST90018861	12	54685880	0.1688	489727	0.1106	Hypertrophic cardiomyopathy	Hypertrophic cardiomyopathy	Hypertrophic cardiomyopathy || ||	TRUE	igd	NA	NA	NA	NA	NA	NA	NA	54685880	1.10561e-20	0.0255705	29836	12	eqtl-a-ENSG00000162711	NLRP3	TRUE	reported	textfile	2	1	TRUE
rs3733018	C	A	C	A	0.069986	-0.0157	0.64143	0.607496	FALSE	FALSE	FALSE	ebi-a-GCST90018861	3	187456594	0.0501	489727	0.7541	Hypertrophic cardiomyopathy	Hypertrophic cardiomyopathy	Hypertrophic cardiomyopathy || ||	TRUE	igd	NA	NA	NA	NA	NA	NA	NA	187456594	1.64411e-08	0.0123963	31355	3	eqtl-a-ENSG00000162711	NLRP3	TRUE	reported	textfile	2	1	TRUE
rs55802735	T	C	T	C	-0.124143	-0.0153	0.184074	0.153555	FALSE	FALSE	FALSE	ebi-a-GCST90018861	1	247678955	0.0719	489727	0.8316	Hypertrophic cardiomyopathy	Hypertrophic cardiomyopathy	Hypertrophic cardiomyopathy || ||	TRUE	igd	NA	NA	NA	NA	NA	NA	NA	247678955	5.3889e-16	0.015322	31567	1	eqtl-a-ENSG00000162711	NLRP3	TRUE	reported	textfile	2	1	TRUE
rs79796976	G	A	G	A	0.598447	0.0244	0.0516367	0.0582738	FALSE	FALSE	FALSE	ebi-a-GCST90018861	1	247553979	0.1035	489727	0.8137	Hypertrophic cardiomyopathy	Hypertrophic cardiomyopathy	Hypertrophic cardiomyopathy || ||	TRUE	igd	NA	NA	NA	NA	NA	NA	NA	247553979	1.34586e-113	0.0264195	31684	1	eqtl-a-ENSG00000162711	NLRP3	TRUE	reported	textfile	2	1	TRUE
rs10098310	A	G	A	G	0.0691812	-0.0333	0.575007	0.569489	FALSE	FALSE	FALSE	ebi-a-GCST90018861	8	130613614	0.0484	489727	0.4913	Hypertrophic cardiomyopathy	Hypertrophic cardiomyopathy	Hypertrophic cardiomyopathy || ||	TRUE	igd	NA	NA	NA	NA	NA	NA	NA	130613614	8.77769e-09	0.0120256	26494	8	eqtl-a-ENSG00000144218	AFF3	TRUE	reported	textfile	2	1	TRUE
rs10177463	C	T	C	T	-0.349723	-0.0515	0.474419	0.47135	FALSE	FALSE	FALSE	ebi-a-GCST90018861	2	100602518	0.0478	489727	0.2808	Hypertrophic cardiomyopathy	Hypertrophic cardiomyopathy	Hypertrophic cardiomyopathy || ||	TRUE	igd	NA	NA	NA	NA	NA	NA	NA	100602518	1e-200	0.0115499	25742	2	eqtl-a-ENSG00000144218	AFF3	TRUE	reported	textfile	2	1	TRUE
rs13402784	C	T	C	T	-0.0869829	-0.1027	0.170995	0.126693	FALSE	FALSE	FALSE	ebi-a-GCST90018861	2	100032449	0.0748	489727	0.1698	Hypertrophic cardiomyopathy	Hypertrophic cardiomyopathy	Hypertrophic cardiomyopathy || ||	TRUE	igd	NA	NA	NA	NA	NA	NA	NA	100032449	3.6211e-08	0.0157909	26609	2	eqtl-a-ENSG00000144218	AFF3	TRUE	reported	textfile	2	1	TRUE
rs17023754	T	G	T	G	0.358275	0.3572	0.0263687	0.0302666	FALSE	FALSE	FALSE	ebi-a-GCST90018861	2	100835465	0.1755	489727	0.0418504	Hypertrophic cardiomyopathy	Hypertrophic cardiomyopathy	Hypertrophic cardiomyopathy || ||	TRUE	igd	NA	NA	NA	NA	NA	NA	NA	100835465	3.76877e-22	0.0370226	25883	2	eqtl-a-ENSG00000144218	AFF3	TRUE	reported	textfile	2	1	TRUE
rs34794906	C	T	C	T	-0.090239	0.0436	0.310471	0.382143	FALSE	FALSE	FALSE	ebi-a-GCST90018861	6	31237858	0.0648	489727	0.5014	Hypertrophic cardiomyopathy	Hypertrophic cardiomyopathy	Hypertrophic cardiomyopathy || ||	TRUE	igd	NA	NA	NA	NA	NA	NA	NA	31237858	2.10136e-12	0.012841	22419	6	eqtl-a-ENSG00000144218	AFF3	TRUE	reported	textfile	2	1	TRUE
rs653178	T	C	T	C	0.0687443	-0.1181	0.539991	0.659651	FALSE	FALSE	FALSE	ebi-a-GCST90018861	12	112007756	0.0639	489727	0.0643398	Hypertrophic cardiomyopathy	Hypertrophic cardiomyopathy	Hypertrophic cardiomyopathy || ||	TRUE	igd	NA	NA	NA	NA	NA	NA	NA	112007756	8.24366e-09	0.0119277	23343	12	eqtl-a-ENSG00000144218	AFF3	TRUE	reported	textfile	2	1	TRUE
rs10098310	A	G	A	G	-0.0695615	-0.0333	0.575007	0.569489	FALSE	FALSE	FALSE	ebi-a-GCST90018861	8	130613614	0.0484	489727	0.4913	Hypertrophic cardiomyopathy	Hypertrophic cardiomyopathy	Hypertrophic cardiomyopathy || ||	TRUE	igd	NA	NA	NA	NA	NA	NA	NA	130613614	7.27713e-09	0.0120255	31529	8	eqtl-a-ENSG00000084234	APLP2	TRUE	reported	textfile	2	1	TRUE
rs10894147	T	C	T	C	-0.214261	0.1047	0.116897	0.115003	FALSE	FALSE	FALSE	ebi-a-GCST90018861	11	129698856	0.0759	489727	0.1677	Hypertrophic cardiomyopathy	Hypertrophic cardiomyopathy	Hypertrophic cardiomyopathy || ||	TRUE	igd	NA	NA	NA	NA	NA	NA	NA	129698856	3.18566e-31	0.0184361	31644	11	eqtl-a-ENSG00000084234	APLP2	TRUE	reported	textfile	2	1	TRUE
rs149007767	T	C	T	C	-0.103908	0.1218	0.149708	0.163145	FALSE	FALSE	FALSE	ebi-a-GCST90018861	7	50370254	0.0675	489727	0.07142	Hypertrophic cardiomyopathy	Hypertrophic cardiomyopathy	Hypertrophic cardiomyopathy || ||	TRUE	igd	NA	NA	NA	NA	NA	NA	NA	50370254	4.44345e-10	0.0166587	30037	7	eqtl-a-ENSG00000084234	APLP2	TRUE	reported	textfile	2	1	TRUE
rs28498283	T	A	T	A	0.0832167	-0.1602	0.254318	0.258543	FALSE	TRUE	FALSE	ebi-a-GCST90018861	2	43360065	0.0547	489727	0.00338298	Hypertrophic cardiomyopathy	Hypertrophic cardiomyopathy	Hypertrophic cardiomyopathy || ||	TRUE	igd	NA	NA	NA	NA	NA	NA	NA	43360065	1.0835e-09	0.0136492	26913	2	eqtl-a-ENSG00000084234	APLP2	TRUE	reported	textfile	2	1	TRUE
rs391023	T	C	T	C	-0.0687284	0.0181	0.35379	0.377726	FALSE	FALSE	FALSE	ebi-a-GCST90018861	16	85927814	0.049	489727	0.7117	Hypertrophic cardiomyopathy	Hypertrophic cardiomyopathy	Hypertrophic cardiomyopathy || ||	TRUE	igd	NA	NA	NA	NA	NA	NA	NA	85927814	3.25012e-08	0.0124341	31644	16	eqtl-a-ENSG00000084234	APLP2	TRUE	reported	textfile	2	1	TRUE
rs7563201	A	G	A	G	-0.0670962	0.016	0.466469	0.455318	FALSE	FALSE	FALSE	ebi-a-GCST90018861	2	43561780	0.0489	489727	0.7443	Hypertrophic cardiomyopathy	Hypertrophic cardiomyopathy	Hypertrophic cardiomyopathy || ||	TRUE	igd	NA	NA	NA	NA	NA	NA	NA	43561780	1.79792e-08	0.011917	31200	2	eqtl-a-ENSG00000084234	APLP2	TRUE	reported	textfile	2	1	TRUE
rs78873435	C	T	C	T	-0.159321	0.1127	0.0529414	0.0875974	FALSE	FALSE	FALSE	ebi-a-GCST90018861	11	130018195	0.0813	489727	0.1658	Hypertrophic cardiomyopathy	Hypertrophic cardiomyopathy	Hypertrophic cardiomyopathy || ||	TRUE	igd	NA	NA	NA	NA	NA	NA	NA	130018195	1.95142e-09	0.0265464	31196	11	eqtl-a-ENSG00000084234	APLP2	TRUE	reported	textfile	2	1	TRUE
rs9264638	A	G	A	G	-0.0878367	-0.028	0.677162	0.712257	FALSE	FALSE	FALSE	ebi-a-GCST90018861	6	31238318	0.079	489727	0.7227	Hypertrophic cardiomyopathy	Hypertrophic cardiomyopathy	Hypertrophic cardiomyopathy || ||	TRUE	igd	NA	NA	NA	NA	NA	NA	NA	31238318	4.77859e-12	0.0127078	30832	6	eqtl-a-ENSG00000084234	APLP2	TRUE	reported	textfile	2	1	TRUE
rs10098310	A	G	A	G	0.0738255	-0.0333	0.575007	0.569489	FALSE	FALSE	FALSE	ebi-a-GCST90018861	8	130613614	0.0484	489727	0.4913	Hypertrophic cardiomyopathy	Hypertrophic cardiomyopathy	Hypertrophic cardiomyopathy || ||	TRUE	igd	NA	NA	NA	NA	NA	NA	NA	130613614	8.24176e-10	0.0120237	26280	8	eqtl-a-ENSG00000269404	SPIB	TRUE	reported	textfile	2	1	TRUE
rs11669020	A	C	A	C	0.161918	-0.0647	0.320841	0.330452	FALSE	FALSE	FALSE	ebi-a-GCST90018861	19	50938385	0.0502	489727	0.1973	Hypertrophic cardiomyopathy	Hypertrophic cardiomyopathy	Hypertrophic cardiomyopathy || ||	TRUE	igd	NA	NA	NA	NA	NA	NA	NA	50938385	2.3383e-37	0.0126771	26310	19	eqtl-a-ENSG00000269404	SPIB	TRUE	reported	textfile	2	1	TRUE
rs28453840	A	G	A	G	0.0701998	0.0992	0.68118	0.698879	FALSE	FALSE	FALSE	ebi-a-GCST90018861	2	136522941	0.0518	489727	0.0554	Hypertrophic cardiomyopathy	Hypertrophic cardiomyopathy	Hypertrophic cardiomyopathy || ||	TRUE	igd	NA	NA	NA	NA	NA	NA	NA	136522941	3.74231e-08	0.0127578	25811	2	eqtl-a-ENSG00000269404	SPIB	TRUE	reported	textfile	2	1	TRUE
rs653178	T	C	T	C	0.086582	-0.1181	0.539991	0.659651	FALSE	FALSE	FALSE	ebi-a-GCST90018861	12	112007756	0.0639	489727	0.0643398	Hypertrophic cardiomyopathy	Hypertrophic cardiomyopathy	Hypertrophic cardiomyopathy || ||	TRUE	igd	NA	NA	NA	NA	NA	NA	NA	112007756	3.76357e-13	0.0119195	23129	12	eqtl-a-ENSG00000269404	SPIB	TRUE	reported	textfile	2	1	TRUE
rs7254387	T	C	T	C	0.370193	0.0078	0.19974	0.156393	FALSE	FALSE	FALSE	ebi-a-GCST90018861	19	51014850	0.0745	489727	0.9163	Hypertrophic cardiomyopathy	Hypertrophic cardiomyopathy	Hypertrophic cardiomyopathy || ||	TRUE	igd	NA	NA	NA	NA	NA	NA	NA	51014850	1.1508e-142	0.0145569	25975	19	eqtl-a-ENSG00000269404	SPIB	TRUE	reported	textfile	2	1	TRUE
rs75557930	T	C	T	C	0.61542	-0.0057	0.108551	0.118563	FALSE	FALSE	FALSE	ebi-a-GCST90018861	19	50929959	0.0774	489727	0.9411	Hypertrophic cardiomyopathy	Hypertrophic cardiomyopathy	Hypertrophic cardiomyopathy || ||	TRUE	igd	NA	NA	NA	NA	NA	NA	NA	50929959	1e-200	0.0184183	24788	19	eqtl-a-ENSG00000269404	SPIB	TRUE	reported	textfile	2	1	TRUE
rs889002	G	A	G	A	0.0912119	-0.0667	0.838925	0.814821	FALSE	FALSE	FALSE	ebi-a-GCST90018861	19	50812221	0.0823	489727	0.4172	Hypertrophic cardiomyopathy	Hypertrophic cardiomyopathy	Hypertrophic cardiomyopathy || ||	TRUE	igd	NA	NA	NA	NA	NA	NA	NA	50812221	1.70051e-08	0.0161726	22021	19	eqtl-a-ENSG00000269404	SPIB	TRUE	reported	textfile	2	1	TRUE
rs10098310	A	G	A	G	-0.0707911	-0.0333	0.575007	0.569489	FALSE	FALSE	FALSE	ebi-a-GCST90018861	8	130613614	0.0484	489727	0.4913	Hypertrophic cardiomyopathy	Hypertrophic cardiomyopathy	Hypertrophic cardiomyopathy || ||	TRUE	igd	NA	NA	NA	NA	NA	NA	NA	130613614	3.93269e-09	0.012025	31355	8	eqtl-a-ENSG00000082014	SMARCD3	TRUE	reported	textfile	2	1	TRUE
rs1375493	A	G	A	G	0.0704338	-0.0541	0.565077	0.519344	FALSE	FALSE	FALSE	ebi-a-GCST90018861	2	182323766	0.0489	489727	0.2681	Hypertrophic cardiomyopathy	Hypertrophic cardiomyopathy	Hypertrophic cardiomyopathy || ||	TRUE	igd	NA	NA	NA	NA	NA	NA	NA	182323766	4.25402e-09	0.011991	31355	2	eqtl-a-ENSG00000082014	SMARCD3	TRUE	reported	textfile	2	1	TRUE
rs141094656	C	T	C	T	0.24862	-0.219	0.0195137	0.0185789	FALSE	FALSE	FALSE	ebi-a-GCST90018861	1	92753336	0.2083	489727	0.293	Hypertrophic cardiomyopathy	Hypertrophic cardiomyopathy	Hypertrophic cardiomyopathy || ||	TRUE	igd	NA	NA	NA	NA	NA	NA	NA	92753336	7.25989e-09	0.0429774	21415	1	eqtl-a-ENSG00000082014	SMARCD3	TRUE	reported	textfile	2	1	TRUE
rs185281032	T	C	T	C	-0.518399	0.2707	0.0178229	0.0174176	FALSE	FALSE	FALSE	ebi-a-GCST90018861	7	150970995	0.209	489727	0.1952	Hypertrophic cardiomyopathy	Hypertrophic cardiomyopathy	Hypertrophic cardiomyopathy || ||	TRUE	igd	NA	NA	NA	NA	NA	NA	NA	150970995	5.27837e-31	0.0447721	27490	7	eqtl-a-ENSG00000082014	SMARCD3	TRUE	reported	textfile	2	1	TRUE
rs424971	C	T	C	T	-0.0850449	-0.0129	0.421674	0.451625	FALSE	FALSE	FALSE	ebi-a-GCST90018861	16	85946450	0.0477	489727	0.787399	Hypertrophic cardiomyopathy	Hypertrophic cardiomyopathy	Hypertrophic cardiomyopathy || ||	TRUE	igd	NA	NA	NA	NA	NA	NA	NA	85946450	1.56279e-12	0.012031	31470	16	eqtl-a-ENSG00000082014	SMARCD3	TRUE	reported	textfile	2	1	TRUE
rs7212590	T	C	T	C	-0.127426	-0.1276	0.0900785	0.0932392	FALSE	FALSE	FALSE	ebi-a-GCST90018861	17	57885709	0.078	489727	0.1017	Hypertrophic cardiomyopathy	Hypertrophic cardiomyopathy	Hypertrophic cardiomyopathy || ||	TRUE	igd	NA	NA	NA	NA	NA	NA	NA	57885709	8.3672e-10	0.0207612	31355	17	eqtl-a-ENSG00000082014	SMARCD3	TRUE	reported	textfile	2	1	TRUE
rs9880192	C	G	C	G	-0.0714997	-0.0311	0.392874	0.318858	FALSE	TRUE	FALSE	ebi-a-GCST90018861	3	128297569	0.0577	489727	0.5898	Hypertrophic cardiomyopathy	Hypertrophic cardiomyopathy	Hypertrophic cardiomyopathy || ||	TRUE	igd	NA	NA	NA	NA	NA	NA	NA	128297569	4.24385e-09	0.0121716	31355	3	eqtl-a-ENSG00000082014	SMARCD3	TRUE	reported	textfile	2	1	TRUE
rs10098685	A	G	A	G	-0.237306	0.1108	0.0368844	0.0388663	FALSE	FALSE	FALSE	ebi-a-GCST90018861	8	145030443	0.1288	489727	0.3894	Hypertrophic cardiomyopathy	Hypertrophic cardiomyopathy	Hypertrophic cardiomyopathy || ||	TRUE	igd	NA	NA	NA	NA	NA	NA	NA	145030443	5.06641e-14	0.0315147	10840	8	eqtl-a-ENSG00000071894	CPSF1	TRUE	reported	textfile	2	1	TRUE
rs1010427	A	G	A	G	0.231659	0.0456	0.53234	0.523356	FALSE	FALSE	FALSE	ebi-a-GCST90018861	8	145660833	0.0484	489727	0.346	Hypertrophic cardiomyopathy	Hypertrophic cardiomyopathy	Hypertrophic cardiomyopathy || ||	TRUE	igd	NA	NA	NA	NA	NA	NA	NA	145660833	2.8655e-86	0.011768	13925	8	eqtl-a-ENSG00000071894	CPSF1	TRUE	reported	textfile	2	1	TRUE
rs117136674	C	T	C	T	-0.295687	-0.1878	0.0212063	0.0202685	FALSE	FALSE	FALSE	ebi-a-GCST90018861	8	145836523	0.1726	489727	0.2765	Hypertrophic cardiomyopathy	Hypertrophic cardiomyopathy	Hypertrophic cardiomyopathy || ||	TRUE	igd	NA	NA	NA	NA	NA	NA	NA	145836523	7.46621e-13	0.0412361	10845	8	eqtl-a-ENSG00000071894	CPSF1	TRUE	reported	textfile	2	1	TRUE
rs150600530	T	C	T	C	-0.294228	-0.0409	0.0185842	0.0152103	FALSE	FALSE	FALSE	ebi-a-GCST90018861	8	145917008	0.342	489727	0.9047	Hypertrophic cardiomyopathy	Hypertrophic cardiomyopathy	Hypertrophic cardiomyopathy || ||	TRUE	igd	NA	NA	NA	NA	NA	NA	NA	145917008	2.27772e-11	0.0440006	9549	8	eqtl-a-ENSG00000071894	CPSF1	TRUE	reported	textfile	2	1	TRUE
rs35535975	A	G	A	G	-0.449418	-0.1099	0.499977	0.479432	FALSE	FALSE	FALSE	ebi-a-GCST90018861	8	145571993	0.0638	489727	0.0849904	Hypertrophic cardiomyopathy	Hypertrophic cardiomyopathy	Hypertrophic cardiomyopathy || ||	TRUE	igd	NA	NA	NA	NA	NA	NA	NA	145571993	1e-200	0.0112864	13925	8	eqtl-a-ENSG00000071894	CPSF1	TRUE	reported	textfile	2	1	TRUE
rs10100022	T	C	T	C	0.43363	-0.0394	0.0601759	0.0737591	FALSE	FALSE	FALSE	ebi-a-GCST90018861	8	10052465	0.1084	489727	0.716699	Hypertrophic cardiomyopathy	Hypertrophic cardiomyopathy	Hypertrophic cardiomyopathy || ||	TRUE	igd	NA	NA	NA	NA	NA	NA	NA	10052465	1.12824e-68	0.0247595	31350	8	eqtl-a-ENSG00000175806	MSRA	TRUE	reported	textfile	2	1	TRUE
rs117523320	C	T	C	T	0.131375	-0.1358	0.0672165	0.0637343	FALSE	FALSE	FALSE	ebi-a-GCST90018861	8	10846292	0.1166	489727	0.2443	Hypertrophic cardiomyopathy	Hypertrophic cardiomyopathy	Hypertrophic cardiomyopathy || ||	TRUE	igd	NA	NA	NA	NA	NA	NA	NA	10846292	3.14797e-08	0.0237436	30688	8	eqtl-a-ENSG00000175806	MSRA	TRUE	reported	textfile	2	1	TRUE
rs11986242	T	A	T	A	-0.16339	0.123	0.256421	0.015737	FALSE	TRUE	FALSE	ebi-a-GCST90018861	8	10302429	0.4997	489727	0.8055	Hypertrophic cardiomyopathy	Hypertrophic cardiomyopathy	Hypertrophic cardiomyopathy || ||	TRUE	igd	NA	NA	NA	NA	NA	NA	NA	10302429	1.96336e-33	0.0135607	25107	8	eqtl-a-ENSG00000175806	MSRA	TRUE	reported	textfile	2	1	TRUE
rs12156030	G	C	G	C	0.363444	0.0259	0.402631	0.407199	FALSE	TRUE	FALSE	ebi-a-GCST90018861	8	10097522	0.0665	489727	0.696899	Hypertrophic cardiomyopathy	Hypertrophic cardiomyopathy	Hypertrophic cardiomyopathy || ||	TRUE	igd	NA	NA	NA	NA	NA	NA	NA	10097522	1e-200	0.0117439	31348	8	eqtl-a-ENSG00000175806	MSRA	TRUE	reported	textfile	2	1	TRUE
rs12264390	C	T	C	T	-0.090443	-0.0239	0.21134	0.169696	FALSE	FALSE	FALSE	ebi-a-GCST90018861	10	959111	0.0768	489727	0.755299	Hypertrophic cardiomyopathy	Hypertrophic cardiomyopathy	Hypertrophic cardiomyopathy || ||	TRUE	igd	NA	NA	NA	NA	NA	NA	NA	959111	5.21147e-10	0.0145585	31355	10	eqtl-a-ENSG00000175806	MSRA	TRUE	reported	textfile	2	1	TRUE
rs143141546	A	G	A	G	0.168068	-0.0955	0.0849111	0.0513253	FALSE	FALSE	FALSE	ebi-a-GCST90018861	8	10902380	0.1407	489727	0.497299	Hypertrophic cardiomyopathy	Hypertrophic cardiomyopathy	Hypertrophic cardiomyopathy || ||	TRUE	igd	NA	NA	NA	NA	NA	NA	NA	10902380	3.05633e-15	0.0213047	30688	8	eqtl-a-ENSG00000175806	MSRA	TRUE	reported	textfile	2	1	TRUE
rs149007767	T	C	T	C	-0.130218	0.1218	0.149708	0.163145	FALSE	FALSE	FALSE	ebi-a-GCST90018861	7	50370254	0.0675	489727	0.07142	Hypertrophic cardiomyopathy	Hypertrophic cardiomyopathy	Hypertrophic cardiomyopathy || ||	TRUE	igd	NA	NA	NA	NA	NA	NA	NA	50370254	5.15822e-15	0.0166456	29863	7	eqtl-a-ENSG00000175806	MSRA	TRUE	reported	textfile	2	1	TRUE
rs149110519	T	C	T	C	0.214782	0.0732	0.0526158	0.0333006	FALSE	FALSE	FALSE	ebi-a-GCST90018861	6	144385777	0.1906	489727	0.7009	Hypertrophic cardiomyopathy	Hypertrophic cardiomyopathy	Hypertrophic cardiomyopathy || ||	TRUE	igd	NA	NA	NA	NA	NA	NA	NA	144385777	6.72512e-16	0.0265964	25521	6	eqtl-a-ENSG00000175806	MSRA	TRUE	reported	textfile	2	1	TRUE
rs360017	G	A	G	A	-0.0876097	-0.0693	0.793972	0.775347	FALSE	FALSE	FALSE	ebi-a-GCST90018861	5	173207353	0.0759	489727	0.3611	Hypertrophic cardiomyopathy	Hypertrophic cardiomyopathy	Hypertrophic cardiomyopathy || ||	TRUE	igd	NA	NA	NA	NA	NA	NA	NA	173207353	2.50697e-09	0.0146971	31355	5	eqtl-a-ENSG00000175806	MSRA	TRUE	reported	textfile	2	1	TRUE
rs10101332	C	G	C	G	0.0966799	-0.0763	0.285636	0.323935	FALSE	TRUE	FALSE	ebi-a-GCST90018861	8	56448155	0.0512	489727	0.1362	Hypertrophic cardiomyopathy	Hypertrophic cardiomyopathy	Hypertrophic cardiomyopathy || ||	TRUE	igd	NA	NA	NA	NA	NA	NA	NA	56448155	1.95839e-13	0.0131507	31351	8	eqtl-a-ENSG00000137574	TGS1	TRUE	reported	textfile	2	1	TRUE
rs56224379	T	G	T	G	0.0847922	-0.1141	0.208767	0.201505	FALSE	FALSE	FALSE	ebi-a-GCST90018861	8	57097374	0.06	489727	0.0574606	Hypertrophic cardiomyopathy	Hypertrophic cardiomyopathy	Hypertrophic cardiomyopathy || ||	TRUE	igd	NA	NA	NA	NA	NA	NA	NA	57097374	6.75118e-09	0.0146267	31017	8	eqtl-a-ENSG00000137574	TGS1	TRUE	reported	textfile	2	1	TRUE
rs7836019	C	T	C	T	0.748184	-0.0358	0.87835	0.913371	FALSE	FALSE	FALSE	ebi-a-GCST90018861	8	56656195	0.0927	489727	0.6996	Hypertrophic cardiomyopathy	Hypertrophic cardiomyopathy	Hypertrophic cardiomyopathy || ||	TRUE	igd	NA	NA	NA	NA	NA	NA	NA	56656195	1e-200	0.0170839	31355	8	eqtl-a-ENSG00000137574	TGS1	TRUE	reported	textfile	2	1	TRUE
rs10101645	G	T	G	T	0.128644	-0.0329	0.204088	0.164061	FALSE	FALSE	FALSE	ebi-a-GCST90018861	8	118216395	0.0743	489727	0.6577	Hypertrophic cardiomyopathy	Hypertrophic cardiomyopathy	Hypertrophic cardiomyopathy || ||	TRUE	igd	NA	NA	NA	NA	NA	NA	NA	118216395	2.44118e-18	0.0147276	26277	8	eqtl-a-ENSG00000164754	RAD21	TRUE	reported	textfile	2	1	TRUE
rs6981342	G	A	G	A	0.474216	0.0031	0.509809	0.58423	FALSE	FALSE	FALSE	ebi-a-GCST90018861	8	117823217	0.055	489727	0.9553	Hypertrophic cardiomyopathy	Hypertrophic cardiomyopathy	Hypertrophic cardiomyopathy || ||	TRUE	igd	NA	NA	NA	NA	NA	NA	NA	117823217	1e-200	0.0112168	31470	8	eqtl-a-ENSG00000164754	RAD21	TRUE	reported	textfile	2	1	TRUE
rs7009563	A	G	A	G	-0.131591	0.0669	0.715388	0.646619	FALSE	FALSE	FALSE	ebi-a-GCST90018861	8	117645039	0.0519	489727	0.1972	Hypertrophic cardiomyopathy	Hypertrophic cardiomyopathy	Hypertrophic cardiomyopathy || ||	TRUE	igd	NA	NA	NA	NA	NA	NA	NA	117645039	1.3527e-23	0.0131435	27599	8	eqtl-a-ENSG00000164754	RAD21	TRUE	reported	textfile	2	1	TRUE
rs10102608	C	G	C	G	-0.701166	5e-04	0.175293	0.245362	FALSE	TRUE	FALSE	ebi-a-GCST90018861	8	133693227	0.0676	489727	0.9936	Hypertrophic cardiomyopathy	Hypertrophic cardiomyopathy	Hypertrophic cardiomyopathy || ||	TRUE	igd	NA	NA	NA	NA	NA	NA	NA	133693227	1e-200	0.0144984	27101	8	eqtl-a-ENSG00000129295	DNAAF11	TRUE	reported	textfile	2	1	TRUE
rs117946075	C	T	C	T	-0.22854	-0.1735	0.0428604	0.0546324	FALSE	FALSE	FALSE	ebi-a-GCST90018861	8	133998312	0.1606	489727	0.2801	Hypertrophic cardiomyopathy	Hypertrophic cardiomyopathy	Hypertrophic cardiomyopathy || ||	TRUE	igd	NA	NA	NA	NA	NA	NA	NA	133998312	6.48187e-15	0.0293222	27065	8	eqtl-a-ENSG00000129295	DNAAF11	TRUE	reported	textfile	2	1	TRUE
rs138363920	C	T	C	T	0.163876	-0.0645	0.0416487	0.0440954	FALSE	FALSE	FALSE	ebi-a-GCST90018861	8	133554341	0.1692	489727	0.702901	Hypertrophic cardiomyopathy	Hypertrophic cardiomyopathy	Hypertrophic cardiomyopathy || ||	TRUE	igd	NA	NA	NA	NA	NA	NA	NA	133554341	3.65831e-08	0.0297588	30538	8	eqtl-a-ENSG00000129295	DNAAF11	TRUE	reported	textfile	2	1	TRUE
rs147256946	G	T	G	T	-0.238586	-0.0927	0.0208023	0.0159239	FALSE	FALSE	FALSE	ebi-a-GCST90018861	8	133304615	0.2411	489727	0.7005	Hypertrophic cardiomyopathy	Hypertrophic cardiomyopathy	Hypertrophic cardiomyopathy || ||	TRUE	igd	NA	NA	NA	NA	NA	NA	NA	133304615	1.0162e-08	0.0416533	27260	8	eqtl-a-ENSG00000129295	DNAAF11	TRUE	reported	textfile	2	1	TRUE
rs2357507	C	T	C	T	-0.540791	0.0738	0.211921	0.152871	FALSE	FALSE	FALSE	ebi-a-GCST90018861	8	133580193	0.0798	489727	0.3552	Hypertrophic cardiomyopathy	Hypertrophic cardiomyopathy	Hypertrophic cardiomyopathy || ||	TRUE	igd	NA	NA	NA	NA	NA	NA	NA	133580193	1e-200	0.0138341	31684	8	eqtl-a-ENSG00000129295	DNAAF11	TRUE	reported	textfile	2	1	TRUE
rs72727406	A	G	A	G	0.467529	-0.1756	0.111258	0.132558	FALSE	FALSE	FALSE	ebi-a-GCST90018861	8	133906210	0.0893	489727	0.0491598	Hypertrophic cardiomyopathy	Hypertrophic cardiomyopathy	Hypertrophic cardiomyopathy || ||	TRUE	igd	NA	NA	NA	NA	NA	NA	NA	133906210	1.04954e-140	0.0185138	30817	8	eqtl-a-ENSG00000129295	DNAAF11	TRUE	reported	textfile	2	1	TRUE
rs10103091	T	A	T	A	0.251456	-0.016	0.131797	0.13317	FALSE	TRUE	FALSE	ebi-a-GCST90018861	8	6793006	0.0695	489727	0.8179	Hypertrophic cardiomyopathy	Hypertrophic cardiomyopathy	Hypertrophic cardiomyopathy || ||	TRUE	igd	NA	NA	NA	NA	NA	NA	NA	6793006	5.48277e-47	0.0174669	9185	8	eqtl-a-ENSG00000164821	DEFA4	TRUE	reported	textfile	2	1	TRUE
rs1012068	G	T	G	T	-0.089749	0.0169	0.276034	0.241178	FALSE	FALSE	FALSE	ebi-a-GCST90018861	22	32265903	0.0577	489727	0.7692	Hypertrophic cardiomyopathy	Hypertrophic cardiomyopathy	Hypertrophic cardiomyopathy || ||	TRUE	igd	NA	NA	NA	NA	NA	NA	NA	32265903	1.45814e-11	0.0132924	9188	22	eqtl-a-ENSG00000164821	DEFA4	TRUE	reported	textfile	2	1	TRUE
rs13289095	T	G	T	G	0.223737	0.092	0.119513	0.121886	FALSE	FALSE	FALSE	ebi-a-GCST90018861	9	131466489	0.0817	489727	0.26	Hypertrophic cardiomyopathy	Hypertrophic cardiomyopathy	Hypertrophic cardiomyopathy || ||	TRUE	igd	NA	NA	NA	NA	NA	NA	NA	131466489	1.49968e-34	0.0182505	6420	9	eqtl-a-ENSG00000164821	DEFA4	TRUE	reported	textfile	2	1	TRUE
rs2145943	G	A	G	A	0.0699347	-0.0595	0.391484	0.393536	FALSE	FALSE	FALSE	ebi-a-GCST90018861	20	38563245	0.0495	489727	0.2289	Hypertrophic cardiomyopathy	Hypertrophic cardiomyopathy	Hypertrophic cardiomyopathy || ||	TRUE	igd	NA	NA	NA	NA	NA	NA	NA	38563245	9.36742e-09	0.0121799	9188	20	eqtl-a-ENSG00000164821	DEFA4	TRUE	reported	textfile	2	1	TRUE
rs36084354	A	G	A	G	-0.145569	0.2292	0.074114	0.0670359	FALSE	FALSE	FALSE	ebi-a-GCST90018861	19	1079959	0.1109	489727	0.0387498	Hypertrophic cardiomyopathy	Hypertrophic cardiomyopathy	Hypertrophic cardiomyopathy || ||	TRUE	igd	NA	NA	NA	NA	NA	NA	NA	1079959	1.39531e-10	0.0226873	6421	19	eqtl-a-ENSG00000164821	DEFA4	TRUE	reported	textfile	2	1	TRUE
rs3735485	G	A	G	A	-0.0948451	0.0064	0.837214	0.876667	FALSE	FALSE	FALSE	ebi-a-GCST90018861	7	45009341	0.0793	489727	0.9353	Hypertrophic cardiomyopathy	Hypertrophic cardiomyopathy	Hypertrophic cardiomyopathy || ||	TRUE	igd	NA	NA	NA	NA	NA	NA	NA	45009341	3.85727e-09	0.0161022	9188	7	eqtl-a-ENSG00000164821	DEFA4	TRUE	reported	textfile	2	1	TRUE
rs7846314	T	A	T	A	-0.110418	-0.0237	0.178349	0.186554	FALSE	TRUE	FALSE	ebi-a-GCST90018861	8	61650831	0.0611	489727	0.698601	Hypertrophic cardiomyopathy	Hypertrophic cardiomyopathy	Hypertrophic cardiomyopathy || ||	TRUE	igd	NA	NA	NA	NA	NA	NA	NA	61650831	1.12073e-12	0.0155199	9188	8	eqtl-a-ENSG00000164821	DEFA4	TRUE	reported	textfile	2	1	TRUE
rs1010321	C	A	C	A	-0.440953	0.0363	0.359127	0.352569	FALSE	FALSE	FALSE	ebi-a-GCST90018861	20	37360944	0.0503	489727	0.47	Hypertrophic cardiomyopathy	Hypertrophic cardiomyopathy	Hypertrophic cardiomyopathy || ||	TRUE	igd	NA	NA	NA	NA	NA	NA	NA	37360944	1e-200	0.0118379	30935	20	eqtl-a-ENSG00000101442	ACTR5	TRUE	reported	textfile	2	1	TRUE
rs117796462	A	C	A	C	-0.234876	-0.0206	0.0348039	0.07588	FALSE	FALSE	FALSE	ebi-a-GCST90018861	20	37746441	0.1433	489727	0.8857	Hypertrophic cardiomyopathy	Hypertrophic cardiomyopathy	Hypertrophic cardiomyopathy || ||	TRUE	igd	NA	NA	NA	NA	NA	NA	NA	37746441	4.27957e-13	0.0324128	28217	20	eqtl-a-ENSG00000101442	ACTR5	TRUE	reported	textfile	2	1	TRUE
rs16987681	T	C	T	C	-0.308741	-0.0465	0.0275368	0.106904	FALSE	FALSE	FALSE	ebi-a-GCST90018861	20	37560386	0.0697	489727	0.5042	Hypertrophic cardiomyopathy	Hypertrophic cardiomyopathy	Hypertrophic cardiomyopathy || ||	TRUE	igd	NA	NA	NA	NA	NA	NA	NA	37560386	1.73021e-17	0.0362777	26864	20	eqtl-a-ENSG00000101442	ACTR5	TRUE	reported	textfile	2	1	TRUE
rs187115451	A	T	A	T	-0.220371	-0.2138	0.0657213	0.0488289	FALSE	TRUE	FALSE	ebi-a-GCST90018861	20	37406819	0.2933	489727	0.4662	Hypertrophic cardiomyopathy	Hypertrophic cardiomyopathy	Hypertrophic cardiomyopathy || ||	TRUE	igd	NA	NA	NA	NA	NA	NA	NA	37406819	3.50026e-20	0.0239472	24989	20	eqtl-a-ENSG00000101442	ACTR5	TRUE	reported	textfile	2	1	TRUE
rs10103274	G	A	G	A	0.353295	0.174	0.0880799	0.0726296	FALSE	FALSE	FALSE	ebi-a-GCST90018861	8	126031754	0.1053	489727	0.0985009	Hypertrophic cardiomyopathy	Hypertrophic cardiomyopathy	Hypertrophic cardiomyopathy || ||	TRUE	igd	NA	NA	NA	NA	NA	NA	NA	126031754	9.03441e-65	0.0207888	31354	8	eqtl-a-ENSG00000104549	SQLE	TRUE	reported	textfile	2	1	TRUE
rs174578	A	T	A	T	0.10138	-0.0568	0.337876	0.376284	FALSE	TRUE	FALSE	ebi-a-GCST90018861	11	61605499	0.0489	489727	0.2452	Hypertrophic cardiomyopathy	Hypertrophic cardiomyopathy	Hypertrophic cardiomyopathy || ||	TRUE	igd	NA	NA	NA	NA	NA	NA	NA	61605499	6.73597e-16	0.0125544	31354	11	eqtl-a-ENSG00000104549	SQLE	TRUE	reported	textfile	2	1	TRUE
rs3732378	A	G	A	G	-0.126861	-0.0369	0.165434	0.136564	FALSE	FALSE	FALSE	ebi-a-GCST90018861	3	39307162	0.0765	489727	0.6294	Hypertrophic cardiomyopathy	Hypertrophic cardiomyopathy	Hypertrophic cardiomyopathy || ||	TRUE	igd	NA	NA	NA	NA	NA	NA	NA	39307162	2.05779e-15	0.0159821	31086	3	eqtl-a-ENSG00000104549	SQLE	TRUE	reported	textfile	2	1	TRUE
rs653178	T	C	T	C	0.0740084	-0.1181	0.539991	0.659651	FALSE	FALSE	FALSE	ebi-a-GCST90018861	12	112007756	0.0639	489727	0.0643398	Hypertrophic cardiomyopathy	Hypertrophic cardiomyopathy	Hypertrophic cardiomyopathy || ||	TRUE	igd	NA	NA	NA	NA	NA	NA	NA	112007756	5.44189e-10	0.0119255	28204	12	eqtl-a-ENSG00000104549	SQLE	TRUE	reported	textfile	2	1	TRUE
rs10104957	T	C	T	C	0.498812	0.0253	0.854579	0.863949	FALSE	FALSE	FALSE	ebi-a-GCST90018861	8	131041436	0.0745	489727	0.7345	Hypertrophic cardiomyopathy	Hypertrophic cardiomyopathy	Hypertrophic cardiomyopathy || ||	TRUE	igd	NA	NA	NA	NA	NA	NA	NA	131041436	1e-200	0.0163528	31470	8	eqtl-a-ENSG00000153317	ASAP1	TRUE	reported	textfile	2	1	TRUE
rs149007767	T	C	T	C	0.146584	0.1218	0.149708	0.163145	FALSE	FALSE	FALSE	ebi-a-GCST90018861	7	50370254	0.0675	489727	0.07142	Hypertrophic cardiomyopathy	Hypertrophic cardiomyopathy	Hypertrophic cardiomyopathy || ||	TRUE	igd	NA	NA	NA	NA	NA	NA	NA	50370254	1.23823e-18	0.0166359	29863	7	eqtl-a-ENSG00000153317	ASAP1	TRUE	reported	textfile	2	1	TRUE
rs6986306	C	G	C	G	-0.347407	0.1098	0.859747	0.793753	FALSE	TRUE	FALSE	ebi-a-GCST90018861	8	131485524	0.0568	489727	0.05339	Hypertrophic cardiomyopathy	Hypertrophic cardiomyopathy	Hypertrophic cardiomyopathy || ||	TRUE	igd	NA	NA	NA	NA	NA	NA	NA	131485524	5.03385e-94	0.0168884	31463	8	eqtl-a-ENSG00000153317	ASAP1	TRUE	reported	textfile	2	1	TRUE
rs10106272	C	T	C	T	0.462693	-0.029	0.308354	0.287403	FALSE	FALSE	FALSE	ebi-a-GCST90018861	8	59418851	0.0538	489727	0.589299	Hypertrophic cardiomyopathy	Hypertrophic cardiomyopathy	Hypertrophic cardiomyopathy || ||	TRUE	igd	NA	NA	NA	NA	NA	NA	NA	59418851	1e-200	0.0122853	31684	8	eqtl-a-ENSG00000035681	NSMAF	TRUE	reported	textfile	2	1	TRUE
rs74884939	C	T	C	T	0.33068	0.1563	0.0222553	0.0167454	FALSE	FALSE	FALSE	ebi-a-GCST90018861	8	59344064	0.3145	489727	0.6192	Hypertrophic cardiomyopathy	Hypertrophic cardiomyopathy	Hypertrophic cardiomyopathy || ||	TRUE	igd	NA	NA	NA	NA	NA	NA	NA	59344064	2.11446e-16	0.0402513	28620	8	eqtl-a-ENSG00000035681	NSMAF	TRUE	reported	textfile	2	1	TRUE
rs10106735	G	A	G	A	-0.259176	-0.3865	0.0209134	0.00981118	FALSE	FALSE	FALSE	ebi-a-GCST90018861	8	87384776	0.3261	489727	0.2359	Hypertrophic cardiomyopathy	Hypertrophic cardiomyopathy	Hypertrophic cardiomyopathy || ||	TRUE	igd	NA	NA	NA	NA	NA	NA	NA	87384776	4.37572e-10	0.0415359	13603	8	eqtl-a-ENSG00000123124	WWP1	TRUE	reported	textfile	2	1	TRUE
rs77852703	G	A	G	A	-0.278751	0.1912	0.0342415	0.0455715	FALSE	FALSE	FALSE	ebi-a-GCST90018861	8	87427913	0.1617	489727	0.2372	Hypertrophic cardiomyopathy	Hypertrophic cardiomyopathy	Hypertrophic cardiomyopathy || ||	TRUE	igd	NA	NA	NA	NA	NA	NA	NA	87427913	1.35394e-17	0.0326449	10333	8	eqtl-a-ENSG00000123124	WWP1	TRUE	reported	textfile	2	1	TRUE
rs79771826	T	C	T	C	-1.08685	0.2769	0.0174778	0.023108	FALSE	FALSE	FALSE	ebi-a-GCST90018861	8	87356577	0.1941	489727	0.1538	Hypertrophic cardiomyopathy	Hypertrophic cardiomyopathy	Hypertrophic cardiomyopathy || ||	TRUE	igd	NA	NA	NA	NA	NA	NA	NA	87356577	8.09096e-132	0.0444874	10845	8	eqtl-a-ENSG00000123124	WWP1	TRUE	reported	textfile	2	1	TRUE
rs10106796	C	T	C	T	0.224077	-0.0122	0.19608	0.231507	FALSE	FALSE	FALSE	ebi-a-GCST90018861	8	19735624	0.0562	489727	0.8285	Hypertrophic cardiomyopathy	Hypertrophic cardiomyopathy	Hypertrophic cardiomyopathy || ||	TRUE	igd	NA	NA	NA	NA	NA	NA	NA	19735624	2.65338e-51	0.0148716	31684	8	eqtl-a-ENSG00000175445	LPL	TRUE	reported	textfile	2	1	TRUE
rs11994665	A	G	A	G	-0.211114	-0.0679	0.347435	0.269043	FALSE	FALSE	FALSE	ebi-a-GCST90018861	8	19938780	0.0619	489727	0.2726	Hypertrophic cardiomyopathy	Hypertrophic cardiomyopathy	Hypertrophic cardiomyopathy || ||	TRUE	igd	NA	NA	NA	NA	NA	NA	NA	19938780	2.78869e-65	0.0123726	31562	8	eqtl-a-ENSG00000175445	LPL	TRUE	reported	textfile	2	1	TRUE
rs28451455	A	G	A	G	-0.111229	0.0498	0.151706	0.117911	FALSE	FALSE	FALSE	ebi-a-GCST90018861	8	19415222	0.0817	489727	0.542099	Hypertrophic cardiomyopathy	Hypertrophic cardiomyopathy	Hypertrophic cardiomyopathy || ||	TRUE	igd	NA	NA	NA	NA	NA	NA	NA	19415222	1.88062e-11	0.0165645	31567	8	eqtl-a-ENSG00000175445	LPL	TRUE	reported	textfile	2	1	TRUE
rs3779787	T	G	T	G	0.513711	0.027	0.151579	0.142691	FALSE	FALSE	FALSE	ebi-a-GCST90018861	8	19797916	0.0707	489727	0.7022	Hypertrophic cardiomyopathy	Hypertrophic cardiomyopathy	Hypertrophic cardiomyopathy || ||	TRUE	igd	NA	NA	NA	NA	NA	NA	NA	19797916	1e-200	0.0160234	31477	8	eqtl-a-ENSG00000175445	LPL	TRUE	reported	textfile	2	1	TRUE
rs4922073	T	C	T	C	0.070579	-0.0514	0.555865	0.514839	FALSE	FALSE	FALSE	ebi-a-GCST90018861	8	19506410	0.0494	489727	0.2979	Hypertrophic cardiomyopathy	Hypertrophic cardiomyopathy	Hypertrophic cardiomyopathy || ||	TRUE	igd	NA	NA	NA	NA	NA	NA	NA	19506410	3.64376e-09	0.0119638	31684	8	eqtl-a-ENSG00000175445	LPL	TRUE	reported	textfile	2	1	TRUE
rs913672	G	T	G	T	0.0792798	-0.0417	0.340707	0.421323	FALSE	FALSE	FALSE	ebi-a-GCST90018861	20	48906967	0.0523	489727	0.4253	Hypertrophic cardiomyopathy	Hypertrophic cardiomyopathy	Hypertrophic cardiomyopathy || ||	TRUE	igd	NA	NA	NA	NA	NA	NA	NA	48906967	2.58202e-10	0.0125401	31569	20	eqtl-a-ENSG00000175445	LPL	TRUE	reported	textfile	2	1	TRUE
rs10107076	T	A	T	A	0.399677	0.0561	0.260163	0.284878	FALSE	TRUE	FALSE	ebi-a-GCST90018861	8	72802656	0.0518	489727	0.2795	Hypertrophic cardiomyopathy	Hypertrophic cardiomyopathy	Hypertrophic cardiomyopathy || ||	TRUE	igd	NA	NA	NA	NA	NA	NA	NA	72802656	1e-200	0.0131423	31568	8	eqtl-a-ENSG00000178860	MSC	TRUE	reported	textfile	2	1	TRUE
rs13300483	T	C	T	C	0.0887703	-0.0182	0.247811	0.311356	FALSE	FALSE	FALSE	ebi-a-GCST90018861	9	117643362	0.0502	489727	0.7163	Hypertrophic cardiomyopathy	Hypertrophic cardiomyopathy	Hypertrophic cardiomyopathy || ||	TRUE	igd	NA	NA	NA	NA	NA	NA	NA	117643362	1.12741e-10	0.0137652	31684	9	eqtl-a-ENSG00000178860	MSC	TRUE	reported	textfile	2	1	TRUE
rs3919904	T	C	T	C	-0.653338	-0.1572	0.139707	0.11529	FALSE	FALSE	FALSE	ebi-a-GCST90018861	8	72752882	0.0826	489727	0.0570099	Hypertrophic cardiomyopathy	Hypertrophic cardiomyopathy	Hypertrophic cardiomyopathy || ||	TRUE	igd	NA	NA	NA	NA	NA	NA	NA	72752882	1e-200	0.0162631	31355	8	eqtl-a-ENSG00000178860	MSC	TRUE	reported	textfile	2	1	TRUE
rs59742978	T	C	T	C	0.141821	-0.0394	0.0651493	0.0510334	FALSE	FALSE	FALSE	ebi-a-GCST90018861	8	72738395	0.1103	489727	0.721	Hypertrophic cardiomyopathy	Hypertrophic cardiomyopathy	Hypertrophic cardiomyopathy || ||	TRUE	igd	NA	NA	NA	NA	NA	NA	NA	72738395	3.91841e-09	0.0240872	31238	8	eqtl-a-ENSG00000178860	MSC	TRUE	reported	textfile	2	1	TRUE
rs7843771	A	G	A	G	0.0865656	0.0677	0.276928	0.28914	FALSE	FALSE	FALSE	ebi-a-GCST90018861	8	73226320	0.0516	489727	0.1895	Hypertrophic cardiomyopathy	Hypertrophic cardiomyopathy	Hypertrophic cardiomyopathy || ||	TRUE	igd	NA	NA	NA	NA	NA	NA	NA	73226320	7.11541e-11	0.0132806	31033	8	eqtl-a-ENSG00000178860	MSC	TRUE	reported	textfile	2	1	TRUE
rs10107707	T	C	T	C	0.999109	0.0442	0.0314741	0.0528746	FALSE	FALSE	FALSE	ebi-a-GCST90018861	8	98038083	0.0947	489727	0.640801	Hypertrophic cardiomyopathy	Hypertrophic cardiomyopathy	Hypertrophic cardiomyopathy || ||	TRUE	igd	NA	NA	NA	NA	NA	NA	NA	98038083	1e-200	0.0330353	24983	8	eqtl-a-ENSG00000104324	CPQ	TRUE	reported	textfile	2	1	TRUE
rs2704248	G	C	G	C	0.677955	-0.0396	0.927003	0.870605	FALSE	TRUE	FALSE	ebi-a-GCST90018861	8	97657415	0.0666	489727	0.5516	Hypertrophic cardiomyopathy	Hypertrophic cardiomyopathy	Hypertrophic cardiomyopathy || ||	TRUE	igd	NA	NA	NA	NA	NA	NA	NA	97657415	1e-200	0.0221567	22172	8	eqtl-a-ENSG00000104324	CPQ	TRUE	reported	textfile	2	1	TRUE
rs4734357	C	T	C	T	0.231563	0.0483	0.819215	0.711384	FALSE	FALSE	FALSE	ebi-a-GCST90018861	8	98196280	0.057	489727	0.3976	Hypertrophic cardiomyopathy	Hypertrophic cardiomyopathy	Hypertrophic cardiomyopathy || ||	TRUE	igd	NA	NA	NA	NA	NA	NA	NA	98196280	1.78978e-51	0.0153422	25650	8	eqtl-a-ENSG00000104324	CPQ	TRUE	reported	textfile	2	1	TRUE
rs4735436	T	G	T	G	0.17419	-0.0444	0.917139	0.911216	FALSE	FALSE	FALSE	ebi-a-GCST90018861	8	97796256	0.1031	489727	0.6666	Hypertrophic cardiomyopathy	Hypertrophic cardiomyopathy	Hypertrophic cardiomyopathy || ||	TRUE	igd	NA	NA	NA	NA	NA	NA	NA	97796256	6.11505e-16	0.0215401	25356	8	eqtl-a-ENSG00000104324	CPQ	TRUE	reported	textfile	2	1	TRUE
rs10108201	A	G	A	G	0.115382	0.0256	0.439118	0.418555	FALSE	FALSE	FALSE	ebi-a-GCST90018861	8	121920361	0.0483	489727	0.596	Hypertrophic cardiomyopathy	Hypertrophic cardiomyopathy	Hypertrophic cardiomyopathy || ||	TRUE	igd	NA	NA	NA	NA	NA	NA	NA	121920361	4.79292e-22	0.0119533	31684	8	eqtl-a-ENSG00000172164	SNTB1	TRUE	reported	textfile	2	1	TRUE
rs16893763	G	A	G	A	-0.249522	0.0496	0.0344742	0.0418445	FALSE	FALSE	FALSE	ebi-a-GCST90018861	8	121268090	0.1556	489727	0.749799	Hypertrophic cardiomyopathy	Hypertrophic cardiomyopathy	Hypertrophic cardiomyopathy || ||	TRUE	igd	NA	NA	NA	NA	NA	NA	NA	121268090	1.79102e-14	0.0325547	27135	8	eqtl-a-ENSG00000172164	SNTB1	TRUE	reported	textfile	2	1	TRUE
rs56330463	C	T	C	T	0.073909	0.0334	0.582097	0.6466	FALSE	FALSE	FALSE	ebi-a-GCST90018861	5	148200011	0.055	489727	0.544	Hypertrophic cardiomyopathy	Hypertrophic cardiomyopathy	Hypertrophic cardiomyopathy || ||	TRUE	igd	NA	NA	NA	NA	NA	NA	NA	148200011	8.62363e-10	0.0120512	31569	5	eqtl-a-ENSG00000172164	SNTB1	TRUE	reported	textfile	2	1	TRUE
rs7001937	G	A	G	A	-0.0706243	-0.0448	0.401462	0.362962	FALSE	FALSE	FALSE	ebi-a-GCST90018861	8	121336940	0.0522	489727	0.39	Hypertrophic cardiomyopathy	Hypertrophic cardiomyopathy	Hypertrophic cardiomyopathy || ||	TRUE	igd	NA	NA	NA	NA	NA	NA	NA	121336940	5.75241e-09	0.0121271	31684	8	eqtl-a-ENSG00000172164	SNTB1	TRUE	reported	textfile	2	1	TRUE
rs76662006	T	C	T	C	0.336285	0.2138	0.0731298	0.069022	FALSE	FALSE	FALSE	ebi-a-GCST90018861	8	121801994	0.1214	489727	0.0780692	Hypertrophic cardiomyopathy	Hypertrophic cardiomyopathy	Hypertrophic cardiomyopathy || ||	TRUE	igd	NA	NA	NA	NA	NA	NA	NA	121801994	1.02188e-49	0.0226847	31569	8	eqtl-a-ENSG00000172164	SNTB1	TRUE	reported	textfile	2	1	TRUE
rs10109064	G	A	G	A	-0.160531	0.0143	0.64195	0.587315	FALSE	FALSE	FALSE	ebi-a-GCST90018861	8	8977198	0.0549	489727	0.7949	Hypertrophic cardiomyopathy	Hypertrophic cardiomyopathy	Hypertrophic cardiomyopathy || ||	TRUE	igd	NA	NA	NA	NA	NA	NA	NA	8977198	1.09901e-38	0.0123405	5487	8	eqtl-a-ENSG00000248538	PPP1R3B-DT	TRUE	reported	textfile	2	1	TRUE
rs12544117	A	G	A	G	0.551313	0.0792	0.152148	0.15711	FALSE	FALSE	FALSE	ebi-a-GCST90018861	8	9004586	0.069	489727	0.251	Hypertrophic cardiomyopathy	Hypertrophic cardiomyopathy	Hypertrophic cardiomyopathy || ||	TRUE	igd	NA	NA	NA	NA	NA	NA	NA	9004586	1e-200	0.0159081	4339	8	eqtl-a-ENSG00000248538	PPP1R3B-DT	TRUE	reported	textfile	2	1	TRUE
rs1521191	A	C	A	C	-0.0742047	0.062	0.698147	0.70374	FALSE	FALSE	FALSE	ebi-a-GCST90018861	8	9895230	0.0548	489727	0.258	Hypertrophic cardiomyopathy	Hypertrophic cardiomyopathy	Hypertrophic cardiomyopathy || ||	TRUE	igd	NA	NA	NA	NA	NA	NA	NA	9895230	1.00429e-08	0.01295	5502	8	eqtl-a-ENSG00000248538	PPP1R3B-DT	TRUE	reported	textfile	2	1	TRUE
rs10110509	A	G	A	G	0.632199	0.0222	0.186027	0.172031	FALSE	FALSE	FALSE	ebi-a-GCST90018861	8	27934398	0.0621	489727	0.7205	Hypertrophic cardiomyopathy	Hypertrophic cardiomyopathy	Hypertrophic cardiomyopathy || ||	TRUE	igd	NA	NA	NA	NA	NA	NA	NA	27934398	1e-200	0.0143396	31300	8	eqtl-a-ENSG00000134014	ELP3	TRUE	reported	textfile	2	1	TRUE
rs12548074	G	A	G	A	0.406703	-0.0278	0.299438	0.388836	FALSE	FALSE	FALSE	ebi-a-GCST90018861	8	28011792	0.0507	489727	0.583399	Hypertrophic cardiomyopathy	Hypertrophic cardiomyopathy	Hypertrophic cardiomyopathy || ||	TRUE	igd	NA	NA	NA	NA	NA	NA	NA	28011792	1e-200	0.0125357	31184	8	eqtl-a-ENSG00000134014	ELP3	TRUE	reported	textfile	2	1	TRUE
rs2685363	T	C	T	C	0.263244	-0.0997	0.0561873	0.075451	FALSE	FALSE	FALSE	ebi-a-GCST90018861	8	27764027	0.1205	489727	0.4082	Hypertrophic cardiomyopathy	Hypertrophic cardiomyopathy	Hypertrophic cardiomyopathy || ||	TRUE	igd	NA	NA	NA	NA	NA	NA	NA	27764027	1.56747e-24	0.0257502	25213	8	eqtl-a-ENSG00000134014	ELP3	TRUE	reported	textfile	2	1	TRUE
rs2726925	A	G	A	G	0.232662	-0.0509	0.970045	0.990315	FALSE	FALSE	FALSE	ebi-a-GCST90018861	8	27790978	0.3935	489727	0.897	Hypertrophic cardiomyopathy	Hypertrophic cardiomyopathy	Hypertrophic cardiomyopathy || ||	TRUE	igd	NA	NA	NA	NA	NA	NA	NA	27790978	2.48599e-11	0.0348604	25005	8	eqtl-a-ENSG00000134014	ELP3	TRUE	reported	textfile	2	1	TRUE
rs10110585	G	A	G	A	0.368905	-0.0035	0.482179	0.480577	FALSE	FALSE	FALSE	ebi-a-GCST90018861	8	670533	0.0477	489727	0.9406	Hypertrophic cardiomyopathy	Hypertrophic cardiomyopathy	Hypertrophic cardiomyopathy || ||	TRUE	igd	NA	NA	NA	NA	NA	NA	NA	670533	1e-200	0.0114992	31347	8	eqtl-a-ENSG00000104714	ERICH1	TRUE	reported	textfile	2	1	TRUE
rs12679046	C	A	C	A	-0.128915	-0.017	0.230317	0.18115	FALSE	FALSE	FALSE	ebi-a-GCST90018861	8	1026110	0.0677	489727	0.8021	Hypertrophic cardiomyopathy	Hypertrophic cardiomyopathy	Hypertrophic cardiomyopathy || ||	TRUE	igd	NA	NA	NA	NA	NA	NA	NA	1026110	5.87489e-20	0.0140943	31470	8	eqtl-a-ENSG00000104714	ERICH1	TRUE	reported	textfile	2	1	TRUE
rs35979828	T	C	T	C	-0.184116	0.2693	0.0571059	0.0565354	FALSE	FALSE	FALSE	ebi-a-GCST90018861	12	54685880	0.1688	489727	0.1106	Hypertrophic cardiomyopathy	Hypertrophic cardiomyopathy	Hypertrophic cardiomyopathy || ||	TRUE	igd	NA	NA	NA	NA	NA	NA	NA	54685880	6.41357e-13	0.0256023	29622	12	eqtl-a-ENSG00000104714	ERICH1	TRUE	reported	textfile	2	1	TRUE
rs66801056	A	G	A	G	0.534047	-0.005	0.139746	0.183676	FALSE	FALSE	FALSE	ebi-a-GCST90018861	8	527618	0.0601	489727	0.9344	Hypertrophic cardiomyopathy	Hypertrophic cardiomyopathy	Hypertrophic cardiomyopathy || ||	TRUE	igd	NA	NA	NA	NA	NA	NA	NA	527618	1e-200	0.0165667	31470	8	eqtl-a-ENSG00000104714	ERICH1	TRUE	reported	textfile	2	1	TRUE
rs913678	C	T	C	T	-0.0776239	-0.003	0.306921	0.416694	FALSE	FALSE	FALSE	ebi-a-GCST90018861	20	48955424	0.0513	489727	0.9528	Hypertrophic cardiomyopathy	Hypertrophic cardiomyopathy	Hypertrophic cardiomyopathy || ||	TRUE	igd	NA	NA	NA	NA	NA	NA	NA	48955424	1.7121e-09	0.0128879	31086	20	eqtl-a-ENSG00000104714	ERICH1	TRUE	reported	textfile	2	1	TRUE
rs1011157	T	C	T	C	0.664831	-0.0557	0.114822	0.115824	FALSE	FALSE	FALSE	ebi-a-GCST90018861	17	40960253	0.1041	489727	0.5927	Hypertrophic cardiomyopathy	Hypertrophic cardiomyopathy	Hypertrophic cardiomyopathy || ||	TRUE	igd	NA	NA	NA	NA	NA	NA	NA	40960253	1e-200	0.0178104	30902	17	eqtl-a-ENSG00000126581	BECN1	TRUE	reported	textfile	2	1	TRUE
rs111897426	T	C	T	C	0.334023	-0.3471	0.027074	0.033284	FALSE	FALSE	FALSE	ebi-a-GCST90018861	17	40228564	0.2236	489727	0.1206	Hypertrophic cardiomyopathy	Hypertrophic cardiomyopathy	Hypertrophic cardiomyopathy || ||	TRUE	igd	NA	NA	NA	NA	NA	NA	NA	40228564	6.5283e-20	0.0365636	17563	17	eqtl-a-ENSG00000126581	BECN1	TRUE	reported	textfile	2	1	TRUE
rs12150483	A	G	A	G	-0.0839633	0.0127	0.384479	0.369323	FALSE	FALSE	FALSE	ebi-a-GCST90018861	17	40601120	0.0656	489727	0.8464	Hypertrophic cardiomyopathy	Hypertrophic cardiomyopathy	Hypertrophic cardiomyopathy || ||	TRUE	igd	NA	NA	NA	NA	NA	NA	NA	40601120	6.22444e-12	0.0122141	27071	17	eqtl-a-ENSG00000126581	BECN1	TRUE	reported	textfile	2	1	TRUE
rs9905021	A	C	A	C	0.224304	-0.1931	0.0358137	0.0361561	FALSE	FALSE	FALSE	ebi-a-GCST90018861	17	41722539	0.3072	489727	0.5296	Hypertrophic cardiomyopathy	Hypertrophic cardiomyopathy	Hypertrophic cardiomyopathy || ||	TRUE	igd	NA	NA	NA	NA	NA	NA	NA	41722539	2.29298e-12	0.031973	23720	17	eqtl-a-ENSG00000126581	BECN1	TRUE	reported	textfile	2	1	TRUE
rs10113215	G	A	G	A	-0.0835532	0.0672	0.33111	0.355396	FALSE	FALSE	FALSE	ebi-a-GCST90018861	8	60132194	0.0513	489727	0.1905	Hypertrophic cardiomyopathy	Hypertrophic cardiomyopathy	Hypertrophic cardiomyopathy || ||	TRUE	igd	NA	NA	NA	NA	NA	NA	NA	60132194	3.66522e-11	0.0126272	31470	8	eqtl-a-ENSG00000206561	COLQ	TRUE	reported	textfile	2	1	TRUE
rs1250569	C	T	C	T	-0.0765182	0.0382	0.443984	0.463879	FALSE	FALSE	FALSE	ebi-a-GCST90018861	10	81045207	0.0481	489727	0.4271	Hypertrophic cardiomyopathy	Hypertrophic cardiomyopathy	Hypertrophic cardiomyopathy || ||	TRUE	igd	NA	NA	NA	NA	NA	NA	NA	81045207	1.58249e-10	0.0119616	24400	10	eqtl-a-ENSG00000206561	COLQ	TRUE	reported	textfile	2	1	TRUE
rs1265181	C	G	C	G	-0.0919241	-0.0416	0.192651	0.160027	FALSE	TRUE	FALSE	ebi-a-GCST90018861	6	31155785	0.0846	489727	0.6231	Hypertrophic cardiomyopathy	Hypertrophic cardiomyopathy	Hypertrophic cardiomyopathy || ||	TRUE	igd	NA	NA	NA	NA	NA	NA	NA	31155785	1.06601e-09	0.0150715	25314	6	eqtl-a-ENSG00000206561	COLQ	TRUE	reported	textfile	2	1	TRUE
rs13325613	T	G	T	G	-0.174254	1e-04	0.0854911	0.0692116	FALSE	FALSE	FALSE	ebi-a-GCST90018861	3	46298373	0.0911	489727	0.9993	Hypertrophic cardiomyopathy	Hypertrophic cardiomyopathy	Hypertrophic cardiomyopathy || ||	TRUE	igd	NA	NA	NA	NA	NA	NA	NA	46298373	2.28665e-16	0.0212352	31355	3	eqtl-a-ENSG00000206561	COLQ	TRUE	reported	textfile	2	1	TRUE
rs1870071	C	T	C	T	0.0932861	-0.039	0.298557	0.320303	FALSE	FALSE	FALSE	ebi-a-GCST90018861	19	16505106	0.0508	489727	0.4423	Hypertrophic cardiomyopathy	Hypertrophic cardiomyopathy	Hypertrophic cardiomyopathy || ||	TRUE	igd	NA	NA	NA	NA	NA	NA	NA	16505106	6.6819e-13	0.012982	31470	19	eqtl-a-ENSG00000206561	COLQ	TRUE	reported	textfile	2	1	TRUE
rs2153271	T	C	T	C	0.0733095	0.0164	0.551077	0.508326	FALSE	FALSE	FALSE	ebi-a-GCST90018861	9	16864521	0.0508	489727	0.7474	Hypertrophic cardiomyopathy	Hypertrophic cardiomyopathy	Hypertrophic cardiomyopathy || ||	TRUE	igd	NA	NA	NA	NA	NA	NA	NA	16864521	8.53749e-10	0.0119502	31086	9	eqtl-a-ENSG00000206561	COLQ	TRUE	reported	textfile	2	1	TRUE
rs3184504	C	T	C	T	-0.132897	-0.1185	0.542056	0.661549	FALSE	FALSE	FALSE	ebi-a-GCST90018861	12	111884608	0.064	489727	0.0639794	Hypertrophic cardiomyopathy	Hypertrophic cardiomyopathy	Hypertrophic cardiomyopathy || ||	TRUE	igd	NA	NA	NA	NA	NA	NA	NA	111884608	5.45381e-29	0.0118933	28204	12	eqtl-a-ENSG00000206561	COLQ	TRUE	reported	textfile	2	1	TRUE
rs3743266	C	T	C	T	-0.0853835	-0.0416	0.300202	0.252666	FALSE	FALSE	FALSE	ebi-a-GCST90018861	15	60781513	0.0609	489727	0.4945	Hypertrophic cardiomyopathy	Hypertrophic cardiomyopathy	Hypertrophic cardiomyopathy || ||	TRUE	igd	NA	NA	NA	NA	NA	NA	NA	60781513	4.53002e-11	0.0129654	31085	15	eqtl-a-ENSG00000206561	COLQ	TRUE	reported	textfile	2	1	TRUE
rs55770913	G	C	G	C	0.452118	0.0965	0.143086	0.1331	FALSE	TRUE	FALSE	ebi-a-GCST90018861	3	15581248	0.1122	489727	0.3897	Hypertrophic cardiomyopathy	Hypertrophic cardiomyopathy	Hypertrophic cardiomyopathy || ||	TRUE	igd	NA	NA	NA	NA	NA	NA	NA	15581248	5.22396e-164	0.0165657	21937	3	eqtl-a-ENSG00000206561	COLQ	TRUE	reported	textfile	2	1	TRUE
rs6017248	C	A	C	A	-0.087994	-0.0025	0.720978	0.724475	FALSE	FALSE	FALSE	ebi-a-GCST90018861	20	42658274	0.0534	489727	0.9625	Hypertrophic cardiomyopathy	Hypertrophic cardiomyopathy	Hypertrophic cardiomyopathy || ||	TRUE	igd	NA	NA	NA	NA	NA	NA	NA	42658274	3.10742e-11	0.0132491	28080	20	eqtl-a-ENSG00000206561	COLQ	TRUE	reported	textfile	2	2	TRUE
rs61683551	A	G	A	G	0.538834	0.1374	0.144443	0.168533	FALSE	FALSE	FALSE	ebi-a-GCST90018861	3	15535910	0.0638	489727	0.0312802	Hypertrophic cardiomyopathy	Hypertrophic cardiomyopathy	Hypertrophic cardiomyopathy || ||	TRUE	igd	NA	NA	NA	NA	NA	NA	NA	15535910	1e-200	0.0163118	31342	3	eqtl-a-ENSG00000206561	COLQ	TRUE	reported	textfile	2	1	TRUE
rs74386831	A	G	A	G	0.314754	0.1835	0.014899	0.0142058	FALSE	FALSE	FALSE	ebi-a-GCST90018861	3	15662467	0.226	489727	0.4167	Hypertrophic cardiomyopathy	Hypertrophic cardiomyopathy	Hypertrophic cardiomyopathy || ||	TRUE	igd	NA	NA	NA	NA	NA	NA	NA	15662467	1.3972e-10	0.0490562	20639	3	eqtl-a-ENSG00000206561	COLQ	TRUE	reported	textfile	2	1	TRUE
rs10113215	G	A	G	A	0.0769143	0.0672	0.33111	0.355396	FALSE	FALSE	FALSE	ebi-a-GCST90018861	8	60132194	0.0513	489727	0.1905	Hypertrophic cardiomyopathy	Hypertrophic cardiomyopathy	Hypertrophic cardiomyopathy || ||	TRUE	igd	NA	NA	NA	NA	NA	NA	NA	60132194	1.13191e-09	0.0126302	31684	8	eqtl-a-ENSG00000159674	SPON2	TRUE	reported	textfile	2	1	TRUE
rs10489481	A	G	A	G	0.0894087	0.0222	0.314428	0.346283	FALSE	FALSE	FALSE	ebi-a-GCST90018861	1	185391167	0.0503	489727	0.6593	Hypertrophic cardiomyopathy	Hypertrophic cardiomyopathy	Hypertrophic cardiomyopathy || ||	TRUE	igd	NA	NA	NA	NA	NA	NA	NA	185391167	2.81644e-12	0.012797	31569	1	eqtl-a-ENSG00000159674	SPON2	TRUE	reported	textfile	2	1	TRUE
rs2199956	C	T	C	T	-0.0756564	0.074	0.517532	0.504702	FALSE	FALSE	FALSE	ebi-a-GCST90018861	4	1248919	0.048	489727	0.1236	Hypertrophic cardiomyopathy	Hypertrophic cardiomyopathy	Hypertrophic cardiomyopathy || ||	TRUE	igd	NA	NA	NA	NA	NA	NA	NA	1248919	2.0071e-10	0.0118938	31569	4	eqtl-a-ENSG00000159674	SPON2	TRUE	reported	textfile	2	1	TRUE
rs2617170	C	T	C	T	-0.134357	-0.0827	0.668027	0.66318	FALSE	FALSE	FALSE	ebi-a-GCST90018861	12	10560957	0.0498	489727	0.0965606	Hypertrophic cardiomyopathy	Hypertrophic cardiomyopathy	Hypertrophic cardiomyopathy || ||	TRUE	igd	NA	NA	NA	NA	NA	NA	NA	10560957	1.3527e-26	0.0125878	31300	12	eqtl-a-ENSG00000159674	SPON2	TRUE	reported	textfile	2	1	TRUE
rs4848370	T	C	T	C	0.0999017	0.0359	0.269386	0.333392	FALSE	FALSE	FALSE	ebi-a-GCST90018861	2	111811665	0.0506	489727	0.4779	Hypertrophic cardiomyopathy	Hypertrophic cardiomyopathy	Hypertrophic cardiomyopathy || ||	TRUE	igd	NA	NA	NA	NA	NA	NA	NA	111811665	8.57433e-14	0.0133893	31569	2	eqtl-a-ENSG00000159674	SPON2	TRUE	reported	textfile	2	1	TRUE
rs55908509	A	G	A	G	-0.0713082	-0.0279	0.3284	0.321722	FALSE	FALSE	FALSE	ebi-a-GCST90018861	19	16442019	0.0514	489727	0.5876	Hypertrophic cardiomyopathy	Hypertrophic cardiomyopathy	Hypertrophic cardiomyopathy || ||	TRUE	igd	NA	NA	NA	NA	NA	NA	NA	16442019	1.77101e-08	0.012659	22704	19	eqtl-a-ENSG00000159674	SPON2	TRUE	reported	textfile	2	1	TRUE
rs73067776	A	G	A	G	0.364782	-0.0454	0.120966	0.117456	FALSE	FALSE	FALSE	ebi-a-GCST90018861	4	1164461	0.099	489727	0.6467	Hypertrophic cardiomyopathy	Hypertrophic cardiomyopathy	Hypertrophic cardiomyopathy || ||	TRUE	igd	NA	NA	NA	NA	NA	NA	NA	1164461	2.14635e-91	0.0179919	31566	4	eqtl-a-ENSG00000159674	SPON2	TRUE	reported	textfile	2	1	TRUE
rs9420589	T	G	T	G	0.175945	0.0217	0.428682	0.336182	FALSE	FALSE	FALSE	ebi-a-GCST90018861	10	94450233	0.0591	489727	0.713099	Hypertrophic cardiomyopathy	Hypertrophic cardiomyopathy	Hypertrophic cardiomyopathy || ||	TRUE	igd	NA	NA	NA	NA	NA	NA	NA	94450233	3.47376e-49	0.0119349	31484	10	eqtl-a-ENSG00000159674	SPON2	TRUE	reported	textfile	2	1	TRUE
rs10113961	T	C	T	C	-0.300883	0.0124	0.325429	0.383842	FALSE	FALSE	FALSE	ebi-a-GCST90018861	9	114368154	0.0504	489727	0.8059	Hypertrophic cardiomyopathy	Hypertrophic cardiomyopathy	Hypertrophic cardiomyopathy || ||	TRUE	igd	NA	NA	NA	NA	NA	NA	NA	114368154	4.44631e-129	0.0124479	25890	9	eqtl-a-ENSG00000106853	PTGR1	TRUE	reported	textfile	2	1	TRUE
rs13296946	G	A	G	A	-0.0725658	0.0271	0.279605	0.281449	FALSE	FALSE	FALSE	ebi-a-GCST90018861	9	114711889	0.053	489727	0.6093	Hypertrophic cardiomyopathy	Hypertrophic cardiomyopathy	Hypertrophic cardiomyopathy || ||	TRUE	igd	NA	NA	NA	NA	NA	NA	NA	114711889	4.3016e-08	0.0132472	26395	9	eqtl-a-ENSG00000106853	PTGR1	TRUE	reported	textfile	2	1	TRUE
rs77125849	G	A	G	A	0.209808	0.0646	0.0474048	0.059767	FALSE	FALSE	FALSE	ebi-a-GCST90018861	9	114320743	0.1361	489727	0.6348	Hypertrophic cardiomyopathy	Hypertrophic cardiomyopathy	Hypertrophic cardiomyopathy || ||	TRUE	igd	NA	NA	NA	NA	NA	NA	NA	114320743	6.09677e-14	0.0279521	26239	9	eqtl-a-ENSG00000106853	PTGR1	TRUE	reported	textfile	2	1	TRUE
rs1011620	A	G	A	G	0.491987	-0.1513	0.901387	0.908438	FALSE	FALSE	FALSE	ebi-a-GCST90018861	6	18171477	0.0849	489727	0.0748807	Hypertrophic cardiomyopathy	Hypertrophic cardiomyopathy	Hypertrophic cardiomyopathy || ||	TRUE	igd	NA	NA	NA	NA	NA	NA	NA	18171477	4.73151e-140	0.0195286	26609	6	eqtl-a-ENSG00000165097	KDM1B	TRUE	reported	textfile	2	1	TRUE
rs149110519	T	C	T	C	0.196941	0.0732	0.0526158	0.0333006	FALSE	FALSE	FALSE	ebi-a-GCST90018861	6	144385777	0.1906	489727	0.7009	Hypertrophic cardiomyopathy	Hypertrophic cardiomyopathy	Hypertrophic cardiomyopathy || ||	TRUE	igd	NA	NA	NA	NA	NA	NA	NA	144385777	1.34153e-13	0.0266062	20660	6	eqtl-a-ENSG00000165097	KDM1B	TRUE	reported	textfile	2	1	TRUE
rs78789252	G	A	G	A	0.348528	-0.2204	0.0757278	0.0616945	FALSE	FALSE	FALSE	ebi-a-GCST90018861	6	18270962	0.1555	489727	0.1564	Hypertrophic cardiomyopathy	Hypertrophic cardiomyopathy	Hypertrophic cardiomyopathy || ||	TRUE	igd	NA	NA	NA	NA	NA	NA	NA	18270962	4.85736e-55	0.0223045	26417	6	eqtl-a-ENSG00000165097	KDM1B	TRUE	reported	textfile	2	1	TRUE
rs10116869	C	A	C	A	0.228749	-0.0187	0.815535	0.850532	FALSE	FALSE	FALSE	ebi-a-GCST90018861	9	111963366	0.0691	489727	0.7866	Hypertrophic cardiomyopathy	Hypertrophic cardiomyopathy	Hypertrophic cardiomyopathy || ||	TRUE	igd	NA	NA	NA	NA	NA	NA	NA	111963366	4.97622e-51	0.0152237	25685	9	eqtl-a-ENSG00000106771	TMEM245	TRUE	reported	textfile	2	1	TRUE
rs10739270	C	T	C	T	0.250885	0.0112	0.636031	0.67096	FALSE	FALSE	FALSE	ebi-a-GCST90018861	9	111628170	0.0535	489727	0.8346	Hypertrophic cardiomyopathy	Hypertrophic cardiomyopathy	Hypertrophic cardiomyopathy || ||	TRUE	igd	NA	NA	NA	NA	NA	NA	NA	111628170	3.83442e-94	0.0121885	22594	9	eqtl-a-ENSG00000106771	TMEM245	TRUE	reported	textfile	2	1	TRUE
rs1535619	G	A	G	A	0.0871369	0.0106	0.172593	0.137876	FALSE	FALSE	FALSE	ebi-a-GCST90018861	9	111055065	0.0731	489727	0.8852	Hypertrophic cardiomyopathy	Hypertrophic cardiomyopathy	Hypertrophic cardiomyopathy || ||	TRUE	igd	NA	NA	NA	NA	NA	NA	NA	111055065	3.05253e-08	0.0157327	25574	9	eqtl-a-ENSG00000106771	TMEM245	TRUE	reported	textfile	2	1	TRUE
rs16914237	T	C	T	C	-0.231657	-0.0973	0.0212681	0.0189652	FALSE	FALSE	FALSE	ebi-a-GCST90018861	9	112314412	0.2505	489727	0.697599	Hypertrophic cardiomyopathy	Hypertrophic cardiomyopathy	Hypertrophic cardiomyopathy || ||	TRUE	igd	NA	NA	NA	NA	NA	NA	NA	112314412	1.8876e-08	0.0412062	22849	9	eqtl-a-ENSG00000106771	TMEM245	TRUE	reported	textfile	2	1	TRUE
rs190893246	A	G	A	G	0.29417	-0.3187	0.0270594	0.0112891	FALSE	FALSE	FALSE	ebi-a-GCST90018861	9	111914911	0.3057	489727	0.2972	Hypertrophic cardiomyopathy	Hypertrophic cardiomyopathy	Hypertrophic cardiomyopathy || ||	TRUE	igd	NA	NA	NA	NA	NA	NA	NA	111914911	9.14745e-16	0.0365975	21236	9	eqtl-a-ENSG00000106771	TMEM245	TRUE	reported	textfile	2	1	TRUE
rs3763644	T	C	T	C	-0.448244	-0.0741	0.524555	0.539591	FALSE	FALSE	FALSE	ebi-a-GCST90018861	9	111631647	0.0485	489727	0.1263	Hypertrophic cardiomyopathy	Hypertrophic cardiomyopathy	Hypertrophic cardiomyopathy || ||	TRUE	igd	NA	NA	NA	NA	NA	NA	NA	111631647	1e-200	0.0113049	25573	9	eqtl-a-ENSG00000106771	TMEM245	TRUE	reported	textfile	2	1	TRUE
rs10117038	C	T	C	T	0.367555	-0.0021	0.41166	0.442861	FALSE	FALSE	FALSE	ebi-a-GCST90018861	9	33122626	0.0484	489727	0.9653	Hypertrophic cardiomyopathy	Hypertrophic cardiomyopathy	Hypertrophic cardiomyopathy || ||	TRUE	igd	NA	NA	NA	NA	NA	NA	NA	33122626	1e-200	0.0116913	31558	9	eqtl-a-ENSG00000086062	B4GALT1	TRUE	reported	textfile	2	1	TRUE
rs149007767	T	C	T	C	-0.0937523	0.1218	0.149708	0.163145	FALSE	FALSE	FALSE	ebi-a-GCST90018861	7	50370254	0.0675	489727	0.07142	Hypertrophic cardiomyopathy	Hypertrophic cardiomyopathy	Hypertrophic cardiomyopathy || ||	TRUE	igd	NA	NA	NA	NA	NA	NA	NA	50370254	1.83802e-08	0.0166629	30077	7	eqtl-a-ENSG00000086062	B4GALT1	TRUE	reported	textfile	2	1	TRUE
rs7044856	G	T	G	T	0.338101	-0.0941	0.884894	0.883846	FALSE	FALSE	FALSE	ebi-a-GCST90018861	9	33175527	0.0757	489727	0.2135	Hypertrophic cardiomyopathy	Hypertrophic cardiomyopathy	Hypertrophic cardiomyopathy || ||	TRUE	igd	NA	NA	NA	NA	NA	NA	NA	33175527	3.6191e-75	0.0184304	31568	9	eqtl-a-ENSG00000086062	B4GALT1	TRUE	reported	textfile	2	1	TRUE
rs10117535	T	C	T	C	-0.240209	0.0953	0.398004	0.493455	FALSE	FALSE	FALSE	ebi-a-GCST90018861	9	107537021	0.0537	489727	0.0757897	Hypertrophic cardiomyopathy	Hypertrophic cardiomyopathy	Hypertrophic cardiomyopathy || ||	TRUE	igd	NA	NA	NA	NA	NA	NA	NA	107537021	2.76121e-89	0.0119899	30721	9	eqtl-a-ENSG00000136783	NIPSNAP3A	TRUE	reported	textfile	2	1	TRUE
rs12336198	A	C	A	C	-0.164439	0.0784	0.137668	0.118069	FALSE	FALSE	FALSE	ebi-a-GCST90018861	9	107054323	0.0757	489727	0.2998	Hypertrophic cardiomyopathy	Hypertrophic cardiomyopathy	Hypertrophic cardiomyopathy || ||	TRUE	igd	NA	NA	NA	NA	NA	NA	NA	107054323	1.29449e-21	0.0172184	30711	9	eqtl-a-ENSG00000136783	NIPSNAP3A	TRUE	reported	textfile	2	1	TRUE
rs2177415	A	C	A	C	-0.403014	-0.0045	0.251934	0.282141	FALSE	FALSE	FALSE	ebi-a-GCST90018861	9	107310343	0.0525	489727	0.9322	Hypertrophic cardiomyopathy	Hypertrophic cardiomyopathy	Hypertrophic cardiomyopathy || ||	TRUE	igd	NA	NA	NA	NA	NA	NA	NA	107310343	1e-200	0.0132835	30720	9	eqtl-a-ENSG00000136783	NIPSNAP3A	TRUE	reported	textfile	2	1	TRUE
rs10120621	T	C	T	C	-0.136257	0.0883	0.332429	0.290439	FALSE	FALSE	FALSE	ebi-a-GCST90018861	9	124259632	0.0583	489727	0.1301	Hypertrophic cardiomyopathy	Hypertrophic cardiomyopathy	Hypertrophic cardiomyopathy || ||	TRUE	igd	NA	NA	NA	NA	NA	NA	NA	124259632	2.4923e-27	0.012582	31231	9	eqtl-a-ENSG00000148180	GSN	TRUE	reported	textfile	2	1	TRUE
rs10760132	T	C	T	C	0.475043	-0.038	0.427562	0.447447	FALSE	FALSE	FALSE	ebi-a-GCST90018861	9	123739993	0.048	489727	0.4296	Hypertrophic cardiomyopathy	Hypertrophic cardiomyopathy	Hypertrophic cardiomyopathy || ||	TRUE	igd	NA	NA	NA	NA	NA	NA	NA	123739993	1e-200	0.0113465	31670	9	eqtl-a-ENSG00000148180	GSN	TRUE	reported	textfile	2	1	TRUE
rs10818477	G	T	G	T	-0.250855	0.1263	0.026581	0.0890253	FALSE	FALSE	FALSE	ebi-a-GCST90018861	9	123634029	0.0759	489727	0.096241	Hypertrophic cardiomyopathy	Hypertrophic cardiomyopathy	Hypertrophic cardiomyopathy || ||	TRUE	igd	NA	NA	NA	NA	NA	NA	NA	123634029	1.11506e-11	0.0369404	28099	9	eqtl-a-ENSG00000148180	GSN	TRUE	reported	textfile	2	1	TRUE
rs111778408	A	G	A	G	-0.109068	-0.141	0.100785	0.0959778	FALSE	FALSE	FALSE	ebi-a-GCST90018861	14	35572163	0.1199	489727	0.2398	Hypertrophic cardiomyopathy	Hypertrophic cardiomyopathy	Hypertrophic cardiomyopathy || ||	TRUE	igd	NA	NA	NA	NA	NA	NA	NA	35572163	3.33641e-08	0.019749	30165	14	eqtl-a-ENSG00000148180	GSN	TRUE	reported	textfile	2	1	TRUE
rs12344043	A	G	A	G	0.107641	0.0294	0.299794	0.259342	FALSE	FALSE	FALSE	ebi-a-GCST90018861	9	124406860	0.0708	489727	0.677599	Hypertrophic cardiomyopathy	Hypertrophic cardiomyopathy	Hypertrophic cardiomyopathy || ||	TRUE	igd	NA	NA	NA	NA	NA	NA	NA	124406860	9.86507e-17	0.0129587	31228	9	eqtl-a-ENSG00000148180	GSN	TRUE	reported	textfile	2	1	TRUE
rs306780	G	A	G	A	0.265088	-0.1002	0.856246	0.790738	FALSE	FALSE	FALSE	ebi-a-GCST90018861	9	124184458	0.0577	489727	0.0822792	Hypertrophic cardiomyopathy	Hypertrophic cardiomyopathy	Hypertrophic cardiomyopathy || ||	TRUE	igd	NA	NA	NA	NA	NA	NA	NA	124184458	5.57442e-56	0.0168169	31683	9	eqtl-a-ENSG00000148180	GSN	TRUE	reported	textfile	2	1	TRUE
rs3774937	C	T	C	T	0.102917	0.0185	0.320593	0.344909	FALSE	FALSE	FALSE	ebi-a-GCST90018861	4	103434253	0.0501	489727	0.7121	Hypertrophic cardiomyopathy	Hypertrophic cardiomyopathy	Hypertrophic cardiomyopathy || ||	TRUE	igd	NA	NA	NA	NA	NA	NA	NA	103434253	6.0256e-16	0.0127233	31569	4	eqtl-a-ENSG00000148180	GSN	TRUE	reported	textfile	2	1	TRUE
rs7210990	A	C	A	C	-0.0771817	0.0072	0.481977	0.377945	FALSE	FALSE	FALSE	ebi-a-GCST90018861	17	16170764	0.0569	489727	0.8993	Hypertrophic cardiomyopathy	Hypertrophic cardiomyopathy	Hypertrophic cardiomyopathy || ||	TRUE	igd	NA	NA	NA	NA	NA	NA	NA	16170764	8.60597e-11	0.0118935	31569	17	eqtl-a-ENSG00000148180	GSN	TRUE	reported	textfile	2	1	TRUE
rs76840964	G	A	G	A	0.104171	-0.0327	0.126123	0.130612	FALSE	FALSE	FALSE	ebi-a-GCST90018861	2	160754947	0.0919	489727	0.722	Hypertrophic cardiomyopathy	Hypertrophic cardiomyopathy	Hypertrophic cardiomyopathy || ||	TRUE	igd	NA	NA	NA	NA	NA	NA	NA	160754947	5.97696e-09	0.0179061	31240	2	eqtl-a-ENSG00000148180	GSN	TRUE	reported	textfile	2	1	TRUE
rs1012068	G	T	G	T	-0.0996424	0.0169	0.276034	0.241178	FALSE	FALSE	FALSE	ebi-a-GCST90018861	22	32265903	0.0577	489727	0.7692	Hypertrophic cardiomyopathy	Hypertrophic cardiomyopathy	Hypertrophic cardiomyopathy || ||	TRUE	igd	NA	NA	NA	NA	NA	NA	NA	32265903	6.43132e-14	0.0132874	31300	22	eqtl-a-ENSG00000086548	CEACAM6	TRUE	reported	textfile	2	1	TRUE
rs10828725	T	G	T	G	-0.0784209	0.0106	0.337323	0.281735	FALSE	FALSE	FALSE	ebi-a-GCST90018861	10	25218243	0.0628	489727	0.8661	Hypertrophic cardiomyopathy	Hypertrophic cardiomyopathy	Hypertrophic cardiomyopathy || ||	TRUE	igd	NA	NA	NA	NA	NA	NA	NA	25218243	4.42069e-10	0.0125711	31684	10	eqtl-a-ENSG00000086548	CEACAM6	TRUE	reported	textfile	2	1	TRUE
rs13289095	T	G	T	G	0.312597	0.092	0.119513	0.121886	FALSE	FALSE	FALSE	ebi-a-GCST90018861	9	131466489	0.0817	489727	0.26	Hypertrophic cardiomyopathy	Hypertrophic cardiomyopathy	Hypertrophic cardiomyopathy || ||	TRUE	igd	NA	NA	NA	NA	NA	NA	NA	131466489	2.03517e-66	0.0181578	28587	9	eqtl-a-ENSG00000086548	CEACAM6	TRUE	reported	textfile	2	1	TRUE
rs17005891	A	G	A	G	-0.0894006	-0.0641	0.199218	0.235351	FALSE	FALSE	FALSE	ebi-a-GCST90018861	4	83547862	0.0541	489727	0.2355	Hypertrophic cardiomyopathy	Hypertrophic cardiomyopathy	Hypertrophic cardiomyopathy || ||	TRUE	igd	NA	NA	NA	NA	NA	NA	NA	83547862	1.88751e-09	0.0148822	31684	4	eqtl-a-ENSG00000086548	CEACAM6	TRUE	reported	textfile	2	1	TRUE
rs2451279	G	A	G	A	-0.0959282	-0.1149	0.677503	0.730182	FALSE	FALSE	FALSE	ebi-a-GCST90018861	6	159515077	0.0657	489727	0.0804507	Hypertrophic cardiomyopathy	Hypertrophic cardiomyopathy	Hypertrophic cardiomyopathy || ||	TRUE	igd	NA	NA	NA	NA	NA	NA	NA	159515077	4.38632e-14	0.0127072	31683	6	eqtl-a-ENSG00000086548	CEACAM6	TRUE	reported	textfile	2	1	TRUE
rs2523696	T	C	T	C	-0.0697835	0.0608	0.340035	0.300069	FALSE	FALSE	FALSE	ebi-a-GCST90018861	6	31414731	0.0686	489727	0.3752	Hypertrophic cardiomyopathy	Hypertrophic cardiomyopathy	Hypertrophic cardiomyopathy || ||	TRUE	igd	NA	NA	NA	NA	NA	NA	NA	31414731	2.6885e-08	0.0125501	30987	6	eqtl-a-ENSG00000086548	CEACAM6	TRUE	reported	textfile	2	1	TRUE
rs3735485	G	A	G	A	-0.101331	0.0064	0.837214	0.876667	FALSE	FALSE	FALSE	ebi-a-GCST90018861	7	45009341	0.0793	489727	0.9353	Hypertrophic cardiomyopathy	Hypertrophic cardiomyopathy	Hypertrophic cardiomyopathy || ||	TRUE	igd	NA	NA	NA	NA	NA	NA	NA	45009341	3.09393e-10	0.0160994	30971	7	eqtl-a-ENSG00000086548	CEACAM6	TRUE	reported	textfile	2	1	TRUE
rs7846314	T	A	T	A	-0.132323	-0.0237	0.178349	0.186554	FALSE	TRUE	FALSE	ebi-a-GCST90018861	8	61650831	0.0611	489727	0.698601	Hypertrophic cardiomyopathy	Hypertrophic cardiomyopathy	Hypertrophic cardiomyopathy || ||	TRUE	igd	NA	NA	NA	NA	NA	NA	NA	61650831	1.42856e-17	0.0155077	31569	8	eqtl-a-ENSG00000086548	CEACAM6	TRUE	reported	textfile	2	1	TRUE
rs1012068	G	T	G	T	-0.083114	0.0169	0.276034	0.241178	FALSE	FALSE	FALSE	ebi-a-GCST90018861	22	32265903	0.0577	489727	0.7692	Hypertrophic cardiomyopathy	Hypertrophic cardiomyopathy	Hypertrophic cardiomyopathy || ||	TRUE	igd	NA	NA	NA	NA	NA	NA	NA	32265903	4.0679e-10	0.0132955	31300	22	eqtl-a-ENSG00000100448	CTSG	TRUE	reported	textfile	2	1	TRUE
rs10168795	G	A	G	A	-0.0961814	0.0928	0.150279	0.157284	FALSE	FALSE	FALSE	ebi-a-GCST90018861	2	225753342	0.1577	489727	0.5563	Hypertrophic cardiomyopathy	Hypertrophic cardiomyopathy	Hypertrophic cardiomyopathy || ||	TRUE	igd	NA	NA	NA	NA	NA	NA	NA	225753342	7.39929e-09	0.0166358	31569	2	eqtl-a-ENSG00000100448	CTSG	TRUE	reported	textfile	2	1	TRUE
rs10828725	T	G	T	G	-0.0875192	0.0106	0.337323	0.281735	FALSE	FALSE	FALSE	ebi-a-GCST90018861	10	25218243	0.0628	489727	0.8661	Hypertrophic cardiomyopathy	Hypertrophic cardiomyopathy	Hypertrophic cardiomyopathy || ||	TRUE	igd	NA	NA	NA	NA	NA	NA	NA	25218243	3.29837e-12	0.0125668	31684	10	eqtl-a-ENSG00000100448	CTSG	TRUE	reported	textfile	2	1	TRUE
rs11158680	T	C	T	C	-0.106394	-0.0248	0.577632	0.476554	FALSE	FALSE	FALSE	ebi-a-GCST90018861	14	24871290	0.053	489727	0.6401	Hypertrophic cardiomyopathy	Hypertrophic cardiomyopathy	Hypertrophic cardiomyopathy || ||	TRUE	igd	NA	NA	NA	NA	NA	NA	NA	24871290	8.44306e-19	0.0120163	29015	14	eqtl-a-ENSG00000100448	CTSG	TRUE	reported	textfile	2	1	TRUE
rs11593377	C	T	C	T	0.0995006	0.0038	0.206895	0.186521	FALSE	FALSE	FALSE	ebi-a-GCST90018861	10	11895097	0.0631	489727	0.9519	Hypertrophic cardiomyopathy	Hypertrophic cardiomyopathy	Hypertrophic cardiomyopathy || ||	TRUE	igd	NA	NA	NA	NA	NA	NA	NA	11895097	1.17706e-11	0.0146689	31569	10	eqtl-a-ENSG00000100448	CTSG	TRUE	reported	textfile	2	1	TRUE
rs12716641	C	T	C	T	0.085264	0.0827	0.483351	0.42326	FALSE	FALSE	FALSE	ebi-a-GCST90018861	8	6898998	0.051	489727	0.1046	Hypertrophic cardiomyopathy	Hypertrophic cardiomyopathy	Hypertrophic cardiomyopathy || ||	TRUE	igd	NA	NA	NA	NA	NA	NA	NA	6898998	7.39095e-13	0.0118885	31569	8	eqtl-a-ENSG00000100448	CTSG	TRUE	reported	textfile	2	1	TRUE
rs13289095	T	G	T	G	0.116937	0.092	0.119513	0.121886	FALSE	FALSE	FALSE	ebi-a-GCST90018861	9	131466489	0.0817	489727	0.26	Hypertrophic cardiomyopathy	Hypertrophic cardiomyopathy	Hypertrophic cardiomyopathy || ||	TRUE	igd	NA	NA	NA	NA	NA	NA	NA	131466489	1.74109e-10	0.018321	28587	9	eqtl-a-ENSG00000100448	CTSG	TRUE	reported	textfile	2	1	TRUE
rs17005891	A	G	A	G	-0.140353	-0.0641	0.199218	0.235351	FALSE	FALSE	FALSE	ebi-a-GCST90018861	4	83547862	0.0541	489727	0.2355	Hypertrophic cardiomyopathy	Hypertrophic cardiomyopathy	Hypertrophic cardiomyopathy || ||	TRUE	igd	NA	NA	NA	NA	NA	NA	NA	83547862	3.42768e-21	0.0148544	31684	4	eqtl-a-ENSG00000100448	CTSG	TRUE	reported	textfile	2	1	TRUE
rs2038502	A	G	A	G	-0.566532	0.0164	0.842959	0.867516	FALSE	FALSE	FALSE	ebi-a-GCST90018861	14	24905123	0.0783	489727	0.8341	Hypertrophic cardiomyopathy	Hypertrophic cardiomyopathy	Hypertrophic cardiomyopathy || ||	TRUE	igd	NA	NA	NA	NA	NA	NA	NA	24905123	1e-200	0.0156477	28588	14	eqtl-a-ENSG00000100448	CTSG	TRUE	reported	textfile	2	1	TRUE
rs2145943	G	A	G	A	0.0876614	-0.0595	0.391484	0.393536	FALSE	FALSE	FALSE	ebi-a-GCST90018861	20	38563245	0.0495	489727	0.2289	Hypertrophic cardiomyopathy	Hypertrophic cardiomyopathy	Hypertrophic cardiomyopathy || ||	TRUE	igd	NA	NA	NA	NA	NA	NA	NA	38563245	5.94292e-13	0.0121718	31684	20	eqtl-a-ENSG00000100448	CTSG	TRUE	reported	textfile	2	1	TRUE
rs3094011	C	T	C	T	-0.107324	-0.0474	0.109292	0.0986616	FALSE	FALSE	FALSE	ebi-a-GCST90018861	6	31451836	0.1056	489727	0.6538	Hypertrophic cardiomyopathy	Hypertrophic cardiomyopathy	Hypertrophic cardiomyopathy || ||	TRUE	igd	NA	NA	NA	NA	NA	NA	NA	31451836	1.77509e-08	0.0190544	30603	6	eqtl-a-ENSG00000100448	CTSG	TRUE	reported	textfile	2	1	TRUE
rs57228624	C	T	C	T	-0.107308	-0.0714	0.228262	0.261892	FALSE	FALSE	FALSE	ebi-a-GCST90018861	19	836149	0.0728	489727	0.3264	Hypertrophic cardiomyopathy	Hypertrophic cardiomyopathy	Hypertrophic cardiomyopathy || ||	TRUE	igd	NA	NA	NA	NA	NA	NA	NA	836149	3.38143e-14	0.0141517	13932	19	eqtl-a-ENSG00000100448	CTSG	TRUE	reported	textfile	2	1	TRUE
rs7846314	T	A	T	A	-0.119037	-0.0237	0.178349	0.186554	FALSE	TRUE	FALSE	ebi-a-GCST90018861	8	61650831	0.0611	489727	0.698601	Hypertrophic cardiomyopathy	Hypertrophic cardiomyopathy	Hypertrophic cardiomyopathy || ||	TRUE	igd	NA	NA	NA	NA	NA	NA	NA	61650831	1.68811e-14	0.0155154	31569	8	eqtl-a-ENSG00000100448	CTSG	TRUE	reported	textfile	2	1	TRUE
rs854359	C	T	C	T	-0.181267	-0.0688	0.851572	0.840792	FALSE	FALSE	FALSE	ebi-a-GCST90018861	14	25260055	0.0679	489727	0.3108	Hypertrophic cardiomyopathy	Hypertrophic cardiomyopathy	Hypertrophic cardiomyopathy || ||	TRUE	igd	NA	NA	NA	NA	NA	NA	NA	25260055	1.55024e-27	0.0166711	30077	14	eqtl-a-ENSG00000100448	CTSG	TRUE	reported	textfile	2	1	TRUE
rs1012068	G	T	G	T	-0.0813544	0.0169	0.276034	0.241178	FALSE	FALSE	FALSE	ebi-a-GCST90018861	22	32265903	0.0577	489727	0.7692	Hypertrophic cardiomyopathy	Hypertrophic cardiomyopathy	Hypertrophic cardiomyopathy || ||	TRUE	igd	NA	NA	NA	NA	NA	NA	NA	32265903	9.44017e-10	0.0132962	14263	22	eqtl-a-ENSG00000134827	TCN1	TRUE	reported	textfile	2	1	TRUE
rs12419784	A	G	A	G	0.217698	-0.092	0.276427	0.323516	FALSE	FALSE	FALSE	ebi-a-GCST90018861	11	59823461	0.0498	489727	0.06446	Hypertrophic cardiomyopathy	Hypertrophic cardiomyopathy	Hypertrophic cardiomyopathy || ||	TRUE	igd	NA	NA	NA	NA	NA	NA	NA	59823461	2.83335e-61	0.0131813	14263	11	eqtl-a-ENSG00000134827	TCN1	TRUE	reported	textfile	2	1	TRUE
rs12574490	A	G	A	G	-0.1493	-0.0413	0.111505	0.122547	FALSE	FALSE	FALSE	ebi-a-GCST90018861	11	59511062	0.0752	489727	0.5831	Hypertrophic cardiomyopathy	Hypertrophic cardiomyopathy	Hypertrophic cardiomyopathy || ||	TRUE	igd	NA	NA	NA	NA	NA	NA	NA	59511062	2.50438e-15	0.0188673	11496	11	eqtl-a-ENSG00000134827	TCN1	TRUE	reported	textfile	2	1	TRUE
rs13289095	T	G	T	G	0.130582	0.092	0.119513	0.121886	FALSE	FALSE	FALSE	ebi-a-GCST90018861	9	131466489	0.0817	489727	0.26	Hypertrophic cardiomyopathy	Hypertrophic cardiomyopathy	Hypertrophic cardiomyopathy || ||	TRUE	igd	NA	NA	NA	NA	NA	NA	NA	131466489	1.00369e-12	0.0183145	11495	9	eqtl-a-ENSG00000134827	TCN1	TRUE	reported	textfile	2	1	TRUE
rs212388	T	C	T	C	-0.0774224	-0.1099	0.627378	0.522166	FALSE	FALSE	FALSE	ebi-a-GCST90018861	6	159490436	0.0506	489727	0.0297502	Hypertrophic cardiomyopathy	Hypertrophic cardiomyopathy	Hypertrophic cardiomyopathy || ||	TRUE	igd	NA	NA	NA	NA	NA	NA	NA	159490436	3.0112e-10	0.0122924	14263	6	eqtl-a-ENSG00000134827	TCN1	TRUE	reported	textfile	2	1	TRUE
rs4328821	G	A	G	A	-0.102552	-0.0277	0.118714	0.165449	FALSE	FALSE	FALSE	ebi-a-GCST90018861	3	128316435	0.0623	489727	0.6566	Hypertrophic cardiomyopathy	Hypertrophic cardiomyopathy	Hypertrophic cardiomyopathy || ||	TRUE	igd	NA	NA	NA	NA	NA	NA	NA	128316435	2.41068e-08	0.0183805	14263	3	eqtl-a-ENSG00000134827	TCN1	TRUE	reported	textfile	2	1	TRUE
rs7481031	C	T	C	T	-0.166902	-0.0118	0.0620475	0.0653483	FALSE	FALSE	FALSE	ebi-a-GCST90018861	11	59729168	0.1271	489727	0.9258	Hypertrophic cardiomyopathy	Hypertrophic cardiomyopathy	Hypertrophic cardiomyopathy || ||	TRUE	igd	NA	NA	NA	NA	NA	NA	NA	59729168	1.23367e-11	0.0246313	13925	11	eqtl-a-ENSG00000134827	TCN1	TRUE	reported	textfile	2	1	TRUE
rs7846314	T	A	T	A	-0.110348	-0.0237	0.178349	0.186554	FALSE	TRUE	FALSE	ebi-a-GCST90018861	8	61650831	0.0611	489727	0.698601	Hypertrophic cardiomyopathy	Hypertrophic cardiomyopathy	Hypertrophic cardiomyopathy || ||	TRUE	igd	NA	NA	NA	NA	NA	NA	NA	61650831	1.15878e-12	0.0155199	14263	8	eqtl-a-ENSG00000134827	TCN1	TRUE	reported	textfile	2	1	TRUE
rs78744187	T	C	T	C	0.15565	-0.067	0.0806295	0.078326	FALSE	FALSE	FALSE	ebi-a-GCST90018861	19	33754548	0.0911	489727	0.4618	Hypertrophic cardiomyopathy	Hypertrophic cardiomyopathy	Hypertrophic cardiomyopathy || ||	TRUE	igd	NA	NA	NA	NA	NA	NA	NA	33754548	9.81974e-13	0.0218208	14261	19	eqtl-a-ENSG00000134827	TCN1	TRUE	reported	textfile	2	1	TRUE
rs1012068	G	T	G	T	-0.0909904	0.0169	0.276034	0.241178	FALSE	FALSE	FALSE	ebi-a-GCST90018861	22	32265903	0.0577	489727	0.7692	Hypertrophic cardiomyopathy	Hypertrophic cardiomyopathy	Hypertrophic cardiomyopathy || ||	TRUE	igd	NA	NA	NA	NA	NA	NA	NA	32265903	7.60501e-12	0.0132918	30551	22	eqtl-a-ENSG00000118113	MMP8	TRUE	reported	textfile	2	1	TRUE
rs1375493	A	G	A	G	0.112224	-0.0541	0.565077	0.519344	FALSE	FALSE	FALSE	ebi-a-GCST90018861	2	182323766	0.0489	489727	0.2681	Hypertrophic cardiomyopathy	Hypertrophic cardiomyopathy	Hypertrophic cardiomyopathy || ||	TRUE	igd	NA	NA	NA	NA	NA	NA	NA	182323766	6.79986e-21	0.0119684	30820	2	eqtl-a-ENSG00000118113	MMP8	TRUE	reported	textfile	2	1	TRUE
rs212388	T	C	T	C	-0.120781	-0.1099	0.627378	0.522166	FALSE	FALSE	FALSE	ebi-a-GCST90018861	6	159490436	0.0506	489727	0.0297502	Hypertrophic cardiomyopathy	Hypertrophic cardiomyopathy	Hypertrophic cardiomyopathy || ||	TRUE	igd	NA	NA	NA	NA	NA	NA	NA	159490436	7.17464e-23	0.0122676	30551	6	eqtl-a-ENSG00000118113	MMP8	TRUE	reported	textfile	2	1	TRUE
rs3735485	G	A	G	A	-0.0921945	0.0064	0.837214	0.876667	FALSE	FALSE	FALSE	ebi-a-GCST90018861	7	45009341	0.0793	489727	0.9353	Hypertrophic cardiomyopathy	Hypertrophic cardiomyopathy	Hypertrophic cardiomyopathy || ||	TRUE	igd	NA	NA	NA	NA	NA	NA	NA	45009341	1.03431e-08	0.0161033	30222	7	eqtl-a-ENSG00000118113	MMP8	TRUE	reported	textfile	2	1	TRUE
rs71636778	C	T	C	T	0.105555	0.1547	0.158262	0.163974	FALSE	FALSE	FALSE	ebi-a-GCST90018861	1	27104612	0.1552	489727	0.3187	Hypertrophic cardiomyopathy	Hypertrophic cardiomyopathy	Hypertrophic cardiomyopathy || ||	TRUE	igd	NA	NA	NA	NA	NA	NA	NA	27104612	9.01571e-11	0.0162825	30820	1	eqtl-a-ENSG00000118113	MMP8	TRUE	reported	textfile	2	1	TRUE
rs7846314	T	A	T	A	-0.160617	-0.0237	0.178349	0.186554	FALSE	TRUE	FALSE	ebi-a-GCST90018861	8	61650831	0.0611	489727	0.698601	Hypertrophic cardiomyopathy	Hypertrophic cardiomyopathy	Hypertrophic cardiomyopathy || ||	TRUE	igd	NA	NA	NA	NA	NA	NA	NA	61650831	3.39547e-25	0.0154888	30820	8	eqtl-a-ENSG00000118113	MMP8	TRUE	reported	textfile	2	1	TRUE
rs1012068	G	T	G	T	-0.152566	0.0169	0.276034	0.241178	FALSE	FALSE	FALSE	ebi-a-GCST90018861	22	32265903	0.0577	489727	0.7692	Hypertrophic cardiomyopathy	Hypertrophic cardiomyopathy	Hypertrophic cardiomyopathy || ||	TRUE	igd	NA	NA	NA	NA	NA	NA	NA	32265903	1.13449e-30	0.0132518	31300	22	eqtl-a-ENSG00000124469	CEACAM8	TRUE	reported	textfile	2	1	TRUE
rs10828725	T	G	T	G	-0.0827651	0.0106	0.337323	0.281735	FALSE	FALSE	FALSE	ebi-a-GCST90018861	10	25218243	0.0628	489727	0.8661	Hypertrophic cardiomyopathy	Hypertrophic cardiomyopathy	Hypertrophic cardiomyopathy || ||	TRUE	igd	NA	NA	NA	NA	NA	NA	NA	25218243	4.54883e-11	0.0125691	31684	10	eqtl-a-ENSG00000124469	CEACAM8	TRUE	reported	textfile	2	1	TRUE
rs13289095	T	G	T	G	0.318217	0.092	0.119513	0.121886	FALSE	FALSE	FALSE	ebi-a-GCST90018861	9	131466489	0.0817	489727	0.26	Hypertrophic cardiomyopathy	Hypertrophic cardiomyopathy	Hypertrophic cardiomyopathy || ||	TRUE	igd	NA	NA	NA	NA	NA	NA	NA	131466489	8.22243e-69	0.0181509	28587	9	eqtl-a-ENSG00000124469	CEACAM8	TRUE	reported	textfile	2	1	TRUE
rs1375493	A	G	A	G	0.111619	-0.0541	0.565077	0.519344	FALSE	FALSE	FALSE	ebi-a-GCST90018861	2	182323766	0.0489	489727	0.2681	Hypertrophic cardiomyopathy	Hypertrophic cardiomyopathy	Hypertrophic cardiomyopathy || ||	TRUE	igd	NA	NA	NA	NA	NA	NA	NA	182323766	1.09951e-20	0.0119688	31569	2	eqtl-a-ENSG00000124469	CEACAM8	TRUE	reported	textfile	2	1	TRUE
rs2451258	T	C	T	C	-0.169377	-0.1906	0.685013	0.740938	FALSE	FALSE	FALSE	ebi-a-GCST90018861	6	159506600	0.067	489727	0.00442802	Hypertrophic cardiomyopathy	Hypertrophic cardiomyopathy	Hypertrophic cardiomyopathy || ||	TRUE	igd	NA	NA	NA	NA	NA	NA	NA	159506600	2.25944e-40	0.0127334	31684	6	eqtl-a-ENSG00000124469	CEACAM8	TRUE	reported	textfile	2	1	TRUE
[truncated: 24,324 more rows]
