# Supplementary material for: Integration of multi-omics and machine learning strategies identifies immune related candidate biomarkers in inflammation-associated hypertrophic cardiomyopathy
Source: Front Immunol. 2025 Sep 26;16:1645382. doi: 10.3389/fimmu.2025.1645382 (PMC12510942; doi:10.3389/fimmu.2025.1645382)
Supplement: Supplementary file 4 [file DataSheet4.csv]

id.exposure	id.outcome	outcome	exposure	egger_intercept	se	pval
eqtl-a-ENSG00000000938	ebi-a-GCST90018861	Hypertrophic cardiomyopathy	FGR	0.0499582525479871	0.0727028848168055	0.514098238074864
eqtl-a-ENSG00000000971	ebi-a-GCST90018861	Hypertrophic cardiomyopathy	CFH	-0.0495740599664027	0.129820867365096	0.739316682376507
eqtl-a-ENSG00000001084	ebi-a-GCST90018861	Hypertrophic cardiomyopathy	GCLC	0.0991264856868154	0.092196504936104	0.476950836497215
eqtl-a-ENSG00000001561	ebi-a-GCST90018861	Hypertrophic cardiomyopathy	ENPP4	-0.00110417472825846	0.0520454417890675	0.98500000058345
eqtl-a-ENSG00000002549	ebi-a-GCST90018861	Hypertrophic cardiomyopathy	LAP3	0.0128637412432279	0.056687788486239	0.828017849621289
eqtl-a-ENSG00000002726	ebi-a-GCST90018861	Hypertrophic cardiomyopathy	AOC1	0.0144253408600233	0.303779261469827	0.965110084188097
eqtl-a-ENSG00000002822	ebi-a-GCST90018861	Hypertrophic cardiomyopathy	MAD1L1	0.0398676722986165	0.287723819957862	0.896491872123133
eqtl-a-ENSG00000002919	ebi-a-GCST90018861	Hypertrophic cardiomyopathy	SNX11	0.0125176725602327	0.0679146866824077	0.865521881901772
eqtl-a-ENSG00000002933	ebi-a-GCST90018861	Hypertrophic cardiomyopathy	TMEM176A	0.0692776244471942	0.0386651847776949	0.110945786802712
eqtl-a-ENSG00000003056	ebi-a-GCST90018861	Hypertrophic cardiomyopathy	M6PR	-0.0261067502842373	0.0781510719279109	0.760327220075986
eqtl-a-ENSG00000003137	ebi-a-GCST90018861	Hypertrophic cardiomyopathy	CYP26B1	0.0294975979932038	0.1690126177564	0.877518564872918
eqtl-a-ENSG00000003249	ebi-a-GCST90018861	Hypertrophic cardiomyopathy	DBNDD1	0.00491442269865108	0.0695264970103722	0.95008105744155
eqtl-a-ENSG00000003393	ebi-a-GCST90018861	Hypertrophic cardiomyopathy	ALS2	0.0375744037824075	0.0526066580019224	0.514537759448751
eqtl-a-ENSG00000003402	ebi-a-GCST90018861	Hypertrophic cardiomyopathy	CFLAR	0.224401191231404	0.295113160154578	0.586122142236928
eqtl-a-ENSG00000003436	ebi-a-GCST90018861	Hypertrophic cardiomyopathy	TFPI	0.0376664633867805	0.131291164824053	0.822135627636654
eqtl-a-ENSG00000004059	ebi-a-GCST90018861	Hypertrophic cardiomyopathy	ARF5	-0.164642225977032	0.236417080130319	0.612738033342289
eqtl-a-ENSG00000004468	ebi-a-GCST90018861	Hypertrophic cardiomyopathy	CD38	-0.0404733069019175	0.091735611189357	0.70218416623353
eqtl-a-ENSG00000004534	ebi-a-GCST90018861	Hypertrophic cardiomyopathy	RBM6	-0.0152698688762249	0.0591589621048522	0.813011865381933
eqtl-a-ENSG00000004777	ebi-a-GCST90018861	Hypertrophic cardiomyopathy	ARHGAP33	-0.00718520505638699	0.0661595297397063	0.931130320632748
eqtl-a-ENSG00000004799	ebi-a-GCST90018861	Hypertrophic cardiomyopathy	PDK4	-0.497452205413176	0.45989492667915	0.392476361876168
eqtl-a-ENSG00000004809	ebi-a-GCST90018861	Hypertrophic cardiomyopathy	SLC22A16	-0.02487569086359	0.0596860228900062	0.717315172405045
eqtl-a-ENSG00000004864	ebi-a-GCST90018861	Hypertrophic cardiomyopathy	SLC25A13	0.0654217903822685	0.152037788328204	0.741309028026463
eqtl-a-ENSG00000004866	ebi-a-GCST90018861	Hypertrophic cardiomyopathy	ST7	-0.0379506367995841	0.243674091679119	0.901640845709651
eqtl-a-ENSG00000004939	ebi-a-GCST90018861	Hypertrophic cardiomyopathy	SLC4A1	-0.00228404505222202	0.0575098820200177	0.969428776964782
eqtl-a-ENSG00000005020	ebi-a-GCST90018861	Hypertrophic cardiomyopathy	SKAP2	0.0667483835224504	0.212568764637812	0.760671065191638
eqtl-a-ENSG00000005075	ebi-a-GCST90018861	Hypertrophic cardiomyopathy	POLR2J	0.223757725791947	0.269837551850963	0.453590410077598
eqtl-a-ENSG00000005102	ebi-a-GCST90018861	Hypertrophic cardiomyopathy	MEOX1	-0.261149477831548	0.166894493072015	0.25810583851287
eqtl-a-ENSG00000005156	ebi-a-GCST90018861	Hypertrophic cardiomyopathy	LIG3	0.0331305609620803	0.0932137427622052	0.756256091185965
eqtl-a-ENSG00000005175	ebi-a-GCST90018861	Hypertrophic cardiomyopathy	RPAP3	0.0449724169396477	0.0853411580667142	0.650827955958704
eqtl-a-ENSG00000005238	ebi-a-GCST90018861	Hypertrophic cardiomyopathy	ATOSB	-0.282862493850074	0.111396128930257	0.238837508941997
eqtl-a-ENSG00000005249	ebi-a-GCST90018861	Hypertrophic cardiomyopathy	PRKAR2B	-0.0291960560830709	0.0634275717207361	0.676610292635956
eqtl-a-ENSG00000005302	ebi-a-GCST90018861	Hypertrophic cardiomyopathy	MSL3	-0.411248829101243	0.151950726894944	0.225317452546534
eqtl-a-ENSG00000005379	ebi-a-GCST90018861	Hypertrophic cardiomyopathy	TSPOAP1	-0.0563861424434389	0.0915352215032206	0.581475788572121
eqtl-a-ENSG00000005381	ebi-a-GCST90018861	Hypertrophic cardiomyopathy	MPO	0.0105534738299531	0.0283411398080983	0.720633177962874
eqtl-a-ENSG00000005471	ebi-a-GCST90018861	Hypertrophic cardiomyopathy	ABCB4	0.114004601244422	0.0731505114006654	0.363178528001454
eqtl-a-ENSG00000005513	ebi-a-GCST90018861	Hypertrophic cardiomyopathy	SOX8	0.0786535252136105	0.0993155760254379	0.511398513917911
eqtl-a-ENSG00000005844	ebi-a-GCST90018861	Hypertrophic cardiomyopathy	ITGAL	NA	NA	NA
eqtl-a-ENSG00000005961	ebi-a-GCST90018861	Hypertrophic cardiomyopathy	ITGA2B	-0.0434160105946145	0.0234770272155882	0.0872767113695363
eqtl-a-ENSG00000006007	ebi-a-GCST90018861	Hypertrophic cardiomyopathy	GDE1	0.0824328075646966	0.0424523255439801	0.109821058423804
eqtl-a-ENSG00000006015	ebi-a-GCST90018861	Hypertrophic cardiomyopathy	REX1BD	0.0948891186252622	0.103768066636033	0.457018582409296
eqtl-a-ENSG00000006282	ebi-a-GCST90018861	Hypertrophic cardiomyopathy	SPATA20	-6.14007224901859e-05	0.0390369664775978	0.998805844019778
eqtl-a-ENSG00000006530	ebi-a-GCST90018861	Hypertrophic cardiomyopathy	AGK	0.071994587516753	0.0781678146356745	0.526156925113602
eqtl-a-ENSG00000006534	ebi-a-GCST90018861	Hypertrophic cardiomyopathy	ALDH3B1	-0.0600661464348379	0.0494663323576711	0.3115054296438
eqtl-a-ENSG00000006607	ebi-a-GCST90018861	Hypertrophic cardiomyopathy	FARP2	-0.0422134006687576	0.0872923893775005	0.713246967168453
eqtl-a-ENSG00000006625	ebi-a-GCST90018861	Hypertrophic cardiomyopathy	GGCT	-0.0267990595465386	0.107546071783206	0.844529089480307
eqtl-a-ENSG00000006638	ebi-a-GCST90018861	Hypertrophic cardiomyopathy	TBXA2R	0.0798916194326206	0.112750228874861	0.607552153568851
eqtl-a-ENSG00000006652	ebi-a-GCST90018861	Hypertrophic cardiomyopathy	IFRD1	-0.0395911680103666	0.0781724941627331	0.634070618086717
eqtl-a-ENSG00000006715	ebi-a-GCST90018861	Hypertrophic cardiomyopathy	VPS41	0.110526550069676	0.104720279267516	0.482831381798163
eqtl-a-ENSG00000006744	ebi-a-GCST90018861	Hypertrophic cardiomyopathy	ELAC2	0.0542287882204948	0.208250852014992	0.837825001465382
eqtl-a-ENSG00000007047	ebi-a-GCST90018861	Hypertrophic cardiomyopathy	MARK4	0.349290598475101	0.174998059619022	0.184053156904301
eqtl-a-ENSG00000007129	ebi-a-GCST90018861	Hypertrophic cardiomyopathy	CEACAM21	0.0714341099426352	0.0680713252828218	0.371075368233825
eqtl-a-ENSG00000007168	ebi-a-GCST90018861	Hypertrophic cardiomyopathy	PAFAH1B1	0.0492705220984005	0.118793688501405	0.718575732369989
eqtl-a-ENSG00000007237	ebi-a-GCST90018861	Hypertrophic cardiomyopathy	GAS7	-0.0139630359871164	0.0360208390295853	0.706407061106078
eqtl-a-ENSG00000007264	ebi-a-GCST90018861	Hypertrophic cardiomyopathy	MATK	0.0456280022632535	0.0619491022031959	0.502264719202529
eqtl-a-ENSG00000007312	ebi-a-GCST90018861	Hypertrophic cardiomyopathy	CD79B	-0.095734337551589	0.107489091047105	0.413918955724709
eqtl-a-ENSG00000007341	ebi-a-GCST90018861	Hypertrophic cardiomyopathy	ST7L	-0.0188418133268929	0.146573778223237	0.909475810707472
eqtl-a-ENSG00000007516	ebi-a-GCST90018861	Hypertrophic cardiomyopathy	BAIAP3	-0.0746177693323067	0.0439925268722718	0.231947590510451
eqtl-a-ENSG00000007541	ebi-a-GCST90018861	Hypertrophic cardiomyopathy	PIGQ	-0.0202909465009965	0.141764992696602	0.909494762090021
eqtl-a-ENSG00000007944	ebi-a-GCST90018861	Hypertrophic cardiomyopathy	MYLIP	0.0783516607871303	0.0441986980769463	0.136469622168035
eqtl-a-ENSG00000007968	ebi-a-GCST90018861	Hypertrophic cardiomyopathy	E2F2	-0.144071437882641	0.0631753514700872	0.0457467491587944
eqtl-a-ENSG00000008083	ebi-a-GCST90018861	Hypertrophic cardiomyopathy	JARID2	0.133374951019325	0.077609665808705	0.146338078031068
eqtl-a-ENSG00000008256	ebi-a-GCST90018861	Hypertrophic cardiomyopathy	CYTH3	0.037051942996498	0.0647977956526847	0.6074872777553
eqtl-a-ENSG00000008283	ebi-a-GCST90018861	Hypertrophic cardiomyopathy	CYB561	-0.0999483822690892	0.228973479288888	0.705072541189336
eqtl-a-ENSG00000008294	ebi-a-GCST90018861	Hypertrophic cardiomyopathy	SPAG9	0.068047555594169	0.0752935420182247	0.432738802005604
eqtl-a-ENSG00000008300	ebi-a-GCST90018861	Hypertrophic cardiomyopathy	CELSR3	0.00335954798054046	0.0625215941168348	0.965824611403168
eqtl-a-ENSG00000008394	ebi-a-GCST90018861	Hypertrophic cardiomyopathy	MGST1	-0.013918080247748	0.0282572107773212	0.639833951857166
eqtl-a-ENSG00000008438	ebi-a-GCST90018861	Hypertrophic cardiomyopathy	PGLYRP1	-0.0410800853038185	0.0467681936405935	0.41993976715658
eqtl-a-ENSG00000008441	ebi-a-GCST90018861	Hypertrophic cardiomyopathy	NFIX	0.336676613685619	0.119856488011503	0.21772967919497
eqtl-a-ENSG00000008513	ebi-a-GCST90018861	Hypertrophic cardiomyopathy	ST3GAL1	-0.0791143707058449	0.169879858799906	0.673151057189364
eqtl-a-ENSG00000008516	ebi-a-GCST90018861	Hypertrophic cardiomyopathy	MMP25	0.0160267492919305	0.0525580948342271	0.775624346021941
eqtl-a-ENSG00000008517	ebi-a-GCST90018861	Hypertrophic cardiomyopathy	IL32	0.00273446338103575	0.055712490282614	0.963939093157052
eqtl-a-ENSG00000009335	ebi-a-GCST90018861	Hypertrophic cardiomyopathy	UBE3C	0.0303207251964433	0.081155054620195	0.744577627033831
eqtl-a-ENSG00000009790	ebi-a-GCST90018861	Hypertrophic cardiomyopathy	TRAF3IP3	-0.0308014444199998	0.164934744756631	0.882465586345081
eqtl-a-ENSG00000009830	ebi-a-GCST90018861	Hypertrophic cardiomyopathy	POMT2	-0.00593867947111837	0.0857179786932006	0.955964324208696
eqtl-a-ENSG00000010030	ebi-a-GCST90018861	Hypertrophic cardiomyopathy	ETV7	0.0113340812484055	0.0848196566858086	0.91543224043283
eqtl-a-ENSG00000010165	ebi-a-GCST90018861	Hypertrophic cardiomyopathy	METTL13	0.0522616608824138	0.0608907625908058	0.481173866905826
eqtl-a-ENSG00000010219	ebi-a-GCST90018861	Hypertrophic cardiomyopathy	DYRK4	-0.178116134915088	0.162651214365974	0.471128326979051
eqtl-a-ENSG00000010270	ebi-a-GCST90018861	Hypertrophic cardiomyopathy	STARD3NL	-0.108473712440035	0.0775874722901055	0.296960598440676
eqtl-a-ENSG00000010278	ebi-a-GCST90018861	Hypertrophic cardiomyopathy	CD9	-0.0267691260954011	0.0499310378686661	0.620299238847559
eqtl-a-ENSG00000010292	ebi-a-GCST90018861	Hypertrophic cardiomyopathy	NCAPD2	0.0828586498735927	0.0793599083151564	0.406050960377096
eqtl-a-ENSG00000010295	ebi-a-GCST90018861	Hypertrophic cardiomyopathy	IFFO1	-0.209376712626202	0.101861543406272	0.288254125380085
eqtl-a-ENSG00000010327	ebi-a-GCST90018861	Hypertrophic cardiomyopathy	STAB1	-0.0540744548461489	0.0328472264310891	0.130736560526134
eqtl-a-ENSG00000010539	ebi-a-GCST90018861	Hypertrophic cardiomyopathy	ZNF200	0.0707643631107503	0.0635299550924844	0.346541834480886
eqtl-a-ENSG00000010610	ebi-a-GCST90018861	Hypertrophic cardiomyopathy	CD4	-0.0172218657751443	0.0913821229300494	0.867906461000861
eqtl-a-ENSG00000010626	ebi-a-GCST90018861	Hypertrophic cardiomyopathy	LRRC23	0.037019933418714	0.168158311321256	0.862049141564811
eqtl-a-ENSG00000010810	ebi-a-GCST90018861	Hypertrophic cardiomyopathy	FYN	-0.124092014391453	0.110504743751925	0.463169684288634
eqtl-a-ENSG00000011007	ebi-a-GCST90018861	Hypertrophic cardiomyopathy	ELOA	0.31292504653971	0.348016187561024	0.533768144351536
eqtl-a-ENSG00000011021	ebi-a-GCST90018861	Hypertrophic cardiomyopathy	CLCN6	-0.126623764316226	0.181085081613831	0.6115202851092
eqtl-a-ENSG00000011105	ebi-a-GCST90018861	Hypertrophic cardiomyopathy	TSPAN9	-0.0224438205101705	0.0253634398770794	0.392289798448213
eqtl-a-ENSG00000011114	ebi-a-GCST90018861	Hypertrophic cardiomyopathy	BTBD7	-0.0411691649734267	0.0653241665358403	0.641996583722314
eqtl-a-ENSG00000011198	ebi-a-GCST90018861	Hypertrophic cardiomyopathy	ABHD5	-0.148520351660019	0.0836508351707007	0.17390573415835
eqtl-a-ENSG00000011295	ebi-a-GCST90018861	Hypertrophic cardiomyopathy	TTC19	NA	NA	NA
eqtl-a-ENSG00000011376	ebi-a-GCST90018861	Hypertrophic cardiomyopathy	LARS2	0.774414899625541	0.60424755605728	0.421817895480403
eqtl-a-ENSG00000011405	ebi-a-GCST90018861	Hypertrophic cardiomyopathy	PIK3C2A	0.0694586921302671	0.0605398868768961	0.456391797148028
eqtl-a-ENSG00000011422	ebi-a-GCST90018861	Hypertrophic cardiomyopathy	PLAUR	0.000372892380468379	0.0824177463645068	0.996565014965091
eqtl-a-ENSG00000012061	ebi-a-GCST90018861	Hypertrophic cardiomyopathy	ERCC1	0.0206263236039902	0.0581421783500971	0.756687742955762
eqtl-a-ENSG00000012124	ebi-a-GCST90018861	Hypertrophic cardiomyopathy	CD22	-0.0503731638954982	0.0680917038246626	0.492680480013726
eqtl-a-ENSG00000012223	ebi-a-GCST90018861	Hypertrophic cardiomyopathy	LTF	0.0510891913668462	0.17206456880896	0.778467686509126
eqtl-a-ENSG00000012232	ebi-a-GCST90018861	Hypertrophic cardiomyopathy	EXTL3	-0.0389651504488694	0.0885187880431907	0.678176987244701
eqtl-a-ENSG00000012660	ebi-a-GCST90018861	Hypertrophic cardiomyopathy	ELOVL5	0.200896545882096	0.372707126560541	0.685271672416074
eqtl-a-ENSG00000012779	ebi-a-GCST90018861	Hypertrophic cardiomyopathy	ALOX5	-0.0287817014342925	0.0771189534680766	0.727927303503651
eqtl-a-ENSG00000012822	ebi-a-GCST90018861	Hypertrophic cardiomyopathy	CALCOCO1	-0.00229275647209184	0.138067306475806	0.988258539012156
eqtl-a-ENSG00000013016	ebi-a-GCST90018861	Hypertrophic cardiomyopathy	EHD3	-0.051713534708419	0.0863723167999016	0.591546896398454
eqtl-a-ENSG00000013288	ebi-a-GCST90018861	Hypertrophic cardiomyopathy	MAN2B2	-0.0394408566007553	0.123125054683095	0.802645455457051
eqtl-a-ENSG00000013306	ebi-a-GCST90018861	Hypertrophic cardiomyopathy	SLC25A39	0.0752837451787792	0.0690292325936145	0.325191771954355
eqtl-a-ENSG00000013374	ebi-a-GCST90018861	Hypertrophic cardiomyopathy	NUB1	0.0758464976400236	0.0745566699490463	0.383910438261823
eqtl-a-ENSG00000013523	ebi-a-GCST90018861	Hypertrophic cardiomyopathy	ANGEL1	-0.0820137305760775	0.182661173429985	0.731335737235841
eqtl-a-ENSG00000013561	ebi-a-GCST90018861	Hypertrophic cardiomyopathy	RNF14	-0.106008843279557	0.0946995785244352	0.464166444058876
eqtl-a-ENSG00000013573	ebi-a-GCST90018861	Hypertrophic cardiomyopathy	DDX11	-0.01025210970127	0.0573979478289943	0.866922050404369
eqtl-a-ENSG00000013725	ebi-a-GCST90018861	Hypertrophic cardiomyopathy	CD6	-0.0875107768950053	0.0816823261391924	0.332975750926141
eqtl-a-ENSG00000013810	ebi-a-GCST90018861	Hypertrophic cardiomyopathy	TACC3	-0.100637327508843	0.0789592391265346	0.292231799724257
eqtl-a-ENSG00000014216	ebi-a-GCST90018861	Hypertrophic cardiomyopathy	CAPN1	NA	NA	NA
eqtl-a-ENSG00000014257	ebi-a-GCST90018861	Hypertrophic cardiomyopathy	ACP3	0.0481263947979856	0.056639720072645	0.434284053166944
eqtl-a-ENSG00000014824	ebi-a-GCST90018861	Hypertrophic cardiomyopathy	SLC30A9	-0.146010418059265	0.208245192890431	0.610710122632366
eqtl-a-ENSG00000014914	ebi-a-GCST90018861	Hypertrophic cardiomyopathy	MTMR11	0.0329803845614295	0.0383268998643462	0.402223053847744
eqtl-a-ENSG00000017483	ebi-a-GCST90018861	Hypertrophic cardiomyopathy	SLC38A5	-0.0124598494517681	0.0494036707426851	0.84272129328946
eqtl-a-ENSG00000017797	ebi-a-GCST90018861	Hypertrophic cardiomyopathy	RALBP1	0.107337148042956	0.0515968946270854	0.092026541421622
eqtl-a-ENSG00000018280	ebi-a-GCST90018861	Hypertrophic cardiomyopathy	SLC11A1	-0.055951441181968	0.0299807505953015	0.0915710853668592
eqtl-a-ENSG00000018699	ebi-a-GCST90018861	Hypertrophic cardiomyopathy	TTC27	0.0263543231402452	0.103237118793667	0.840882345910582
eqtl-a-ENSG00000019102	ebi-a-GCST90018861	Hypertrophic cardiomyopathy	VSIG2	-0.0991901648882228	0.0913282488798225	0.39091390577706
eqtl-a-ENSG00000019169	ebi-a-GCST90018861	Hypertrophic cardiomyopathy	MARCO	-0.0363596943751771	0.0383462720828154	0.367794034300722
eqtl-a-ENSG00000019485	ebi-a-GCST90018861	Hypertrophic cardiomyopathy	PRDM11	0.0967983827122783	0.13836837367341	0.611383474807086
eqtl-a-ENSG00000019582	ebi-a-GCST90018861	Hypertrophic cardiomyopathy	CD74	-0.462200865356096	0.843262025102641	0.680804277420452
eqtl-a-ENSG00000019995	ebi-a-GCST90018861	Hypertrophic cardiomyopathy	ZRANB1	0.0206359265127583	0.0808602173527627	0.822411263735105
eqtl-a-ENSG00000020922	ebi-a-GCST90018861	Hypertrophic cardiomyopathy	MRE11	-0.0149776637859029	0.0490462302508189	0.780040408426728
eqtl-a-ENSG00000021300	ebi-a-GCST90018861	Hypertrophic cardiomyopathy	PLEKHB1	-0.119875688399552	0.0595344996986151	0.0907073036686622
eqtl-a-ENSG00000021355	ebi-a-GCST90018861	Hypertrophic cardiomyopathy	SERPINB1	0.0240587456949689	0.0359903439816142	0.55166506646034
eqtl-a-ENSG00000021488	ebi-a-GCST90018861	Hypertrophic cardiomyopathy	SLC7A9	0.127799658275154	0.158233988902109	0.478385708709548
eqtl-a-ENSG00000021762	ebi-a-GCST90018861	Hypertrophic cardiomyopathy	OSBPL5	-0.0154673560077628	0.109644197248139	0.900742014542709
eqtl-a-ENSG00000022277	ebi-a-GCST90018861	Hypertrophic cardiomyopathy	RTF2	0.00614363097839874	0.076450924985565	0.948950646863757
eqtl-a-ENSG00000022556	ebi-a-GCST90018861	Hypertrophic cardiomyopathy	NLRP2	0.0500459580202451	0.175976813049489	0.794612232625906
eqtl-a-ENSG00000022567	ebi-a-GCST90018861	Hypertrophic cardiomyopathy	SLC45A4	-0.0306687222123576	0.038363722542626	0.454521891587096
eqtl-a-ENSG00000022840	ebi-a-GCST90018861	Hypertrophic cardiomyopathy	RNF10	0.0394872743401606	0.0403047214644797	0.359863773456146
eqtl-a-ENSG00000022976	ebi-a-GCST90018861	Hypertrophic cardiomyopathy	ZNF839	-0.0176996623224923	0.150876397717135	0.925656449340534
eqtl-a-ENSG00000023171	ebi-a-GCST90018861	Hypertrophic cardiomyopathy	GRAMD1B	0.297190278510959	0.218456546317344	0.306735501246042
eqtl-a-ENSG00000023892	ebi-a-GCST90018861	Hypertrophic cardiomyopathy	DEF6	0.0282049257520751	0.0349742031643788	0.465198795734646
eqtl-a-ENSG00000023902	ebi-a-GCST90018861	Hypertrophic cardiomyopathy	PLEKHO1	0.025366440936623	0.0586321441463011	0.707462188482978
eqtl-a-ENSG00000024048	ebi-a-GCST90018861	Hypertrophic cardiomyopathy	UBR2	-9.07697260494256e-05	0.0937930465463181	0.999315686224606
eqtl-a-ENSG00000024862	ebi-a-GCST90018861	Hypertrophic cardiomyopathy	CCDC28A	-0.0267302077361825	0.0798226551696777	0.794287230839962
eqtl-a-ENSG00000025039	ebi-a-GCST90018861	Hypertrophic cardiomyopathy	RRAGD	0.0231904726370466	0.0386968668398829	0.591220005260766
eqtl-a-ENSG00000025156	ebi-a-GCST90018861	Hypertrophic cardiomyopathy	HSF2	0.0982844927030419	0.28535881513262	0.763371883029824
eqtl-a-ENSG00000025434	ebi-a-GCST90018861	Hypertrophic cardiomyopathy	NR1H3	0.165914155242413	0.12999973999821	0.249035342836591
eqtl-a-ENSG00000025708	ebi-a-GCST90018861	Hypertrophic cardiomyopathy	TYMP	0.0101171386015013	0.194543405496467	0.961794155646975
eqtl-a-ENSG00000025772	ebi-a-GCST90018861	Hypertrophic cardiomyopathy	TOMM34	0.0503544446155087	0.104532018661739	0.714214145660824
eqtl-a-ENSG00000026025	ebi-a-GCST90018861	Hypertrophic cardiomyopathy	VIM	0.00330923535836496	0.0951469508548374	0.973921379347481
eqtl-a-ENSG00000026103	ebi-a-GCST90018861	Hypertrophic cardiomyopathy	FAS	0.0758975709310718	0.0455440330172279	0.194211169766076
eqtl-a-ENSG00000026297	ebi-a-GCST90018861	Hypertrophic cardiomyopathy	RNASET2	-0.00775192070851376	0.0683504054656828	0.916865874108567
eqtl-a-ENSG00000026508	ebi-a-GCST90018861	Hypertrophic cardiomyopathy	CD44	-0.19173370100317	0.106809760872746	0.214486214712882
eqtl-a-ENSG00000026652	ebi-a-GCST90018861	Hypertrophic cardiomyopathy	AGPAT4	-0.0478884797508933	0.0817263746543701	0.59906941126851
eqtl-a-ENSG00000026950	ebi-a-GCST90018861	Hypertrophic cardiomyopathy	BTN3A1	-0.0699356859185241	0.0539383787953362	0.418238365972175
eqtl-a-ENSG00000027075	ebi-a-GCST90018861	Hypertrophic cardiomyopathy	PRKCH	-0.0558630959612698	0.24140499040669	0.855229206036526
eqtl-a-ENSG00000027697	ebi-a-GCST90018861	Hypertrophic cardiomyopathy	IFNGR1	0.0436711772091791	0.0735417195684303	0.612845706504013
eqtl-a-ENSG00000027847	ebi-a-GCST90018861	Hypertrophic cardiomyopathy	B4GALT7	0.361671175852412	0.809287345049862	0.732445480581226
eqtl-a-ENSG00000028137	ebi-a-GCST90018861	Hypertrophic cardiomyopathy	TNFRSF1B	0.178211373572878	0.0614564176969871	0.101192053659531
eqtl-a-ENSG00000029534	ebi-a-GCST90018861	Hypertrophic cardiomyopathy	ANK1	0.0258532632743833	0.108972252085827	0.834553454479896
eqtl-a-ENSG00000029639	ebi-a-GCST90018861	Hypertrophic cardiomyopathy	TFB1M	0.216938698460737	0.107466946121181	0.292809598318056
eqtl-a-ENSG00000029725	ebi-a-GCST90018861	Hypertrophic cardiomyopathy	RABEP1	0.204435707679938	0.311824657231549	0.541036787333638
eqtl-a-ENSG00000030110	ebi-a-GCST90018861	Hypertrophic cardiomyopathy	BAK1	-0.0897212370561207	0.286194382300992	0.774435557947994
eqtl-a-ENSG00000030582	ebi-a-GCST90018861	Hypertrophic cardiomyopathy	GRN	-0.148484704577203	0.0771966799234155	0.126765672486848
eqtl-a-ENSG00000031081	ebi-a-GCST90018861	Hypertrophic cardiomyopathy	ARHGAP31	0.0143417090331784	0.0957975193708424	0.905395174637435
eqtl-a-ENSG00000031691	ebi-a-GCST90018861	Hypertrophic cardiomyopathy	CENPQ	0.0760947848349409	0.0661180302601531	0.455411821886599
eqtl-a-ENSG00000032742	ebi-a-GCST90018861	Hypertrophic cardiomyopathy	IFT88	0.0622814596511001	0.218645934407226	0.823337300722218
eqtl-a-ENSG00000033122	ebi-a-GCST90018861	Hypertrophic cardiomyopathy	LRRC7	0.179650331029206	0.13588310822726	0.412255200793149
eqtl-a-ENSG00000033627	ebi-a-GCST90018861	Hypertrophic cardiomyopathy	ATP6V0A1	0.0772759892528809	0.0760018166842762	0.416250756913736
eqtl-a-ENSG00000033800	ebi-a-GCST90018861	Hypertrophic cardiomyopathy	PIAS1	-0.00295551542611681	0.0645061042322825	0.970851989486947
eqtl-a-ENSG00000034053	ebi-a-GCST90018861	Hypertrophic cardiomyopathy	APBA2	0.0445066863175369	0.0401625687116461	0.348649007053364
eqtl-a-ENSG00000034152	ebi-a-GCST90018861	Hypertrophic cardiomyopathy	MAP2K3	-0.0596082708667845	0.0397163762358203	0.171788235685583
eqtl-a-ENSG00000035115	ebi-a-GCST90018861	Hypertrophic cardiomyopathy	SH3YL1	-0.023574198142973	0.0514194501622622	0.677788972409395
eqtl-a-ENSG00000035403	ebi-a-GCST90018861	Hypertrophic cardiomyopathy	VCL	-0.0201344478711111	0.0293698267215392	0.507188278439312
eqtl-a-ENSG00000035664	ebi-a-GCST90018861	Hypertrophic cardiomyopathy	DAPK2	0.00531946186187154	0.0561717829967294	0.933186692253464
eqtl-a-ENSG00000035681	ebi-a-GCST90018861	Hypertrophic cardiomyopathy	NSMAF	NA	NA	NA
eqtl-a-ENSG00000035687	ebi-a-GCST90018861	Hypertrophic cardiomyopathy	ADSS2	0.0593578397174435	0.0547123848202437	0.391329471044472
eqtl-a-ENSG00000035720	ebi-a-GCST90018861	Hypertrophic cardiomyopathy	STAP1	0.168131683244551	0.130969001794317	0.268548042604976
eqtl-a-ENSG00000035862	ebi-a-GCST90018861	Hypertrophic cardiomyopathy	TIMP2	-0.0477697198059138	0.0488700339316402	0.400417334946797
eqtl-a-ENSG00000036448	ebi-a-GCST90018861	Hypertrophic cardiomyopathy	MYOM2	0.0476003043792165	0.0428918337777268	0.303759313635341
eqtl-a-ENSG00000036565	ebi-a-GCST90018861	Hypertrophic cardiomyopathy	SLC18A1	0.131162970349641	0.212775877233658	0.648319714056256
eqtl-a-ENSG00000037474	ebi-a-GCST90018861	Hypertrophic cardiomyopathy	NSUN2	-0.110217547801639	0.0717192979603078	0.184948217740391
eqtl-a-ENSG00000037757	ebi-a-GCST90018861	Hypertrophic cardiomyopathy	MRI1	NA	NA	NA
eqtl-a-ENSG00000038002	ebi-a-GCST90018861	Hypertrophic cardiomyopathy	AGA	0.00330461626310606	0.0583258643789966	0.958380225393628
eqtl-a-ENSG00000038427	ebi-a-GCST90018861	Hypertrophic cardiomyopathy	VCAN	0.14691913790274	0.0966212176665753	0.172173354754596
eqtl-a-ENSG00000038945	ebi-a-GCST90018861	Hypertrophic cardiomyopathy	MSR1	0.0122455627269083	0.120022134270206	0.928042655913727
eqtl-a-ENSG00000039068	ebi-a-GCST90018861	Hypertrophic cardiomyopathy	CDH1	0.112600852914053	0.100718994338855	0.464577051044437
eqtl-a-ENSG00000039523	ebi-a-GCST90018861	Hypertrophic cardiomyopathy	RIPOR1	-0.0324430437510675	0.0846088951334809	0.766897985299891
eqtl-a-ENSG00000039560	ebi-a-GCST90018861	Hypertrophic cardiomyopathy	RAI14	0.0319905062128238	0.12468336489162	0.840108935491194
eqtl-a-ENSG00000039650	ebi-a-GCST90018861	Hypertrophic cardiomyopathy	PNKP	0.104576662607743	0.0738952083878246	0.292646185136512
eqtl-a-ENSG00000040275	ebi-a-GCST90018861	Hypertrophic cardiomyopathy	SPDL1	0.0215030565542025	0.0954593797546358	0.858950096227084
eqtl-a-ENSG00000040633	ebi-a-GCST90018861	Hypertrophic cardiomyopathy	PHF23	0.181629697362674	0.0939632409541376	0.303934089408689
eqtl-a-ENSG00000041353	ebi-a-GCST90018861	Hypertrophic cardiomyopathy	RAB27B	0.0345925756650569	0.035589292503799	0.359521172529056
eqtl-a-ENSG00000041515	ebi-a-GCST90018861	Hypertrophic cardiomyopathy	MYO16	0.0947205143348746	0.0687307453210075	0.399613878900335
eqtl-a-ENSG00000041802	ebi-a-GCST90018861	Hypertrophic cardiomyopathy	LSG1	-0.272434460686037	0.112798664004435	0.24990548265792
eqtl-a-ENSG00000042317	ebi-a-GCST90018861	Hypertrophic cardiomyopathy	SPATA7	0.105990294758728	0.105922422123769	0.499796099731173
eqtl-a-ENSG00000042445	ebi-a-GCST90018861	Hypertrophic cardiomyopathy	RETSAT	-0.156522366197151	0.314609428925948	0.706100504512963
eqtl-a-ENSG00000042493	ebi-a-GCST90018861	Hypertrophic cardiomyopathy	CAPG	-0.380280038283525	0.224973001564074	0.233029812980827
eqtl-a-ENSG00000042753	ebi-a-GCST90018861	Hypertrophic cardiomyopathy	AP2S1	NA	NA	NA
eqtl-a-ENSG00000042832	ebi-a-GCST90018861	Hypertrophic cardiomyopathy	TG	0.045795904142818	0.100758669483725	0.728418783244848
eqtl-a-ENSG00000042980	ebi-a-GCST90018861	Hypertrophic cardiomyopathy	ADAM28	-0.0985176302968071	0.0680902212287504	0.28486911812771
eqtl-a-ENSG00000043462	ebi-a-GCST90018861	Hypertrophic cardiomyopathy	LCP2	0.10429596463567	0.129426704416165	0.56818976707638
eqtl-a-ENSG00000043514	ebi-a-GCST90018861	Hypertrophic cardiomyopathy	TRIT1	-0.13106513606345	0.19947014425808	0.629915860690349
eqtl-a-ENSG00000044115	ebi-a-GCST90018861	Hypertrophic cardiomyopathy	CTNNA1	-0.0942605022243955	0.109682443372941	0.429390976928609
eqtl-a-ENSG00000044574	ebi-a-GCST90018861	Hypertrophic cardiomyopathy	HSPA5	0.0407590212168271	0.055914673307772	0.518784814369702
eqtl-a-ENSG00000047056	ebi-a-GCST90018861	Hypertrophic cardiomyopathy	WDR37	-0.00226943938586687	0.0896863682269032	0.982110111112329
eqtl-a-ENSG00000047188	ebi-a-GCST90018861	Hypertrophic cardiomyopathy	YTHDC2	-0.120583345813882	0.0853663801793447	0.293312218143714
eqtl-a-ENSG00000047365	ebi-a-GCST90018861	Hypertrophic cardiomyopathy	ARAP2	0.0514260833419352	0.0621141232940143	0.494776867675767
eqtl-a-ENSG00000047410	ebi-a-GCST90018861	Hypertrophic cardiomyopathy	TPR	0.049838970024857	0.0451826689262859	0.384979139449826
eqtl-a-ENSG00000047579	ebi-a-GCST90018861	Hypertrophic cardiomyopathy	DTNBP1	-0.11329379800857	0.17474708653979	0.633816043844075
eqtl-a-ENSG00000047597	ebi-a-GCST90018861	Hypertrophic cardiomyopathy	XK	-0.272565912951768	0.179555898597569	0.268323110363112
eqtl-a-ENSG00000047617	ebi-a-GCST90018861	Hypertrophic cardiomyopathy	ANO2	0.0578791190990146	0.27261633626291	0.866816978478477
eqtl-a-ENSG00000047644	ebi-a-GCST90018861	Hypertrophic cardiomyopathy	WWC3	0.156737565738412	0.0931372428907506	0.190990567103849
eqtl-a-ENSG00000048162	ebi-a-GCST90018861	Hypertrophic cardiomyopathy	NOP16	0.701603297292702	0.512749053314243	0.401780655258911
eqtl-a-ENSG00000048392	ebi-a-GCST90018861	Hypertrophic cardiomyopathy	RRM2B	0.191400372090212	0.0901273993235142	0.280166691719274
eqtl-a-ENSG00000048462	ebi-a-GCST90018861	Hypertrophic cardiomyopathy	TNFRSF17	-0.256152234958635	0.216860509348114	0.447239067430584
eqtl-a-ENSG00000048471	ebi-a-GCST90018861	Hypertrophic cardiomyopathy	SNX29	0.0729447658462098	0.0661689763914115	0.332154654312971
eqtl-a-ENSG00000049089	ebi-a-GCST90018861	Hypertrophic cardiomyopathy	COL9A2	0.0287350158017965	0.0637946247437326	0.696519199622215
eqtl-a-ENSG00000049239	ebi-a-GCST90018861	Hypertrophic cardiomyopathy	H6PD	-0.0111119317181358	0.0553074367343726	0.853617466601433
eqtl-a-ENSG00000049245	ebi-a-GCST90018861	Hypertrophic cardiomyopathy	VAMP3	-0.030133562112384	0.0580376285059073	0.695125887432696
eqtl-a-ENSG00000049246	ebi-a-GCST90018861	Hypertrophic cardiomyopathy	PER3	0.0799380955486986	0.0545976999377393	0.239372757637839
eqtl-a-ENSG00000049247	ebi-a-GCST90018861	Hypertrophic cardiomyopathy	UTS2	0.0448220602899966	0.0625298113543891	0.604073636688391
eqtl-a-ENSG00000049249	ebi-a-GCST90018861	Hypertrophic cardiomyopathy	TNFRSF9	0.012836597683166	0.0459601074232577	0.793861992626739
eqtl-a-ENSG00000049323	ebi-a-GCST90018861	Hypertrophic cardiomyopathy	LTBP1	-0.0486327266245804	0.0783356388264273	0.646299486853185
eqtl-a-ENSG00000050165	ebi-a-GCST90018861	Hypertrophic cardiomyopathy	DKK3	0.00549821817805598	0.0465802211448336	0.910633152664919
eqtl-a-ENSG00000050344	ebi-a-GCST90018861	Hypertrophic cardiomyopathy	NFE2L3	-0.135336663619061	0.0817363314141784	0.345886673574967
eqtl-a-ENSG00000050405	ebi-a-GCST90018861	Hypertrophic cardiomyopathy	LIMA1	0.109536299573366	0.214006786635308	0.698833505643375
eqtl-a-ENSG00000050426	ebi-a-GCST90018861	Hypertrophic cardiomyopathy	LETMD1	-0.0252091515126951	0.0632895038800722	0.758687461614667
eqtl-a-ENSG00000050767	ebi-a-GCST90018861	Hypertrophic cardiomyopathy	COL23A1	-0.0241512502169293	0.0702527028760146	0.763791842397322
eqtl-a-ENSG00000051009	ebi-a-GCST90018861	Hypertrophic cardiomyopathy	FHIP1B	0.0848572906733238	0.0469906638981471	0.168692165806171
eqtl-a-ENSG00000051108	ebi-a-GCST90018861	Hypertrophic cardiomyopathy	HERPUD1	-0.182102335186768	0.0735902505205501	0.131785310667815
eqtl-a-ENSG00000051382	ebi-a-GCST90018861	Hypertrophic cardiomyopathy	PIK3CB	0.068628914101329	0.801053845047062	0.945591551197616
eqtl-a-ENSG00000051523	ebi-a-GCST90018861	Hypertrophic cardiomyopathy	CYBA	0.193755164347052	0.1625737322938	0.444432577338567
eqtl-a-ENSG00000051620	ebi-a-GCST90018861	Hypertrophic cardiomyopathy	HEBP2	0.111607688651323	0.224435158029071	0.706218252257761
eqtl-a-ENSG00000052126	ebi-a-GCST90018861	Hypertrophic cardiomyopathy	PLEKHA5	0.96983019000811	0.58845747524056	0.241099819122582
eqtl-a-ENSG00000052749	ebi-a-GCST90018861	Hypertrophic cardiomyopathy	RRP12	0.00437040257585391	0.0293052653084085	0.885139078531707
eqtl-a-ENSG00000053254	ebi-a-GCST90018861	Hypertrophic cardiomyopathy	FOXN3	0.197739748957774	0.309844970057042	0.638382401008478
eqtl-a-ENSG00000053371	ebi-a-GCST90018861	Hypertrophic cardiomyopathy	AKR7A2	-0.117368280260254	0.0898626116171021	0.321535395883379
eqtl-a-ENSG00000053900	ebi-a-GCST90018861	Hypertrophic cardiomyopathy	ANAPC4	0.0210993218330906	0.0792480322639291	0.807301475822628
eqtl-a-ENSG00000054148	ebi-a-GCST90018861	Hypertrophic cardiomyopathy	PHPT1	0.0917031189236711	0.0922250997448644	0.501806696231025
eqtl-a-ENSG00000054179	ebi-a-GCST90018861	Hypertrophic cardiomyopathy	ENTPD2	-0.0141137631556313	0.072203501571307	0.877108223745483
eqtl-a-ENSG00000054219	ebi-a-GCST90018861	Hypertrophic cardiomyopathy	LY75	-0.945696266374204	0.754070800605114	0.336510636881989
eqtl-a-ENSG00000054277	ebi-a-GCST90018861	Hypertrophic cardiomyopathy	OPN3	0.0489867707752649	0.0780860795106246	0.594507262566837
eqtl-a-ENSG00000054282	ebi-a-GCST90018861	Hypertrophic cardiomyopathy	SDCCAG8	-0.102666768954868	0.11380436938089	0.532725702315661
eqtl-a-ENSG00000054356	ebi-a-GCST90018861	Hypertrophic cardiomyopathy	PTPRN	0.0207286514503663	0.0373807662746937	0.617877822803669
eqtl-a-ENSG00000054523	ebi-a-GCST90018861	Hypertrophic cardiomyopathy	KIF1B	-0.13898675107192	0.0559528692761158	0.0347627276906509
eqtl-a-ENSG00000054654	ebi-a-GCST90018861	Hypertrophic cardiomyopathy	SYNE2	0.0105452899531814	0.118749330680778	0.934834624122938
eqtl-a-ENSG00000054793	ebi-a-GCST90018861	Hypertrophic cardiomyopathy	ATP9A	-0.0072256577972573	0.0386558898867842	0.85788172820842
eqtl-a-ENSG00000054967	ebi-a-GCST90018861	Hypertrophic cardiomyopathy	RELT	0.0364068620936633	0.0813748831285852	0.732182342253025
eqtl-a-ENSG00000054983	ebi-a-GCST90018861	Hypertrophic cardiomyopathy	GALC	0.0102742370496697	0.372178991081106	0.98243016974574
eqtl-a-ENSG00000055118	ebi-a-GCST90018861	Hypertrophic cardiomyopathy	KCNH2	-0.0189354735202577	0.0875144841783298	0.842577411210333
eqtl-a-ENSG00000055163	ebi-a-GCST90018861	Hypertrophic cardiomyopathy	CYFIP2	-0.048997457319305	0.0523894511471787	0.392591062862655
eqtl-a-ENSG00000055211	ebi-a-GCST90018861	Hypertrophic cardiomyopathy	GINM1	-0.00597647715014379	0.0540159313602434	0.929847902514131
eqtl-a-ENSG00000055332	ebi-a-GCST90018861	Hypertrophic cardiomyopathy	EIF2AK2	-0.095230129826515	0.0410279984585409	0.0533079377123108
eqtl-a-ENSG00000055483	ebi-a-GCST90018861	Hypertrophic cardiomyopathy	USP36	0.0845645023785135	0.13176970673131	0.566696871275602
eqtl-a-ENSG00000055732	ebi-a-GCST90018861	Hypertrophic cardiomyopathy	MCOLN3	0.0718342600636132	0.0557658720976228	0.326614417510479
eqtl-a-ENSG00000055950	ebi-a-GCST90018861	Hypertrophic cardiomyopathy	MRPL43	-0.0770749030736526	0.133404652855457	0.621809724292378
eqtl-a-ENSG00000055955	ebi-a-GCST90018861	Hypertrophic cardiomyopathy	ITIH4	-0.022970065094916	0.0730603570747772	0.773814742464949
eqtl-a-ENSG00000056558	ebi-a-GCST90018861	Hypertrophic cardiomyopathy	TRAF1	0.0957573016564333	0.482179115107689	0.875195710409604
eqtl-a-ENSG00000056736	ebi-a-GCST90018861	Hypertrophic cardiomyopathy	IL17RB	-0.0388154884844252	0.0741769240557205	0.693085814840886
eqtl-a-ENSG00000057019	ebi-a-GCST90018861	Hypertrophic cardiomyopathy	DCBLD2	0.0943041169059077	0.0729649664483987	0.286745640337625
eqtl-a-ENSG00000057252	ebi-a-GCST90018861	Hypertrophic cardiomyopathy	SOAT1	0.0335581545126327	0.172151049768943	0.857899157179834
eqtl-a-ENSG00000057608	ebi-a-GCST90018861	Hypertrophic cardiomyopathy	GDI2	-0.0719284158631318	0.183910522240008	0.733451904660671
eqtl-a-ENSG00000057704	ebi-a-GCST90018861	Hypertrophic cardiomyopathy	TMCC3	-0.0261327851427028	0.0548127048780461	0.680541372886017
eqtl-a-ENSG00000057757	ebi-a-GCST90018861	Hypertrophic cardiomyopathy	PITHD1	-0.0516141957169038	0.155858652851867	0.753951764950485
eqtl-a-ENSG00000058668	ebi-a-GCST90018861	Hypertrophic cardiomyopathy	ATP2B4	NA	NA	NA
eqtl-a-ENSG00000058799	ebi-a-GCST90018861	Hypertrophic cardiomyopathy	YIPF1	-0.118210115829013	0.128700376609653	0.527031226762171
eqtl-a-ENSG00000058866	ebi-a-GCST90018861	Hypertrophic cardiomyopathy	DGKG	0.181501512645299	0.09805227272166	0.315324193918892
eqtl-a-ENSG00000059122	ebi-a-GCST90018861	Hypertrophic cardiomyopathy	FLYWCH1	-0.0183263015856792	0.0703459206330284	0.83775606751283
eqtl-a-ENSG00000059377	ebi-a-GCST90018861	Hypertrophic cardiomyopathy	TBXAS1	0.0363061204141564	0.0373024070845724	0.375109202414959
eqtl-a-ENSG00000059588	ebi-a-GCST90018861	Hypertrophic cardiomyopathy	TARBP1	-0.0170994382920429	0.10311983808368	0.883544621068224
eqtl-a-ENSG00000059691	ebi-a-GCST90018861	Hypertrophic cardiomyopathy	GATB	0.0755716900163788	0.104473134686151	0.544619540990161
eqtl-a-ENSG00000059728	ebi-a-GCST90018861	Hypertrophic cardiomyopathy	MXD1	-0.455448879886585	0.552457708975234	0.561085116166992
eqtl-a-ENSG00000059804	ebi-a-GCST90018861	Hypertrophic cardiomyopathy	SLC2A3	-0.0935044250915654	0.0543098846233314	0.227267945436784
eqtl-a-ENSG00000060138	ebi-a-GCST90018861	Hypertrophic cardiomyopathy	YBX3	-0.0506200529712328	0.0646666553399888	0.463519847821674
eqtl-a-ENSG00000060558	ebi-a-GCST90018861	Hypertrophic cardiomyopathy	GNA15	-0.151064985844097	0.486143699904937	0.808197954421845
eqtl-a-ENSG00000060709	ebi-a-GCST90018861	Hypertrophic cardiomyopathy	RIMBP2	-0.245825409067909	0.282540209309907	0.544166115378751
eqtl-a-ENSG00000060749	ebi-a-GCST90018861	Hypertrophic cardiomyopathy	QSER1	0.022370677685928	0.160924650066895	0.912064891488531
eqtl-a-ENSG00000060762	ebi-a-GCST90018861	Hypertrophic cardiomyopathy	MPC1	-0.00528459190115629	0.0751336822733722	0.95032643633131
eqtl-a-ENSG00000060982	ebi-a-GCST90018861	Hypertrophic cardiomyopathy	BCAT1	-0.024422126796227	0.0324963891031272	0.480760490330638
eqtl-a-ENSG00000061273	ebi-a-GCST90018861	Hypertrophic cardiomyopathy	HDAC7	0.0959896586048319	0.0815034046219588	0.32382373331933
eqtl-a-ENSG00000061676	ebi-a-GCST90018861	Hypertrophic cardiomyopathy	NCKAP1	-0.00446502216558053	0.0741329055979113	0.955760294847653
eqtl-a-ENSG00000061918	ebi-a-GCST90018861	Hypertrophic cardiomyopathy	GUCY1B1	-0.0590010331997455	0.050019581297309	0.323198479649191
eqtl-a-ENSG00000061938	ebi-a-GCST90018861	Hypertrophic cardiomyopathy	TNK2	-0.0877687893328366	0.179014960740856	0.672440828909499
eqtl-a-ENSG00000062282	ebi-a-GCST90018861	Hypertrophic cardiomyopathy	DGAT2	-0.130922407041422	0.0793227496543935	0.240629064168815
eqtl-a-ENSG00000062716	ebi-a-GCST90018861	Hypertrophic cardiomyopathy	VMP1	-0.0247081417408626	0.0598444520702374	0.700871731577395
eqtl-a-ENSG00000063169	ebi-a-GCST90018861	Hypertrophic cardiomyopathy	BICRA	0.0253687875178838	0.0652600860374123	0.763969155281845
eqtl-a-ENSG00000063245	ebi-a-GCST90018861	Hypertrophic cardiomyopathy	EPN1	0.0264502080210104	0.156756848444728	0.893582990659444
eqtl-a-ENSG00000063761	ebi-a-GCST90018861	Hypertrophic cardiomyopathy	ADCK1	-0.0148226862476399	0.0774059920313206	0.865818680561753
eqtl-a-ENSG00000063854	ebi-a-GCST90018861	Hypertrophic cardiomyopathy	HAGH	0.0631936757124081	0.0360865613513656	0.1304794065881
eqtl-a-ENSG00000064012	ebi-a-GCST90018861	Hypertrophic cardiomyopathy	CASP8	0.014487562466065	0.0848439192833351	0.880128282351546
eqtl-a-ENSG00000064042	ebi-a-GCST90018861	Hypertrophic cardiomyopathy	LIMCH1	0.147738803592763	0.289853726370126	0.699911160708409
eqtl-a-ENSG00000064201	ebi-a-GCST90018861	Hypertrophic cardiomyopathy	TSPAN32	0.0587950145573684	0.119271017809925	0.670852412903824
eqtl-a-ENSG00000064225	ebi-a-GCST90018861	Hypertrophic cardiomyopathy	ST3GAL6	0.0306685803358836	0.135884875718654	0.85868558876364
eqtl-a-ENSG00000064419	ebi-a-GCST90018861	Hypertrophic cardiomyopathy	TNPO3	-0.16726074532434	0.156617183274694	0.479086366263998
eqtl-a-ENSG00000064490	ebi-a-GCST90018861	Hypertrophic cardiomyopathy	RFXANK	-0.0706323095524473	0.10651143276968	0.627221458780398
eqtl-a-ENSG00000064547	ebi-a-GCST90018861	Hypertrophic cardiomyopathy	LPAR2	0.0619147782415149	0.0372761466568518	0.135296283463093
eqtl-a-ENSG00000064601	ebi-a-GCST90018861	Hypertrophic cardiomyopathy	CTSA	-0.0688366249560222	0.042058196091461	0.140329842504347
eqtl-a-ENSG00000064607	ebi-a-GCST90018861	Hypertrophic cardiomyopathy	SUGP2	-0.0966929959414104	0.179082387453211	0.684820008582233
eqtl-a-ENSG00000064666	ebi-a-GCST90018861	Hypertrophic cardiomyopathy	CNN2	0.124998817942791	0.0700978047047887	0.216490945988742
eqtl-a-ENSG00000064687	ebi-a-GCST90018861	Hypertrophic cardiomyopathy	ABCA7	0.443753649720927	0.454215944331663	0.507416957434627
eqtl-a-ENSG00000064726	ebi-a-GCST90018861	Hypertrophic cardiomyopathy	BTBD1	-0.103286957942468	0.0991324039515547	0.486935538690676
eqtl-a-ENSG00000064763	ebi-a-GCST90018861	Hypertrophic cardiomyopathy	FAR2	-0.0404070292916279	0.0608421086305814	0.542933456690012
eqtl-a-ENSG00000064886	ebi-a-GCST90018861	Hypertrophic cardiomyopathy	CHI3L2	-0.0584298059818357	0.0389600404467755	0.208064696807661
eqtl-a-ENSG00000065060	ebi-a-GCST90018861	Hypertrophic cardiomyopathy	BLTP3A	-0.0826730934008451	0.247858490828326	0.760672575962246
eqtl-a-ENSG00000065135	ebi-a-GCST90018861	Hypertrophic cardiomyopathy	GNAI3	0.0919378422159225	0.0705165361875042	0.322183433434519
eqtl-a-ENSG00000065154	ebi-a-GCST90018861	Hypertrophic cardiomyopathy	OAT	0.0364759921728331	0.0520053817448428	0.555686519162835
eqtl-a-ENSG00000065268	ebi-a-GCST90018861	Hypertrophic cardiomyopathy	WDR18	NA	NA	NA
eqtl-a-ENSG00000065308	ebi-a-GCST90018861	Hypertrophic cardiomyopathy	TRAM2	-0.834971495747302	0.947544788698443	0.540151853281487
eqtl-a-ENSG00000065457	ebi-a-GCST90018861	Hypertrophic cardiomyopathy	ADAT1	0.128163071477129	0.0983314754254147	0.416630685432727
eqtl-a-ENSG00000065491	ebi-a-GCST90018861	Hypertrophic cardiomyopathy	TBC1D22B	-0.00146919410310628	0.0747114589402543	0.985545464765568
eqtl-a-ENSG00000065534	ebi-a-GCST90018861	Hypertrophic cardiomyopathy	MYLK	0.0258109718189783	0.0534127939197351	0.640466894868532
eqtl-a-ENSG00000065613	ebi-a-GCST90018861	Hypertrophic cardiomyopathy	SLK	0.0761502987171186	0.0469512569717374	0.180143420621598
eqtl-a-ENSG00000065618	ebi-a-GCST90018861	Hypertrophic cardiomyopathy	COL17A1	0.154103071921784	0.0843713922332624	0.20930997986869
eqtl-a-ENSG00000065665	ebi-a-GCST90018861	Hypertrophic cardiomyopathy	SEC61A2	0.306630735179495	0.21642181146186	0.292242527405828
eqtl-a-ENSG00000065675	ebi-a-GCST90018861	Hypertrophic cardiomyopathy	PRKCQ	0.0520256847787151	0.0632480495425308	0.561782814705258
eqtl-a-ENSG00000065802	ebi-a-GCST90018861	Hypertrophic cardiomyopathy	ASB1	-0.0424492309735205	0.224613471904932	0.881089013708286
eqtl-a-ENSG00000065809	ebi-a-GCST90018861	Hypertrophic cardiomyopathy	FAM107B	0.0417959514171808	0.114937177723616	0.74024123069922
eqtl-a-ENSG00000065882	ebi-a-GCST90018861	Hypertrophic cardiomyopathy	TBC1D1	0.0715806102950905	0.0905368021339895	0.512024078858583
eqtl-a-ENSG00000065978	ebi-a-GCST90018861	Hypertrophic cardiomyopathy	YBX1	0.058973271883591	0.192084052485158	0.810361872241515
eqtl-a-ENSG00000065989	ebi-a-GCST90018861	Hypertrophic cardiomyopathy	PDE4A	-0.18237668829392	0.322375059827488	0.672243681680106
eqtl-a-ENSG00000066027	ebi-a-GCST90018861	Hypertrophic cardiomyopathy	PPP2R5A	-0.0272316099122958	0.0366631368543712	0.478871896916653
eqtl-a-ENSG00000066084	ebi-a-GCST90018861	Hypertrophic cardiomyopathy	DIP2B	-0.0104138151886524	0.0642854849423563	0.881606921364738
eqtl-a-ENSG00000066230	ebi-a-GCST90018861	Hypertrophic cardiomyopathy	SLC9A3	-0.128521917158006	0.240567223924242	0.621483240879282
eqtl-a-ENSG00000066294	ebi-a-GCST90018861	Hypertrophic cardiomyopathy	CD84	0.0187422852569373	0.0791609765013159	0.851998138376419
eqtl-a-ENSG00000066336	ebi-a-GCST90018861	Hypertrophic cardiomyopathy	SPI1	0.552954481258021	0.360763275442112	0.368017507050756
eqtl-a-ENSG00000066379	ebi-a-GCST90018861	Hypertrophic cardiomyopathy	POLR1H	0.108498094474883	0.101586309546796	0.479062737210785
eqtl-a-ENSG00000066382	ebi-a-GCST90018861	Hypertrophic cardiomyopathy	MPPED2	-0.00868877481112853	0.145299569328109	0.961976029022412
eqtl-a-ENSG00000066583	ebi-a-GCST90018861	Hypertrophic cardiomyopathy	ISOC1	-0.0414118109694319	0.0928358757943156	0.671189053460674
eqtl-a-ENSG00000066855	ebi-a-GCST90018861	Hypertrophic cardiomyopathy	MTFR1	0.00552657745669007	0.347449045490965	0.988307962135695
eqtl-a-ENSG00000066923	ebi-a-GCST90018861	Hypertrophic cardiomyopathy	STAG3	0.113507934105614	0.0677052730088486	0.192233416278636
eqtl-a-ENSG00000066926	ebi-a-GCST90018861	Hypertrophic cardiomyopathy	FECH	0.0318990847437147	0.0317367520840404	0.344271046014657
eqtl-a-ENSG00000067057	ebi-a-GCST90018861	Hypertrophic cardiomyopathy	PFKP	-0.0435609332497495	0.0340683947941856	0.248254872185691
eqtl-a-ENSG00000067082	ebi-a-GCST90018861	Hypertrophic cardiomyopathy	KLF6	0.0122977260144484	0.260229146337524	0.966602685898305
eqtl-a-ENSG00000067141	ebi-a-GCST90018861	Hypertrophic cardiomyopathy	NEO1	-0.238789636995271	0.28794254023956	0.494155938768655
eqtl-a-ENSG00000067167	ebi-a-GCST90018861	Hypertrophic cardiomyopathy	TRAM1	NA	NA	NA
eqtl-a-ENSG00000067182	ebi-a-GCST90018861	Hypertrophic cardiomyopathy	TNFRSF1A	0.00700144389670377	0.0569868028971695	0.909985980428511
eqtl-a-ENSG00000067365	ebi-a-GCST90018861	Hypertrophic cardiomyopathy	METTL22	0.0151233827475873	0.0631013583872277	0.822368032700793
eqtl-a-ENSG00000067836	ebi-a-GCST90018861	Hypertrophic cardiomyopathy	ROGDI	-0.0383916881451947	0.0365232535587124	0.317924449833756
eqtl-a-ENSG00000068024	ebi-a-GCST90018861	Hypertrophic cardiomyopathy	HDAC4	0.0342627447654624	0.0409328793064701	0.490650495987633
eqtl-a-ENSG00000068028	ebi-a-GCST90018861	Hypertrophic cardiomyopathy	RASSF1	0.0654405594491798	0.615508076841968	0.932568172407739
eqtl-a-ENSG00000068079	ebi-a-GCST90018861	Hypertrophic cardiomyopathy	IFI35	0.038390808061954	0.106297033526361	0.779355946719904
eqtl-a-ENSG00000068097	ebi-a-GCST90018861	Hypertrophic cardiomyopathy	HEATR6	-0.140194132741903	0.0801666481868106	0.155236585102795
eqtl-a-ENSG00000068305	ebi-a-GCST90018861	Hypertrophic cardiomyopathy	MEF2A	0.0778094031427344	0.114197654818201	0.544528907296787
eqtl-a-ENSG00000068615	ebi-a-GCST90018861	Hypertrophic cardiomyopathy	REEP1	0.00422083387874517	0.0433645642893767	0.928599693487051
eqtl-a-ENSG00000068745	ebi-a-GCST90018861	Hypertrophic cardiomyopathy	IP6K2	-0.0223134372438233	0.0620632036953302	0.780278736779779
eqtl-a-ENSG00000068784	ebi-a-GCST90018861	Hypertrophic cardiomyopathy	SRBD1	0.202835418824133	0.0842865514497429	0.137850818671985
eqtl-a-ENSG00000068796	ebi-a-GCST90018861	Hypertrophic cardiomyopathy	KIF2A	0.0192479420167558	0.0765000096400507	0.824837562611389
eqtl-a-ENSG00000068878	ebi-a-GCST90018861	Hypertrophic cardiomyopathy	PSME4	0.0145621534118882	0.0553610452132684	0.836253001523776
eqtl-a-ENSG00000068971	ebi-a-GCST90018861	Hypertrophic cardiomyopathy	PPP2R5B	-0.00389114077081301	0.030139970337918	0.900115790729462
eqtl-a-ENSG00000069020	ebi-a-GCST90018861	Hypertrophic cardiomyopathy	MAST4	-0.0403922966678779	0.057237514490608	0.608772513950967
eqtl-a-ENSG00000069188	ebi-a-GCST90018861	Hypertrophic cardiomyopathy	SDK2	0.00693716885126931	0.124301531969174	0.960567630129756
eqtl-a-ENSG00000069275	ebi-a-GCST90018861	Hypertrophic cardiomyopathy	NUCKS1	0.0942309860424076	0.319543718643568	0.817440189279286
eqtl-a-ENSG00000069399	ebi-a-GCST90018861	Hypertrophic cardiomyopathy	BCL3	0.00266249193635272	0.137170139632945	0.987644671078413
eqtl-a-ENSG00000069667	ebi-a-GCST90018861	Hypertrophic cardiomyopathy	RORA	0.0654053837049348	0.0715345853634597	0.528475020873648
eqtl-a-ENSG00000069696	ebi-a-GCST90018861	Hypertrophic cardiomyopathy	DRD4	-0.009576801356744	0.0548446543222931	0.889945064880336
eqtl-a-ENSG00000069702	ebi-a-GCST90018861	Hypertrophic cardiomyopathy	TGFBR3	-0.177867745088496	0.0860203005209123	0.174589142874377
eqtl-a-ENSG00000069869	ebi-a-GCST90018861	Hypertrophic cardiomyopathy	NEDD4	0.0346765364330993	0.108762936501381	0.765812269771472
eqtl-a-ENSG00000069943	ebi-a-GCST90018861	Hypertrophic cardiomyopathy	PIGB	0.0176307927591741	0.0736848479950926	0.818857770963151
eqtl-a-ENSG00000069966	ebi-a-GCST90018861	Hypertrophic cardiomyopathy	GNB5	-0.096352263802283	0.0592473132593145	0.245409123626722
eqtl-a-ENSG00000069998	ebi-a-GCST90018861	Hypertrophic cardiomyopathy	HDHD5	-0.00156207350693603	0.0543815455630659	0.979693019195766
eqtl-a-ENSG00000070018	ebi-a-GCST90018861	Hypertrophic cardiomyopathy	LRP6	0.0239434976032797	0.122200629614747	0.876823755771289
eqtl-a-ENSG00000070019	ebi-a-GCST90018861	Hypertrophic cardiomyopathy	GUCY2C	NA	NA	NA
eqtl-a-ENSG00000070087	ebi-a-GCST90018861	Hypertrophic cardiomyopathy	PFN2	0.0724600034664582	0.245038990676726	0.786739679684021
eqtl-a-ENSG00000070214	ebi-a-GCST90018861	Hypertrophic cardiomyopathy	SLC44A1	-0.081642272096649	0.182492330897353	0.732194586048607
eqtl-a-ENSG00000070371	ebi-a-GCST90018861	Hypertrophic cardiomyopathy	CLTCL1	-0.0655470533384854	0.0710895947948993	0.453848075841472
eqtl-a-ENSG00000070413	ebi-a-GCST90018861	Hypertrophic cardiomyopathy	DGCR2	-0.168416876025871	0.077920764984568	0.275870852144465
eqtl-a-ENSG00000070495	ebi-a-GCST90018861	Hypertrophic cardiomyopathy	JMJD6	0.125303484008337	0.185462343323381	0.621732806039377
eqtl-a-ENSG00000070501	ebi-a-GCST90018861	Hypertrophic cardiomyopathy	POLB	0.0790675219676144	0.0491823553154899	0.206276863872942
eqtl-a-ENSG00000070526	ebi-a-GCST90018861	Hypertrophic cardiomyopathy	ST6GALNAC1	0.0871679100741318	0.0591341601283458	0.379474678111411
eqtl-a-ENSG00000070540	ebi-a-GCST90018861	Hypertrophic cardiomyopathy	WIPI1	0.163188896299835	0.0766570170809138	0.12314885182347
eqtl-a-ENSG00000070610	ebi-a-GCST90018861	Hypertrophic cardiomyopathy	GBA2	-0.0767003100749453	0.117728724210811	0.56118119216589
eqtl-a-ENSG00000070614	ebi-a-GCST90018861	Hypertrophic cardiomyopathy	NDST1	0.0087839620119494	0.0552249390581663	0.879848463316773
eqtl-a-ENSG00000070669	ebi-a-GCST90018861	Hypertrophic cardiomyopathy	ASNS	-0.124878197673259	0.0611898787970072	0.17805868909001
eqtl-a-ENSG00000070718	ebi-a-GCST90018861	Hypertrophic cardiomyopathy	AP3M2	3.70670641457537	3.02643966192679	0.345337250274737
eqtl-a-ENSG00000070731	ebi-a-GCST90018861	Hypertrophic cardiomyopathy	ST6GALNAC2	0.0376971152357322	0.0341650240969978	0.33177544714994
eqtl-a-ENSG00000070759	ebi-a-GCST90018861	Hypertrophic cardiomyopathy	TESK2	0.00252802223194577	0.0688935712995025	0.974061727513557
eqtl-a-ENSG00000070831	ebi-a-GCST90018861	Hypertrophic cardiomyopathy	CDC42	-0.00907089319130898	0.186790841331029	0.965681872392882
eqtl-a-ENSG00000070882	ebi-a-GCST90018861	Hypertrophic cardiomyopathy	OSBPL3	-0.0516971792367957	0.0775742411975821	0.573726628501776
eqtl-a-ENSG00000070915	ebi-a-GCST90018861	Hypertrophic cardiomyopathy	SLC12A3	0.111715996749281	0.181766378894116	0.649161905978035
eqtl-a-ENSG00000071189	ebi-a-GCST90018861	Hypertrophic cardiomyopathy	SNX13	-0.00363657584099125	0.104080106617997	0.977765446833959
eqtl-a-ENSG00000071205	ebi-a-GCST90018861	Hypertrophic cardiomyopathy	ARHGAP10	0.106585014833719	0.162384620924968	0.630223925414418
eqtl-a-ENSG00000071242	ebi-a-GCST90018861	Hypertrophic cardiomyopathy	RPS6KA2	0.0321553376450349	0.0564243641991497	0.599237752144592
eqtl-a-ENSG00000071246	ebi-a-GCST90018861	Hypertrophic cardiomyopathy	VASH1	0.0470143651197041	0.0303736965687054	0.182332324604574
eqtl-a-ENSG00000071575	ebi-a-GCST90018861	Hypertrophic cardiomyopathy	TRIB2	-0.00954448661592318	0.0574086565300161	0.878529475028514
eqtl-a-ENSG00000071894	ebi-a-GCST90018861	Hypertrophic cardiomyopathy	CPSF1	-0.0539996651099908	0.115496364868933	0.671977556279777
eqtl-a-ENSG00000071967	ebi-a-GCST90018861	Hypertrophic cardiomyopathy	CYBRD1	-0.0283812275196235	0.0341548630533021	0.433422799012714
eqtl-a-ENSG00000071994	ebi-a-GCST90018861	Hypertrophic cardiomyopathy	PDCD2	NA	NA	NA
eqtl-a-ENSG00000072042	ebi-a-GCST90018861	Hypertrophic cardiomyopathy	RDH11	-0.0901096668105075	0.129432676160523	0.612830782961107
eqtl-a-ENSG00000072110	ebi-a-GCST90018861	Hypertrophic cardiomyopathy	ACTN1	0.257812105446182	0.23640123760966	0.389335117312281
eqtl-a-ENSG00000072121	ebi-a-GCST90018861	Hypertrophic cardiomyopathy	ZFYVE26	0.141916984971132	0.387672822266682	0.776595883505612
eqtl-a-ENSG00000072163	ebi-a-GCST90018861	Hypertrophic cardiomyopathy	LIMS2	0.081475565918146	0.0784951546244975	0.488140521826521
eqtl-a-ENSG00000072274	ebi-a-GCST90018861	Hypertrophic cardiomyopathy	TFRC	-0.0362808595004322	0.119243843890037	0.789669954296124
eqtl-a-ENSG00000072310	ebi-a-GCST90018861	Hypertrophic cardiomyopathy	SREBF1	0.0297478815493041	0.893662127249268	0.978816267614458
eqtl-a-ENSG00000072401	ebi-a-GCST90018861	Hypertrophic cardiomyopathy	UBE2D1	-0.00252850062393311	0.0468729688833149	0.960371337719172
eqtl-a-ENSG00000072422	ebi-a-GCST90018861	Hypertrophic cardiomyopathy	RHOBTB1	0.0491014198933507	0.0533942795193415	0.388371866786808
eqtl-a-ENSG00000072518	ebi-a-GCST90018861	Hypertrophic cardiomyopathy	MARK2	0.0192784565131523	0.0975844214581612	0.875830410414366
eqtl-a-ENSG00000072694	ebi-a-GCST90018861	Hypertrophic cardiomyopathy	FCGR2B	0.0831607602818853	0.0601226576213408	0.21587699351351
eqtl-a-ENSG00000072756	ebi-a-GCST90018861	Hypertrophic cardiomyopathy	TRNT1	0.163567599116797	0.132709559063545	0.433932594967169
eqtl-a-ENSG00000072778	ebi-a-GCST90018861	Hypertrophic cardiomyopathy	ACADVL	0.0582201501140684	0.161881328930054	0.753536030850739
eqtl-a-ENSG00000072786	ebi-a-GCST90018861	Hypertrophic cardiomyopathy	STK10	0.0123888344881911	0.0603115455271839	0.856258755940011
eqtl-a-ENSG00000072818	ebi-a-GCST90018861	Hypertrophic cardiomyopathy	ACAP1	0.0485082042824924	0.164122724764746	0.795427047837702
eqtl-a-ENSG00000072858	ebi-a-GCST90018861	Hypertrophic cardiomyopathy	SIDT1	NA	NA	NA
eqtl-a-ENSG00000072864	ebi-a-GCST90018861	Hypertrophic cardiomyopathy	NDE1	0.012706763645537	0.086994504014595	0.890936213146682
eqtl-a-ENSG00000072952	ebi-a-GCST90018861	Hypertrophic cardiomyopathy	IRAG1	-0.0154363046408153	0.0329389985992697	0.649380708144325
eqtl-a-ENSG00000072954	ebi-a-GCST90018861	Hypertrophic cardiomyopathy	TMEM38A	-0.00247547652775116	0.205752698181341	0.99234099341705
eqtl-a-ENSG00000073008	ebi-a-GCST90018861	Hypertrophic cardiomyopathy	PVR	-0.0453964758959416	0.076280065830046	0.593660705311539
eqtl-a-ENSG00000073060	ebi-a-GCST90018861	Hypertrophic cardiomyopathy	SCARB1	0.0141429428968917	0.0879369429122759	0.898481471652592
eqtl-a-ENSG00000073150	ebi-a-GCST90018861	Hypertrophic cardiomyopathy	PANX2	0.111103842495137	0.0511906649887853	0.0957680302434972
eqtl-a-ENSG00000073331	ebi-a-GCST90018861	Hypertrophic cardiomyopathy	ALPK1	0.02351856214246	0.107263700928219	0.840518813444201
eqtl-a-ENSG00000073584	ebi-a-GCST90018861	Hypertrophic cardiomyopathy	SMARCE1	-0.10340934005795	0.0594025589304418	0.156687252185157
eqtl-a-ENSG00000073605	ebi-a-GCST90018861	Hypertrophic cardiomyopathy	GSDMB	-0.0324300621307605	0.0631291943585933	0.642897302897171
eqtl-a-ENSG00000073614	ebi-a-GCST90018861	Hypertrophic cardiomyopathy	KDM5A	0.0599722081030219	0.123229232595448	0.711656817089272
eqtl-a-ENSG00000073737	ebi-a-GCST90018861	Hypertrophic cardiomyopathy	DHRS9	-0.00932859416040739	0.0407036546928545	0.824477067222984
eqtl-a-ENSG00000073756	ebi-a-GCST90018861	Hypertrophic cardiomyopathy	PTGS2	-0.0352165789852122	0.0343128933220518	0.338885804969104
eqtl-a-ENSG00000073792	ebi-a-GCST90018861	Hypertrophic cardiomyopathy	IGF2BP2	0.161123837027696	0.0923691080552586	0.223217592949964
eqtl-a-ENSG00000073849	ebi-a-GCST90018861	Hypertrophic cardiomyopathy	ST6GAL1	0.0486159020058584	0.131356246907002	0.774334671346199
eqtl-a-ENSG00000073910	ebi-a-GCST90018861	Hypertrophic cardiomyopathy	FRY	-0.11684943209016	0.0671168292878545	0.180056555243366
eqtl-a-ENSG00000073921	ebi-a-GCST90018861	Hypertrophic cardiomyopathy	PICALM	-0.101953034103754	0.229872014151865	0.734241276175923
eqtl-a-ENSG00000073969	ebi-a-GCST90018861	Hypertrophic cardiomyopathy	NSF	0.0217963029648255	0.159523824305274	0.913551701767087
eqtl-a-ENSG00000074054	ebi-a-GCST90018861	Hypertrophic cardiomyopathy	CLASP1	-0.463758567388709	0.51192287004027	0.46060072058439
eqtl-a-ENSG00000074219	ebi-a-GCST90018861	Hypertrophic cardiomyopathy	TEAD2	0.00892664901489626	0.0571664996842836	0.89025102378229
eqtl-a-ENSG00000074370	ebi-a-GCST90018861	Hypertrophic cardiomyopathy	ATP2A3	0.20439517013499	0.171279155654363	0.444026104168469
eqtl-a-ENSG00000074416	ebi-a-GCST90018861	Hypertrophic cardiomyopathy	MGLL	-0.0218619801660019	0.0296801716260817	0.478298531534706
eqtl-a-ENSG00000074590	ebi-a-GCST90018861	Hypertrophic cardiomyopathy	NUAK1	0.0145845843344367	0.09096936717953	0.887355262223138
eqtl-a-ENSG00000074657	ebi-a-GCST90018861	Hypertrophic cardiomyopathy	ZNF532	0.260523156135882	0.295422489792067	0.539911258891138
eqtl-a-ENSG00000074660	ebi-a-GCST90018861	Hypertrophic cardiomyopathy	SCARF1	0.0804578963282226	0.209027824244435	0.766083862160877
eqtl-a-ENSG00000074803	ebi-a-GCST90018861	Hypertrophic cardiomyopathy	SLC12A1	0.109123997531205	0.0439796155178826	0.131208653034094
eqtl-a-ENSG00000074966	ebi-a-GCST90018861	Hypertrophic cardiomyopathy	TXK	0.0782252313209613	0.0355603399429605	0.11519470631675
eqtl-a-ENSG00000075151	ebi-a-GCST90018861	Hypertrophic cardiomyopathy	EIF4G3	-0.0275770396535297	0.0799741432032404	0.763112351126929
eqtl-a-ENSG00000075188	ebi-a-GCST90018861	Hypertrophic cardiomyopathy	NUP37	0.0343270122225784	0.378351212423923	0.942398527243413
eqtl-a-ENSG00000075213	ebi-a-GCST90018861	Hypertrophic cardiomyopathy	SEMA3A	-0.0466311386981611	0.19185490885247	0.84821022651824
eqtl-a-ENSG00000075223	ebi-a-GCST90018861	Hypertrophic cardiomyopathy	SEMA3C	-0.0248169774763462	0.0614052429057318	0.755487386264583
eqtl-a-ENSG00000075234	ebi-a-GCST90018861	Hypertrophic cardiomyopathy	TTC38	0.0424159943316605	0.0483398048259789	0.472781547340591
eqtl-a-ENSG00000075240	ebi-a-GCST90018861	Hypertrophic cardiomyopathy	GRAMD4	0.0363205525409384	0.0950486161647531	0.767631564083028
eqtl-a-ENSG00000075399	ebi-a-GCST90018861	Hypertrophic cardiomyopathy	VPS9D1	0.0793019881168532	0.061848102359609	0.289872728641232
eqtl-a-ENSG00000075413	ebi-a-GCST90018861	Hypertrophic cardiomyopathy	MARK3	0.128598527692848	0.0590166124223879	0.0948480824455745
eqtl-a-ENSG00000075415	ebi-a-GCST90018861	Hypertrophic cardiomyopathy	SLC25A3	-0.000338393887251904	0.0465895006302417	0.995376115898926
eqtl-a-ENSG00000075420	ebi-a-GCST90018861	Hypertrophic cardiomyopathy	FNDC3B	-0.15833176930556	0.0818452968049438	0.192712709586562
eqtl-a-ENSG00000075618	ebi-a-GCST90018861	Hypertrophic cardiomyopathy	FSCN1	0.0152694705399215	0.0392424705869514	0.710632299319975
eqtl-a-ENSG00000075884	ebi-a-GCST90018861	Hypertrophic cardiomyopathy	ARHGAP15	0.0544715501522043	0.0382679756074039	0.204470074816531
eqtl-a-ENSG00000075945	ebi-a-GCST90018861	Hypertrophic cardiomyopathy	KIFAP3	0.10130969404786	0.136891945242455	0.594399421059316
eqtl-a-ENSG00000075975	ebi-a-GCST90018861	Hypertrophic cardiomyopathy	MKRN2	-0.014141494744004	0.100553845880458	0.901043401471022
eqtl-a-ENSG00000076003	ebi-a-GCST90018861	Hypertrophic cardiomyopathy	MCM6	0.0321409074597804	0.148087571331324	0.848305677835584
eqtl-a-ENSG00000076067	ebi-a-GCST90018861	Hypertrophic cardiomyopathy	RBMS2	-0.0889064981684683	0.0813459896717053	0.324258004968288
eqtl-a-ENSG00000076248	ebi-a-GCST90018861	Hypertrophic cardiomyopathy	UNG	0.019085227558458	0.113337414226901	0.876986878382638
eqtl-a-ENSG00000076258	ebi-a-GCST90018861	Hypertrophic cardiomyopathy	FMO4	-0.0329554031791204	0.0774114210761247	0.74377436214262
eqtl-a-ENSG00000076554	ebi-a-GCST90018861	Hypertrophic cardiomyopathy	TPD52	0.058086280849504	0.0650552105772114	0.437708531189657
eqtl-a-ENSG00000076555	ebi-a-GCST90018861	Hypertrophic cardiomyopathy	ACACB	-0.00906830249248318	0.0551575360200692	0.884524173802913
eqtl-a-ENSG00000076650	ebi-a-GCST90018861	Hypertrophic cardiomyopathy	GPATCH1	0.280281699540676	0.397723264292117	0.609189536660007
eqtl-a-ENSG00000076662	ebi-a-GCST90018861	Hypertrophic cardiomyopathy	ICAM3	0.10806147271854	0.0792489057313215	0.402835075577119
eqtl-a-ENSG00000076685	ebi-a-GCST90018861	Hypertrophic cardiomyopathy	NT5C2	0.0792376393462979	0.0773466446569835	0.381015989430605
eqtl-a-ENSG00000076864	ebi-a-GCST90018861	Hypertrophic cardiomyopathy	RAP1GAP	-0.0204122900532979	0.0381915409282919	0.604693928311097
eqtl-a-ENSG00000076944	ebi-a-GCST90018861	Hypertrophic cardiomyopathy	STXBP2	-0.158026888038832	0.089890965191284	0.329251810565523
eqtl-a-ENSG00000077157	ebi-a-GCST90018861	Hypertrophic cardiomyopathy	PPP1R12B	0.352460140947042	0.231588956260943	0.267446807859651
eqtl-a-ENSG00000077232	ebi-a-GCST90018861	Hypertrophic cardiomyopathy	DNAJC10	-0.0402654808827504	0.114892713506966	0.785404413268595
eqtl-a-ENSG00000077238	ebi-a-GCST90018861	Hypertrophic cardiomyopathy	IL4R	-0.0946709109637836	0.0462043222119796	0.132896466771047
eqtl-a-ENSG00000077420	ebi-a-GCST90018861	Hypertrophic cardiomyopathy	APBB1IP	-0.0514287469949441	0.0777740482807405	0.544592943618438
eqtl-a-ENSG00000077514	ebi-a-GCST90018861	Hypertrophic cardiomyopathy	POLD3	-0.0827411529714057	0.100264669790457	0.560773522382768
eqtl-a-ENSG00000077585	ebi-a-GCST90018861	Hypertrophic cardiomyopathy	GPR137B	0.0558910689875986	0.0681706362474568	0.472363770845615
eqtl-a-ENSG00000077684	ebi-a-GCST90018861	Hypertrophic cardiomyopathy	JADE1	-0.014591449864722	0.0573404403312783	0.815578021906958
eqtl-a-ENSG00000077984	ebi-a-GCST90018861	Hypertrophic cardiomyopathy	CST7	-0.0171965091745153	0.065121861391085	0.804775480499628
eqtl-a-ENSG00000078114	ebi-a-GCST90018861	Hypertrophic cardiomyopathy	NEBL	-0.0322367206703678	0.0878178061224826	0.748756684191398
eqtl-a-ENSG00000078124	ebi-a-GCST90018861	Hypertrophic cardiomyopathy	ACER3	0.157970993552805	0.230447290618918	0.563820265887063
eqtl-a-ENSG00000078177	ebi-a-GCST90018861	Hypertrophic cardiomyopathy	N4BP2	0.0364379166816624	0.0640153661897831	0.626619452072401
eqtl-a-ENSG00000078269	ebi-a-GCST90018861	Hypertrophic cardiomyopathy	SYNJ2	-0.0813650527281626	0.154079573632404	0.634018321394365
eqtl-a-ENSG00000078399	ebi-a-GCST90018861	Hypertrophic cardiomyopathy	HOXA9	-0.0822536588433384	0.0562313910860778	0.281061093493345
eqtl-a-ENSG00000078401	ebi-a-GCST90018861	Hypertrophic cardiomyopathy	EDN1	-0.1752269335659	0.188059275292473	0.522477944826659
eqtl-a-ENSG00000078618	ebi-a-GCST90018861	Hypertrophic cardiomyopathy	NRDC	0.0478283467612005	0.155967308234906	0.779157139962743
eqtl-a-ENSG00000078674	ebi-a-GCST90018861	Hypertrophic cardiomyopathy	PCM1	-0.054716069020777	0.0782780459501532	0.556904110202493
eqtl-a-ENSG00000078804	ebi-a-GCST90018861	Hypertrophic cardiomyopathy	TP53INP2	-0.0546331591564438	0.0809540510434706	0.529702003141221
eqtl-a-ENSG00000079257	ebi-a-GCST90018861	Hypertrophic cardiomyopathy	LXN	-0.0115418277693801	0.0406313743811878	0.78775066147213
eqtl-a-ENSG00000079263	ebi-a-GCST90018861	Hypertrophic cardiomyopathy	SP140	-0.0810805153190386	0.0950092895669769	0.550252246513498
eqtl-a-ENSG00000079277	ebi-a-GCST90018861	Hypertrophic cardiomyopathy	MKNK1	-0.0406187034455857	0.0844003157469187	0.714447049997661
eqtl-a-ENSG00000079308	ebi-a-GCST90018861	Hypertrophic cardiomyopathy	TNS1	0.0595997545596296	0.044632902333585	0.252691016048987
eqtl-a-ENSG00000079335	ebi-a-GCST90018861	Hypertrophic cardiomyopathy	CDC14A	0.09561285787418	0.169505442577647	0.629524413245615
eqtl-a-ENSG00000079385	ebi-a-GCST90018861	Hypertrophic cardiomyopathy	CEACAM1	0.0505464817140496	0.102671335653088	0.639991352179296
eqtl-a-ENSG00000079459	ebi-a-GCST90018861	Hypertrophic cardiomyopathy	FDFT1	0.0256718926797358	0.0528251173665703	0.660267938556945
eqtl-a-ENSG00000079691	ebi-a-GCST90018861	Hypertrophic cardiomyopathy	CARMIL1	0.0647446599588548	0.0941293705835381	0.529371951224472
eqtl-a-ENSG00000079739	ebi-a-GCST90018861	Hypertrophic cardiomyopathy	PGM1	-0.0992843896254685	0.126948905857355	0.491216728169207
eqtl-a-ENSG00000079819	ebi-a-GCST90018861	Hypertrophic cardiomyopathy	EPB41L2	-0.0709348449517267	0.0712437643415648	0.501383217089701
eqtl-a-ENSG00000080345	ebi-a-GCST90018861	Hypertrophic cardiomyopathy	RIF1	-0.725572687162936	0.620484915541257	0.450399205398589
eqtl-a-ENSG00000080546	ebi-a-GCST90018861	Hypertrophic cardiomyopathy	SESN1	0.00911834240151822	0.0320332623553364	0.794429053150301
eqtl-a-ENSG00000080573	ebi-a-GCST90018861	Hypertrophic cardiomyopathy	COL5A3	NA	NA	NA
eqtl-a-ENSG00000080815	ebi-a-GCST90018861	Hypertrophic cardiomyopathy	PSEN1	0.195389529566199	0.481579341407498	0.754625541711726
eqtl-a-ENSG00000080854	ebi-a-GCST90018861	Hypertrophic cardiomyopathy	IGSF9B	0.0391756250137095	0.131837465525818	0.816118159129252
eqtl-a-ENSG00000081014	ebi-a-GCST90018861	Hypertrophic cardiomyopathy	AP4E1	0.0380192692516569	0.0829521597666848	0.691699933628504
eqtl-a-ENSG00000081189	ebi-a-GCST90018861	Hypertrophic cardiomyopathy	MEF2C	-0.0737818482930778	0.0446295247959544	0.196859641137034
eqtl-a-ENSG00000081377	ebi-a-GCST90018861	Hypertrophic cardiomyopathy	CDC14B	-0.00980188997836161	0.049266071433347	0.851999249164918
eqtl-a-ENSG00000081721	ebi-a-GCST90018861	Hypertrophic cardiomyopathy	DUSP12	-0.0391064774723779	0.123160152537729	0.804267048222646
eqtl-a-ENSG00000081913	ebi-a-GCST90018861	Hypertrophic cardiomyopathy	PHLPP1	0.171935947491922	0.110431180526196	0.259776846654782
eqtl-a-ENSG00000081985	ebi-a-GCST90018861	Hypertrophic cardiomyopathy	IL12RB2	0.0774265017155745	0.0670735624609404	0.454466159224788
eqtl-a-ENSG00000082014	ebi-a-GCST90018861	Hypertrophic cardiomyopathy	SMARCD3	0.0519584323189992	0.0488506481777964	0.336148558375427
eqtl-a-ENSG00000082293	ebi-a-GCST90018861	Hypertrophic cardiomyopathy	COL19A1	-0.00830799868039676	0.243897895193579	0.978322928968765
eqtl-a-ENSG00000082397	ebi-a-GCST90018861	Hypertrophic cardiomyopathy	EPB41L3	0.0248303555202733	0.0279430407148083	0.397342362181769
eqtl-a-ENSG00000082438	ebi-a-GCST90018861	Hypertrophic cardiomyopathy	COBLL1	-0.00979238200567262	0.0704540864451584	0.894006194911289
eqtl-a-ENSG00000082512	ebi-a-GCST90018861	Hypertrophic cardiomyopathy	TRAF5	-0.0767204523020759	0.0636174694514591	0.351139300878994
eqtl-a-ENSG00000082701	ebi-a-GCST90018861	Hypertrophic cardiomyopathy	GSK3B	-0.0668626743249487	0.0769823737548558	0.544713417576277
eqtl-a-ENSG00000082781	ebi-a-GCST90018861	Hypertrophic cardiomyopathy	ITGB5	0.0242953104309481	0.0379246095825336	0.534886396814745
eqtl-a-ENSG00000082996	ebi-a-GCST90018861	Hypertrophic cardiomyopathy	RNF13	-0.112724850776939	0.0711520082936205	0.253986547796465
eqtl-a-ENSG00000083097	ebi-a-GCST90018861	Hypertrophic cardiomyopathy	DOP1A	0.0603390795644932	0.067320019502589	0.464677867681587
eqtl-a-ENSG00000083223	ebi-a-GCST90018861	Hypertrophic cardiomyopathy	TUT7	-0.0923213230610124	0.122259085782219	0.505046886926152
eqtl-a-ENSG00000083444	ebi-a-GCST90018861	Hypertrophic cardiomyopathy	PLOD1	-0.0821461917379216	0.0520889827760264	0.18992011980893
eqtl-a-ENSG00000083642	ebi-a-GCST90018861	Hypertrophic cardiomyopathy	PDS5B	-0.107658316619092	0.294721151433683	0.777036897597287
eqtl-a-ENSG00000083814	ebi-a-GCST90018861	Hypertrophic cardiomyopathy	ZNF671	-0.0894852333519745	0.0632690100628427	0.2928563108873
eqtl-a-ENSG00000083828	ebi-a-GCST90018861	Hypertrophic cardiomyopathy	ZNF586	0.0537270448402883	0.107135191309339	0.650516178371588
eqtl-a-ENSG00000084070	ebi-a-GCST90018861	Hypertrophic cardiomyopathy	SMAP2	0.0699270222177793	0.0709869848148913	0.380359511456268
eqtl-a-ENSG00000084072	ebi-a-GCST90018861	Hypertrophic cardiomyopathy	PPIE	-0.038282900828386	0.0471702811616313	0.47644146041291
eqtl-a-ENSG00000084092	ebi-a-GCST90018861	Hypertrophic cardiomyopathy	NOA1	-0.00358351212615621	0.0739832635002426	0.969188259937242
eqtl-a-ENSG00000084110	ebi-a-GCST90018861	Hypertrophic cardiomyopathy	HAL	-0.192250885654169	0.104313978665032	0.107868911543243
eqtl-a-ENSG00000084207	ebi-a-GCST90018861	Hypertrophic cardiomyopathy	GSTP1	-0.0732179602159767	0.0941260816129793	0.493356129696453
eqtl-a-ENSG00000084234	ebi-a-GCST90018861	Hypertrophic cardiomyopathy	APLP2	0.024365171551711	0.060535538553402	0.701268363589943
eqtl-a-ENSG00000084764	ebi-a-GCST90018861	Hypertrophic cardiomyopathy	MAPRE3	0.00908349679062958	0.148289908664121	0.956726754741793
eqtl-a-ENSG00000085063	ebi-a-GCST90018861	Hypertrophic cardiomyopathy	CD59	0.00377852585070686	0.0751598173989216	0.964473907004945
eqtl-a-ENSG00000085117	ebi-a-GCST90018861	Hypertrophic cardiomyopathy	CD82	-0.383884566556428	0.256580384562078	0.27327212412768
eqtl-a-ENSG00000085265	ebi-a-GCST90018861	Hypertrophic cardiomyopathy	FCN1	-0.0603805771703276	0.0327851243081069	0.10277605374803
eqtl-a-ENSG00000085449	ebi-a-GCST90018861	Hypertrophic cardiomyopathy	WDFY1	-0.134940099194551	0.0913934730271488	0.378992904080512
eqtl-a-ENSG00000085465	ebi-a-GCST90018861	Hypertrophic cardiomyopathy	OVGP1	0.0533960652182312	0.0771763528551902	0.560545095064239
eqtl-a-ENSG00000085491	ebi-a-GCST90018861	Hypertrophic cardiomyopathy	SLC25A24	0.0679293790618968	0.0730762833107047	0.45072814103283
eqtl-a-ENSG00000085514	ebi-a-GCST90018861	Hypertrophic cardiomyopathy	PILRA	-0.0881563678362464	0.0866816400858699	0.416156858389166
eqtl-a-ENSG00000085563	ebi-a-GCST90018861	Hypertrophic cardiomyopathy	ABCB1	0.0151242916075087	0.10815248360217	0.901596485538237
eqtl-a-ENSG00000085662	ebi-a-GCST90018861	Hypertrophic cardiomyopathy	AKR1B1	0.020971522920782	0.0526016252696997	0.710491111547132
eqtl-a-ENSG00000085719	ebi-a-GCST90018861	Hypertrophic cardiomyopathy	CPNE3	0.123457122225604	0.0635455321378748	0.30261855070725
eqtl-a-ENSG00000085733	ebi-a-GCST90018861	Hypertrophic cardiomyopathy	CTTN	0.00787973567831972	0.0231658270121268	0.739180795993965
eqtl-a-ENSG00000085760	ebi-a-GCST90018861	Hypertrophic cardiomyopathy	MTIF2	-0.252846710058332	0.151006918410266	0.342742169475541
eqtl-a-ENSG00000085871	ebi-a-GCST90018861	Hypertrophic cardiomyopathy	MGST2	-0.051373019062319	0.0471338717778024	0.337001849571065
eqtl-a-ENSG00000086062	ebi-a-GCST90018861	Hypertrophic cardiomyopathy	B4GALT1	-0.162187666781422	0.0921132304885074	0.328823042418692
eqtl-a-ENSG00000086200	ebi-a-GCST90018861	Hypertrophic cardiomyopathy	IPO11	-0.186911541129965	0.25754237333227	0.600330084509601
eqtl-a-ENSG00000086232	ebi-a-GCST90018861	Hypertrophic cardiomyopathy	EIF2AK1	-0.00085042725500351	0.0496377578401622	0.987151284260581
eqtl-a-ENSG00000086288	ebi-a-GCST90018861	Hypertrophic cardiomyopathy	NME8	0.0264589809713257	0.0667356137096518	0.70811024454899
eqtl-a-ENSG00000086289	ebi-a-GCST90018861	Hypertrophic cardiomyopathy	EPDR1	-0.0732248824530362	0.0854731979731716	0.430745856786812
eqtl-a-ENSG00000086506	ebi-a-GCST90018861	Hypertrophic cardiomyopathy	HBQ1	-0.0369056356239202	0.0536515034020242	0.510978443413182
eqtl-a-ENSG00000086548	ebi-a-GCST90018861	Hypertrophic cardiomyopathy	CEACAM6	-0.0175538920554508	0.0480347822444372	0.72731918343444
eqtl-a-ENSG00000086730	ebi-a-GCST90018861	Hypertrophic cardiomyopathy	LAT2	0.0105008930284312	0.0588018182829816	0.869645642333155
eqtl-a-ENSG00000087074	ebi-a-GCST90018861	Hypertrophic cardiomyopathy	PPP1R15A	-0.028129165382918	0.108727324190587	0.838831992277552
eqtl-a-ENSG00000087088	ebi-a-GCST90018861	Hypertrophic cardiomyopathy	BAX	-0.043499993265304	0.05826380142729	0.591720339894014
eqtl-a-ENSG00000087157	ebi-a-GCST90018861	Hypertrophic cardiomyopathy	PGS1	-0.0722930009636265	0.0874090507237234	0.560078075367888
eqtl-a-ENSG00000087206	ebi-a-GCST90018861	Hypertrophic cardiomyopathy	UIMC1	NA	NA	NA
eqtl-a-ENSG00000087237	ebi-a-GCST90018861	Hypertrophic cardiomyopathy	CETP	-0.044268528274086	0.0731054399672562	0.587559003092016
eqtl-a-ENSG00000087253	ebi-a-GCST90018861	Hypertrophic cardiomyopathy	LPCAT2	-0.0101398741230682	0.109624219806676	0.930750879524552
eqtl-a-ENSG00000087258	ebi-a-GCST90018861	Hypertrophic cardiomyopathy	GNAO1	0.0300215041947915	0.0787809540616209	0.768215265790644
eqtl-a-ENSG00000087269	ebi-a-GCST90018861	Hypertrophic cardiomyopathy	NOP14	-0.0942453838302299	0.642296129888487	0.907249388807721
eqtl-a-ENSG00000087460	ebi-a-GCST90018861	Hypertrophic cardiomyopathy	GNAS	0.0726417384177353	0.076463027607778	0.395896275693058
eqtl-a-ENSG00000087589	ebi-a-GCST90018861	Hypertrophic cardiomyopathy	CASS4	-0.0151565504831304	0.190223805851169	0.949382684779261
eqtl-a-ENSG00000087903	ebi-a-GCST90018861	Hypertrophic cardiomyopathy	RFX2	-0.00975231779220994	0.0913698706985283	0.921736868661153
eqtl-a-ENSG00000088053	ebi-a-GCST90018861	Hypertrophic cardiomyopathy	GP6	-0.0658408569422076	0.109177326490528	0.607745287400505
eqtl-a-ENSG00000088448	ebi-a-GCST90018861	Hypertrophic cardiomyopathy	ANKRD10	-0.0189476786534432	0.11566671755331	0.896631679737567
eqtl-a-ENSG00000088726	ebi-a-GCST90018861	Hypertrophic cardiomyopathy	TMEM40	0.0450786819936306	0.0445672871510681	0.358204849345766
eqtl-a-ENSG00000088766	ebi-a-GCST90018861	Hypertrophic cardiomyopathy	CRLS1	-0.0276412209140058	0.0782177280983657	0.75757104342798
eqtl-a-ENSG00000088826	ebi-a-GCST90018861	Hypertrophic cardiomyopathy	SMOX	-0.00100690225163819	0.0302722068005704	0.974280873127712
eqtl-a-ENSG00000088832	ebi-a-GCST90018861	Hypertrophic cardiomyopathy	FKBP1A	0.0429151612405391	0.0585063712169109	0.503918967825733
eqtl-a-ENSG00000088833	ebi-a-GCST90018861	Hypertrophic cardiomyopathy	NSFL1C	0.00706303769564134	0.0662569596629557	0.924835163723386
eqtl-a-ENSG00000088854	ebi-a-GCST90018861	Hypertrophic cardiomyopathy	DNAAF9	0.139300392656759	0.349575551293007	0.758594345467212
eqtl-a-ENSG00000088930	ebi-a-GCST90018861	Hypertrophic cardiomyopathy	XRN2	0.673410257590566	0.751969009066894	0.535051378352549
eqtl-a-ENSG00000088992	ebi-a-GCST90018861	Hypertrophic cardiomyopathy	TESC	0.00401396406203614	0.0470602493008175	0.934123518284185
eqtl-a-ENSG00000089012	ebi-a-GCST90018861	Hypertrophic cardiomyopathy	SIRPG	0.00608605167045937	0.0530691528329647	0.927309033782958
eqtl-a-ENSG00000089022	ebi-a-GCST90018861	Hypertrophic cardiomyopathy	MAPKAPK5	0.149020996871416	0.129681172713772	0.455894103185009
eqtl-a-ENSG00000089041	ebi-a-GCST90018861	Hypertrophic cardiomyopathy	P2RX7	0.0308728348741552	0.237180108355632	0.904672597344576
eqtl-a-ENSG00000089060	ebi-a-GCST90018861	Hypertrophic cardiomyopathy	SLC8B1	0.146289986325102	0.0834481863860662	0.330019212641646
eqtl-a-ENSG00000089063	ebi-a-GCST90018861	Hypertrophic cardiomyopathy	TMEM230	-0.0161945677789129	0.129300342001398	0.92067790463205
eqtl-a-ENSG00000089127	ebi-a-GCST90018861	Hypertrophic cardiomyopathy	OAS1	0.0236339388867425	0.0385562310083128	0.559274638462457
eqtl-a-ENSG00000089154	ebi-a-GCST90018861	Hypertrophic cardiomyopathy	GCN1	0.110197697879965	0.377807447289592	0.79800476491603
eqtl-a-ENSG00000089169	ebi-a-GCST90018861	Hypertrophic cardiomyopathy	RPH3A	0.0146047923931989	0.0483111195170431	0.77748545105682
eqtl-a-ENSG00000089177	ebi-a-GCST90018861	Hypertrophic cardiomyopathy	KIF16B	-0.0329650181412709	0.0637235325753395	0.640661821607172
eqtl-a-ENSG00000089327	ebi-a-GCST90018861	Hypertrophic cardiomyopathy	FXYD5	-0.00755934555887427	0.10482938710004	0.949076023934166
eqtl-a-ENSG00000089351	ebi-a-GCST90018861	Hypertrophic cardiomyopathy	GRAMD1A	0.0482509600034457	0.128539401837472	0.726436092809555
eqtl-a-ENSG00000089486	ebi-a-GCST90018861	Hypertrophic cardiomyopathy	CDIP1	NA	NA	NA
eqtl-a-ENSG00000089639	ebi-a-GCST90018861	Hypertrophic cardiomyopathy	GMIP	-0.067993850084395	0.259504546595809	0.836863828536653
eqtl-a-ENSG00000089692	ebi-a-GCST90018861	Hypertrophic cardiomyopathy	LAG3	0.015407338720647	0.156293836923176	0.937444574544057
eqtl-a-ENSG00000089693	ebi-a-GCST90018861	Hypertrophic cardiomyopathy	MLF2	-0.0248834792789871	0.0734259875854147	0.766964679460042
eqtl-a-ENSG00000089737	ebi-a-GCST90018861	Hypertrophic cardiomyopathy	DDX24	-0.00795611290746335	0.0938838395546946	0.937803287326595
eqtl-a-ENSG00000089775	ebi-a-GCST90018861	Hypertrophic cardiomyopathy	ZBTB25	0.161975828724198	0.118661287166569	0.305516307075172
eqtl-a-ENSG00000089818	ebi-a-GCST90018861	Hypertrophic cardiomyopathy	NECAP1	-0.0695186135537349	0.0963539397086498	0.602109404104145
eqtl-a-ENSG00000089876	ebi-a-GCST90018861	Hypertrophic cardiomyopathy	DHX32	0.146418565805729	0.0547709884310874	0.0754788016920582
eqtl-a-ENSG00000090013	ebi-a-GCST90018861	Hypertrophic cardiomyopathy	BLVRB	-0.0226816558258795	0.0388369284952755	0.580482275737471
eqtl-a-ENSG00000090238	ebi-a-GCST90018861	Hypertrophic cardiomyopathy	YPEL3	0.015029748582889	0.0383763937711578	0.721485419815837
eqtl-a-ENSG00000090263	ebi-a-GCST90018861	Hypertrophic cardiomyopathy	MRPS33	0.0651519848268105	0.0603690614928295	0.393340957465169
eqtl-a-ENSG00000090266	ebi-a-GCST90018861	Hypertrophic cardiomyopathy	NDUFB2	-0.284329718192631	0.54739137838918	0.695015876457636
eqtl-a-ENSG00000090316	ebi-a-GCST90018861	Hypertrophic cardiomyopathy	MAEA	-0.0163090345158454	0.456712035965726	0.977276175915135
eqtl-a-ENSG00000090376	ebi-a-GCST90018861	Hypertrophic cardiomyopathy	IRAK3	0.0268957115062542	0.0349933836629821	0.47129396465349
eqtl-a-ENSG00000090382	ebi-a-GCST90018861	Hypertrophic cardiomyopathy	LYZ	-0.0394074634550808	0.0395115921955571	0.342108923188095
eqtl-a-ENSG00000090530	ebi-a-GCST90018861	Hypertrophic cardiomyopathy	P3H2	0.0200923771422403	0.116475117999709	0.871418158556377
eqtl-a-ENSG00000090615	ebi-a-GCST90018861	Hypertrophic cardiomyopathy	GOLGA3	0.167226963543423	0.256169930544631	0.631817977412294
eqtl-a-ENSG00000090659	ebi-a-GCST90018861	Hypertrophic cardiomyopathy	CD209	-0.0625178968676246	0.129715371284808	0.714085488444467
eqtl-a-ENSG00000090661	ebi-a-GCST90018861	Hypertrophic cardiomyopathy	CERS4	0.0143542173810515	0.0843455878071119	0.880524143646598
eqtl-a-ENSG00000090674	ebi-a-GCST90018861	Hypertrophic cardiomyopathy	MCOLN1	-0.0646220606519061	0.0551092985584907	0.265718463934421
eqtl-a-ENSG00000090686	ebi-a-GCST90018861	Hypertrophic cardiomyopathy	USP48	-0.0487088037021823	0.0736634714360045	0.576447773040232
eqtl-a-ENSG00000090861	ebi-a-GCST90018861	Hypertrophic cardiomyopathy	AARS1	0.0286909547914028	0.0788255302383582	0.777772014890279
eqtl-a-ENSG00000090863	ebi-a-GCST90018861	Hypertrophic cardiomyopathy	GLG1	-0.989396786694521	1.86480346599787	0.648741041011961
eqtl-a-ENSG00000091039	ebi-a-GCST90018861	Hypertrophic cardiomyopathy	OSBPL8	-0.115395489114696	0.0765963031331758	0.229019599651425
eqtl-a-ENSG00000091073	ebi-a-GCST90018861	Hypertrophic cardiomyopathy	DTX2	0.105656839537172	0.102239742888294	0.359790581439829
eqtl-a-ENSG00000091106	ebi-a-GCST90018861	Hypertrophic cardiomyopathy	NLRC4	-0.00454418192744269	0.0472056712057556	0.929381536790616
eqtl-a-ENSG00000091127	ebi-a-GCST90018861	Hypertrophic cardiomyopathy	PUS7	-0.824397528841016	0.573361235733424	0.24604784352378
eqtl-a-ENSG00000091129	ebi-a-GCST90018861	Hypertrophic cardiomyopathy	NRCAM	-0.0107697619931367	0.119271659938328	0.942671207819725
eqtl-a-ENSG00000091436	ebi-a-GCST90018861	Hypertrophic cardiomyopathy	MAP3K20	0.0372471769138649	0.0535128755949489	0.53648063045214
eqtl-a-ENSG00000091490	ebi-a-GCST90018861	Hypertrophic cardiomyopathy	SEL1L3	-0.0641760782602583	0.0648783411961986	0.395502300066877
eqtl-a-ENSG00000091527	ebi-a-GCST90018861	Hypertrophic cardiomyopathy	CDV3	0.0416679548994229	0.0658616819207531	0.640890663329808
eqtl-a-ENSG00000091592	ebi-a-GCST90018861	Hypertrophic cardiomyopathy	NLRP1	0.0745010343866836	0.105895416309273	0.520517392478121
eqtl-a-ENSG00000091640	ebi-a-GCST90018861	Hypertrophic cardiomyopathy	SPAG7	0.0963633788708405	0.0519960850534302	0.160899351551709
eqtl-a-ENSG00000092010	ebi-a-GCST90018861	Hypertrophic cardiomyopathy	PSME1	0.0774332333983704	0.119717386786225	0.634502244173799
eqtl-a-ENSG00000092020	ebi-a-GCST90018861	Hypertrophic cardiomyopathy	PPP2R3C	-0.0231548398425665	0.155030734600562	0.90561443582643
eqtl-a-ENSG00000092036	ebi-a-GCST90018861	Hypertrophic cardiomyopathy	HAUS4	-0.0318537565975232	0.0497017912400819	0.539510315677501
eqtl-a-ENSG00000092068	ebi-a-GCST90018861	Hypertrophic cardiomyopathy	SLC7A8	0.0776767869420497	0.0681925666432715	0.372719763859927
eqtl-a-ENSG00000092094	ebi-a-GCST90018861	Hypertrophic cardiomyopathy	OSGEP	0.0763002661489025	0.0730377348611093	0.405836701287643
eqtl-a-ENSG00000092096	ebi-a-GCST90018861	Hypertrophic cardiomyopathy	SLC22A17	-0.049166993360358	0.0616158448945595	0.461093997679681
eqtl-a-ENSG00000092140	ebi-a-GCST90018861	Hypertrophic cardiomyopathy	G2E3	0.212141336436496	0.216995286118025	0.507200477441988
eqtl-a-ENSG00000092531	ebi-a-GCST90018861	Hypertrophic cardiomyopathy	SNAP23	0.212057069692543	0.17872668666004	0.445833081859428
eqtl-a-ENSG00000092621	ebi-a-GCST90018861	Hypertrophic cardiomyopathy	PHGDH	-0.0294564235233207	0.0276482815705963	0.322058594171145
eqtl-a-ENSG00000092758	ebi-a-GCST90018861	Hypertrophic cardiomyopathy	COL9A3	0.241186459943951	0.113537581036412	0.16759213292546
eqtl-a-ENSG00000092820	ebi-a-GCST90018861	Hypertrophic cardiomyopathy	EZR	NA	NA	NA
eqtl-a-ENSG00000092841	ebi-a-GCST90018861	Hypertrophic cardiomyopathy	MYL6	0.0157026087251953	0.0654863297207188	0.850177116607056
eqtl-a-ENSG00000092964	ebi-a-GCST90018861	Hypertrophic cardiomyopathy	DPYSL2	-0.0848502814930202	0.0712883614542554	0.272747528454769
eqtl-a-ENSG00000093000	ebi-a-GCST90018861	Hypertrophic cardiomyopathy	NUP50	0.0706775150419558	0.117390933824208	0.654990349916682
eqtl-a-ENSG00000093010	ebi-a-GCST90018861	Hypertrophic cardiomyopathy	COMT	0.041577106362657	0.0628116386356047	0.627756707628971
eqtl-a-ENSG00000093072	ebi-a-GCST90018861	Hypertrophic cardiomyopathy	ADA2	-0.0142931722897491	0.0272145607820094	0.618275680116704
eqtl-a-ENSG00000093134	ebi-a-GCST90018861	Hypertrophic cardiomyopathy	VNN3P	0.0260230303543361	0.033849459492611	0.464108565062151
eqtl-a-ENSG00000093167	ebi-a-GCST90018861	Hypertrophic cardiomyopathy	LRRFIP2	-0.00315242313610394	0.0696216838101446	0.966730085464621
eqtl-a-ENSG00000093217	ebi-a-GCST90018861	Hypertrophic cardiomyopathy	XYLB	0.54244631184339	0.279833161861853	0.30319963156843
eqtl-a-ENSG00000095002	ebi-a-GCST90018861	Hypertrophic cardiomyopathy	MSH2	0.0531764063383414	0.0401476113006739	0.316416838805205
eqtl-a-ENSG00000095303	ebi-a-GCST90018861	Hypertrophic cardiomyopathy	PTGS1	-0.0236174496895789	0.0322599909847866	0.482736996497907
eqtl-a-ENSG00000095321	ebi-a-GCST90018861	Hypertrophic cardiomyopathy	CRAT	0.032027756189146	0.0336214805411361	0.372520434345629
eqtl-a-ENSG00000095370	ebi-a-GCST90018861	Hypertrophic cardiomyopathy	SH2D3C	0.0057834563429682	0.0565719893736932	0.923492639521476
eqtl-a-ENSG00000095383	ebi-a-GCST90018861	Hypertrophic cardiomyopathy	TBC1D2	0.0244603539355348	0.0506988854413963	0.677119181753785
eqtl-a-ENSG00000095485	ebi-a-GCST90018861	Hypertrophic cardiomyopathy	CWF19L1	-0.0330124489973779	0.0485293601982561	0.54513559657454
eqtl-a-ENSG00000095739	ebi-a-GCST90018861	Hypertrophic cardiomyopathy	BAMBI	0.0263293347775458	0.0282191230243494	0.381859834869951
eqtl-a-ENSG00000095932	ebi-a-GCST90018861	Hypertrophic cardiomyopathy	SMIM24	-0.164940651027162	0.0895210002002573	0.10795156429548
eqtl-a-ENSG00000095951	ebi-a-GCST90018861	Hypertrophic cardiomyopathy	HIVEP1	0.109167997096986	0.108952304741412	0.390184431595537
eqtl-a-ENSG00000096006	ebi-a-GCST90018861	Hypertrophic cardiomyopathy	CRISP3	0.089250209211508	0.0527739063832838	0.14175479629264
eqtl-a-ENSG00000096063	ebi-a-GCST90018861	Hypertrophic cardiomyopathy	SRPK1	-0.00442565016581757	0.0448777783515752	0.925274982230214
eqtl-a-ENSG00000096070	ebi-a-GCST90018861	Hypertrophic cardiomyopathy	BRPF3	0.120316259469145	0.160044817357649	0.589615528631696
eqtl-a-ENSG00000096433	ebi-a-GCST90018861	Hypertrophic cardiomyopathy	ITPR3	0.109019945291416	0.106874228730796	0.36536768771986
eqtl-a-ENSG00000096696	ebi-a-GCST90018861	Hypertrophic cardiomyopathy	DSP	0.0368023732921119	0.0482393942456673	0.525219310776503
eqtl-a-ENSG00000096717	ebi-a-GCST90018861	Hypertrophic cardiomyopathy	SIRT1	-0.414044016634718	0.541571477104364	0.584458275111431
eqtl-a-ENSG00000096968	ebi-a-GCST90018861	Hypertrophic cardiomyopathy	JAK2	-0.0262478086196447	0.0818476333794275	0.802437954640062
eqtl-a-ENSG00000096996	ebi-a-GCST90018861	Hypertrophic cardiomyopathy	IL12RB1	0.011117723104148	0.0595076399452738	0.882416852141238
eqtl-a-ENSG00000097033	ebi-a-GCST90018861	Hypertrophic cardiomyopathy	SH3GLB1	-0.0671403176339613	0.0881059613842258	0.48849254248962
eqtl-a-ENSG00000097046	ebi-a-GCST90018861	Hypertrophic cardiomyopathy	CDC7	0.0653426744189349	0.117019019387763	0.632747299015391
eqtl-a-ENSG00000099139	ebi-a-GCST90018861	Hypertrophic cardiomyopathy	PCSK5	-0.0495116833856075	0.0502098114175198	0.369368952549293
eqtl-a-ENSG00000099194	ebi-a-GCST90018861	Hypertrophic cardiomyopathy	SCD	0.0280165999802305	0.0842533528809212	0.756187222926477
eqtl-a-ENSG00000099204	ebi-a-GCST90018861	Hypertrophic cardiomyopathy	ABLIM1	-0.0462776551117191	0.0593354000317543	0.492307300793933
eqtl-a-ENSG00000099219	ebi-a-GCST90018861	Hypertrophic cardiomyopathy	ERMP1	0.0708385419322395	0.0986894063184642	0.512573330800282
eqtl-a-ENSG00000099250	ebi-a-GCST90018861	Hypertrophic cardiomyopathy	NRP1	-0.003266195088815	0.0426078604563522	0.942577449914448
eqtl-a-ENSG00000099256	ebi-a-GCST90018861	Hypertrophic cardiomyopathy	PRTFDC1	-0.00757427345099862	0.0985935609587028	0.94575776285525
eqtl-a-ENSG00000099284	ebi-a-GCST90018861	Hypertrophic cardiomyopathy	MACROH2A2	0.149635362925322	0.0888191404261216	0.341023543920734
eqtl-a-ENSG00000099290	ebi-a-GCST90018861	Hypertrophic cardiomyopathy	WASHC2A	-0.0112141563547941	0.0741309053484423	0.889358579436306
eqtl-a-ENSG00000099330	ebi-a-GCST90018861	Hypertrophic cardiomyopathy	OCEL1	0.114482715637418	0.100190033945113	0.457676999617077
eqtl-a-ENSG00000099331	ebi-a-GCST90018861	Hypertrophic cardiomyopathy	MYO9B	-0.00996066923833724	0.0847735197535923	0.925540226407636
eqtl-a-ENSG00000099337	ebi-a-GCST90018861	Hypertrophic cardiomyopathy	KCNK6	0.020711115381956	0.046320299615952	0.698540954224348
eqtl-a-ENSG00000099338	ebi-a-GCST90018861	Hypertrophic cardiomyopathy	CATSPERG	-0.161621914978788	0.130125332477124	0.30246782383359
eqtl-a-ENSG00000099785	ebi-a-GCST90018861	Hypertrophic cardiomyopathy	MARCHF2	-0.0175867327475595	0.0443445012834121	0.705388302712299
eqtl-a-ENSG00000099804	ebi-a-GCST90018861	Hypertrophic cardiomyopathy	CDC34	0.102529426142295	0.127319909383508	0.505173558012768
eqtl-a-ENSG00000099810	ebi-a-GCST90018861	Hypertrophic cardiomyopathy	MTAP	0.169214540270374	0.255537656640172	0.627642923727777
eqtl-a-ENSG00000099817	ebi-a-GCST90018861	Hypertrophic cardiomyopathy	POLR2E	-0.118522570894153	0.0875678390006222	0.40508934090852
eqtl-a-ENSG00000099860	ebi-a-GCST90018861	Hypertrophic cardiomyopathy	GADD45B	-0.0633378255678251	0.149660588218581	0.713307407791723
eqtl-a-ENSG00000099866	ebi-a-GCST90018861	Hypertrophic cardiomyopathy	MADCAM1	-0.0449496374051412	0.122482953342286	0.776083616402022
eqtl-a-ENSG00000099875	ebi-a-GCST90018861	Hypertrophic cardiomyopathy	MKNK2	-0.00275171996361245	0.110597383966923	0.982409540619543
eqtl-a-ENSG00000099917	ebi-a-GCST90018861	Hypertrophic cardiomyopathy	MED15	0.0756502153554171	0.0955934704926469	0.51167159985626
eqtl-a-ENSG00000099940	ebi-a-GCST90018861	Hypertrophic cardiomyopathy	SNAP29	-0.0334858306410137	0.063596836381639	0.651083544346812
eqtl-a-ENSG00000099956	ebi-a-GCST90018861	Hypertrophic cardiomyopathy	SMARCB1	-0.017296036771546	0.0874605751382639	0.855875752657132
eqtl-a-ENSG00000099968	ebi-a-GCST90018861	Hypertrophic cardiomyopathy	BCL2L13	-0.0615028698497986	0.0779990736554076	0.513020406263713
eqtl-a-ENSG00000099977	ebi-a-GCST90018861	Hypertrophic cardiomyopathy	DDT	0.0141531643363798	0.0900796948923159	0.900786506872685
eqtl-a-ENSG00000099991	ebi-a-GCST90018861	Hypertrophic cardiomyopathy	CABIN1	0.0957241653058314	0.0638553807234381	0.27260380286182
eqtl-a-ENSG00000099995	ebi-a-GCST90018861	Hypertrophic cardiomyopathy	SF3A1	0.0536503950241842	0.0717977292967269	0.532824261225302
eqtl-a-ENSG00000100014	ebi-a-GCST90018861	Hypertrophic cardiomyopathy	SPECC1L	0.0771207442693859	0.0922259536961453	0.556634664184436
eqtl-a-ENSG00000100024	ebi-a-GCST90018861	Hypertrophic cardiomyopathy	UPB1	-0.0246407824052733	0.0884999679667202	0.806830477799656
eqtl-a-ENSG00000100030	ebi-a-GCST90018861	Hypertrophic cardiomyopathy	MAPK1	0.0793913401410896	0.184936284955116	0.741851388481044
eqtl-a-ENSG00000100034	ebi-a-GCST90018861	Hypertrophic cardiomyopathy	PPM1F	0.0520403569633557	0.0681764286490001	0.500810467789399
eqtl-a-ENSG00000100055	ebi-a-GCST90018861	Hypertrophic cardiomyopathy	CYTH4	-0.13845999095909	0.123009584930493	0.342253300391936
eqtl-a-ENSG00000100060	ebi-a-GCST90018861	Hypertrophic cardiomyopathy	MFNG	0.0274691809230978	0.0742352433699345	0.774378587943908
eqtl-a-ENSG00000100077	ebi-a-GCST90018861	Hypertrophic cardiomyopathy	GRK3	-0.0282203109094786	0.0645173209661769	0.704517267637391
eqtl-a-ENSG00000100079	ebi-a-GCST90018861	Hypertrophic cardiomyopathy	LGALS2	0.000337589721675698	0.0360278354906851	0.99278519059569
eqtl-a-ENSG00000100092	ebi-a-GCST90018861	Hypertrophic cardiomyopathy	SH3BP1	0.242784225048987	0.324221787787665	0.508329261427775
eqtl-a-ENSG00000100095	ebi-a-GCST90018861	Hypertrophic cardiomyopathy	SEZ6L	-0.0691072485815366	0.226706675632936	0.811634971344111
eqtl-a-ENSG00000100097	ebi-a-GCST90018861	Hypertrophic cardiomyopathy	LGALS1	-0.0512609623883396	0.0315428002839943	0.165064269278376
eqtl-a-ENSG00000100099	ebi-a-GCST90018861	Hypertrophic cardiomyopathy	HPS4	0.0583639639189093	0.0819556177644767	0.606041882634609
eqtl-a-ENSG00000100100	ebi-a-GCST90018861	Hypertrophic cardiomyopathy	PIK3IP1	0.0176222957046011	0.0628201732029406	0.825890508793138
eqtl-a-ENSG00000100104	ebi-a-GCST90018861	Hypertrophic cardiomyopathy	SRRD	0.00566622015108327	0.0351984984306152	0.876657347875049
eqtl-a-ENSG00000100106	ebi-a-GCST90018861	Hypertrophic cardiomyopathy	TRIOBP	-0.00760750236291464	0.0643158779398825	0.91154506276782
eqtl-a-ENSG00000100109	ebi-a-GCST90018861	Hypertrophic cardiomyopathy	TFIP11	0.203212683609121	0.143598030704496	0.391628024162188
eqtl-a-ENSG00000100116	ebi-a-GCST90018861	Hypertrophic cardiomyopathy	GCAT	-0.00955825297475685	0.0405411724080029	0.820363205166386
eqtl-a-ENSG00000100147	ebi-a-GCST90018861	Hypertrophic cardiomyopathy	CCDC134	0.088277911187651	0.173411422201458	0.700232100487244
eqtl-a-ENSG00000100151	ebi-a-GCST90018861	Hypertrophic cardiomyopathy	PICK1	-0.129570037889037	0.0857736427848508	0.205410397397956
eqtl-a-ENSG00000100181	ebi-a-GCST90018861	Hypertrophic cardiomyopathy	TPTEP1	0.0201375868885689	0.0895165375112547	0.842904783040348
eqtl-a-ENSG00000100197	ebi-a-GCST90018861	Hypertrophic cardiomyopathy	CYP2D6	0.155723009086262	0.10079478184116	0.365708419535129
eqtl-a-ENSG00000100219	ebi-a-GCST90018861	Hypertrophic cardiomyopathy	XBP1	-0.0160702549428599	0.116681015732174	0.893189049978223
eqtl-a-ENSG00000100225	ebi-a-GCST90018861	Hypertrophic cardiomyopathy	FBXO7	-0.110544149608917	0.0755527236967991	0.19375661266642
eqtl-a-ENSG00000100228	ebi-a-GCST90018861	Hypertrophic cardiomyopathy	RAB36	-0.12108778054314	0.1434888107236	0.553772737774068
eqtl-a-ENSG00000100242	ebi-a-GCST90018861	Hypertrophic cardiomyopathy	SUN2	0.0391727942518636	0.0528481084081725	0.535769370834482
eqtl-a-ENSG00000100243	ebi-a-GCST90018861	Hypertrophic cardiomyopathy	CYB5R3	-0.0461504242390065	0.0310808424164062	0.181161741815147
eqtl-a-ENSG00000100266	ebi-a-GCST90018861	Hypertrophic cardiomyopathy	PACSIN2	-0.145142727922772	0.200441224692386	0.601012173336043
eqtl-a-ENSG00000100284	ebi-a-GCST90018861	Hypertrophic cardiomyopathy	TOM1	-0.116343326743463	0.0551094830282918	0.088494908516252
eqtl-a-ENSG00000100285	ebi-a-GCST90018861	Hypertrophic cardiomyopathy	NEFH	0.0224314110870407	0.0593342364517448	0.769897936136117
eqtl-a-ENSG00000100290	ebi-a-GCST90018861	Hypertrophic cardiomyopathy	BIK	0.22118515683348	0.108243015683332	0.289734232867688
eqtl-a-ENSG00000100292	ebi-a-GCST90018861	Hypertrophic cardiomyopathy	HMOX1	0.0881006127744697	0.0403191298724968	0.116791179358202
eqtl-a-ENSG00000100296	ebi-a-GCST90018861	Hypertrophic cardiomyopathy	THOC5	0.0372987225672785	0.0646581505696714	0.604473075603028
eqtl-a-ENSG00000100298	ebi-a-GCST90018861	Hypertrophic cardiomyopathy	APOBEC3H	-0.00545821691641925	0.111529735632716	0.965415202795526
eqtl-a-ENSG00000100299	ebi-a-GCST90018861	Hypertrophic cardiomyopathy	ARSA	0.0170147683391374	0.110448603152206	0.902692744602741
eqtl-a-ENSG00000100300	ebi-a-GCST90018861	Hypertrophic cardiomyopathy	TSPO	-0.0337749058403715	0.0465373500527707	0.543423665004462
eqtl-a-ENSG00000100304	ebi-a-GCST90018861	Hypertrophic cardiomyopathy	TTLL12	-0.175412300932542	0.184234657752772	0.515613535682829
eqtl-a-ENSG00000100311	ebi-a-GCST90018861	Hypertrophic cardiomyopathy	PDGFB	0.00877745630982497	0.0643187507434916	0.913655102521146
eqtl-a-ENSG00000100321	ebi-a-GCST90018861	Hypertrophic cardiomyopathy	SYNGR1	0.00141974420007281	0.0485439651083781	0.978504784177839
eqtl-a-ENSG00000100325	ebi-a-GCST90018861	Hypertrophic cardiomyopathy	ASCC2	0.00984130515318432	0.0289194181899472	0.74067023809769
eqtl-a-ENSG00000100330	ebi-a-GCST90018861	Hypertrophic cardiomyopathy	MTMR3	-0.00586058566218052	0.0448574146677428	0.904321532236679
eqtl-a-ENSG00000100336	ebi-a-GCST90018861	Hypertrophic cardiomyopathy	APOL4	0.141214983153909	0.0977645152538183	0.385502608415341
eqtl-a-ENSG00000100346	ebi-a-GCST90018861	Hypertrophic cardiomyopathy	CACNA1I	0.0307665228517623	0.107762530631857	0.802111215604952
eqtl-a-ENSG00000100347	ebi-a-GCST90018861	Hypertrophic cardiomyopathy	SAMM50	-0.00681967902590266	0.074485031627181	0.93282051449543
eqtl-a-ENSG00000100350	ebi-a-GCST90018861	Hypertrophic cardiomyopathy	FOXRED2	0.0121094620667767	0.150056504895462	0.940763174295781
eqtl-a-ENSG00000100351	ebi-a-GCST90018861	Hypertrophic cardiomyopathy	GRAP2	-0.000974922486459698	0.0465327171780702	0.984094863433057
eqtl-a-ENSG00000100353	ebi-a-GCST90018861	Hypertrophic cardiomyopathy	EIF3D	-0.208623733114846	0.126166265800908	0.346262944234475
eqtl-a-ENSG00000100362	ebi-a-GCST90018861	Hypertrophic cardiomyopathy	PVALB	0.03513425188685	0.0402339050107428	0.422476364052997
eqtl-a-ENSG00000100364	ebi-a-GCST90018861	Hypertrophic cardiomyopathy	KIAA0930	0.0473081210889411	0.0886453682037527	0.646935255960307
eqtl-a-ENSG00000100365	ebi-a-GCST90018861	Hypertrophic cardiomyopathy	NCF4	-0.043708301651018	0.108963431721839	0.715187901881857
eqtl-a-ENSG00000100368	ebi-a-GCST90018861	Hypertrophic cardiomyopathy	CSF2RB	-0.0968954997097198	0.161845084942031	0.610154697523505
eqtl-a-ENSG00000100376	ebi-a-GCST90018861	Hypertrophic cardiomyopathy	FAM118A	0.145110785901556	0.161661060173732	0.403964284710284
eqtl-a-ENSG00000100385	ebi-a-GCST90018861	Hypertrophic cardiomyopathy	IL2RB	-0.318450660653416	0.149615162987468	0.0773732280760069
eqtl-a-ENSG00000100422	ebi-a-GCST90018861	Hypertrophic cardiomyopathy	CERK	-0.0698722761394053	0.076985381955737	0.530810838858075
eqtl-a-ENSG00000100427	ebi-a-GCST90018861	Hypertrophic cardiomyopathy	MLC1	0.0304746681648453	0.0588961147625788	0.640588847631258
eqtl-a-ENSG00000100439	ebi-a-GCST90018861	Hypertrophic cardiomyopathy	ABHD4	0.110886299810837	0.1186571347585	0.52154354191047
eqtl-a-ENSG00000100441	ebi-a-GCST90018861	Hypertrophic cardiomyopathy	KHNYN	0.0521133589615447	0.137323374961385	0.740826472929117
eqtl-a-ENSG00000100445	ebi-a-GCST90018861	Hypertrophic cardiomyopathy	SDR39U1	0.049640589534491	0.206621193848592	0.849897373241004
eqtl-a-ENSG00000100448	ebi-a-GCST90018861	Hypertrophic cardiomyopathy	CTSG	0.0262560711485806	0.0277776997880159	0.363190117779087
eqtl-a-ENSG00000100450	ebi-a-GCST90018861	Hypertrophic cardiomyopathy	GZMH	-0.100702303137306	0.07157994417188	0.232212239846988
eqtl-a-ENSG00000100453	ebi-a-GCST90018861	Hypertrophic cardiomyopathy	GZMB	-0.0417680010698444	0.0416199723179398	0.389534159115499
eqtl-a-ENSG00000100461	ebi-a-GCST90018861	Hypertrophic cardiomyopathy	RBM23	0.0264078990506897	0.0738481522244208	0.7548561072999
eqtl-a-ENSG00000100462	ebi-a-GCST90018861	Hypertrophic cardiomyopathy	PRMT5	0.120568021735706	0.0948643290421544	0.42440091445086
eqtl-a-ENSG00000100473	ebi-a-GCST90018861	Hypertrophic cardiomyopathy	COCH	-0.00819945171117334	0.0658062995604093	0.912234620336016
eqtl-a-ENSG00000100503	ebi-a-GCST90018861	Hypertrophic cardiomyopathy	NIN	NA	NA	NA
eqtl-a-ENSG00000100504	ebi-a-GCST90018861	Hypertrophic cardiomyopathy	PYGL	-0.00790212400703153	0.0432069139635469	0.871745099994323
eqtl-a-ENSG00000100505	ebi-a-GCST90018861	Hypertrophic cardiomyopathy	TRIM9	-0.0634752337027832	0.0316638471346178	0.101334775621462
eqtl-a-ENSG00000100528	ebi-a-GCST90018861	Hypertrophic cardiomyopathy	CNIH1	NA	NA	NA
eqtl-a-ENSG00000100558	ebi-a-GCST90018861	Hypertrophic cardiomyopathy	PLEK2	-0.02033010679352	0.0469517506826291	0.673382680535749
eqtl-a-ENSG00000100592	ebi-a-GCST90018861	Hypertrophic cardiomyopathy	DAAM1	-0.0607007375971408	0.0636988172193747	0.441196322974135
eqtl-a-ENSG00000100596	ebi-a-GCST90018861	Hypertrophic cardiomyopathy	SPTLC2	0.19544559831269	0.151087930209369	0.41895088642014
eqtl-a-ENSG00000100600	ebi-a-GCST90018861	Hypertrophic cardiomyopathy	LGMN	0.0300047180328173	0.0868681485315852	0.788275741962629
eqtl-a-ENSG00000100601	ebi-a-GCST90018861	Hypertrophic cardiomyopathy	ALKBH1	0.00265078171796381	0.0501009811087757	0.966348602549685
eqtl-a-ENSG00000100605	ebi-a-GCST90018861	Hypertrophic cardiomyopathy	ITPK1	-0.00869877936783233	0.0582689729807086	0.8907985054116
eqtl-a-ENSG00000100612	ebi-a-GCST90018861	Hypertrophic cardiomyopathy	DHRS7	-0.104550623227068	0.0691529259321946	0.190967951527635
eqtl-a-ENSG00000100629	ebi-a-GCST90018861	Hypertrophic cardiomyopathy	CEP128	-0.023910137288232	0.10579934026422	0.858503976494132
eqtl-a-ENSG00000100644	ebi-a-GCST90018861	Hypertrophic cardiomyopathy	HIF1A	-0.113459894602599	0.191671683808427	0.613888110225769
eqtl-a-ENSG00000100647	ebi-a-GCST90018861	Hypertrophic cardiomyopathy	SUSD6	-0.0515502353406787	0.0608675277367419	0.444734352007361
eqtl-a-ENSG00000100664	ebi-a-GCST90018861	Hypertrophic cardiomyopathy	EIF5	0.105351065426238	0.0562271138316127	0.157679448844779
eqtl-a-ENSG00000100678	ebi-a-GCST90018861	Hypertrophic cardiomyopathy	SLC8A3	-0.0819353837611876	0.0778719495144966	0.483816103754872
eqtl-a-ENSG00000100697	ebi-a-GCST90018861	Hypertrophic cardiomyopathy	DICER1	0.00208383313107502	0.0613310708763753	0.975981709717916
eqtl-a-ENSG00000100721	ebi-a-GCST90018861	Hypertrophic cardiomyopathy	TCL1A	0.0184295435910429	0.0409049345405983	0.664276949451915
eqtl-a-ENSG00000100731	ebi-a-GCST90018861	Hypertrophic cardiomyopathy	PCNX1	-0.147057534156804	0.0665890919608386	0.15787000440133
eqtl-a-ENSG00000100744	ebi-a-GCST90018861	Hypertrophic cardiomyopathy	GSKIP	0.036834824376173	0.0781804826678126	0.71969418791816
eqtl-a-ENSG00000100767	ebi-a-GCST90018861	Hypertrophic cardiomyopathy	PAPLN	-0.0424836676384384	0.14340409898602	0.816644471927946
eqtl-a-ENSG00000100784	ebi-a-GCST90018861	Hypertrophic cardiomyopathy	RPS6KA5	0.000381411867694239	0.0635757697665666	0.995757872970341
eqtl-a-ENSG00000100804	ebi-a-GCST90018861	Hypertrophic cardiomyopathy	PSMB5	-0.0586056215539521	0.247941135053578	0.852234816608807
eqtl-a-ENSG00000100814	ebi-a-GCST90018861	Hypertrophic cardiomyopathy	CCNB1IP1	0.0209652908436671	0.0496571779235077	0.745672213955676
eqtl-a-ENSG00000100823	ebi-a-GCST90018861	Hypertrophic cardiomyopathy	APEX1	-0.0516247483334343	0.230972037555961	0.860009499933988
eqtl-a-ENSG00000100889	ebi-a-GCST90018861	Hypertrophic cardiomyopathy	PCK2	0.0622144993142448	0.063501241285457	0.430528434732779
eqtl-a-ENSG00000100906	ebi-a-GCST90018861	Hypertrophic cardiomyopathy	NFKBIA	0.0576444291936589	0.0521598439117001	0.349766159919633
eqtl-a-ENSG00000100918	ebi-a-GCST90018861	Hypertrophic cardiomyopathy	REC8	0.0652598640369165	0.0775525234383706	0.554662684539935
eqtl-a-ENSG00000100938	ebi-a-GCST90018861	Hypertrophic cardiomyopathy	GMPR2	NA	NA	NA
eqtl-a-ENSG00000100979	ebi-a-GCST90018861	Hypertrophic cardiomyopathy	PLTP	-0.050174490278329	0.111032444516104	0.682020002950472
eqtl-a-ENSG00000100985	ebi-a-GCST90018861	Hypertrophic cardiomyopathy	MMP9	0.0360690000680818	0.0599226788809088	0.569254930691881
eqtl-a-ENSG00000100991	ebi-a-GCST90018861	Hypertrophic cardiomyopathy	TRPC4AP	0.0122071982608784	0.0556757126283338	0.83718487670841
eqtl-a-ENSG00000100994	ebi-a-GCST90018861	Hypertrophic cardiomyopathy	PYGB	0.0118640114651093	0.0402586688549504	0.782888839543815
eqtl-a-ENSG00000100997	ebi-a-GCST90018861	Hypertrophic cardiomyopathy	ABHD12	-1.11196138238314	0.68565850299291	0.35176496208833
eqtl-a-ENSG00000101017	ebi-a-GCST90018861	Hypertrophic cardiomyopathy	CD40	-0.0557649846257247	0.0493978617464471	0.461502618334092
eqtl-a-ENSG00000101019	ebi-a-GCST90018861	Hypertrophic cardiomyopathy	UQCC1	-0.214983944625524	0.167356980427294	0.327632642094106
eqtl-a-ENSG00000101079	ebi-a-GCST90018861	Hypertrophic cardiomyopathy	NDRG3	0.240160403738418	0.349976124380818	0.541853637159476
eqtl-a-ENSG00000101082	ebi-a-GCST90018861	Hypertrophic cardiomyopathy	SLA2	-0.182362054599467	0.0868311437390584	0.282903489914717
eqtl-a-ENSG00000101150	ebi-a-GCST90018861	Hypertrophic cardiomyopathy	TPD52L2	0.106269589623857	0.0933726895793948	0.373039612569014
eqtl-a-ENSG00000101158	ebi-a-GCST90018861	Hypertrophic cardiomyopathy	NELFCD	-0.0228861037109398	0.115585507169282	0.861344188061337
eqtl-a-ENSG00000101160	ebi-a-GCST90018861	Hypertrophic cardiomyopathy	CTSZ	0.0340508959690927	0.076598615758243	0.733701079516305
eqtl-a-ENSG00000101162	ebi-a-GCST90018861	Hypertrophic cardiomyopathy	TUBB1	-0.00696818852243943	0.0414133065331119	0.869733429402733
eqtl-a-ENSG00000101188	ebi-a-GCST90018861	Hypertrophic cardiomyopathy	NTSR1	-0.00295133940236825	0.056361582283292	0.962998147022157
eqtl-a-ENSG00000101190	ebi-a-GCST90018861	Hypertrophic cardiomyopathy	TCFL5	0.0611151397231133	0.354082246867938	0.873952261253626
eqtl-a-ENSG00000101197	ebi-a-GCST90018861	Hypertrophic cardiomyopathy	BIRC7	0.025154743652396	0.0797492647947598	0.805483696305034
eqtl-a-ENSG00000101210	ebi-a-GCST90018861	Hypertrophic cardiomyopathy	EEF1A2	-0.0103481585454235	0.0537068325582703	0.878821994830856
eqtl-a-ENSG00000101220	ebi-a-GCST90018861	Hypertrophic cardiomyopathy	ADISSP	-0.106578389151337	0.0994672028851516	0.396099749056693
eqtl-a-ENSG00000101224	ebi-a-GCST90018861	Hypertrophic cardiomyopathy	CDC25B	0.0244856649849424	0.053698358246887	0.693126795551298
eqtl-a-ENSG00000101230	ebi-a-GCST90018861	Hypertrophic cardiomyopathy	ISM1	-0.0818136913499134	0.0873551484394343	0.52084627504934
eqtl-a-ENSG00000101236	ebi-a-GCST90018861	Hypertrophic cardiomyopathy	RNF24	-0.13033938198471	0.0688601729516853	0.198905204982941
eqtl-a-ENSG00000101247	ebi-a-GCST90018861	Hypertrophic cardiomyopathy	NDUFAF5	-0.0186222873994231	0.0611119083657031	0.780492762539837
eqtl-a-ENSG00000101255	ebi-a-GCST90018861	Hypertrophic cardiomyopathy	TRIB3	0.0379347918079348	0.0975669879422291	0.763928194685478
eqtl-a-ENSG00000101265	ebi-a-GCST90018861	Hypertrophic cardiomyopathy	RASSF2	0.0333203478571486	0.0925060312303459	0.753182454140568
eqtl-a-ENSG00000101290	ebi-a-GCST90018861	Hypertrophic cardiomyopathy	CDS2	0.000997154466586861	0.0604785515018767	0.987482969809894
eqtl-a-ENSG00000101294	ebi-a-GCST90018861	Hypertrophic cardiomyopathy	HM13	-0.187395221127974	0.101353979021969	0.138162565754387
eqtl-a-ENSG00000101298	ebi-a-GCST90018861	Hypertrophic cardiomyopathy	SNPH	-0.0807363100979382	0.240638570763576	0.793921713426839
eqtl-a-ENSG00000101307	ebi-a-GCST90018861	Hypertrophic cardiomyopathy	SIRPB1	0.0762213635527852	0.0974362658389227	0.477773195314852
eqtl-a-ENSG00000101310	ebi-a-GCST90018861	Hypertrophic cardiomyopathy	SEC23B	-0.153188027255314	0.173586575353419	0.470603283227389
eqtl-a-ENSG00000101335	ebi-a-GCST90018861	Hypertrophic cardiomyopathy	MYL9	0.0169041026155246	0.0313226386530409	0.597899556124169
eqtl-a-ENSG00000101336	ebi-a-GCST90018861	Hypertrophic cardiomyopathy	HCK	-0.0662983777285973	0.161151285104631	0.751527881219216
eqtl-a-ENSG00000101337	ebi-a-GCST90018861	Hypertrophic cardiomyopathy	TM9SF4	-0.102870551627801	0.132833297112569	0.580495562062324
eqtl-a-ENSG00000101361	ebi-a-GCST90018861	Hypertrophic cardiomyopathy	NOP56	0.0423022022483231	0.049956295246801	0.55269556074292
eqtl-a-ENSG00000101363	ebi-a-GCST90018861	Hypertrophic cardiomyopathy	MANBAL	-0.206188482140095	0.160187376277308	0.326891578342678
eqtl-a-ENSG00000101384	ebi-a-GCST90018861	Hypertrophic cardiomyopathy	JAG1	-0.0584898777697292	0.197541866113025	0.816739815859154
eqtl-a-ENSG00000101421	ebi-a-GCST90018861	Hypertrophic cardiomyopathy	CHMP4B	0.088298769727059	0.10483763888264	0.4883146330371
eqtl-a-ENSG00000101425	ebi-a-GCST90018861	Hypertrophic cardiomyopathy	BPI	0.0279891710562588	0.0355610196505662	0.451466136230431
eqtl-a-ENSG00000101439	ebi-a-GCST90018861	Hypertrophic cardiomyopathy	CST3	-0.0520736254694116	0.030933169980017	0.136168808717829
eqtl-a-ENSG00000101442	ebi-a-GCST90018861	Hypertrophic cardiomyopathy	ACTR5	0.206338613263712	0.19827761388586	0.407316738195063
eqtl-a-ENSG00000101457	ebi-a-GCST90018861	Hypertrophic cardiomyopathy	DNTTIP1	-0.0604628233632789	0.0758216417732658	0.461372425734019
eqtl-a-ENSG00000101460	ebi-a-GCST90018861	Hypertrophic cardiomyopathy	MAP1LC3A	0.0322290572471226	0.028529631688176	0.295834472254762
eqtl-a-ENSG00000101470	ebi-a-GCST90018861	Hypertrophic cardiomyopathy	TNNC2	-0.0224893229710771	0.0492350054326787	0.663902526929043
eqtl-a-ENSG00000101474	ebi-a-GCST90018861	Hypertrophic cardiomyopathy	APMAP	-0.0484636377579191	0.0542344816013885	0.422044285847839
eqtl-a-ENSG00000101493	ebi-a-GCST90018861	Hypertrophic cardiomyopathy	ZNF516	-0.114740215791578	0.0791377885462637	0.384383598282719
eqtl-a-ENSG00000101558	ebi-a-GCST90018861	Hypertrophic cardiomyopathy	VAPA	-0.0432519068786221	0.150427746037996	0.800764397366775
eqtl-a-ENSG00000101574	ebi-a-GCST90018861	Hypertrophic cardiomyopathy	METTL4	-0.0384487475496046	0.0716102518666773	0.686310016950675
eqtl-a-ENSG00000101577	ebi-a-GCST90018861	Hypertrophic cardiomyopathy	LPIN2	0.0599578488699445	0.0416176865585579	0.199749217996283
eqtl-a-ENSG00000101596	ebi-a-GCST90018861	Hypertrophic cardiomyopathy	SMCHD1	-0.0643791944082335	0.175908424389256	0.776647987972371
eqtl-a-ENSG00000101605	ebi-a-GCST90018861	Hypertrophic cardiomyopathy	MYOM1	-0.0483062998501375	0.0326118854339709	0.212660596062171
eqtl-a-ENSG00000101639	ebi-a-GCST90018861	Hypertrophic cardiomyopathy	CEP192	0.0542819637683595	0.0737694535449708	0.515144026630579
eqtl-a-ENSG00000101751	ebi-a-GCST90018861	Hypertrophic cardiomyopathy	POLI	0.126096511723901	0.331009655895862	0.739902189282052
eqtl-a-ENSG00000101773	ebi-a-GCST90018861	Hypertrophic cardiomyopathy	RBBP8	0.0269705266480317	0.0498973247127618	0.617529564938366
eqtl-a-ENSG00000101782	ebi-a-GCST90018861	Hypertrophic cardiomyopathy	RIOK3	0.117609585035482	0.0905634636467383	0.241741412122715
eqtl-a-ENSG00000102145	ebi-a-GCST90018861	Hypertrophic cardiomyopathy	GATA1	0.0393277929088165	0.229651596185922	0.879786250579096
eqtl-a-ENSG00000102445	ebi-a-GCST90018861	Hypertrophic cardiomyopathy	RUBCNL	-0.110149762084465	0.0511788398587565	0.0977343777234316
eqtl-a-ENSG00000102524	ebi-a-GCST90018861	Hypertrophic cardiomyopathy	TNFSF13B	0.0133209416476301	0.042943301468298	0.76892316956275
eqtl-a-ENSG00000102531	ebi-a-GCST90018861	Hypertrophic cardiomyopathy	FNDC3A	0.0239620248524755	0.0782394504820666	0.788344143134238
eqtl-a-ENSG00000102554	ebi-a-GCST90018861	Hypertrophic cardiomyopathy	KLF5	0.0774422035386995	0.0995070741407941	0.578976298509943
eqtl-a-ENSG00000102575	ebi-a-GCST90018861	Hypertrophic cardiomyopathy	ACP5	-0.028325147342258	0.0426825524678339	0.554373269945662
eqtl-a-ENSG00000102595	ebi-a-GCST90018861	Hypertrophic cardiomyopathy	UGGT2	-0.11739743076448	0.0711830200779118	0.240876403645567
eqtl-a-ENSG00000102606	ebi-a-GCST90018861	Hypertrophic cardiomyopathy	ARHGEF7	0.0471572946649175	0.0652671313068642	0.601676166650929
eqtl-a-ENSG00000102678	ebi-a-GCST90018861	Hypertrophic cardiomyopathy	FGF9	NA	NA	NA
eqtl-a-ENSG00000102710	ebi-a-GCST90018861	Hypertrophic cardiomyopathy	SUPT20H	-0.0369738361205783	0.0495193786626851	0.591699994435093
eqtl-a-ENSG00000102753	ebi-a-GCST90018861	Hypertrophic cardiomyopathy	KPNA3	0.321182655341266	0.336790203390986	0.440904266193238
eqtl-a-ENSG00000102755	ebi-a-GCST90018861	Hypertrophic cardiomyopathy	FLT1	-0.0463184179517875	0.0466286360766152	0.376766755411172
eqtl-a-ENSG00000102760	ebi-a-GCST90018861	Hypertrophic cardiomyopathy	RGCC	0.107561859942991	0.0561310221705535	0.195391453533195
eqtl-a-ENSG00000102781	ebi-a-GCST90018861	Hypertrophic cardiomyopathy	KATNAL1	0.106467465035835	0.232867776789607	0.727000622464996
eqtl-a-ENSG00000102796	ebi-a-GCST90018861	Hypertrophic cardiomyopathy	DHRS12	0.000178749564174368	0.0631718288313274	0.997877820667967
eqtl-a-ENSG00000102804	ebi-a-GCST90018861	Hypertrophic cardiomyopathy	TSC22D1	0.00089290256268848	0.0501627310271929	0.986186675676212
eqtl-a-ENSG00000102805	ebi-a-GCST90018861	Hypertrophic cardiomyopathy	CLN5	-0.0660300133574697	0.0816273910365731	0.566999093890122
eqtl-a-ENSG00000102837	ebi-a-GCST90018861	Hypertrophic cardiomyopathy	OLFM4	0.0686054642994703	0.0291845028397438	0.0384363938422194
eqtl-a-ENSG00000102854	ebi-a-GCST90018861	Hypertrophic cardiomyopathy	MSLN	-0.0727624785199398	0.0871321696011893	0.55705957015473
eqtl-a-ENSG00000102858	ebi-a-GCST90018861	Hypertrophic cardiomyopathy	MGRN1	0.0300017787381785	0.0675786136952168	0.70048862939397
eqtl-a-ENSG00000102882	ebi-a-GCST90018861	Hypertrophic cardiomyopathy	MAPK3	0.0640931089668052	0.0484779806081286	0.256667558502712
eqtl-a-ENSG00000102893	ebi-a-GCST90018861	Hypertrophic cardiomyopathy	PHKB	-0.15989649448494	0.0956794004017971	0.236646842254896
eqtl-a-ENSG00000102921	ebi-a-GCST90018861	Hypertrophic cardiomyopathy	N4BP1	-0.0364751934611342	0.147713638214528	0.820894637967792
eqtl-a-ENSG00000102931	ebi-a-GCST90018861	Hypertrophic cardiomyopathy	ARL2BP	-0.0664883855542121	0.065555058454426	0.495500234068287
eqtl-a-ENSG00000102934	ebi-a-GCST90018861	Hypertrophic cardiomyopathy	PLLP	-0.276141555487722	0.334948491703638	0.561075662046122
eqtl-a-ENSG00000102978	ebi-a-GCST90018861	Hypertrophic cardiomyopathy	POLR2C	-0.893908614348927	0.313741956227388	0.214888153911137
eqtl-a-ENSG00000103005	ebi-a-GCST90018861	Hypertrophic cardiomyopathy	USB1	-0.0519798556804103	0.0919243310354845	0.628734927457454
eqtl-a-ENSG00000103018	ebi-a-GCST90018861	Hypertrophic cardiomyopathy	CYB5B	0.213839054709656	0.27777587740027	0.582333255276571
eqtl-a-ENSG00000103047	ebi-a-GCST90018861	Hypertrophic cardiomyopathy	TANGO6	0.0959221945480883	0.0822828234646137	0.451369509171186
eqtl-a-ENSG00000103051	ebi-a-GCST90018861	Hypertrophic cardiomyopathy	COG4	NA	NA	NA
eqtl-a-ENSG00000103064	ebi-a-GCST90018861	Hypertrophic cardiomyopathy	SLC7A6	-0.326903033210765	0.816684551643029	0.757608101415826
eqtl-a-ENSG00000103091	ebi-a-GCST90018861	Hypertrophic cardiomyopathy	WDR59	-0.48324935464232	0.502203826544787	0.51224340646853
eqtl-a-ENSG00000103111	ebi-a-GCST90018861	Hypertrophic cardiomyopathy	MON1B	-0.0472256687203138	0.076416773193244	0.580320091002102
eqtl-a-ENSG00000103121	ebi-a-GCST90018861	Hypertrophic cardiomyopathy	CMC2	-0.0874056387990625	0.136772669170016	0.588209537422468
eqtl-a-ENSG00000103148	ebi-a-GCST90018861	Hypertrophic cardiomyopathy	NPRL3	-0.0526247456969143	0.0502426278613543	0.335257485125536
eqtl-a-ENSG00000103154	ebi-a-GCST90018861	Hypertrophic cardiomyopathy	NECAB2	-0.0959690694742682	0.0565589701020024	0.231826898579479
eqtl-a-ENSG00000103168	ebi-a-GCST90018861	Hypertrophic cardiomyopathy	TAF1C	-0.175249618425823	0.655009058131851	0.802272701806755
eqtl-a-ENSG00000103174	ebi-a-GCST90018861	Hypertrophic cardiomyopathy	NAGPA	0.0245248865881616	0.0591376723805981	0.749731184423275
eqtl-a-ENSG00000103184	ebi-a-GCST90018861	Hypertrophic cardiomyopathy	SEC14L5	-0.0118254229336427	0.0336291051056163	0.734188665079043
eqtl-a-ENSG00000103187	ebi-a-GCST90018861	Hypertrophic cardiomyopathy	COTL1	0.0419886004388271	0.0754748573470266	0.67679654862678
eqtl-a-ENSG00000103194	ebi-a-GCST90018861	Hypertrophic cardiomyopathy	USP10	-0.0877109067788506	0.0447908628592838	0.18930796041511
eqtl-a-ENSG00000103196	ebi-a-GCST90018861	Hypertrophic cardiomyopathy	CRISPLD2	-0.0686536821940575	0.0510073111933512	0.249539719167519
eqtl-a-ENSG00000103202	ebi-a-GCST90018861	Hypertrophic cardiomyopathy	NME4	-0.0657917785538088	0.054082831272527	0.310773748451422
eqtl-a-ENSG00000103222	ebi-a-GCST90018861	Hypertrophic cardiomyopathy	ABCC1	0.0321118957627757	0.076492763962433	0.715427626689583
eqtl-a-ENSG00000103226	ebi-a-GCST90018861	Hypertrophic cardiomyopathy	NOMO3	-0.117897029194932	0.303401052434647	0.764051461890201
eqtl-a-ENSG00000103245	ebi-a-GCST90018861	Hypertrophic cardiomyopathy	CIAO3	-0.108055056073406	0.147530808494973	0.597556333084399
eqtl-a-ENSG00000103248	ebi-a-GCST90018861	Hypertrophic cardiomyopathy	MTHFSD	-0.123200010222908	0.187113301602416	0.629312307070222
eqtl-a-ENSG00000103249	ebi-a-GCST90018861	Hypertrophic cardiomyopathy	CLCN7	0.117067820156221	0.0703360521006094	0.344422904987195
eqtl-a-ENSG00000103257	ebi-a-GCST90018861	Hypertrophic cardiomyopathy	SLC7A5	-0.0405151486620412	0.0652856485420814	0.562063627866639
eqtl-a-ENSG00000103264	ebi-a-GCST90018861	Hypertrophic cardiomyopathy	FBXO31	NA	NA	NA
eqtl-a-ENSG00000103275	ebi-a-GCST90018861	Hypertrophic cardiomyopathy	UBE2I	0.25883479090768	0.218734190428433	0.44666929732839
eqtl-a-ENSG00000103313	ebi-a-GCST90018861	Hypertrophic cardiomyopathy	MEFV	NA	NA	NA
eqtl-a-ENSG00000103326	ebi-a-GCST90018861	Hypertrophic cardiomyopathy	CAPN15	-0.0170828414430212	0.053737601294613	0.780687703975908
eqtl-a-ENSG00000103335	ebi-a-GCST90018861	Hypertrophic cardiomyopathy	PIEZO1	0.101889507135434	0.160130673358324	0.569812133504896
eqtl-a-ENSG00000103342	ebi-a-GCST90018861	Hypertrophic cardiomyopathy	GSPT1	0.0762867366007631	0.051712877611275	0.183663180091289
eqtl-a-ENSG00000103351	ebi-a-GCST90018861	Hypertrophic cardiomyopathy	CLUAP1	0.208473663190253	0.0956903616819149	0.273948207174068
eqtl-a-ENSG00000103355	ebi-a-GCST90018861	Hypertrophic cardiomyopathy	PRSS33	-0.183888850695364	0.173989740728027	0.35016389869303
eqtl-a-ENSG00000103381	ebi-a-GCST90018861	Hypertrophic cardiomyopathy	CPPED1	-0.00543121426003755	0.0452592041182994	0.909154049405259
eqtl-a-ENSG00000103479	ebi-a-GCST90018861	Hypertrophic cardiomyopathy	RBL2	0.0573519074206925	0.0416972941284205	0.227421734670311
eqtl-a-ENSG00000103489	ebi-a-GCST90018861	Hypertrophic cardiomyopathy	XYLT1	-0.0419206936951206	0.127638164249984	0.759057859103843
eqtl-a-ENSG00000103496	ebi-a-GCST90018861	Hypertrophic cardiomyopathy	STX4	0.0146222617334828	0.0630258340441724	0.854869083589561
eqtl-a-ENSG00000103507	ebi-a-GCST90018861	Hypertrophic cardiomyopathy	BCKDK	-0.0868748584531325	0.0836527636856683	0.375380070705703
eqtl-a-ENSG00000103522	ebi-a-GCST90018861	Hypertrophic cardiomyopathy	IL21R	0.0263897282330961	0.0481079444851651	0.638366773495382
eqtl-a-ENSG00000103549	ebi-a-GCST90018861	Hypertrophic cardiomyopathy	RNF40	0.0105397599203204	0.0736035956340321	0.909453965977612
eqtl-a-ENSG00000103569	ebi-a-GCST90018861	Hypertrophic cardiomyopathy	AQP9	NA	NA	NA
eqtl-a-ENSG00000103591	ebi-a-GCST90018861	Hypertrophic cardiomyopathy	AAGAB	-0.354250464411705	0.251666540621454	0.393230441916782
eqtl-a-ENSG00000103642	ebi-a-GCST90018861	Hypertrophic cardiomyopathy	LACTB	0.068216607309921	0.0667798060664353	0.493224549293902
eqtl-a-ENSG00000103653	ebi-a-GCST90018861	Hypertrophic cardiomyopathy	CSK	0.00571511526427821	0.284150037363085	0.987197380232199
eqtl-a-ENSG00000103671	ebi-a-GCST90018861	Hypertrophic cardiomyopathy	TRIP4	0.0716100267430355	0.525953343344642	0.913852145998664
eqtl-a-ENSG00000103723	ebi-a-GCST90018861	Hypertrophic cardiomyopathy	AP3B2	-0.0231791940844189	0.0815582817594302	0.794741498538326
eqtl-a-ENSG00000103740	ebi-a-GCST90018861	Hypertrophic cardiomyopathy	ACSBG1	-0.111126939306796	0.044773606815878	0.0557061184708361
eqtl-a-ENSG00000103769	ebi-a-GCST90018861	Hypertrophic cardiomyopathy	RAB11A	0.155997389011503	0.0902071932384874	0.225891958396294
eqtl-a-ENSG00000103811	ebi-a-GCST90018861	Hypertrophic cardiomyopathy	CTSH	-0.128810206953248	0.0634325260250558	0.179393674531738
eqtl-a-ENSG00000103852	ebi-a-GCST90018861	Hypertrophic cardiomyopathy	TTC23	-0.124042993633622	0.0862537835411465	0.286992585352975
eqtl-a-ENSG00000103876	ebi-a-GCST90018861	Hypertrophic cardiomyopathy	FAH	-0.0134429000337439	0.0440731932689127	0.775568343714198
eqtl-a-ENSG00000103932	ebi-a-GCST90018861	Hypertrophic cardiomyopathy	RPAP1	0.0715956962725526	0.178966009665171	0.715900753077066
eqtl-a-ENSG00000103942	ebi-a-GCST90018861	Hypertrophic cardiomyopathy	HOMER2	0.0198059518198104	0.0504285811955139	0.708076056683698
eqtl-a-ENSG00000103966	ebi-a-GCST90018861	Hypertrophic cardiomyopathy	EHD4	-0.0813567357250501	0.0623680167666358	0.283128618277455
eqtl-a-ENSG00000103995	ebi-a-GCST90018861	Hypertrophic cardiomyopathy	CEP152	-0.380859323932872	0.544658765927975	0.611515089390485
eqtl-a-ENSG00000104043	ebi-a-GCST90018861	Hypertrophic cardiomyopathy	ATP8B4	-0.0322367230863094	0.0388225814131896	0.444161953984581
eqtl-a-ENSG00000104081	ebi-a-GCST90018861	Hypertrophic cardiomyopathy	BMF	0.0944640280613033	0.0459193491925534	0.175940756208816
eqtl-a-ENSG00000104093	ebi-a-GCST90018861	Hypertrophic cardiomyopathy	DMXL2	0.00344372816411326	0.0692468643898329	0.96272082167413
eqtl-a-ENSG00000104219	ebi-a-GCST90018861	Hypertrophic cardiomyopathy	ZDHHC2	0.0217105405470709	0.0816383477276994	0.807517946662219
eqtl-a-ENSG00000104231	ebi-a-GCST90018861	Hypertrophic cardiomyopathy	ZFAND1	0.0728541517476993	0.101041711131789	0.602302754822011
eqtl-a-ENSG00000104267	ebi-a-GCST90018861	Hypertrophic cardiomyopathy	CA2	0.0127992689612472	0.0297465200311277	0.676118910224619
eqtl-a-ENSG00000104312	ebi-a-GCST90018861	Hypertrophic cardiomyopathy	RIPK2	0.123988081918404	0.0817184320774751	0.370979956328688
eqtl-a-ENSG00000104320	ebi-a-GCST90018861	Hypertrophic cardiomyopathy	NBN	0.0173391168314103	0.0637696718092209	0.794811207870815
eqtl-a-ENSG00000104324	ebi-a-GCST90018861	Hypertrophic cardiomyopathy	CPQ	0.0204869544929746	0.0689681632209562	0.794439953626373
eqtl-a-ENSG00000104327	ebi-a-GCST90018861	Hypertrophic cardiomyopathy	CALB1	0.988950434527163	0.343274131610802	0.212693063756149
eqtl-a-ENSG00000104341	ebi-a-GCST90018861	Hypertrophic cardiomyopathy	LAPTM4B	0.0113429012959931	0.0576949092458553	0.876415822247221
eqtl-a-ENSG00000104419	ebi-a-GCST90018861	Hypertrophic cardiomyopathy	NDRG1	0.0446665134193166	0.100075109382591	0.685608729913093
eqtl-a-ENSG00000104427	ebi-a-GCST90018861	Hypertrophic cardiomyopathy	ZC2HC1A	0.0588569321233199	0.113469659607974	0.619957884565163
eqtl-a-ENSG00000104450	ebi-a-GCST90018861	Hypertrophic cardiomyopathy	SPAG1	0.0568727042848147	0.212320828341994	0.83338506140358
eqtl-a-ENSG00000104472	ebi-a-GCST90018861	Hypertrophic cardiomyopathy	CHRAC1	NA	NA	NA
eqtl-a-ENSG00000104490	ebi-a-GCST90018861	Hypertrophic cardiomyopathy	NCALD	-0.0133848584948996	0.0325319566457745	0.69504470861258
eqtl-a-ENSG00000104497	ebi-a-GCST90018861	Hypertrophic cardiomyopathy	SNX16	0.0414101216887226	0.0835777651686716	0.654290486847622
eqtl-a-ENSG00000104517	ebi-a-GCST90018861	Hypertrophic cardiomyopathy	UBR5	-0.128384679058187	0.108916510028989	0.447888472868642
eqtl-a-ENSG00000104518	ebi-a-GCST90018861	Hypertrophic cardiomyopathy	GSDMD	NA	NA	NA
eqtl-a-ENSG00000104522	ebi-a-GCST90018861	Hypertrophic cardiomyopathy	GFUS	0.00904828367318983	0.0593288338313637	0.882560449869358
eqtl-a-ENSG00000104549	ebi-a-GCST90018861	Hypertrophic cardiomyopathy	SQLE	-0.156904840920439	0.0617855284157747	0.126336211177066
eqtl-a-ENSG00000104687	ebi-a-GCST90018861	Hypertrophic cardiomyopathy	GSR	0.000944089351196609	0.0827546230787474	0.991444008940162
eqtl-a-ENSG00000104689	ebi-a-GCST90018861	Hypertrophic cardiomyopathy	TNFRSF10A	0.229003213208012	0.563877352133758	0.754409201263471
eqtl-a-ENSG00000104714	ebi-a-GCST90018861	Hypertrophic cardiomyopathy	ERICH1	-0.00298355849531749	0.0506114641956567	0.956698795024726
eqtl-a-ENSG00000104728	ebi-a-GCST90018861	Hypertrophic cardiomyopathy	ARHGEF10	0.0104691851018038	0.0765172418816622	0.89983805434673
eqtl-a-ENSG00000104731	ebi-a-GCST90018861	Hypertrophic cardiomyopathy	KLHDC4	-0.0779515329924092	0.0415220165658924	0.157105661956518
eqtl-a-ENSG00000104763	ebi-a-GCST90018861	Hypertrophic cardiomyopathy	ASAH1	-0.313851286474609	0.199915541918085	0.214455127579824
eqtl-a-ENSG00000104765	ebi-a-GCST90018861	Hypertrophic cardiomyopathy	BNIP3L	-0.110458083947156	0.0949789088152206	0.452122723681804
eqtl-a-ENSG00000104774	ebi-a-GCST90018861	Hypertrophic cardiomyopathy	MAN2B1	0.024700509408272	0.0807330890285754	0.779643392835941
eqtl-a-ENSG00000104783	ebi-a-GCST90018861	Hypertrophic cardiomyopathy	KCNN4	0.0296091287509104	0.0812991303503462	0.739864916386473
eqtl-a-ENSG00000104805	ebi-a-GCST90018861	Hypertrophic cardiomyopathy	NUCB1	0.0364940518471292	0.103227101718178	0.757478385079483
eqtl-a-ENSG00000104808	ebi-a-GCST90018861	Hypertrophic cardiomyopathy	DHDH	-0.208452234239954	0.0932118224648553	0.267692856946633
eqtl-a-ENSG00000104814	ebi-a-GCST90018861	Hypertrophic cardiomyopathy	MAP4K1	1.04217852182404	1.22476143386264	0.551163916685781
eqtl-a-ENSG00000104835	ebi-a-GCST90018861	Hypertrophic cardiomyopathy	SARS2	0.00297552189161398	0.0763618670107833	0.971365499694866
eqtl-a-ENSG00000104853	ebi-a-GCST90018861	Hypertrophic cardiomyopathy	CLPTM1	-0.0929686123761762	0.135273139953198	0.616673190244586
eqtl-a-ENSG00000104856	ebi-a-GCST90018861	Hypertrophic cardiomyopathy	RELB	-0.229678886020166	0.131726440292511	0.156178659849416
eqtl-a-ENSG00000104870	ebi-a-GCST90018861	Hypertrophic cardiomyopathy	FCGRT	-0.0336908956904096	0.0882324151789014	0.739330999372571
eqtl-a-ENSG00000104880	ebi-a-GCST90018861	Hypertrophic cardiomyopathy	ARHGEF18	0.00226617296944658	0.191733590252883	0.99247589666771
eqtl-a-ENSG00000104883	ebi-a-GCST90018861	Hypertrophic cardiomyopathy	PEX11G	-0.747358291284551	0.540807801061263	0.398783024896032
eqtl-a-ENSG00000104892	ebi-a-GCST90018861	Hypertrophic cardiomyopathy	KLC3	-0.0505668843471007	0.0514897473395617	0.351723616099899
eqtl-a-ENSG00000104894	ebi-a-GCST90018861	Hypertrophic cardiomyopathy	CD37	0.0520308432521383	0.262087614753255	0.860984931375458
eqtl-a-ENSG00000104903	ebi-a-GCST90018861	Hypertrophic cardiomyopathy	LYL1	-0.232090299194572	0.192382056119711	0.351002925430277
eqtl-a-ENSG00000104904	ebi-a-GCST90018861	Hypertrophic cardiomyopathy	OAZ1	0.0816474388335162	0.205008973718345	0.758716104847259
eqtl-a-ENSG00000104915	ebi-a-GCST90018861	Hypertrophic cardiomyopathy	STX10	-0.168014092207995	0.190103944041273	0.470036542055478
eqtl-a-ENSG00000104918	ebi-a-GCST90018861	Hypertrophic cardiomyopathy	RETN	-0.0601080431465847	0.0487627362446107	0.24892933949362
eqtl-a-ENSG00000104921	ebi-a-GCST90018861	Hypertrophic cardiomyopathy	FCER2	-0.0906448980781092	0.0613708675216263	0.177923191197312
eqtl-a-ENSG00000104960	ebi-a-GCST90018861	Hypertrophic cardiomyopathy	PTOV1	0.0579027538960255	0.100654556755099	0.667664585059956
eqtl-a-ENSG00000104972	ebi-a-GCST90018861	Hypertrophic cardiomyopathy	LILRB1	0.00615354326523039	0.0703584098943535	0.935816769710355
eqtl-a-ENSG00000104973	ebi-a-GCST90018861	Hypertrophic cardiomyopathy	MED25	-0.172692425069154	0.146913298935378	0.360791599789856
eqtl-a-ENSG00000104974	ebi-a-GCST90018861	Hypertrophic cardiomyopathy	LILRA1	0.0829360018035519	0.0634212981668666	0.282161520459454
eqtl-a-ENSG00000104979	ebi-a-GCST90018861	Hypertrophic cardiomyopathy	C19orf53	-0.0192892998163073	0.0732601759554427	0.836098879672095
eqtl-a-ENSG00000105011	ebi-a-GCST90018861	Hypertrophic cardiomyopathy	ASF1B	-0.240636078597664	0.183518440476584	0.414783928347977
eqtl-a-ENSG00000105048	ebi-a-GCST90018861	Hypertrophic cardiomyopathy	TNNT1	-0.0465790319884189	0.046011243065856	0.368635634705542
eqtl-a-ENSG00000105053	ebi-a-GCST90018861	Hypertrophic cardiomyopathy	VRK3	-0.0190521531986381	0.0507215191627534	0.743295130320583
eqtl-a-ENSG00000105063	ebi-a-GCST90018861	Hypertrophic cardiomyopathy	PPP6R1	-0.00570984683625679	0.0826109278494907	0.956068408383744
eqtl-a-ENSG00000105136	ebi-a-GCST90018861	Hypertrophic cardiomyopathy	ZNF419	0.0403445710108107	0.0641474745667944	0.59364826457851
eqtl-a-ENSG00000105185	ebi-a-GCST90018861	Hypertrophic cardiomyopathy	PDCD5	0.0227290783899421	0.0919867851735648	0.820782440426473
eqtl-a-ENSG00000105186	ebi-a-GCST90018861	Hypertrophic cardiomyopathy	ANKRD27	-0.0780345401217271	0.131872236722481	0.614002268299943
eqtl-a-ENSG00000105205	ebi-a-GCST90018861	Hypertrophic cardiomyopathy	CLC	0.0010693963967442	0.0602104892556297	0.986680151548719
eqtl-a-ENSG00000105223	ebi-a-GCST90018861	Hypertrophic cardiomyopathy	PLD3	0.0144581662803428	0.0446338801535882	0.759103747415137
eqtl-a-ENSG00000105227	ebi-a-GCST90018861	Hypertrophic cardiomyopathy	PRX	-0.0732717171955712	0.143495158302964	0.660394780933729
eqtl-a-ENSG00000105251	ebi-a-GCST90018861	Hypertrophic cardiomyopathy	SHD	0.0637624182540443	0.067978805008768	0.520368106225725
eqtl-a-ENSG00000105270	ebi-a-GCST90018861	Hypertrophic cardiomyopathy	CLIP3	-0.00148457700573602	0.0967678967880873	0.990233982876189
eqtl-a-ENSG00000105281	ebi-a-GCST90018861	Hypertrophic cardiomyopathy	SLC1A5	0.0849569264185275	0.0946619830866576	0.410593617196567
eqtl-a-ENSG00000105287	ebi-a-GCST90018861	Hypertrophic cardiomyopathy	PRKD2	0.294984735149295	1.04739892532336	0.825232166938346
eqtl-a-ENSG00000105339	ebi-a-GCST90018861	Hypertrophic cardiomyopathy	DENND3	0.0472314990011792	0.0446266767984632	0.367564005195573
eqtl-a-ENSG00000105352	ebi-a-GCST90018861	Hypertrophic cardiomyopathy	CEACAM4	0.0396539053123277	0.0557050325816753	0.508380627047892
eqtl-a-ENSG00000105355	ebi-a-GCST90018861	Hypertrophic cardiomyopathy	PLIN3	0.156192687112773	0.0899683612909558	0.332692453919884
eqtl-a-ENSG00000105369	ebi-a-GCST90018861	Hypertrophic cardiomyopathy	CD79A	0.162077336548936	0.101574505891637	0.154597356619602
eqtl-a-ENSG00000105373	ebi-a-GCST90018861	Hypertrophic cardiomyopathy	NOP53	-0.024744849517759	0.049476605181604	0.704765376364385
eqtl-a-ENSG00000105374	ebi-a-GCST90018861	Hypertrophic cardiomyopathy	NKG7	-0.0442893123287979	0.0574521957110423	0.581908183984752
eqtl-a-ENSG00000105379	ebi-a-GCST90018861	Hypertrophic cardiomyopathy	ETFB	-0.222302917878847	0.208570068885021	0.47971642473
eqtl-a-ENSG00000105383	ebi-a-GCST90018861	Hypertrophic cardiomyopathy	CD33	-0.0422678833151441	0.0509796185839136	0.453649871109992
eqtl-a-ENSG00000105393	ebi-a-GCST90018861	Hypertrophic cardiomyopathy	BABAM1	0.210842890776591	0.106596892403165	0.298000218127468
eqtl-a-ENSG00000105397	ebi-a-GCST90018861	Hypertrophic cardiomyopathy	TYK2	0.00898901793994821	0.0512614341261624	0.876946695678604
eqtl-a-ENSG00000105404	ebi-a-GCST90018861	Hypertrophic cardiomyopathy	RABAC1	0.208157390227206	0.15193228589834	0.401393157756442
eqtl-a-ENSG00000105472	ebi-a-GCST90018861	Hypertrophic cardiomyopathy	CLEC11A	-0.0909517068888848	0.0766856892781132	0.445953590377436
eqtl-a-ENSG00000105483	ebi-a-GCST90018861	Hypertrophic cardiomyopathy	CARD8	-0.0423204193932672	0.0796575406672484	0.632046287313966
eqtl-a-ENSG00000105497	ebi-a-GCST90018861	Hypertrophic cardiomyopathy	ZNF175	-0.0219260339764243	0.0722681922453572	0.790237998740645
eqtl-a-ENSG00000105499	ebi-a-GCST90018861	Hypertrophic cardiomyopathy	PLA2G4C	0.0385236564297033	0.0504949091858796	0.525214293516619
eqtl-a-ENSG00000105501	ebi-a-GCST90018861	Hypertrophic cardiomyopathy	SIGLEC5	-0.0292791168777306	0.0338402266896579	0.415584718168253
eqtl-a-ENSG00000105507	ebi-a-GCST90018861	Hypertrophic cardiomyopathy	CABP5	0.0558364315635093	0.0394873459242176	0.187721272820351
eqtl-a-ENSG00000105518	ebi-a-GCST90018861	Hypertrophic cardiomyopathy	TMEM205	0.00590716943541063	0.0353689886695717	0.875461013443128
eqtl-a-ENSG00000105520	ebi-a-GCST90018861	Hypertrophic cardiomyopathy	PLPPR2	0.0155098432141416	0.119318608612961	0.917709244809709
eqtl-a-ENSG00000105552	ebi-a-GCST90018861	Hypertrophic cardiomyopathy	BCAT2	0.0784553228713535	0.0994805668827095	0.574877010761223
eqtl-a-ENSG00000105576	ebi-a-GCST90018861	Hypertrophic cardiomyopathy	TNPO2	0.025222898127349	0.0809840872657155	0.807783769905919
eqtl-a-ENSG00000105607	ebi-a-GCST90018861	Hypertrophic cardiomyopathy	GCDH	-0.0814855740548419	0.113397805599649	0.547008829509046
eqtl-a-ENSG00000105610	ebi-a-GCST90018861	Hypertrophic cardiomyopathy	KLF1	-0.151341484835519	0.063126765374291	0.0476462997439649
eqtl-a-ENSG00000105612	ebi-a-GCST90018861	Hypertrophic cardiomyopathy	DNASE2	0.0499040228903629	0.027572863429277	0.107907744839266
eqtl-a-ENSG00000105618	ebi-a-GCST90018861	Hypertrophic cardiomyopathy	PRPF31	-0.028267384780671	0.0947677303272438	0.815457482869072
eqtl-a-ENSG00000105643	ebi-a-GCST90018861	Hypertrophic cardiomyopathy	ARRDC2	-0.0264574981362521	0.0811971848254913	0.799468736486163
eqtl-a-ENSG00000105656	ebi-a-GCST90018861	Hypertrophic cardiomyopathy	ELL	-0.0473297646915881	0.0643862428326343	0.538795325572246
eqtl-a-ENSG00000105701	ebi-a-GCST90018861	Hypertrophic cardiomyopathy	FKBP8	-0.0376489225836294	0.160504203467959	0.853322048979048
eqtl-a-ENSG00000105726	ebi-a-GCST90018861	Hypertrophic cardiomyopathy	ATP13A1	0.0163123166685289	0.0513767859238963	0.804279634603013
eqtl-a-ENSG00000105750	ebi-a-GCST90018861	Hypertrophic cardiomyopathy	ZNF85	-0.0963578705028702	0.0478723612868755	0.0908005909080621
eqtl-a-ENSG00000105784	ebi-a-GCST90018861	Hypertrophic cardiomyopathy	RUNDC3B	0.463344910880895	0.676763837835712	0.617806572361654
eqtl-a-ENSG00000105808	ebi-a-GCST90018861	Hypertrophic cardiomyopathy	RASA4	-0.0924333024114075	0.0932011370190885	0.425833804588431
eqtl-a-ENSG00000105829	ebi-a-GCST90018861	Hypertrophic cardiomyopathy	BET1	-0.00945947199394924	0.0809656767292153	0.925957406317427
eqtl-a-ENSG00000105835	ebi-a-GCST90018861	Hypertrophic cardiomyopathy	NAMPT	0.0968660232578017	0.114401341381317	0.486310595918366
eqtl-a-ENSG00000105854	ebi-a-GCST90018861	Hypertrophic cardiomyopathy	PON2	-0.122084226847118	0.0867372793052279	0.294573227027022
eqtl-a-ENSG00000105887	ebi-a-GCST90018861	Hypertrophic cardiomyopathy	MTPN	0.127209887226696	0.0952178867661954	0.273856942792108
eqtl-a-ENSG00000105928	ebi-a-GCST90018861	Hypertrophic cardiomyopathy	GSDME	0.0901362979528737	0.0541555022903877	0.171364671764365
eqtl-a-ENSG00000105939	ebi-a-GCST90018861	Hypertrophic cardiomyopathy	ZC3HAV1	0.104186771384939	0.0788969798371693	0.412615188681882
eqtl-a-ENSG00000105948	ebi-a-GCST90018861	Hypertrophic cardiomyopathy	TTC26	0.0384629598789464	0.0674336509993262	0.625955584569568
eqtl-a-ENSG00000105963	ebi-a-GCST90018861	Hypertrophic cardiomyopathy	ADAP1	0.0444767846003308	0.108377872599578	0.709071984503392
eqtl-a-ENSG00000105971	ebi-a-GCST90018861	Hypertrophic cardiomyopathy	CAV2	0.056069944845451	0.0422073222145721	0.232323790898921
eqtl-a-ENSG00000105983	ebi-a-GCST90018861	Hypertrophic cardiomyopathy	LMBR1	0.0101758123305892	0.0782617177208789	0.917686665412215
eqtl-a-ENSG00000105991	ebi-a-GCST90018861	Hypertrophic cardiomyopathy	HOXA1	0.119974961934296	0.073195450682179	0.348743593353684
eqtl-a-ENSG00000105993	ebi-a-GCST90018861	Hypertrophic cardiomyopathy	DNAJB6	-0.139991078914345	0.0672886600650322	0.0826826468746021
eqtl-a-ENSG00000105996	ebi-a-GCST90018861	Hypertrophic cardiomyopathy	HOXA2	0.0412939114725329	0.16904036949087	0.847470991709578
eqtl-a-ENSG00000106003	ebi-a-GCST90018861	Hypertrophic cardiomyopathy	LFNG	NA	NA	NA
eqtl-a-ENSG00000106004	ebi-a-GCST90018861	Hypertrophic cardiomyopathy	HOXA5	0.0706201154602235	0.104793010722918	0.622488113519285
eqtl-a-ENSG00000106009	ebi-a-GCST90018861	Hypertrophic cardiomyopathy	BRAT1	0.0562717503195982	0.0752432024350234	0.532520692581925
eqtl-a-ENSG00000106012	ebi-a-GCST90018861	Hypertrophic cardiomyopathy	IQCE	0.0155088342585296	0.105425475504204	0.907015636875293
eqtl-a-ENSG00000106034	ebi-a-GCST90018861	Hypertrophic cardiomyopathy	CPED1	0.0167646756268077	0.0841548796679515	0.849944576292525
eqtl-a-ENSG00000106049	ebi-a-GCST90018861	Hypertrophic cardiomyopathy	HIBADH	-0.0618922412140934	0.0900885585568844	0.541416543984176
eqtl-a-ENSG00000106066	ebi-a-GCST90018861	Hypertrophic cardiomyopathy	CPVL	-0.0348595284875801	0.0328469391865081	0.323804095861315
eqtl-a-ENSG00000106069	ebi-a-GCST90018861	Hypertrophic cardiomyopathy	CHN2	-0.0206937414649932	0.0568090839920978	0.734097214274638
eqtl-a-ENSG00000106070	ebi-a-GCST90018861	Hypertrophic cardiomyopathy	GRB10	0.194762030831713	0.0783976378599298	0.243625378632842
eqtl-a-ENSG00000106105	ebi-a-GCST90018861	Hypertrophic cardiomyopathy	GARS1	0.286713784936646	0.375604177901016	0.584933878169092
eqtl-a-ENSG00000106123	ebi-a-GCST90018861	Hypertrophic cardiomyopathy	EPHB6	-0.0402690839804158	0.166981914745077	0.849350322125762
eqtl-a-ENSG00000106133	ebi-a-GCST90018861	Hypertrophic cardiomyopathy	NSUN5P2	-0.0809251924634585	0.198068202856146	0.75307147098076
eqtl-a-ENSG00000106144	ebi-a-GCST90018861	Hypertrophic cardiomyopathy	CASP2	0.0149525828273907	0.27172652963985	0.96500334701736
eqtl-a-ENSG00000106153	ebi-a-GCST90018861	Hypertrophic cardiomyopathy	CHCHD2	-0.0653687678870116	0.22163166751521	0.77554646370537
eqtl-a-ENSG00000106245	ebi-a-GCST90018861	Hypertrophic cardiomyopathy	BUD31	0.166427615345614	0.322821019700319	0.696966872893415
eqtl-a-ENSG00000106246	ebi-a-GCST90018861	Hypertrophic cardiomyopathy	PTCD1	0.25252121373165	0.4396239840724	0.668075812333722
eqtl-a-ENSG00000106261	ebi-a-GCST90018861	Hypertrophic cardiomyopathy	ZKSCAN1	-0.0123954840012245	0.0514019763227008	0.849356549889658
eqtl-a-ENSG00000106263	ebi-a-GCST90018861	Hypertrophic cardiomyopathy	EIF3B	-0.00667168135320737	0.0395872145055735	0.876887173594635
eqtl-a-ENSG00000106268	ebi-a-GCST90018861	Hypertrophic cardiomyopathy	NUDT1	-0.0231776433417714	0.192283223501288	0.923630887119245
eqtl-a-ENSG00000106305	ebi-a-GCST90018861	Hypertrophic cardiomyopathy	AIMP2	-1.46518205442718e-05	0.104845085490387	0.999911034088481
eqtl-a-ENSG00000106341	ebi-a-GCST90018861	Hypertrophic cardiomyopathy	PPP1R17	-0.00840657481373752	0.0578111952297098	0.897715844518528
eqtl-a-ENSG00000106366	ebi-a-GCST90018861	Hypertrophic cardiomyopathy	SERPINE1	0.00210154840578069	0.186617898113507	0.992037355294264
eqtl-a-ENSG00000106392	ebi-a-GCST90018861	Hypertrophic cardiomyopathy	C1GALT1	-0.166572924659205	0.0991726085321095	0.191622046809431
eqtl-a-ENSG00000106524	ebi-a-GCST90018861	Hypertrophic cardiomyopathy	ANKMY2	-0.0682496782700152	0.0872921263189086	0.577553242474483
eqtl-a-ENSG00000106537	ebi-a-GCST90018861	Hypertrophic cardiomyopathy	TSPAN13	-0.0217406903014187	0.0811975748910376	0.795665227901328
eqtl-a-ENSG00000106546	ebi-a-GCST90018861	Hypertrophic cardiomyopathy	AHR	0.00484405135748393	0.0436219976319116	0.918592323643204
eqtl-a-ENSG00000106565	ebi-a-GCST90018861	Hypertrophic cardiomyopathy	TMEM176B	0.0357615109806285	0.0723216390339304	0.646894330077981
eqtl-a-ENSG00000106605	ebi-a-GCST90018861	Hypertrophic cardiomyopathy	BLVRA	0.180228007739337	0.167137784639684	0.393663704125114
eqtl-a-ENSG00000106610	ebi-a-GCST90018861	Hypertrophic cardiomyopathy	STAG3L4	-0.302454586331908	0.176179930389389	0.184529478394664
eqtl-a-ENSG00000106617	ebi-a-GCST90018861	Hypertrophic cardiomyopathy	PRKAG2	-0.115407184292628	0.0705585298883009	0.243549955797918
eqtl-a-ENSG00000106624	ebi-a-GCST90018861	Hypertrophic cardiomyopathy	AEBP1	0.0875362171267846	0.152214460463157	0.66774942668235
eqtl-a-ENSG00000106665	ebi-a-GCST90018861	Hypertrophic cardiomyopathy	CLIP2	-0.0146582378074047	0.0567341572880722	0.808873139138307
eqtl-a-ENSG00000106683	ebi-a-GCST90018861	Hypertrophic cardiomyopathy	LIMK1	0.146439075014566	0.0717083981386182	0.177886876589721
eqtl-a-ENSG00000106714	ebi-a-GCST90018861	Hypertrophic cardiomyopathy	CNTNAP3	0.157692447476782	0.280943355202256	0.674385183897965
eqtl-a-ENSG00000106733	ebi-a-GCST90018861	Hypertrophic cardiomyopathy	NMRK1	0.0888334087216155	0.143804723709653	0.559449574657443
eqtl-a-ENSG00000106771	ebi-a-GCST90018861	Hypertrophic cardiomyopathy	TMEM245	-0.0403493090681523	0.0717459387689938	0.603872137858416
eqtl-a-ENSG00000106772	ebi-a-GCST90018861	Hypertrophic cardiomyopathy	PRUNE2	-0.0156435401369382	0.0874226458271051	0.86938625486404
eqtl-a-ENSG00000106780	ebi-a-GCST90018861	Hypertrophic cardiomyopathy	MEGF9	-0.0786233790481248	0.0870478740050608	0.432985706216562
eqtl-a-ENSG00000106785	ebi-a-GCST90018861	Hypertrophic cardiomyopathy	TRIM14	0.0510237584465758	0.0999834705311468	0.699597578264911
eqtl-a-ENSG00000106789	ebi-a-GCST90018861	Hypertrophic cardiomyopathy	CORO2A	-0.0176076070836496	0.0845004192462885	0.854231821229043
eqtl-a-ENSG00000106804	ebi-a-GCST90018861	Hypertrophic cardiomyopathy	C5	0.0580386700592625	0.15437536053383	0.731959649461046
eqtl-a-ENSG00000106829	ebi-a-GCST90018861	Hypertrophic cardiomyopathy	TLE4	-0.154190580774651	0.0791890204399227	0.190893613961744
eqtl-a-ENSG00000106853	ebi-a-GCST90018861	Hypertrophic cardiomyopathy	PTGR1	-0.0276416597457027	0.0713126565846608	0.764589539710735
eqtl-a-ENSG00000106868	ebi-a-GCST90018861	Hypertrophic cardiomyopathy	SUSD1	-0.0292268772403045	0.0407776696444718	0.513158302319148
eqtl-a-ENSG00000106952	ebi-a-GCST90018861	Hypertrophic cardiomyopathy	TNFSF8	0.0468701410666774	0.0510910179177342	0.527413238724208
eqtl-a-ENSG00000106976	ebi-a-GCST90018861	Hypertrophic cardiomyopathy	DNM1	-0.0520077279812411	0.0462140124224805	0.377332601851522
eqtl-a-ENSG00000106992	ebi-a-GCST90018861	Hypertrophic cardiomyopathy	AK1	-0.0976302013779092	0.0376339021141457	0.121989286767844
eqtl-a-ENSG00000107020	ebi-a-GCST90018861	Hypertrophic cardiomyopathy	PLGRKT	0.0391914231035092	0.194769463725463	0.859135031097802
eqtl-a-ENSG00000107099	ebi-a-GCST90018861	Hypertrophic cardiomyopathy	DOCK8	-0.250586617166297	0.358065893039182	0.55647762524891
eqtl-a-ENSG00000107104	ebi-a-GCST90018861	Hypertrophic cardiomyopathy	KANK1	-0.113559972726451	0.0837470179895757	0.307908354436447
eqtl-a-ENSG00000107242	ebi-a-GCST90018861	Hypertrophic cardiomyopathy	PIP5K1B	-0.00714567810043863	0.163398253866695	0.972177283383803
eqtl-a-ENSG00000107249	ebi-a-GCST90018861	Hypertrophic cardiomyopathy	GLIS3	NA	NA	NA
eqtl-a-ENSG00000107263	ebi-a-GCST90018861	Hypertrophic cardiomyopathy	RAPGEF1	0.00155201280545094	0.0492760108957075	0.977734262762878
eqtl-a-ENSG00000107281	ebi-a-GCST90018861	Hypertrophic cardiomyopathy	NPDC1	0.0279808284486763	0.054494236580523	0.698012601072778
eqtl-a-ENSG00000107290	ebi-a-GCST90018861	Hypertrophic cardiomyopathy	SETX	-0.081039043699393	0.0914233955319638	0.440682535932039
eqtl-a-ENSG00000107317	ebi-a-GCST90018861	Hypertrophic cardiomyopathy	PTGDS	0.0808753168416997	0.0497063640161224	0.350834295749118
eqtl-a-ENSG00000107372	ebi-a-GCST90018861	Hypertrophic cardiomyopathy	ZFAND5	-0.104804437222119	0.133939004571084	0.477662915192341
eqtl-a-ENSG00000107438	ebi-a-GCST90018861	Hypertrophic cardiomyopathy	PDLIM1	-0.000583645324349034	0.0366909663794411	0.987824294362434
eqtl-a-ENSG00000107521	ebi-a-GCST90018861	Hypertrophic cardiomyopathy	HPS1	0.0661464659915328	0.0321026564131543	0.0638139623526536
eqtl-a-ENSG00000107537	ebi-a-GCST90018861	Hypertrophic cardiomyopathy	PHYH	-0.0651087434463532	0.0677174252481122	0.437765264591765
eqtl-a-ENSG00000107551	ebi-a-GCST90018861	Hypertrophic cardiomyopathy	RASSF4	-0.00218918987987609	0.0349738024876154	0.951838756583507
eqtl-a-ENSG00000107554	ebi-a-GCST90018861	Hypertrophic cardiomyopathy	DNMBP	-0.0270820340679359	0.131105215570626	0.870319213386179
eqtl-a-ENSG00000107611	ebi-a-GCST90018861	Hypertrophic cardiomyopathy	CUBN	0.0408863628963906	0.0667605651138754	0.650170318708576
eqtl-a-ENSG00000107669	ebi-a-GCST90018861	Hypertrophic cardiomyopathy	ATE1	-0.000602953116908534	0.0700504722826922	0.994520488093717
eqtl-a-ENSG00000107679	ebi-a-GCST90018861	Hypertrophic cardiomyopathy	PLEKHA1	-0.0382290783960779	0.0734331484248717	0.654545320720012
eqtl-a-ENSG00000107719	ebi-a-GCST90018861	Hypertrophic cardiomyopathy	PALD1	0.0504821966376147	0.0827346116161137	0.651218902730003
eqtl-a-ENSG00000107736	ebi-a-GCST90018861	Hypertrophic cardiomyopathy	CDH23	-0.0534888731352951	0.0438176394498722	0.267985412834558
eqtl-a-ENSG00000107738	ebi-a-GCST90018861	Hypertrophic cardiomyopathy	VSIR	-0.0189787192413775	0.111325809238516	0.892503107625716
eqtl-a-ENSG00000107742	ebi-a-GCST90018861	Hypertrophic cardiomyopathy	SPOCK2	-0.465894012109513	0.560616373053457	0.558578892933936
eqtl-a-ENSG00000107745	ebi-a-GCST90018861	Hypertrophic cardiomyopathy	MICU1	-0.00849861784473999	0.0518747997923394	0.884924697317517
eqtl-a-ENSG00000107771	ebi-a-GCST90018861	Hypertrophic cardiomyopathy	CCSER2	-0.15827726839527	0.120180874460861	0.224312778511249
eqtl-a-ENSG00000107796	ebi-a-GCST90018861	Hypertrophic cardiomyopathy	ACTA2	-0.0248830587091907	0.0485312274410333	0.623923874035991
eqtl-a-ENSG00000107798	ebi-a-GCST90018861	Hypertrophic cardiomyopathy	LIPA	-0.00829264645729331	0.0355460877869045	0.820753614525121
eqtl-a-ENSG00000107819	ebi-a-GCST90018861	Hypertrophic cardiomyopathy	SFXN3	0.0254093104526572	0.0996556849211104	0.841066753951758
eqtl-a-ENSG00000107833	ebi-a-GCST90018861	Hypertrophic cardiomyopathy	NPM3	0.0549782764927457	0.133511059296412	0.751319053695026
eqtl-a-ENSG00000107863	ebi-a-GCST90018861	Hypertrophic cardiomyopathy	ARHGAP21	0.0989576312305843	0.119124021864184	0.493514183129681
eqtl-a-ENSG00000107902	ebi-a-GCST90018861	Hypertrophic cardiomyopathy	LHPP	0.131348834206665	0.0863079833113166	0.225401307513981
eqtl-a-ENSG00000107937	ebi-a-GCST90018861	Hypertrophic cardiomyopathy	GTPBP4	NA	NA	NA
eqtl-a-ENSG00000107957	ebi-a-GCST90018861	Hypertrophic cardiomyopathy	SH3PXD2A	-0.0267232342272402	0.043735600833885	0.567895358246302
eqtl-a-ENSG00000107959	ebi-a-GCST90018861	Hypertrophic cardiomyopathy	PITRM1	-0.0131113475358922	0.302319169734625	0.969347738205472
eqtl-a-ENSG00000107960	ebi-a-GCST90018861	Hypertrophic cardiomyopathy	STN1	0.299655684271131	0.122824656888402	0.247644834171902
eqtl-a-ENSG00000107968	ebi-a-GCST90018861	Hypertrophic cardiomyopathy	MAP3K8	NA	NA	NA
eqtl-a-ENSG00000108039	ebi-a-GCST90018861	Hypertrophic cardiomyopathy	XPNPEP1	0.0254308646812176	0.0387863394978979	0.536355182465477
eqtl-a-ENSG00000108064	ebi-a-GCST90018861	Hypertrophic cardiomyopathy	TFAM	0.114388374121121	0.0658281466403784	0.14277088122341
eqtl-a-ENSG00000108100	ebi-a-GCST90018861	Hypertrophic cardiomyopathy	CCNY	0.506663595802438	0.180623462330901	0.10706403934583
eqtl-a-ENSG00000108107	ebi-a-GCST90018861	Hypertrophic cardiomyopathy	RPL28	0.0230916850171367	0.0703492515930617	0.773906939295614
eqtl-a-ENSG00000108175	ebi-a-GCST90018861	Hypertrophic cardiomyopathy	ZMIZ1	0.0362237062023703	0.13314727066609	0.803227211579009
eqtl-a-ENSG00000108179	ebi-a-GCST90018861	Hypertrophic cardiomyopathy	PPIF	0.0308814685883507	0.125723590588481	0.821814134743632
eqtl-a-ENSG00000108239	ebi-a-GCST90018861	Hypertrophic cardiomyopathy	TBC1D12	-0.0979407846122407	0.499371548708024	0.876705972265364
eqtl-a-ENSG00000108244	ebi-a-GCST90018861	Hypertrophic cardiomyopathy	KRT23	-0.0396882094837221	0.0479908203251497	0.454719190086954
eqtl-a-ENSG00000108262	ebi-a-GCST90018861	Hypertrophic cardiomyopathy	GIT1	-0.0105470926056559	0.0691533144205874	0.886162833577856
eqtl-a-ENSG00000108306	ebi-a-GCST90018861	Hypertrophic cardiomyopathy	FBXL20	-0.401502131856633	0.931304297427492	0.740869464980392
eqtl-a-ENSG00000108309	ebi-a-GCST90018861	Hypertrophic cardiomyopathy	RUNDC3A	-0.0407168421256012	0.0417668323990782	0.350580483602097
eqtl-a-ENSG00000108349	ebi-a-GCST90018861	Hypertrophic cardiomyopathy	CASC3	0.00269625868961741	0.147116190946522	0.98704165250531
eqtl-a-ENSG00000108352	ebi-a-GCST90018861	Hypertrophic cardiomyopathy	RAPGEFL1	0.0535464197470859	0.149794297020186	0.781441553740962
eqtl-a-ENSG00000108370	ebi-a-GCST90018861	Hypertrophic cardiomyopathy	RGS9	-0.116278235457002	0.0852354523350281	0.402694887089131
eqtl-a-ENSG00000108384	ebi-a-GCST90018861	Hypertrophic cardiomyopathy	RAD51C	-0.0950216632931059	0.0859529364515009	0.297614500908792
eqtl-a-ENSG00000108387	ebi-a-GCST90018861	Hypertrophic cardiomyopathy	SEPTIN4	-0.00402930458055334	0.0408160961822843	0.924577252965035
eqtl-a-ENSG00000108395	ebi-a-GCST90018861	Hypertrophic cardiomyopathy	TRIM37	-0.326826994387635	0.19129826384771	0.22967408785162
eqtl-a-ENSG00000108405	ebi-a-GCST90018861	Hypertrophic cardiomyopathy	P2RX1	0.00283130705560238	0.0578355786297308	0.962850955423247
eqtl-a-ENSG00000108465	ebi-a-GCST90018861	Hypertrophic cardiomyopathy	CDK5RAP3	0.0418845974173401	0.25544390453681	0.8965354757451
eqtl-a-ENSG00000108509	ebi-a-GCST90018861	Hypertrophic cardiomyopathy	CAMTA2	NA	NA	NA
eqtl-a-ENSG00000108515	ebi-a-GCST90018861	Hypertrophic cardiomyopathy	ENO3	-0.0427162830563495	0.184339414174395	0.855037032017346
eqtl-a-ENSG00000108523	ebi-a-GCST90018861	Hypertrophic cardiomyopathy	RNF167	0.00913581079278446	0.055144098353017	0.87895070139584
eqtl-a-ENSG00000108557	ebi-a-GCST90018861	Hypertrophic cardiomyopathy	RAI1	-0.199423998522513	0.159015372411239	0.428532479224126
eqtl-a-ENSG00000108578	ebi-a-GCST90018861	Hypertrophic cardiomyopathy	BLMH	0.105142611076172	0.181444753347958	0.620844483455405
eqtl-a-ENSG00000108582	ebi-a-GCST90018861	Hypertrophic cardiomyopathy	CPD	-0.0344519629831033	0.0679174947253292	0.64690952661411
eqtl-a-ENSG00000108592	ebi-a-GCST90018861	Hypertrophic cardiomyopathy	FTSJ3	0.602424738968278	0.999780440120344	0.608024059249457
eqtl-a-ENSG00000108599	ebi-a-GCST90018861	Hypertrophic cardiomyopathy	AKAP10	0.305592780262487	0.275329579914979	0.382608975998566
eqtl-a-ENSG00000108679	ebi-a-GCST90018861	Hypertrophic cardiomyopathy	LGALS3BP	-0.0347630340295654	0.0658012047301825	0.625240926213974
eqtl-a-ENSG00000108771	ebi-a-GCST90018861	Hypertrophic cardiomyopathy	DHX58	0.0436711608103454	0.0651827166598612	0.624207542210383
eqtl-a-ENSG00000108788	ebi-a-GCST90018861	Hypertrophic cardiomyopathy	MLX	-0.0672502922478276	0.151502931945991	0.734046139852124
eqtl-a-ENSG00000108797	ebi-a-GCST90018861	Hypertrophic cardiomyopathy	CNTNAP1	1.23822562544434e-05	0.383137330425559	0.999979425682309
eqtl-a-ENSG00000108798	ebi-a-GCST90018861	Hypertrophic cardiomyopathy	ABI3	-0.014071804539558	0.141432575676198	0.92982002593224
eqtl-a-ENSG00000108839	ebi-a-GCST90018861	Hypertrophic cardiomyopathy	ALOX12	0.0266133272149938	0.0285233408083643	0.375154308957602
eqtl-a-ENSG00000108846	ebi-a-GCST90018861	Hypertrophic cardiomyopathy	ABCC3	-0.0157220292842033	0.0241900298979075	0.524418243246813
eqtl-a-ENSG00000108852	ebi-a-GCST90018861	Hypertrophic cardiomyopathy	MPP2	0.152868101962934	0.102294333312704	0.375434928050165
eqtl-a-ENSG00000108861	ebi-a-GCST90018861	Hypertrophic cardiomyopathy	DUSP3	0.0621491984650795	0.060153982451481	0.410093320143195
eqtl-a-ENSG00000108932	ebi-a-GCST90018861	Hypertrophic cardiomyopathy	SLC16A6	0.109631345259707	0.0880939664906898	0.339379899107152
eqtl-a-ENSG00000108960	ebi-a-GCST90018861	Hypertrophic cardiomyopathy	MMD	-0.0183288796789648	0.0362560606261835	0.623155967426014
eqtl-a-ENSG00000109046	ebi-a-GCST90018861	Hypertrophic cardiomyopathy	WSB1	0.327504402164569	0.210565490760155	0.363761798077419
eqtl-a-ENSG00000109047	ebi-a-GCST90018861	Hypertrophic cardiomyopathy	RCVRN	-0.0813180894945902	0.0681395568733524	0.444010411661789
eqtl-a-ENSG00000109062	ebi-a-GCST90018861	Hypertrophic cardiomyopathy	NHERF1	-0.0339852864096832	0.0866166181436901	0.732655094925947
eqtl-a-ENSG00000109084	ebi-a-GCST90018861	Hypertrophic cardiomyopathy	TMEM97	0.0350733155286992	0.254529750375444	0.899130054426209
eqtl-a-ENSG00000109099	ebi-a-GCST90018861	Hypertrophic cardiomyopathy	PMP22	0.038119419318436	0.0528231397008908	0.510443863707583
eqtl-a-ENSG00000109107	ebi-a-GCST90018861	Hypertrophic cardiomyopathy	ALDOC	-0.0300099718172794	0.04326787375036	0.537820141506842
eqtl-a-ENSG00000109113	ebi-a-GCST90018861	Hypertrophic cardiomyopathy	RAB34	-0.120864635074178	0.0657829578705332	0.207560946801824
eqtl-a-ENSG00000109171	ebi-a-GCST90018861	Hypertrophic cardiomyopathy	SLAIN2	-0.0388037328711278	0.0982026922111269	0.760434238421409
eqtl-a-ENSG00000109272	ebi-a-GCST90018861	Hypertrophic cardiomyopathy	PF4V1	0.00668420850502031	0.0289429559319388	0.821248748292808
eqtl-a-ENSG00000109320	ebi-a-GCST90018861	Hypertrophic cardiomyopathy	NFKB1	0.276607496094479	0.24733594497173	0.464470407991886
eqtl-a-ENSG00000109323	ebi-a-GCST90018861	Hypertrophic cardiomyopathy	MANBA	NA	NA	NA
eqtl-a-ENSG00000109381	ebi-a-GCST90018861	Hypertrophic cardiomyopathy	ELF2	-0.0394485478568507	0.0729954151320936	0.643037558075594
eqtl-a-ENSG00000109436	ebi-a-GCST90018861	Hypertrophic cardiomyopathy	TBC1D9	-0.0792637761287703	0.0615863047448218	0.4205162596314
eqtl-a-ENSG00000109452	ebi-a-GCST90018861	Hypertrophic cardiomyopathy	INPP4B	0.0051450269424196	0.0552024245770935	0.934238245842161
eqtl-a-ENSG00000109501	ebi-a-GCST90018861	Hypertrophic cardiomyopathy	WFS1	0.243059299711567	0.13652193373246	0.325801336168369
eqtl-a-ENSG00000109572	ebi-a-GCST90018861	Hypertrophic cardiomyopathy	CLCN3	0.0264953777687832	0.106157454375957	0.826202135217532
eqtl-a-ENSG00000109667	ebi-a-GCST90018861	Hypertrophic cardiomyopathy	SLC2A9	-0.0574580960576262	0.0529544276875942	0.357308137599334
eqtl-a-ENSG00000109689	ebi-a-GCST90018861	Hypertrophic cardiomyopathy	STIM2	-0.0765863183320825	0.0498472277109879	0.367318089391897
eqtl-a-ENSG00000109736	ebi-a-GCST90018861	Hypertrophic cardiomyopathy	MFSD10	-0.0218259734816674	0.12862140969866	0.892990321827661
eqtl-a-ENSG00000109743	ebi-a-GCST90018861	Hypertrophic cardiomyopathy	BST1	-0.139784666046153	0.061648030450182	0.0859681968910593
eqtl-a-ENSG00000109756	ebi-a-GCST90018861	Hypertrophic cardiomyopathy	RAPGEF2	-0.00639799946525541	0.0725104752289732	0.933930478546318
eqtl-a-ENSG00000109762	ebi-a-GCST90018861	Hypertrophic cardiomyopathy	SNX25	-0.223043649838593	0.256455970950769	0.476151657531034
eqtl-a-ENSG00000109790	ebi-a-GCST90018861	Hypertrophic cardiomyopathy	KLHL5	0.0529524314098475	0.0417361647303497	0.260389917614431
eqtl-a-ENSG00000109814	ebi-a-GCST90018861	Hypertrophic cardiomyopathy	UGDH	0.00685571427345449	0.059195034492915	0.918379177437583
eqtl-a-ENSG00000109819	ebi-a-GCST90018861	Hypertrophic cardiomyopathy	PPARGC1A	-0.0606924049436058	0.0620473382958669	0.400130725811129
eqtl-a-ENSG00000109854	ebi-a-GCST90018861	Hypertrophic cardiomyopathy	HTATIP2	0.0137057409068204	0.0771819248640784	0.875412375465437
eqtl-a-ENSG00000109861	ebi-a-GCST90018861	Hypertrophic cardiomyopathy	CTSC	0.0754755890366799	0.0442875531596659	0.163544895173806
eqtl-a-ENSG00000109943	ebi-a-GCST90018861	Hypertrophic cardiomyopathy	CRTAM	NA	NA	NA
eqtl-a-ENSG00000109956	ebi-a-GCST90018861	Hypertrophic cardiomyopathy	B3GAT1	0.0127129942383168	0.045108561751968	0.804558472787456
eqtl-a-ENSG00000110002	ebi-a-GCST90018861	Hypertrophic cardiomyopathy	VWA5A	-0.0731941454517971	0.114959977502767	0.589476448898083
eqtl-a-ENSG00000110063	ebi-a-GCST90018861	Hypertrophic cardiomyopathy	DCPS	-0.0444736353295553	0.0989067200751264	0.730986924611954
eqtl-a-ENSG00000110074	ebi-a-GCST90018861	Hypertrophic cardiomyopathy	FOXRED1	0.0591435127067228	0.0604123664143836	0.383013125543213
eqtl-a-ENSG00000110077	ebi-a-GCST90018861	Hypertrophic cardiomyopathy	MS4A6A	-0.0186277008061329	0.0337870060411555	0.59243170645752
eqtl-a-ENSG00000110079	ebi-a-GCST90018861	Hypertrophic cardiomyopathy	MS4A4A	0.000697630966130968	0.0560175237478341	0.990659952744304
eqtl-a-ENSG00000110080	ebi-a-GCST90018861	Hypertrophic cardiomyopathy	ST3GAL4	-0.150627280093258	0.0627687515349769	0.0958988300426922
eqtl-a-ENSG00000110203	ebi-a-GCST90018861	Hypertrophic cardiomyopathy	FOLR3	0.0148702334434262	0.0507542055639266	0.77802826808938
eqtl-a-ENSG00000110218	ebi-a-GCST90018861	Hypertrophic cardiomyopathy	PANX1	0.0140369347745375	0.0899416016739349	0.901439607457302
eqtl-a-ENSG00000110237	ebi-a-GCST90018861	Hypertrophic cardiomyopathy	ARHGEF17	0.104615821743287	0.167672302416845	0.596353022594471
eqtl-a-ENSG00000110315	ebi-a-GCST90018861	Hypertrophic cardiomyopathy	RNF141	0.000119942772969131	0.0686005720184837	0.998688684076692
eqtl-a-ENSG00000110324	ebi-a-GCST90018861	Hypertrophic cardiomyopathy	IL10RA	-0.0506011808653626	0.0545891115469872	0.451811264730293
eqtl-a-ENSG00000110330	ebi-a-GCST90018861	Hypertrophic cardiomyopathy	BIRC2	0.0622734546571998	0.143403661366806	0.739188495552933
eqtl-a-ENSG00000110446	ebi-a-GCST90018861	Hypertrophic cardiomyopathy	SLC15A3	0.0702397962887505	0.0842437439028067	0.557552342592518
eqtl-a-ENSG00000110448	ebi-a-GCST90018861	Hypertrophic cardiomyopathy	CD5	-0.0414602408286908	0.0637973088721027	0.562099068654707
eqtl-a-ENSG00000110455	ebi-a-GCST90018861	Hypertrophic cardiomyopathy	ACCS	0.0680464550917542	0.108162183030624	0.593550985197545
eqtl-a-ENSG00000110628	ebi-a-GCST90018861	Hypertrophic cardiomyopathy	SLC22A18	-0.0608363890791883	0.0480817409016333	0.425787860940391
eqtl-a-ENSG00000110665	ebi-a-GCST90018861	Hypertrophic cardiomyopathy	C11orf21	-0.229130633308875	0.109666047952361	0.127856352376161
eqtl-a-ENSG00000110697	ebi-a-GCST90018861	Hypertrophic cardiomyopathy	PITPNM1	0.0788968868793743	0.0644527179898815	0.288080720863555
eqtl-a-ENSG00000110717	ebi-a-GCST90018861	Hypertrophic cardiomyopathy	NDUFS8	-0.428564852294384	0.403297569715395	0.39927971665895
eqtl-a-ENSG00000110719	ebi-a-GCST90018861	Hypertrophic cardiomyopathy	TCIRG1	0.0598526632826891	0.119259590392442	0.650278115629741
eqtl-a-ENSG00000110756	ebi-a-GCST90018861	Hypertrophic cardiomyopathy	HPS5	-0.0648773348519982	0.156466159529145	0.718648053937886
eqtl-a-ENSG00000110768	ebi-a-GCST90018861	Hypertrophic cardiomyopathy	GTF2H1	0.0116658365200516	0.0769885266420254	0.90426323402318
eqtl-a-ENSG00000110777	ebi-a-GCST90018861	Hypertrophic cardiomyopathy	POU2AF1	0.168048912796206	0.315202651676038	0.622177717536861
eqtl-a-ENSG00000110799	ebi-a-GCST90018861	Hypertrophic cardiomyopathy	VWF	-0.0504376896082967	0.0309872659218861	0.13803250522504
eqtl-a-ENSG00000110851	ebi-a-GCST90018861	Hypertrophic cardiomyopathy	PRDM4	-0.00379914926538084	0.0630140979574978	0.96166430230014
eqtl-a-ENSG00000110852	ebi-a-GCST90018861	Hypertrophic cardiomyopathy	CLEC2B	0.129034914739012	0.31795037651695	0.754567085614296
eqtl-a-ENSG00000110871	ebi-a-GCST90018861	Hypertrophic cardiomyopathy	COQ5	0.077915633957657	0.0640452027035021	0.310749928383618
eqtl-a-ENSG00000110876	ebi-a-GCST90018861	Hypertrophic cardiomyopathy	SELPLG	0.14776403349614	0.0731855977926104	0.292762377491799
eqtl-a-ENSG00000110880	ebi-a-GCST90018861	Hypertrophic cardiomyopathy	CORO1C	0.0056181679469303	0.0507118540010452	0.921901675082668
eqtl-a-ENSG00000110906	ebi-a-GCST90018861	Hypertrophic cardiomyopathy	KCTD10	-0.00745317710675824	0.0961229716799901	0.945254619959031
eqtl-a-ENSG00000110931	ebi-a-GCST90018861	Hypertrophic cardiomyopathy	CAMKK2	0.0165597209439997	0.0472471470065915	0.740252652153144
eqtl-a-ENSG00000110934	ebi-a-GCST90018861	Hypertrophic cardiomyopathy	BIN2	-0.134511028497165	0.0893501837623391	0.373271830731761
eqtl-a-ENSG00000111052	ebi-a-GCST90018861	Hypertrophic cardiomyopathy	LIN7A	-0.021946898630583	0.115706212669671	0.86706786658017
eqtl-a-ENSG00000111144	ebi-a-GCST90018861	Hypertrophic cardiomyopathy	LTA4H	0.00593793592804028	0.0356320389020451	0.870970026116035
eqtl-a-ENSG00000111181	ebi-a-GCST90018861	Hypertrophic cardiomyopathy	SLC6A12	0.015130161104428	0.100351014525353	0.893988597762563
eqtl-a-ENSG00000111215	ebi-a-GCST90018861	Hypertrophic cardiomyopathy	PRR4	-0.288524874525693	0.126140022412131	0.262382665975275
eqtl-a-ENSG00000111224	ebi-a-GCST90018861	Hypertrophic cardiomyopathy	PARP11	-0.128214267637234	0.216447393359409	0.659547733998803
eqtl-a-ENSG00000111231	ebi-a-GCST90018861	Hypertrophic cardiomyopathy	GPN3	0.467839590406607	0.244936560244963	0.128739398602596
eqtl-a-ENSG00000111237	ebi-a-GCST90018861	Hypertrophic cardiomyopathy	VPS29	-0.0539036803502164	0.0919183848320205	0.662348551776318
eqtl-a-ENSG00000111252	ebi-a-GCST90018861	Hypertrophic cardiomyopathy	SH2B3	-0.25774156967029	0.145419550228627	0.327022082911712
eqtl-a-ENSG00000111261	ebi-a-GCST90018861	Hypertrophic cardiomyopathy	MANSC1	0.0625192137542847	0.0651336239336952	0.391481346598351
eqtl-a-ENSG00000111266	ebi-a-GCST90018861	Hypertrophic cardiomyopathy	DUSP16	-0.0729646701918672	0.124010147614828	0.61587366373052
eqtl-a-ENSG00000111275	ebi-a-GCST90018861	Hypertrophic cardiomyopathy	ALDH2	0.0318215779941783	0.0290612735928838	0.293397085332018
eqtl-a-ENSG00000111276	ebi-a-GCST90018861	Hypertrophic cardiomyopathy	CDKN1B	0.362287127374616	0.226927434142	0.356244238181775
eqtl-a-ENSG00000111319	ebi-a-GCST90018861	Hypertrophic cardiomyopathy	SCNN1A	-0.0668741118563819	0.107797096344078	0.646508513189292
eqtl-a-ENSG00000111321	ebi-a-GCST90018861	Hypertrophic cardiomyopathy	LTBR	-0.0180621170644051	0.0527052532778129	0.743510762479209
eqtl-a-ENSG00000111328	ebi-a-GCST90018861	Hypertrophic cardiomyopathy	CDK2AP1	-0.0140854072078593	0.0799805127537009	0.876425555279225
eqtl-a-ENSG00000111331	ebi-a-GCST90018861	Hypertrophic cardiomyopathy	OAS3	-0.0300895695821702	0.0332288467377357	0.400086888533051
eqtl-a-ENSG00000111335	ebi-a-GCST90018861	Hypertrophic cardiomyopathy	OAS2	-0.067395167440179	0.10115475278741	0.552902215632377
eqtl-a-ENSG00000111348	ebi-a-GCST90018861	Hypertrophic cardiomyopathy	ARHGDIB	-0.10918921105779	0.0844056194736085	0.418942201630396
eqtl-a-ENSG00000111361	ebi-a-GCST90018861	Hypertrophic cardiomyopathy	EIF2B1	-0.0557871544400053	0.137599417472408	0.754786784240858
eqtl-a-ENSG00000111364	ebi-a-GCST90018861	Hypertrophic cardiomyopathy	DDX55	-0.0859703662928019	0.176706216395877	0.71173718215745
eqtl-a-ENSG00000111371	ebi-a-GCST90018861	Hypertrophic cardiomyopathy	SLC38A1	0.0295787890317107	0.0680357013961937	0.706154155851902
eqtl-a-ENSG00000111412	ebi-a-GCST90018861	Hypertrophic cardiomyopathy	SPRING1	-0.117384622306201	0.403482870318337	0.819764297452125
eqtl-a-ENSG00000111424	ebi-a-GCST90018861	Hypertrophic cardiomyopathy	VDR	-0.780509153756399	0.881319946357826	0.538571711846227
eqtl-a-ENSG00000111445	ebi-a-GCST90018861	Hypertrophic cardiomyopathy	RFC5	0.0520961979251497	0.104605601898036	0.705839452297955
eqtl-a-ENSG00000111450	ebi-a-GCST90018861	Hypertrophic cardiomyopathy	STX2	-0.0559477291616905	0.0949940875186848	0.661151237272946
eqtl-a-ENSG00000111452	ebi-a-GCST90018861	Hypertrophic cardiomyopathy	ADGRD1	-0.0885325036143201	0.0588865737953388	0.271609026043395
eqtl-a-ENSG00000111490	ebi-a-GCST90018861	Hypertrophic cardiomyopathy	TBC1D30	0.0842638308673683	0.0616718890333933	0.402222653494297
eqtl-a-ENSG00000111554	ebi-a-GCST90018861	Hypertrophic cardiomyopathy	MDM1	-0.0210790624341711	0.0554853617816426	0.74056568246995
eqtl-a-ENSG00000111581	ebi-a-GCST90018861	Hypertrophic cardiomyopathy	NUP107	-0.131656128769368	0.0861572015810005	0.201211379224909
eqtl-a-ENSG00000111640	ebi-a-GCST90018861	Hypertrophic cardiomyopathy	GAPDH	-0.021467720907901	0.0820391173080314	0.837064874908192
eqtl-a-ENSG00000111644	ebi-a-GCST90018861	Hypertrophic cardiomyopathy	ACRBP	-0.0381311977583026	0.0557206001945491	0.515777003333113
eqtl-a-ENSG00000111652	ebi-a-GCST90018861	Hypertrophic cardiomyopathy	COPS7A	0.127000794647515	0.300637473728205	0.745543779080655
eqtl-a-ENSG00000111666	ebi-a-GCST90018861	Hypertrophic cardiomyopathy	CHPT1	-0.0241616997873151	0.0487282267174244	0.637639547795819
eqtl-a-ENSG00000111670	ebi-a-GCST90018861	Hypertrophic cardiomyopathy	GNPTAB	0.0441469347191394	0.0691152570032844	0.638131675944321
eqtl-a-ENSG00000111671	ebi-a-GCST90018861	Hypertrophic cardiomyopathy	SPSB2	-0.0533568765037413	0.0780057470501003	0.54306686736753
eqtl-a-ENSG00000111674	ebi-a-GCST90018861	Hypertrophic cardiomyopathy	ENO2	-1.1137641090163	1.17725926442948	0.443975594031805
eqtl-a-ENSG00000111676	ebi-a-GCST90018861	Hypertrophic cardiomyopathy	ATN1	-0.0190280383968113	0.127679932060705	0.905818230842142
eqtl-a-ENSG00000111678	ebi-a-GCST90018861	Hypertrophic cardiomyopathy	C12orf57	-0.00784744165562112	0.0662272394128618	0.913166067826178
eqtl-a-ENSG00000111684	ebi-a-GCST90018861	Hypertrophic cardiomyopathy	LPCAT3	-0.00477137816709099	0.0649131318531203	0.948094848548353
eqtl-a-ENSG00000111696	ebi-a-GCST90018861	Hypertrophic cardiomyopathy	NT5DC3	0.00551092819046437	0.0633481902877926	0.936157382245475
eqtl-a-ENSG00000111711	ebi-a-GCST90018861	Hypertrophic cardiomyopathy	GOLT1B	-0.0402970353769927	0.150170201653783	0.813579505821743
eqtl-a-ENSG00000111725	ebi-a-GCST90018861	Hypertrophic cardiomyopathy	PRKAB1	0.00425583940123545	0.267346799197277	0.987914848886111
eqtl-a-ENSG00000111728	ebi-a-GCST90018861	Hypertrophic cardiomyopathy	ST8SIA1	0.0220640477898192	0.125243639613161	0.876385120350541
eqtl-a-ENSG00000111729	ebi-a-GCST90018861	Hypertrophic cardiomyopathy	CLEC4A	0.00459956044577089	0.0548678779523177	0.935538797076944
eqtl-a-ENSG00000111788	ebi-a-GCST90018861	Hypertrophic cardiomyopathy	DDX12B	0.0393264090860755	0.0700460084324086	0.631017658748042
eqtl-a-ENSG00000111796	ebi-a-GCST90018861	Hypertrophic cardiomyopathy	KLRB1	0.0373706846404923	0.0358662655797462	0.33208024432726
eqtl-a-ENSG00000111801	ebi-a-GCST90018861	Hypertrophic cardiomyopathy	BTN3A3	-0.00469078538684806	0.0480254772144449	0.925373188390185
eqtl-a-ENSG00000111802	ebi-a-GCST90018861	Hypertrophic cardiomyopathy	TDP2	-0.0566111017076468	0.0885889431949854	0.568249231912435
eqtl-a-ENSG00000111817	ebi-a-GCST90018861	Hypertrophic cardiomyopathy	DSE	-0.0184019866743653	0.0599839367540839	0.767933971173914
eqtl-a-ENSG00000111837	ebi-a-GCST90018861	Hypertrophic cardiomyopathy	MAK	-0.00873428025449776	0.0567604535653317	0.881099819806571
eqtl-a-ENSG00000111843	ebi-a-GCST90018861	Hypertrophic cardiomyopathy	TMEM14C	0.0327518057058969	0.0929010725534955	0.784223934931688
eqtl-a-ENSG00000111846	ebi-a-GCST90018861	Hypertrophic cardiomyopathy	GCNT2	0.118401331002788	0.0917305088274764	0.325869229852599
eqtl-a-ENSG00000111875	ebi-a-GCST90018861	Hypertrophic cardiomyopathy	ASF1A	0.192918035049346	0.134392845422565	0.246655218788525
eqtl-a-ENSG00000111880	ebi-a-GCST90018861	Hypertrophic cardiomyopathy	RNGTT	-0.168521387664016	0.0710577484296117	0.0766862024782507
eqtl-a-ENSG00000111885	ebi-a-GCST90018861	Hypertrophic cardiomyopathy	MAN1A1	0.0370215695629523	0.10033013954637	0.774956286787939
eqtl-a-ENSG00000111897	ebi-a-GCST90018861	Hypertrophic cardiomyopathy	SERINC1	0.0833583346401417	0.141141880137618	0.660376879491251
eqtl-a-ENSG00000111906	ebi-a-GCST90018861	Hypertrophic cardiomyopathy	HDDC2	0.040486899765886	0.0590704759814422	0.563870435357137
eqtl-a-ENSG00000111913	ebi-a-GCST90018861	Hypertrophic cardiomyopathy	RIPOR2	0.10147768985372	0.0573014573622706	0.151272901573541
eqtl-a-ENSG00000111961	ebi-a-GCST90018861	Hypertrophic cardiomyopathy	SASH1	0.113302323614517	0.0689353369492081	0.175603224922044
eqtl-a-ENSG00000111962	ebi-a-GCST90018861	Hypertrophic cardiomyopathy	UST	0.12190501242352	0.0689579039692874	0.327727797577378
eqtl-a-ENSG00000112033	ebi-a-GCST90018861	Hypertrophic cardiomyopathy	PPARD	0.0973929497506892	0.138923288041795	0.610748979721251
eqtl-a-ENSG00000112053	ebi-a-GCST90018861	Hypertrophic cardiomyopathy	SLC26A8	-0.0218132450658811	0.0469661502567966	0.656427535639485
eqtl-a-ENSG00000112062	ebi-a-GCST90018861	Hypertrophic cardiomyopathy	MAPK14	-0.173017416924196	0.0854021247112302	0.291901558114728
eqtl-a-ENSG00000112110	ebi-a-GCST90018861	Hypertrophic cardiomyopathy	MRPL18	-0.255022179108876	0.119549097853639	0.166524243479536
eqtl-a-ENSG00000112130	ebi-a-GCST90018861	Hypertrophic cardiomyopathy	RNF8	-0.0608371480880368	0.0934078560484746	0.632483761137111
eqtl-a-ENSG00000112137	ebi-a-GCST90018861	Hypertrophic cardiomyopathy	PHACTR1	0.0311850140598404	0.0542628014547445	0.605758813592565
eqtl-a-ENSG00000112139	ebi-a-GCST90018861	Hypertrophic cardiomyopathy	MDGA1	-0.0221891579678535	0.0539637373782217	0.702011605699716
eqtl-a-ENSG00000112146	ebi-a-GCST90018861	Hypertrophic cardiomyopathy	FBXO9	-0.106872540706981	0.067845931377926	0.159207136712395
eqtl-a-ENSG00000112149	ebi-a-GCST90018861	Hypertrophic cardiomyopathy	CD83	0.175327644941579	0.067405365487266	0.233660462041499
eqtl-a-ENSG00000112167	ebi-a-GCST90018861	Hypertrophic cardiomyopathy	SAYSD1	-0.219255755136175	0.19974868208004	0.35255844276468
eqtl-a-ENSG00000112182	ebi-a-GCST90018861	Hypertrophic cardiomyopathy	BACH2	0.0190813084838888	0.0476384181571309	0.727491455162783
eqtl-a-ENSG00000112195	ebi-a-GCST90018861	Hypertrophic cardiomyopathy	TREML2	-0.0292901454564226	0.0603438741562619	0.647922241137861
eqtl-a-ENSG00000112210	ebi-a-GCST90018861	Hypertrophic cardiomyopathy	RAB23	0.0121494263689403	0.120537332024123	0.936048603650637
eqtl-a-ENSG00000112242	ebi-a-GCST90018861	Hypertrophic cardiomyopathy	E2F3	0.0499145598328105	0.386099396795354	0.918152366697913
eqtl-a-ENSG00000112245	ebi-a-GCST90018861	Hypertrophic cardiomyopathy	PTP4A1	-0.150197604064569	0.115632916304451	0.417685150313982
eqtl-a-ENSG00000112249	ebi-a-GCST90018861	Hypertrophic cardiomyopathy	ASCC3	-0.0727874189169381	0.139812098631614	0.694423497226078
eqtl-a-ENSG00000112294	ebi-a-GCST90018861	Hypertrophic cardiomyopathy	ALDH5A1	0.254999409965459	0.103657435365238	0.0908658924233757
eqtl-a-ENSG00000112299	ebi-a-GCST90018861	Hypertrophic cardiomyopathy	VNN1	0.0473964060387833	0.031726852336518	0.185821174059817
eqtl-a-ENSG00000112303	ebi-a-GCST90018861	Hypertrophic cardiomyopathy	VNN2	0.00783140701302688	0.0563245240047744	0.893967404558764
eqtl-a-ENSG00000112304	ebi-a-GCST90018861	Hypertrophic cardiomyopathy	ACOT13	-0.144787705460035	0.0737588028025894	0.144430479731393
eqtl-a-ENSG00000112305	ebi-a-GCST90018861	Hypertrophic cardiomyopathy	SMAP1	-0.209266452885981	0.0628715175239597	0.0796303136135321
eqtl-a-ENSG00000112306	ebi-a-GCST90018861	Hypertrophic cardiomyopathy	RPS12	0.200654315962666	0.114210573270018	0.329423667852662
eqtl-a-ENSG00000112308	ebi-a-GCST90018861	Hypertrophic cardiomyopathy	C6orf62	0.0309551809240078	0.072897807909413	0.744356412339449
eqtl-a-ENSG00000112343	ebi-a-GCST90018861	Hypertrophic cardiomyopathy	TRIM38	-0.276555145605436	0.214346767843232	0.287424179861978
eqtl-a-ENSG00000112394	ebi-a-GCST90018861	Hypertrophic cardiomyopathy	SLC16A10	0.147931439293956	0.103279923142191	0.247468767767506
eqtl-a-ENSG00000112419	ebi-a-GCST90018861	Hypertrophic cardiomyopathy	PHACTR2	0.0263824656819107	0.0806433300754092	0.765052472949329
eqtl-a-ENSG00000112486	ebi-a-GCST90018861	Hypertrophic cardiomyopathy	CCR6	0.0160289270197719	0.0370150253051875	0.680120645008425
eqtl-a-ENSG00000112531	ebi-a-GCST90018861	Hypertrophic cardiomyopathy	QKI	-0.0897289428991718	0.0503248190100934	0.172597664604005
eqtl-a-ENSG00000112578	ebi-a-GCST90018861	Hypertrophic cardiomyopathy	BYSL	-0.105225806466089	0.0902831512733806	0.451437869585511
eqtl-a-ENSG00000112584	ebi-a-GCST90018861	Hypertrophic cardiomyopathy	FAM120B	-0.0362939930607062	0.0663171901082119	0.603931444670368
eqtl-a-ENSG00000112640	ebi-a-GCST90018861	Hypertrophic cardiomyopathy	PPP2R5D	-0.0058559629836536	0.0584220103971681	0.93640049062945
eqtl-a-ENSG00000112655	ebi-a-GCST90018861	Hypertrophic cardiomyopathy	PTK7	0.0543588069482397	0.0602244503400582	0.532560846338678
eqtl-a-ENSG00000112667	ebi-a-GCST90018861	Hypertrophic cardiomyopathy	DNPH1	-0.0131264788671466	0.0707672616051064	0.869953981572489
eqtl-a-ENSG00000112679	ebi-a-GCST90018861	Hypertrophic cardiomyopathy	DUSP22	-0.018206715681997	0.184596430479495	0.93042716725222
eqtl-a-ENSG00000112685	ebi-a-GCST90018861	Hypertrophic cardiomyopathy	EXOC2	-0.126459784601642	0.214896531926098	0.615822668886131
eqtl-a-ENSG00000112699	ebi-a-GCST90018861	Hypertrophic cardiomyopathy	GMDS	0.0882665536716686	0.0581962707907686	0.26861349396005
eqtl-a-ENSG00000112701	ebi-a-GCST90018861	Hypertrophic cardiomyopathy	SENP6	0.0517490031467345	0.855762026984635	0.957279403065162
eqtl-a-ENSG00000112715	ebi-a-GCST90018861	Hypertrophic cardiomyopathy	VEGFA	-0.0282713514527245	0.056771428511589	0.705859538522583
eqtl-a-ENSG00000112763	ebi-a-GCST90018861	Hypertrophic cardiomyopathy	BTN2A1	0.035352672363679	0.0959732169592665	0.775313690061949
eqtl-a-ENSG00000112787	ebi-a-GCST90018861	Hypertrophic cardiomyopathy	FBRSL1	-0.0204392001109105	0.206322698019015	0.937138848243567
eqtl-a-ENSG00000112799	ebi-a-GCST90018861	Hypertrophic cardiomyopathy	LY86	-0.016890776047212	0.0300466463110942	0.591550065779327
eqtl-a-ENSG00000112874	ebi-a-GCST90018861	Hypertrophic cardiomyopathy	NUDT12	0.017808444726777	0.119106678136579	0.905514606690572
eqtl-a-ENSG00000112941	ebi-a-GCST90018861	Hypertrophic cardiomyopathy	TENT4A	0.196654191643803	0.0858741916135927	0.105953807556704
eqtl-a-ENSG00000112977	ebi-a-GCST90018861	Hypertrophic cardiomyopathy	DAP	0.0496960005645629	0.0422868885006214	0.324693708383367
eqtl-a-ENSG00000112992	ebi-a-GCST90018861	Hypertrophic cardiomyopathy	NNT	-0.0800003113279011	0.138441009241848	0.603874450105575
eqtl-a-ENSG00000113088	ebi-a-GCST90018861	Hypertrophic cardiomyopathy	GZMK	-0.0610716098712846	0.0466181499105273	0.231532730225893
eqtl-a-ENSG00000113108	ebi-a-GCST90018861	Hypertrophic cardiomyopathy	APBB3	-0.156436673709779	0.0497379965811349	0.0514554251352034
eqtl-a-ENSG00000113140	ebi-a-GCST90018861	Hypertrophic cardiomyopathy	SPARC	-0.0118591685315215	0.0359812519216054	0.747389466225508
eqtl-a-ENSG00000113141	ebi-a-GCST90018861	Hypertrophic cardiomyopathy	IK	NA	NA	NA
eqtl-a-ENSG00000113161	ebi-a-GCST90018861	Hypertrophic cardiomyopathy	HMGCR	0.0579819796221057	0.0886314250021204	0.580159927837631
eqtl-a-ENSG00000113231	ebi-a-GCST90018861	Hypertrophic cardiomyopathy	PDE8B	-0.0218726998558487	0.0446266783512548	0.672537067076806
eqtl-a-ENSG00000113240	ebi-a-GCST90018861	Hypertrophic cardiomyopathy	CLK4	-0.0607589917873789	0.104859658246395	0.602942943936714
eqtl-a-ENSG00000113272	ebi-a-GCST90018861	Hypertrophic cardiomyopathy	THG1L	0.0505999893131733	0.0454766489031975	0.466084018623856
eqtl-a-ENSG00000113273	ebi-a-GCST90018861	Hypertrophic cardiomyopathy	ARSB	-0.0356868423170968	0.0418780729902641	0.456749625002026
eqtl-a-ENSG00000113300	ebi-a-GCST90018861	Hypertrophic cardiomyopathy	CNOT6	0.107075109902589	0.0880589645157736	0.438155609020852
eqtl-a-ENSG00000113303	ebi-a-GCST90018861	Hypertrophic cardiomyopathy	BTNL8	0.03147254250254	0.181130210890707	0.878052625542763
eqtl-a-ENSG00000113318	ebi-a-GCST90018861	Hypertrophic cardiomyopathy	MSH3	-0.280190869719161	0.133406752636927	0.170515981304472
eqtl-a-ENSG00000113368	ebi-a-GCST90018861	Hypertrophic cardiomyopathy	LMNB1	-0.025058262218705	0.0647750892441274	0.736149006423968
eqtl-a-ENSG00000113384	ebi-a-GCST90018861	Hypertrophic cardiomyopathy	GOLPH3	0.294160475645383	0.313500127414549	0.520254481110657
eqtl-a-ENSG00000113407	ebi-a-GCST90018861	Hypertrophic cardiomyopathy	TARS1	NA	NA	NA
eqtl-a-ENSG00000113448	ebi-a-GCST90018861	Hypertrophic cardiomyopathy	PDE4D	-0.119342954347798	0.0817025355706224	0.38217395171396
eqtl-a-ENSG00000113504	ebi-a-GCST90018861	Hypertrophic cardiomyopathy	SLC12A7	0.0655213364822164	0.0650309169994666	0.419757998816354
eqtl-a-ENSG00000113520	ebi-a-GCST90018861	Hypertrophic cardiomyopathy	IL4	0.092891756928178	0.145071579023728	0.637420947946556
eqtl-a-ENSG00000113532	ebi-a-GCST90018861	Hypertrophic cardiomyopathy	ST8SIA4	0.0821940600181068	0.0454071691711687	0.14452107119378
eqtl-a-ENSG00000113552	ebi-a-GCST90018861	Hypertrophic cardiomyopathy	GNPDA1	0.13934505309687	0.0750423913125483	0.204453549494342
eqtl-a-ENSG00000113593	ebi-a-GCST90018861	Hypertrophic cardiomyopathy	PPWD1	0.417701350957732	0.284923645924769	0.381097696930973
eqtl-a-ENSG00000113643	ebi-a-GCST90018861	Hypertrophic cardiomyopathy	RARS1	0.397757686446273	0.341875148594375	0.451991768033494
eqtl-a-ENSG00000113645	ebi-a-GCST90018861	Hypertrophic cardiomyopathy	WWC1	-0.00794041852314216	0.0584438413842277	0.900533042153561
eqtl-a-ENSG00000113658	ebi-a-GCST90018861	Hypertrophic cardiomyopathy	SMAD5	0.0234083289445426	0.0808831790020162	0.791116738808322
eqtl-a-ENSG00000113721	ebi-a-GCST90018861	Hypertrophic cardiomyopathy	PDGFRB	0.0537819922968291	0.150772476151008	0.755428191670857
eqtl-a-ENSG00000113734	ebi-a-GCST90018861	Hypertrophic cardiomyopathy	BNIP1	-0.0515726019632737	0.25377307174947	0.872362217323114
eqtl-a-ENSG00000113742	ebi-a-GCST90018861	Hypertrophic cardiomyopathy	CPEB4	0.056890140869097	0.135276587967388	0.714964367562881
eqtl-a-ENSG00000113916	ebi-a-GCST90018861	Hypertrophic cardiomyopathy	BCL6	0.220675230387727	0.282869444354731	0.578234464833458
eqtl-a-ENSG00000113924	ebi-a-GCST90018861	Hypertrophic cardiomyopathy	HGD	0.0699573284858601	0.060156229546144	0.278371827009383
eqtl-a-ENSG00000113971	ebi-a-GCST90018861	Hypertrophic cardiomyopathy	NPHP3	0.00528428117354724	0.135600766686972	0.969555604452014
eqtl-a-ENSG00000114013	ebi-a-GCST90018861	Hypertrophic cardiomyopathy	CD86	0.0261655954925155	0.0363359004806158	0.503708078769335
eqtl-a-ENSG00000114054	ebi-a-GCST90018861	Hypertrophic cardiomyopathy	PCCB	-0.70139374883326	0.426746813669447	0.24198179428812
eqtl-a-ENSG00000114125	ebi-a-GCST90018861	Hypertrophic cardiomyopathy	RNF7	-0.0882190734714982	0.288483816077044	0.811069296507966
eqtl-a-ENSG00000114166	ebi-a-GCST90018861	Hypertrophic cardiomyopathy	KAT2B	-0.137919035834148	0.0508073610088876	0.0728839169967569
eqtl-a-ENSG00000114268	ebi-a-GCST90018861	Hypertrophic cardiomyopathy	PFKFB4	0.227877527358765	0.216052950253242	0.48304693988681
eqtl-a-ENSG00000114346	ebi-a-GCST90018861	Hypertrophic cardiomyopathy	ECT2	0.219782289554977	0.303402941606716	0.600897498604559
eqtl-a-ENSG00000114354	ebi-a-GCST90018861	Hypertrophic cardiomyopathy	TFG	0.0316830340195202	0.0986258750925196	0.778488743037474
eqtl-a-ENSG00000114405	ebi-a-GCST90018861	Hypertrophic cardiomyopathy	C3orf14	-0.053523777123566	0.0917632048626736	0.663841999503758
eqtl-a-ENSG00000114423	ebi-a-GCST90018861	Hypertrophic cardiomyopathy	CBLB	0.0266183208298452	0.0544481584716596	0.710524068771275
eqtl-a-ENSG00000114473	ebi-a-GCST90018861	Hypertrophic cardiomyopathy	IQCG	-0.0385657141807786	0.153302846845468	0.843104055447613
eqtl-a-ENSG00000114541	ebi-a-GCST90018861	Hypertrophic cardiomyopathy	FRMD4B	-0.15123685018351	0.0584833182052494	0.0813566803159418
eqtl-a-ENSG00000114544	ebi-a-GCST90018861	Hypertrophic cardiomyopathy	SLC41A3	0.0691241648042053	0.0546812785652957	0.274829810104442
eqtl-a-ENSG00000114626	ebi-a-GCST90018861	Hypertrophic cardiomyopathy	ABTB1	0.00519550668776649	0.0631343932152273	0.938367314695977
eqtl-a-ENSG00000114631	ebi-a-GCST90018861	Hypertrophic cardiomyopathy	PODXL2	-0.0177137169705604	0.149728201157188	0.925032637010212
eqtl-a-ENSG00000114650	ebi-a-GCST90018861	Hypertrophic cardiomyopathy	SCAP	0.103211747975183	0.0559023188816473	0.138584481524785
eqtl-a-ENSG00000114738	ebi-a-GCST90018861	Hypertrophic cardiomyopathy	MAPKAPK3	0.148398877110401	0.165946855424278	0.465550839944226
eqtl-a-ENSG00000114742	ebi-a-GCST90018861	Hypertrophic cardiomyopathy	WDR48	0.0130642081400212	0.10668864824764	0.908446977221601
eqtl-a-ENSG00000114744	ebi-a-GCST90018861	Hypertrophic cardiomyopathy	COMMD2	0.0431817078010289	0.169006755395223	0.840748880583055
eqtl-a-ENSG00000114745	ebi-a-GCST90018861	Hypertrophic cardiomyopathy	GORASP1	0.174105618717437	0.137758034838349	0.426135471502838
eqtl-a-ENSG00000114770	ebi-a-GCST90018861	Hypertrophic cardiomyopathy	ABCC5	0.0110435363086519	0.055434780361463	0.847756309214917
eqtl-a-ENSG00000114779	ebi-a-GCST90018861	Hypertrophic cardiomyopathy	ABHD14B	-0.151121375484772	0.457323014969652	0.796821963737166
eqtl-a-ENSG00000114784	ebi-a-GCST90018861	Hypertrophic cardiomyopathy	EIF1B	-0.316376315688043	0.289076800240659	0.471314627936588
eqtl-a-ENSG00000114805	ebi-a-GCST90018861	Hypertrophic cardiomyopathy	PLCH1	0.0957824108309042	0.360310761673121	0.834591092849983
eqtl-a-ENSG00000114812	ebi-a-GCST90018861	Hypertrophic cardiomyopathy	VIPR1	0.111360262577559	0.0627855696968087	0.150794592411116
eqtl-a-ENSG00000114841	ebi-a-GCST90018861	Hypertrophic cardiomyopathy	DNAH1	-0.177844880318665	0.113009824035459	0.360372515901268
eqtl-a-ENSG00000114853	ebi-a-GCST90018861	Hypertrophic cardiomyopathy	ZBTB47	-0.076431694183691	0.0531212169000707	0.286821992148759
eqtl-a-ENSG00000114948	ebi-a-GCST90018861	Hypertrophic cardiomyopathy	ADAM23	0.122392849677711	0.140335446779132	0.475090988215626
eqtl-a-ENSG00000114956	ebi-a-GCST90018861	Hypertrophic cardiomyopathy	DGUOK	NA	NA	NA
eqtl-a-ENSG00000115073	ebi-a-GCST90018861	Hypertrophic cardiomyopathy	ACTR1B	-0.0130645603935132	0.110870715046817	0.92532762541313
eqtl-a-ENSG00000115107	ebi-a-GCST90018861	Hypertrophic cardiomyopathy	STEAP3	-0.0203468362441596	0.0816432284958027	0.819282008971983
eqtl-a-ENSG00000115129	ebi-a-GCST90018861	Hypertrophic cardiomyopathy	TP53I3	0.0302498027440019	0.0558203064757663	0.625538121840522
eqtl-a-ENSG00000115137	ebi-a-GCST90018861	Hypertrophic cardiomyopathy	DNAJC27	0.553072090598618	0.602613336544587	0.527273545585298
eqtl-a-ENSG00000115138	ebi-a-GCST90018861	Hypertrophic cardiomyopathy	POMC	-0.0375248243033373	0.0573963572878842	0.63137755657345
eqtl-a-ENSG00000115145	ebi-a-GCST90018861	Hypertrophic cardiomyopathy	STAM2	NA	NA	NA
eqtl-a-ENSG00000115159	ebi-a-GCST90018861	Hypertrophic cardiomyopathy	GPD2	0.0993906271849026	0.162914105208953	0.651260789312857
eqtl-a-ENSG00000115165	ebi-a-GCST90018861	Hypertrophic cardiomyopathy	CYTIP	0.155346102308548	0.139613918981064	0.328203361574972
eqtl-a-ENSG00000115170	ebi-a-GCST90018861	Hypertrophic cardiomyopathy	ACVR1	0.00619843352544792	0.0455939221238091	0.898429189970109
eqtl-a-ENSG00000115232	ebi-a-GCST90018861	Hypertrophic cardiomyopathy	ITGA4	0.0463807210926796	0.042976097167812	0.393343343648215
eqtl-a-ENSG00000115295	ebi-a-GCST90018861	Hypertrophic cardiomyopathy	CLIP4	0.0576242669245802	0.0946829487826852	0.651946745655293
eqtl-a-ENSG00000115306	ebi-a-GCST90018861	Hypertrophic cardiomyopathy	SPTBN1	0.0968488055018166	0.0676395075958405	0.288528079067354
eqtl-a-ENSG00000115310	ebi-a-GCST90018861	Hypertrophic cardiomyopathy	RTN4	-0.0254361240225188	0.0499424085613472	0.645633846060154
eqtl-a-ENSG00000115318	ebi-a-GCST90018861	Hypertrophic cardiomyopathy	LOXL3	-0.00474316302405685	0.0577310165780947	0.942002110858643
eqtl-a-ENSG00000115350	ebi-a-GCST90018861	Hypertrophic cardiomyopathy	POLE4	0.115371316914412	0.134667044261998	0.549031448241166
eqtl-a-ENSG00000115414	ebi-a-GCST90018861	Hypertrophic cardiomyopathy	FN1	-0.0344580550980336	0.10037289703622	0.789473706784387
eqtl-a-ENSG00000115415	ebi-a-GCST90018861	Hypertrophic cardiomyopathy	STAT1	-0.114708544588349	0.062925492325965	0.111091150585349
eqtl-a-ENSG00000115423	ebi-a-GCST90018861	Hypertrophic cardiomyopathy	DNAH6	-0.144183763335207	0.159520398462217	0.532121121960532
eqtl-a-ENSG00000115425	ebi-a-GCST90018861	Hypertrophic cardiomyopathy	PECR	NA	NA	NA
eqtl-a-ENSG00000115457	ebi-a-GCST90018861	Hypertrophic cardiomyopathy	IGFBP2	0.0126441630393715	0.0427898525007624	0.777575493993266
eqtl-a-ENSG00000115484	ebi-a-GCST90018861	Hypertrophic cardiomyopathy	CCT4	0.00611382695476026	0.0585631754529442	0.933778609906001
eqtl-a-ENSG00000115486	ebi-a-GCST90018861	Hypertrophic cardiomyopathy	GGCX	0.0347275445678186	0.0599410110260268	0.665706968404483
eqtl-a-ENSG00000115507	ebi-a-GCST90018861	Hypertrophic cardiomyopathy	OTX1	0.0268250085589439	0.0404739262124637	0.543717273640229
eqtl-a-ENSG00000115523	ebi-a-GCST90018861	Hypertrophic cardiomyopathy	GNLY	0.0072646877516058	0.0277340923404071	0.799263673815888
eqtl-a-ENSG00000115525	ebi-a-GCST90018861	Hypertrophic cardiomyopathy	ST3GAL5	-0.0126634772589584	0.056585208353185	0.843698115634173
eqtl-a-ENSG00000115590	ebi-a-GCST90018861	Hypertrophic cardiomyopathy	IL1R2	-0.0687811328085335	0.0554217830591917	0.282398370684028
eqtl-a-ENSG00000115594	ebi-a-GCST90018861	Hypertrophic cardiomyopathy	IL1R1	0.0436308371661361	0.0958881501675243	0.728151211644532
eqtl-a-ENSG00000115604	ebi-a-GCST90018861	Hypertrophic cardiomyopathy	IL18R1	-0.153151979262238	0.0897837216154979	0.337561235867456
eqtl-a-ENSG00000115607	ebi-a-GCST90018861	Hypertrophic cardiomyopathy	IL18RAP	-0.0303635714243622	0.0362303830511989	0.423689250882279
eqtl-a-ENSG00000115641	ebi-a-GCST90018861	Hypertrophic cardiomyopathy	FHL2	0.024675385479396	0.0596951119125617	0.700544623974033
eqtl-a-ENSG00000115649	ebi-a-GCST90018861	Hypertrophic cardiomyopathy	CNPPD1	0.0557210854349334	0.0765215339626784	0.599320225972957
eqtl-a-ENSG00000115687	ebi-a-GCST90018861	Hypertrophic cardiomyopathy	PASK	-0.0517382229499681	0.0575595068408416	0.419542669736154
eqtl-a-ENSG00000115738	ebi-a-GCST90018861	Hypertrophic cardiomyopathy	ID2	NA	NA	NA
eqtl-a-ENSG00000115756	ebi-a-GCST90018861	Hypertrophic cardiomyopathy	HPCAL1	0.0076653059972555	0.0762686964048472	0.92911175439134
eqtl-a-ENSG00000115758	ebi-a-GCST90018861	Hypertrophic cardiomyopathy	ODC1	0.0179414324548739	0.0397930363630361	0.660122934816186
eqtl-a-ENSG00000115762	ebi-a-GCST90018861	Hypertrophic cardiomyopathy	PLEKHB2	0.00767567311220631	0.11316276012001	0.956885002647265
eqtl-a-ENSG00000115816	ebi-a-GCST90018861	Hypertrophic cardiomyopathy	CEBPZ	0.0902661887206784	0.241791082532371	0.772535963323169
eqtl-a-ENSG00000115825	ebi-a-GCST90018861	Hypertrophic cardiomyopathy	PRKD3	0.149881322599805	0.239592256984922	0.595466526253289
eqtl-a-ENSG00000115828	ebi-a-GCST90018861	Hypertrophic cardiomyopathy	QPCT	0.0503298863564397	0.0542337532935141	0.395990008267478
eqtl-a-ENSG00000115866	ebi-a-GCST90018861	Hypertrophic cardiomyopathy	DARS1	0.0358210965372091	0.163894911510838	0.847266988085584
eqtl-a-ENSG00000115896	ebi-a-GCST90018861	Hypertrophic cardiomyopathy	PLCL1	-0.215174154570267	0.617507654117108	0.78654233063233
eqtl-a-ENSG00000115902	ebi-a-GCST90018861	Hypertrophic cardiomyopathy	SLC1A4	-0.104893370965529	0.268500312433485	0.722135336174351
eqtl-a-ENSG00000115919	ebi-a-GCST90018861	Hypertrophic cardiomyopathy	KYNU	-0.038268817560696	0.0278395421171657	0.218378368451605
eqtl-a-ENSG00000115956	ebi-a-GCST90018861	Hypertrophic cardiomyopathy	PLEK	-0.208702524625701	0.118496636409258	0.328743816744904
eqtl-a-ENSG00000115993	ebi-a-GCST90018861	Hypertrophic cardiomyopathy	TRAK2	-0.200881938486599	0.157304805634561	0.270686153653618
eqtl-a-ENSG00000115998	ebi-a-GCST90018861	Hypertrophic cardiomyopathy	C2orf42	0.00669610433108879	0.123602357022971	0.961720871298741
eqtl-a-ENSG00000116014	ebi-a-GCST90018861	Hypertrophic cardiomyopathy	KISS1R	0.0352652429865608	0.0756980269734509	0.687121084750284
eqtl-a-ENSG00000116016	ebi-a-GCST90018861	Hypertrophic cardiomyopathy	EPAS1	-0.211075837814855	0.280427369463432	0.53016704113193
eqtl-a-ENSG00000116017	ebi-a-GCST90018861	Hypertrophic cardiomyopathy	ARID3A	-0.0742105048796938	0.139282415683202	0.688344909009634
eqtl-a-ENSG00000116044	ebi-a-GCST90018861	Hypertrophic cardiomyopathy	NFE2L2	-1.03272361044615	0.375638040741331	0.222090148709169
eqtl-a-ENSG00000116062	ebi-a-GCST90018861	Hypertrophic cardiomyopathy	MSH6	0.0762065332347629	0.165255699555512	0.72492816213763
eqtl-a-ENSG00000116106	ebi-a-GCST90018861	Hypertrophic cardiomyopathy	EPHA4	-0.029989745815315	0.0696901155729053	0.69599702218336
eqtl-a-ENSG00000116127	ebi-a-GCST90018861	Hypertrophic cardiomyopathy	ALMS1	0.39483135862198	0.19492682904976	0.29194876158492
eqtl-a-ENSG00000116133	ebi-a-GCST90018861	Hypertrophic cardiomyopathy	DHCR24	-0.0682606454619625	0.0500333924552428	0.305707326841609
eqtl-a-ENSG00000116157	ebi-a-GCST90018861	Hypertrophic cardiomyopathy	GPX7	0.0472855711059783	0.0673081686609651	0.555109884370466
eqtl-a-ENSG00000116171	ebi-a-GCST90018861	Hypertrophic cardiomyopathy	SCP2	-0.062614017980132	0.0727577046308928	0.480160160232684
eqtl-a-ENSG00000116209	ebi-a-GCST90018861	Hypertrophic cardiomyopathy	TMEM59	-0.0796587567722378	0.105945015323014	0.58956603803183
eqtl-a-ENSG00000116260	ebi-a-GCST90018861	Hypertrophic cardiomyopathy	QSOX1	-0.131466410771888	0.0583348460054694	0.109567215712288
eqtl-a-ENSG00000116273	ebi-a-GCST90018861	Hypertrophic cardiomyopathy	PHF13	NA	NA	NA
eqtl-a-ENSG00000116288	ebi-a-GCST90018861	Hypertrophic cardiomyopathy	PARK7	-0.0181568842988398	0.0559161863596989	0.776214319616804
eqtl-a-ENSG00000116299	ebi-a-GCST90018861	Hypertrophic cardiomyopathy	ELAPOR1	-0.0663657472349009	0.0300010657980097	0.0490371003629037
eqtl-a-ENSG00000116497	ebi-a-GCST90018861	Hypertrophic cardiomyopathy	S100PBP	0.0891895447328537	0.196428943524744	0.72865931664255
eqtl-a-ENSG00000116514	ebi-a-GCST90018861	Hypertrophic cardiomyopathy	RNF19B	-0.11367973056069	0.117430642015688	0.435141745388942
eqtl-a-ENSG00000116574	ebi-a-GCST90018861	Hypertrophic cardiomyopathy	RHOU	0.0522831687889542	0.0647478326077944	0.478471716115751
eqtl-a-ENSG00000116661	ebi-a-GCST90018861	Hypertrophic cardiomyopathy	FBXO2	-0.00200343911291374	0.12359426267597	0.98853868859067
eqtl-a-ENSG00000116663	ebi-a-GCST90018861	Hypertrophic cardiomyopathy	FBXO6	0.0281468968943206	0.0729984201252926	0.736953923627081
eqtl-a-ENSG00000116670	ebi-a-GCST90018861	Hypertrophic cardiomyopathy	MAD2L2	0.0236882692087534	0.0761455360716073	0.807994428301942
eqtl-a-ENSG00000116678	ebi-a-GCST90018861	Hypertrophic cardiomyopathy	LEPR	0.0196541678649942	0.0517195395760102	0.740494834858387
eqtl-a-ENSG00000116679	ebi-a-GCST90018861	Hypertrophic cardiomyopathy	IVNS1ABP	-0.0367863195703986	0.0496710288704834	0.500053291267441
eqtl-a-ENSG00000116685	ebi-a-GCST90018861	Hypertrophic cardiomyopathy	KIAA2013	-0.0155206483197022	0.180192883750375	0.94530069919882
eqtl-a-ENSG00000116688	ebi-a-GCST90018861	Hypertrophic cardiomyopathy	MFN2	-0.0407108197870956	0.0755304548748061	0.618486922871816
eqtl-a-ENSG00000116690	ebi-a-GCST90018861	Hypertrophic cardiomyopathy	PRG4	-0.00126899297815256	0.0480076936996088	0.981312227861044
eqtl-a-ENSG00000116698	ebi-a-GCST90018861	Hypertrophic cardiomyopathy	SMG7	-0.299906299317752	0.228713206957196	0.246749871611372
eqtl-a-ENSG00000116717	ebi-a-GCST90018861	Hypertrophic cardiomyopathy	GADD45A	0.0765443185672658	0.0908255152227573	0.554189713490861
eqtl-a-ENSG00000116729	ebi-a-GCST90018861	Hypertrophic cardiomyopathy	WLS	-0.0582930660205242	0.0278166216900248	0.0523767468125696
eqtl-a-ENSG00000116741	ebi-a-GCST90018861	Hypertrophic cardiomyopathy	RGS2	NA	NA	NA
eqtl-a-ENSG00000116791	ebi-a-GCST90018861	Hypertrophic cardiomyopathy	CRYZ	-0.0273241520411202	0.0508037299980298	0.628027513867415
eqtl-a-ENSG00000116793	ebi-a-GCST90018861	Hypertrophic cardiomyopathy	PHTF1	0.121360214437358	0.171544475975822	0.608025146416814
eqtl-a-ENSG00000116815	ebi-a-GCST90018861	Hypertrophic cardiomyopathy	CD58	1.58421863872164	0.91615143107667	0.333785945081272
eqtl-a-ENSG00000116824	ebi-a-GCST90018861	Hypertrophic cardiomyopathy	CD2	0.161810102071357	0.145533919638612	0.466317648664246
eqtl-a-ENSG00000116830	ebi-a-GCST90018861	Hypertrophic cardiomyopathy	TTF2	-0.0785584456452247	0.0738399254891272	0.398828262290716
eqtl-a-ENSG00000116852	ebi-a-GCST90018861	Hypertrophic cardiomyopathy	KIF21B	-0.0851733426955258	0.069452705854826	0.435497299967009
eqtl-a-ENSG00000116857	ebi-a-GCST90018861	Hypertrophic cardiomyopathy	TMEM9	-0.122078158122078	0.22490318836238	0.616095238814507
eqtl-a-ENSG00000116874	ebi-a-GCST90018861	Hypertrophic cardiomyopathy	WARS2	0.0497319227289356	0.0631937925998645	0.475305600580419
eqtl-a-ENSG00000116954	ebi-a-GCST90018861	Hypertrophic cardiomyopathy	RRAGC	0.00571279808326717	0.125324093478573	0.971000274544191
eqtl-a-ENSG00000116962	ebi-a-GCST90018861	Hypertrophic cardiomyopathy	NID1	-0.185523703987746	0.108742075618118	0.230110725224892
eqtl-a-ENSG00000116977	ebi-a-GCST90018861	Hypertrophic cardiomyopathy	LGALS8	-0.049379091980439	0.0947407584803847	0.654191736739002
eqtl-a-ENSG00000116983	ebi-a-GCST90018861	Hypertrophic cardiomyopathy	HPCAL4	-0.0213543136896898	0.0924477147138469	0.826478529794056
eqtl-a-ENSG00000116991	ebi-a-GCST90018861	Hypertrophic cardiomyopathy	SIPA1L2	-0.0539012292801863	0.0469650080024898	0.294789968656404
eqtl-a-ENSG00000117009	ebi-a-GCST90018861	Hypertrophic cardiomyopathy	KMO	0.0362347567261622	0.0484029825563195	0.508441758349679
eqtl-a-ENSG00000117016	ebi-a-GCST90018861	Hypertrophic cardiomyopathy	RIMS3	0.0349412305070573	0.107116608982775	0.775244451014207
eqtl-a-ENSG00000117020	ebi-a-GCST90018861	Hypertrophic cardiomyopathy	AKT3	0.0376316598832735	0.316242252733223	0.924599159757229
eqtl-a-ENSG00000117054	ebi-a-GCST90018861	Hypertrophic cardiomyopathy	ACADM	0.0192962994226443	0.0598982584042878	0.777894391468354
eqtl-a-ENSG00000117090	ebi-a-GCST90018861	Hypertrophic cardiomyopathy	SLAMF1	-0.0109582633065897	0.0868411579924514	0.905672069930013
eqtl-a-ENSG00000117091	ebi-a-GCST90018861	Hypertrophic cardiomyopathy	CD48	0.0705123628711174	0.0450664107773208	0.192718551580099
eqtl-a-ENSG00000117115	ebi-a-GCST90018861	Hypertrophic cardiomyopathy	PADI2	-0.0841491651269521	0.0508446232650179	0.158823455131112
eqtl-a-ENSG00000117139	ebi-a-GCST90018861	Hypertrophic cardiomyopathy	KDM5B	0.0358095241049789	0.126062411744177	0.823801927101442
eqtl-a-ENSG00000117151	ebi-a-GCST90018861	Hypertrophic cardiomyopathy	CTBS	-0.177851068574205	0.0983084146625333	0.212153917548653
eqtl-a-ENSG00000117153	ebi-a-GCST90018861	Hypertrophic cardiomyopathy	KLHL12	0.0269236334629373	0.0798184843707706	0.767993341298387
eqtl-a-ENSG00000117155	ebi-a-GCST90018861	Hypertrophic cardiomyopathy	SSX2IP	0.0127806371747229	0.0758544763609704	0.893734705537045
eqtl-a-ENSG00000117174	ebi-a-GCST90018861	Hypertrophic cardiomyopathy	ZNHIT6	-0.0583129428619697	0.211702313780804	0.828887741656694
eqtl-a-ENSG00000117226	ebi-a-GCST90018861	Hypertrophic cardiomyopathy	GBP3	0.180927090791507	0.198396325826415	0.392119350698482
eqtl-a-ENSG00000117228	ebi-a-GCST90018861	Hypertrophic cardiomyopathy	GBP1	-0.0281056864382151	0.0796649935173827	0.742045420296541
eqtl-a-ENSG00000117281	ebi-a-GCST90018861	Hypertrophic cardiomyopathy	CD160	NA	NA	NA
eqtl-a-ENSG00000117298	ebi-a-GCST90018861	Hypertrophic cardiomyopathy	ECE1	-0.00991845973927596	0.0483641918577214	0.850637085993153
eqtl-a-ENSG00000117322	ebi-a-GCST90018861	Hypertrophic cardiomyopathy	CR2	0.0447120573126117	0.108619427646564	0.697654913681187
eqtl-a-ENSG00000117394	ebi-a-GCST90018861	Hypertrophic cardiomyopathy	SLC2A1	-0.153755083513983	0.105618186697831	0.282731323098369
eqtl-a-ENSG00000117400	ebi-a-GCST90018861	Hypertrophic cardiomyopathy	MPL	-0.109992047446054	0.160083471519025	0.616748444148703
eqtl-a-ENSG00000117410	ebi-a-GCST90018861	Hypertrophic cardiomyopathy	ATP6V0B	0.0403788550687943	0.0701992297396209	0.623241007272877
eqtl-a-ENSG00000117450	ebi-a-GCST90018861	Hypertrophic cardiomyopathy	PRDX1	0.0673847766819857	0.217836549815938	0.809013974045407
eqtl-a-ENSG00000117480	ebi-a-GCST90018861	Hypertrophic cardiomyopathy	FAAH	-0.0552720376573961	0.238225254863983	0.827912439910644
eqtl-a-ENSG00000117481	ebi-a-GCST90018861	Hypertrophic cardiomyopathy	NSUN4	-0.15013852769106	0.184357463522255	0.475059927562405
eqtl-a-ENSG00000117500	ebi-a-GCST90018861	Hypertrophic cardiomyopathy	TMED5	0.101868992438473	0.068205314503285	0.27386731403277
eqtl-a-ENSG00000117505	ebi-a-GCST90018861	Hypertrophic cardiomyopathy	DR1	-0.00336528115438268	0.0954913683216484	0.975088066567116
eqtl-a-ENSG00000117519	ebi-a-GCST90018861	Hypertrophic cardiomyopathy	CNN3	0.00238907372066829	0.0981846504626376	0.984512533247787
eqtl-a-ENSG00000117528	ebi-a-GCST90018861	Hypertrophic cardiomyopathy	ABCD3	NA	NA	NA
eqtl-a-ENSG00000117569	ebi-a-GCST90018861	Hypertrophic cardiomyopathy	PTBP2	0.0273150250367161	0.111539727165973	0.847106838117472
eqtl-a-ENSG00000117586	ebi-a-GCST90018861	Hypertrophic cardiomyopathy	TNFSF4	0.0269278525679408	0.0293803225730595	0.377442253981037
eqtl-a-ENSG00000117592	ebi-a-GCST90018861	Hypertrophic cardiomyopathy	PRDX6	0.0635298029343231	0.0430591355168323	0.190553413426202
eqtl-a-ENSG00000117602	ebi-a-GCST90018861	Hypertrophic cardiomyopathy	RCAN3	NA	NA	NA
eqtl-a-ENSG00000117643	ebi-a-GCST90018861	Hypertrophic cardiomyopathy	MAN1C1	-0.0394784354595341	0.114830253067036	0.753683434536929
eqtl-a-ENSG00000117676	ebi-a-GCST90018861	Hypertrophic cardiomyopathy	RPS6KA1	0.0238342592968032	0.0923002657107916	0.812934938564846
eqtl-a-ENSG00000117691	ebi-a-GCST90018861	Hypertrophic cardiomyopathy	NENF	-0.0921957607358699	0.0462779402808554	0.0934283750215347
eqtl-a-ENSG00000117748	ebi-a-GCST90018861	Hypertrophic cardiomyopathy	RPA2	0.0358995021449084	0.0819355718753104	0.679564744105652
eqtl-a-ENSG00000117862	ebi-a-GCST90018861	Hypertrophic cardiomyopathy	TXNDC12	0.00262945016867058	0.0702421759469969	0.976179856472325
eqtl-a-ENSG00000117868	ebi-a-GCST90018861	Hypertrophic cardiomyopathy	ESYT2	NA	NA	NA
eqtl-a-ENSG00000117984	ebi-a-GCST90018861	Hypertrophic cardiomyopathy	CTSD	0.0390256078858803	0.071630032983725	0.623766395111502
eqtl-a-ENSG00000118046	ebi-a-GCST90018861	Hypertrophic cardiomyopathy	STK11	0.021182991952286	0.0649952842496253	0.775429104215002
eqtl-a-ENSG00000118113	ebi-a-GCST90018861	Hypertrophic cardiomyopathy	MMP8	-0.0738447651978092	0.162089969418944	0.672327727766308
eqtl-a-ENSG00000118197	ebi-a-GCST90018861	Hypertrophic cardiomyopathy	DDX59	-0.00304605830245004	0.0602774679562396	0.96287329856798
eqtl-a-ENSG00000118200	ebi-a-GCST90018861	Hypertrophic cardiomyopathy	CAMSAP2	0.000514891254590271	0.124693583241596	0.997080190204905
eqtl-a-ENSG00000118217	ebi-a-GCST90018861	Hypertrophic cardiomyopathy	ATF6	-0.0453852113595482	0.0459444615195335	0.361383096835264
eqtl-a-ENSG00000118260	ebi-a-GCST90018861	Hypertrophic cardiomyopathy	CREB1	0.115027393841089	0.094361152699584	0.437369711473072
eqtl-a-ENSG00000118402	ebi-a-GCST90018861	Hypertrophic cardiomyopathy	ELOVL4	0.00541400207156671	0.0360273244597119	0.885472302296582
eqtl-a-ENSG00000118432	ebi-a-GCST90018861	Hypertrophic cardiomyopathy	CNR1	0.0132707903818849	0.0799702992956235	0.895309226697199
eqtl-a-ENSG00000118473	ebi-a-GCST90018861	Hypertrophic cardiomyopathy	SGIP1	0.0682320118530596	0.0397776411452829	0.228419540099949
eqtl-a-ENSG00000118495	ebi-a-GCST90018861	Hypertrophic cardiomyopathy	PLAGL1	-0.00939150987793844	0.0634873120786484	0.891783177773048
eqtl-a-ENSG00000118503	ebi-a-GCST90018861	Hypertrophic cardiomyopathy	TNFAIP3	-0.459289478799332	0.51266290567627	0.4648536046281
eqtl-a-ENSG00000118507	ebi-a-GCST90018861	Hypertrophic cardiomyopathy	AKAP7	-0.0133547517376386	0.0839435847197241	0.883703480710661
eqtl-a-ENSG00000118508	ebi-a-GCST90018861	Hypertrophic cardiomyopathy	RAB32	0.00629209174210267	0.0540182859725096	0.911072490429081
eqtl-a-ENSG00000118513	ebi-a-GCST90018861	Hypertrophic cardiomyopathy	MYB	0.125574300646838	0.174397415304605	0.546275158181885
eqtl-a-ENSG00000118514	ebi-a-GCST90018861	Hypertrophic cardiomyopathy	ALDH8A1	-0.0994121732427622	0.102054362426951	0.508348649288639
eqtl-a-ENSG00000118515	ebi-a-GCST90018861	Hypertrophic cardiomyopathy	SGK1	-0.0412648609383963	0.0598125320487814	0.539833507087917
eqtl-a-ENSG00000118520	ebi-a-GCST90018861	Hypertrophic cardiomyopathy	ARG1	0.0679061341793366	0.0369224765577909	0.0990446488462499
eqtl-a-ENSG00000118600	ebi-a-GCST90018861	Hypertrophic cardiomyopathy	RXYLT1	0.237516668979725	0.274209316845813	0.545570003383163
eqtl-a-ENSG00000118640	ebi-a-GCST90018861	Hypertrophic cardiomyopathy	VAMP8	-0.0263446550879084	0.0603909221166503	0.69215221311621
eqtl-a-ENSG00000118762	ebi-a-GCST90018861	Hypertrophic cardiomyopathy	PKD2	-0.216092309170768	0.281894664885553	0.523457918515692
eqtl-a-ENSG00000118777	ebi-a-GCST90018861	Hypertrophic cardiomyopathy	ABCG2	0.0514211576489716	0.116269124990941	0.73491245376805
eqtl-a-ENSG00000118785	ebi-a-GCST90018861	Hypertrophic cardiomyopathy	SPP1	0.0288260905797929	0.0356177135815675	0.455104113665555
eqtl-a-ENSG00000118816	ebi-a-GCST90018861	Hypertrophic cardiomyopathy	CCNI	-0.0117183005400078	0.0825909379322647	0.910272986014681
eqtl-a-ENSG00000118855	ebi-a-GCST90018861	Hypertrophic cardiomyopathy	MFSD1	-0.131254698118347	0.0576560865425799	0.071851001836565
eqtl-a-ENSG00000118900	ebi-a-GCST90018861	Hypertrophic cardiomyopathy	UBN1	-0.0758896160297926	0.11438042080048	0.575266090142746
eqtl-a-ENSG00000118961	ebi-a-GCST90018861	Hypertrophic cardiomyopathy	LDAH	0.0119330789216956	0.0573378333217987	0.848464493884539
eqtl-a-ENSG00000118971	ebi-a-GCST90018861	Hypertrophic cardiomyopathy	CCND2	0.159414959177823	0.106635388473351	0.273548141129834
eqtl-a-ENSG00000119048	ebi-a-GCST90018861	Hypertrophic cardiomyopathy	UBE2B	-0.187735659734483	0.541834208188335	0.787663699413314
eqtl-a-ENSG00000119121	ebi-a-GCST90018861	Hypertrophic cardiomyopathy	TRPM6	-0.0221810777880757	0.0352630264472466	0.544969897942182
eqtl-a-ENSG00000119138	ebi-a-GCST90018861	Hypertrophic cardiomyopathy	KLF9	NA	NA	NA
eqtl-a-ENSG00000119139	ebi-a-GCST90018861	Hypertrophic cardiomyopathy	TJP2	0.0647043969657998	0.0491892792201725	0.236399048342399
eqtl-a-ENSG00000119147	ebi-a-GCST90018861	Hypertrophic cardiomyopathy	ECRG4	0.0273721894045998	0.0466633841933447	0.616869644408752
eqtl-a-ENSG00000119185	ebi-a-GCST90018861	Hypertrophic cardiomyopathy	ITGB1BP1	-0.0214922492073109	0.146964718546574	0.897140570469516
eqtl-a-ENSG00000119227	ebi-a-GCST90018861	Hypertrophic cardiomyopathy	PIGZ	0.0194187045242724	0.0545635103084722	0.782330822898619
eqtl-a-ENSG00000119242	ebi-a-GCST90018861	Hypertrophic cardiomyopathy	CCDC92	-0.0139121426261759	0.0661008913997432	0.841610396975415
eqtl-a-ENSG00000119280	ebi-a-GCST90018861	Hypertrophic cardiomyopathy	C1orf198	0.0246775343403662	0.0262557079881913	0.362163089368236
eqtl-a-ENSG00000119321	ebi-a-GCST90018861	Hypertrophic cardiomyopathy	FKBP15	0.00956383545462037	0.130102879317725	0.948090806354662
eqtl-a-ENSG00000119326	ebi-a-GCST90018861	Hypertrophic cardiomyopathy	CTNNAL1	0.000613909091907104	0.0267077055597188	0.982762235329096
eqtl-a-ENSG00000119383	ebi-a-GCST90018861	Hypertrophic cardiomyopathy	PTPA	0.134885597858554	0.0490586539029636	0.110738148288786
eqtl-a-ENSG00000119396	ebi-a-GCST90018861	Hypertrophic cardiomyopathy	RAB14	0.206688773326166	0.328586606890822	0.642545921550523
eqtl-a-ENSG00000119397	ebi-a-GCST90018861	Hypertrophic cardiomyopathy	CNTRL	0.0326799388945771	0.0931685987201529	0.785234487959841
eqtl-a-ENSG00000119403	ebi-a-GCST90018861	Hypertrophic cardiomyopathy	PHF19	0.129917063534624	0.0977305959614137	0.2757853370815
eqtl-a-ENSG00000119408	ebi-a-GCST90018861	Hypertrophic cardiomyopathy	NEK6	-0.0938415306512255	0.16010174985061	0.598965437723617
eqtl-a-ENSG00000119431	ebi-a-GCST90018861	Hypertrophic cardiomyopathy	HDHD3	0.178676003598127	0.0961037861758259	0.314158962157346
eqtl-a-ENSG00000119457	ebi-a-GCST90018861	Hypertrophic cardiomyopathy	SLC46A2	-0.0420732252437597	0.0320311798706978	0.2370014452549
eqtl-a-ENSG00000119471	ebi-a-GCST90018861	Hypertrophic cardiomyopathy	HSDL2	0.200099566396816	0.059659323432619	0.0439270756929097
eqtl-a-ENSG00000119509	ebi-a-GCST90018861	Hypertrophic cardiomyopathy	INVS	0.00526010588855025	0.120706455796367	0.972275135828867
eqtl-a-ENSG00000119522	ebi-a-GCST90018861	Hypertrophic cardiomyopathy	DENND1A	0.0362696702277127	0.137549973763289	0.816706386420875
eqtl-a-ENSG00000119535	ebi-a-GCST90018861	Hypertrophic cardiomyopathy	CSF3R	-0.0197685839916113	0.115346981341804	0.874830154466325
eqtl-a-ENSG00000119537	ebi-a-GCST90018861	Hypertrophic cardiomyopathy	KDSR	-0.0573784457039113	0.059401711770005	0.388774220759999
eqtl-a-ENSG00000119599	ebi-a-GCST90018861	Hypertrophic cardiomyopathy	DCAF4	-0.0660267980282356	0.122898113162961	0.628387908891597
eqtl-a-ENSG00000119632	ebi-a-GCST90018861	Hypertrophic cardiomyopathy	IFI27L2	0.0353879107300077	0.0437284546326877	0.566866255086634
eqtl-a-ENSG00000119636	ebi-a-GCST90018861	Hypertrophic cardiomyopathy	BBOF1	0.0141864089513975	0.058667689471693	0.820818661666774
eqtl-a-ENSG00000119655	ebi-a-GCST90018861	Hypertrophic cardiomyopathy	NPC2	-0.074113284395619	0.0414097505811976	0.215383723947958
eqtl-a-ENSG00000119669	ebi-a-GCST90018861	Hypertrophic cardiomyopathy	IRF2BPL	0.122769880837887	0.0553439929988155	0.113221708082204
eqtl-a-ENSG00000119681	ebi-a-GCST90018861	Hypertrophic cardiomyopathy	LTBP2	0.011577271818483	0.130167036565716	0.937232761163812
eqtl-a-ENSG00000119684	ebi-a-GCST90018861	Hypertrophic cardiomyopathy	MLH3	-0.043754515993084	0.0782893877142942	0.615248110141127
eqtl-a-ENSG00000119686	ebi-a-GCST90018861	Hypertrophic cardiomyopathy	FLVCR2	-0.00996375937415059	0.160005617429033	0.960407975655361
eqtl-a-ENSG00000119698	ebi-a-GCST90018861	Hypertrophic cardiomyopathy	PPP4R4	0.0114804330248819	0.0586006214242011	0.876839825102875
eqtl-a-ENSG00000119714	ebi-a-GCST90018861	Hypertrophic cardiomyopathy	GPR68	-0.0397655168365273	0.0733204125966232	0.683629933763437
eqtl-a-ENSG00000119718	ebi-a-GCST90018861	Hypertrophic cardiomyopathy	EIF2B2	0.305870576128564	0.200133760491574	0.266022098697659
eqtl-a-ENSG00000119723	ebi-a-GCST90018861	Hypertrophic cardiomyopathy	COQ6	0.0301976317850089	0.0672084361162124	0.731166569477987
eqtl-a-ENSG00000119729	ebi-a-GCST90018861	Hypertrophic cardiomyopathy	RHOQ	-0.0267786302172046	0.0846190260893141	0.781628768430949
eqtl-a-ENSG00000119787	ebi-a-GCST90018861	Hypertrophic cardiomyopathy	ATL2	0.186700096304617	0.275745072724958	0.621100589085155
eqtl-a-ENSG00000119801	ebi-a-GCST90018861	Hypertrophic cardiomyopathy	YPEL5	-0.0569042706620202	0.137968982802633	0.750962984023265
eqtl-a-ENSG00000119820	ebi-a-GCST90018861	Hypertrophic cardiomyopathy	YIPF4	-0.298228051195285	0.703914479743041	0.744878246492565
eqtl-a-ENSG00000119862	ebi-a-GCST90018861	Hypertrophic cardiomyopathy	LGALSL	0.0160031817895611	0.0345081133387989	0.659173164028935
eqtl-a-ENSG00000119865	ebi-a-GCST90018861	Hypertrophic cardiomyopathy	CNRIP1	-0.0959983488981244	0.196074153051032	0.710150281968644
eqtl-a-ENSG00000119866	ebi-a-GCST90018861	Hypertrophic cardiomyopathy	BCL11A	-0.190677858997265	0.219620050891978	0.424978061493617
eqtl-a-ENSG00000119878	ebi-a-GCST90018861	Hypertrophic cardiomyopathy	CRIPT	0.19553315362305	0.142095434522947	0.400068787867747
eqtl-a-ENSG00000119900	ebi-a-GCST90018861	Hypertrophic cardiomyopathy	OGFRL1	-0.080663734325586	0.0699403966010557	0.332327783082063
eqtl-a-ENSG00000119917	ebi-a-GCST90018861	Hypertrophic cardiomyopathy	IFIT3	-0.0472493602006173	0.0804617761810605	0.588597777783527
eqtl-a-ENSG00000119922	ebi-a-GCST90018861	Hypertrophic cardiomyopathy	IFIT2	0.0297270145865163	0.0498898988725447	0.59323540405494
eqtl-a-ENSG00000119943	ebi-a-GCST90018861	Hypertrophic cardiomyopathy	PYROXD2	-0.0603619387719901	0.070626065648324	0.549783346072347
eqtl-a-ENSG00000119950	ebi-a-GCST90018861	Hypertrophic cardiomyopathy	MXI1	0.00235001850067519	0.0562234868580949	0.973406168846234
eqtl-a-ENSG00000119969	ebi-a-GCST90018861	Hypertrophic cardiomyopathy	HELLS	0.0240281995198645	0.150183883608766	0.899001973201114
eqtl-a-ENSG00000119977	ebi-a-GCST90018861	Hypertrophic cardiomyopathy	TCTN3	0.0466105189544821	0.128892291419923	0.752264338857308
eqtl-a-ENSG00000120008	ebi-a-GCST90018861	Hypertrophic cardiomyopathy	WDR11	-0.00775445784220729	0.0524429726109422	0.88960382748667
eqtl-a-ENSG00000120029	ebi-a-GCST90018861	Hypertrophic cardiomyopathy	ARMH3	0.417717940768851	0.357232569531945	0.450411961301573
eqtl-a-ENSG00000120156	ebi-a-GCST90018861	Hypertrophic cardiomyopathy	TEK	-0.0822407720421976	0.0500529157632874	0.242081158138984
eqtl-a-ENSG00000120158	ebi-a-GCST90018861	Hypertrophic cardiomyopathy	RCL1	0.0478844650389865	0.07626827372664	0.643085005367123
eqtl-a-ENSG00000120217	ebi-a-GCST90018861	Hypertrophic cardiomyopathy	CD274	0.05083660568542	0.0929977395620616	0.681522964688642
eqtl-a-ENSG00000120253	ebi-a-GCST90018861	Hypertrophic cardiomyopathy	NUP43	-0.0958005987711374	0.104257297617274	0.425919963582465
eqtl-a-ENSG00000120262	ebi-a-GCST90018861	Hypertrophic cardiomyopathy	CCDC170	-0.0394712856469646	0.059469390154664	0.626964440445192
eqtl-a-ENSG00000120265	ebi-a-GCST90018861	Hypertrophic cardiomyopathy	PCMT1	-0.0213889709349526	0.051854375317139	0.75094175517189
eqtl-a-ENSG00000120306	ebi-a-GCST90018861	Hypertrophic cardiomyopathy	CYSTM1	-0.184383019056604	0.0705626407643216	0.120541310260961
eqtl-a-ENSG00000120314	ebi-a-GCST90018861	Hypertrophic cardiomyopathy	WDR55	0.0293220919683858	0.10502109243686	0.826668488140925
eqtl-a-ENSG00000120318	ebi-a-GCST90018861	Hypertrophic cardiomyopathy	ARAP3	0.0862991649936701	0.0692004917466396	0.267595364970706
eqtl-a-ENSG00000120370	ebi-a-GCST90018861	Hypertrophic cardiomyopathy	GORAB	0.167144431594324	0.113535978705436	0.379856001096098
eqtl-a-ENSG00000120451	ebi-a-GCST90018861	Hypertrophic cardiomyopathy	SNX19	0.0466607126126714	0.342471009917011	0.904102702909508
eqtl-a-ENSG00000120519	ebi-a-GCST90018861	Hypertrophic cardiomyopathy	SLC10A7	-0.311933505548123	0.270823896907162	0.455165037120136
eqtl-a-ENSG00000120539	ebi-a-GCST90018861	Hypertrophic cardiomyopathy	MASTL	0.11880365716807	0.14772982222147	0.466359865031048
eqtl-a-ENSG00000120594	ebi-a-GCST90018861	Hypertrophic cardiomyopathy	PLXDC2	0.0143775406071157	0.115796004427882	0.906023619104331
eqtl-a-ENSG00000120645	ebi-a-GCST90018861	Hypertrophic cardiomyopathy	IQSEC3	-0.279476399432205	0.162820531205121	0.335830083213221
eqtl-a-ENSG00000120647	ebi-a-GCST90018861	Hypertrophic cardiomyopathy	CCDC77	0.122632440433398	0.125832139362976	0.384957236180432
eqtl-a-ENSG00000120675	ebi-a-GCST90018861	Hypertrophic cardiomyopathy	DNAJC15	0.238248950973312	0.841731394291619	0.803748141851552
eqtl-a-ENSG00000120690	ebi-a-GCST90018861	Hypertrophic cardiomyopathy	ELF1	0.239531422440897	0.200164757042561	0.443154033913289
eqtl-a-ENSG00000120708	ebi-a-GCST90018861	Hypertrophic cardiomyopathy	TGFBI	-0.00741851995583864	0.0200543947412965	0.716612947031752
eqtl-a-ENSG00000120733	ebi-a-GCST90018861	Hypertrophic cardiomyopathy	KDM3B	0.0405815815519623	0.0755905478498926	0.686337826197445
eqtl-a-ENSG00000120784	ebi-a-GCST90018861	Hypertrophic cardiomyopathy	ZFP30	0.0356478901854785	0.0714314556158625	0.70531662072471
eqtl-a-ENSG00000120833	ebi-a-GCST90018861	Hypertrophic cardiomyopathy	SOCS2	0.0684140472550883	0.0612347590086183	0.345304955696168
eqtl-a-ENSG00000120868	ebi-a-GCST90018861	Hypertrophic cardiomyopathy	APAF1	0.151212153692878	0.44889921102635	0.793153885083125
eqtl-a-ENSG00000120885	ebi-a-GCST90018861	Hypertrophic cardiomyopathy	CLU	-0.113957932208117	0.0487251318834153	0.0579396164652479
eqtl-a-ENSG00000120889	ebi-a-GCST90018861	Hypertrophic cardiomyopathy	TNFRSF10B	0.0583482344939891	0.097154625030878	0.609118434448031
eqtl-a-ENSG00000120896	ebi-a-GCST90018861	Hypertrophic cardiomyopathy	SORBS3	-0.101310134253861	0.11085464279426	0.457242234400689
eqtl-a-ENSG00000120899	ebi-a-GCST90018861	Hypertrophic cardiomyopathy	PTK2B	0.0108611937760195	0.0639674438269187	0.892927873884585
eqtl-a-ENSG00000120903	ebi-a-GCST90018861	Hypertrophic cardiomyopathy	CHRNA2	0.184584427286455	0.13005484483063	0.390753679396151
eqtl-a-ENSG00000120915	ebi-a-GCST90018861	Hypertrophic cardiomyopathy	EPHX2	0.0579530332455168	0.0317183512045268	0.127239246491463
eqtl-a-ENSG00000120949	ebi-a-GCST90018861	Hypertrophic cardiomyopathy	TNFRSF8	-0.0745996053824173	0.0737108526670843	0.368755628475566
eqtl-a-ENSG00000121060	ebi-a-GCST90018861	Hypertrophic cardiomyopathy	TRIM25	-0.0269523467986138	0.120723817528976	0.860163858403452
eqtl-a-ENSG00000121064	ebi-a-GCST90018861	Hypertrophic cardiomyopathy	SCPEP1	0.0329634767213511	0.052924418041593	0.556306318306136
eqtl-a-ENSG00000121104	ebi-a-GCST90018861	Hypertrophic cardiomyopathy	FAM117A	0.105631285457239	0.136862601929211	0.581542764165077
eqtl-a-ENSG00000121236	ebi-a-GCST90018861	Hypertrophic cardiomyopathy	TRIM6	-0.135061088053784	0.439383017426744	0.787603136196767
eqtl-a-ENSG00000121281	ebi-a-GCST90018861	Hypertrophic cardiomyopathy	ADCY7	0.0559425314294883	0.109397497911923	0.699068755055472
eqtl-a-ENSG00000121297	ebi-a-GCST90018861	Hypertrophic cardiomyopathy	TSHZ3	0.109079960128251	0.0514666339834569	0.0668844433709946
eqtl-a-ENSG00000121310	ebi-a-GCST90018861	Hypertrophic cardiomyopathy	ECHDC2	-0.065522715120432	0.0738307487663438	0.415468716727193
eqtl-a-ENSG00000121316	ebi-a-GCST90018861	Hypertrophic cardiomyopathy	PLBD1	-0.0500196230242183	0.0367746071981395	0.203648455279819
eqtl-a-ENSG00000121413	ebi-a-GCST90018861	Hypertrophic cardiomyopathy	ZSCAN18	0.0972262911522483	0.0640030082490578	0.268079342012189
eqtl-a-ENSG00000121417	ebi-a-GCST90018861	Hypertrophic cardiomyopathy	ZNF211	-0.0216070734524319	0.0633914801034941	0.765691098454798
eqtl-a-ENSG00000121552	ebi-a-GCST90018861	Hypertrophic cardiomyopathy	CSTA	-0.00395174294291016	0.0631245602204851	0.955776792960254
eqtl-a-ENSG00000121577	ebi-a-GCST90018861	Hypertrophic cardiomyopathy	POPDC2	0.155576706775963	0.199018785333412	0.577606611605955
eqtl-a-ENSG00000121578	ebi-a-GCST90018861	Hypertrophic cardiomyopathy	B4GALT4	0.0835234363724283	0.0720639463223438	0.330323613810724
eqtl-a-ENSG00000121653	ebi-a-GCST90018861	Hypertrophic cardiomyopathy	MAPK8IP1	0.0677996311508467	0.12851152439772	0.690943715539127
eqtl-a-ENSG00000121671	ebi-a-GCST90018861	Hypertrophic cardiomyopathy	CRY2	0.0532184727041249	0.0915699130400558	0.664841809482268
eqtl-a-ENSG00000121691	ebi-a-GCST90018861	Hypertrophic cardiomyopathy	CAT	-0.010328127222061	0.071319580061224	0.898133185075745
eqtl-a-ENSG00000121716	ebi-a-GCST90018861	Hypertrophic cardiomyopathy	PILRB	0.135533113851791	0.207970860595913	0.538745418466102
eqtl-a-ENSG00000121766	ebi-a-GCST90018861	Hypertrophic cardiomyopathy	ZCCHC17	-0.222020709611871	0.131867378599673	0.341198295348382
eqtl-a-ENSG00000121807	ebi-a-GCST90018861	Hypertrophic cardiomyopathy	CCR2	-0.0508174839746139	0.0389697814092966	0.24902857663503
eqtl-a-ENSG00000121858	ebi-a-GCST90018861	Hypertrophic cardiomyopathy	TNFSF10	0.0134142761307399	0.0779978005606517	0.879279227649561
eqtl-a-ENSG00000121895	ebi-a-GCST90018861	Hypertrophic cardiomyopathy	TMEM156	-0.0143128475687102	0.0597774978424713	0.833069225572617
eqtl-a-ENSG00000121897	ebi-a-GCST90018861	Hypertrophic cardiomyopathy	LIAS	-0.0440570752539159	0.139533054867117	0.805296333490041
eqtl-a-ENSG00000121957	ebi-a-GCST90018861	Hypertrophic cardiomyopathy	GPSM2	-0.16314347214248	0.111925953790919	0.382804430815003
eqtl-a-ENSG00000122034	ebi-a-GCST90018861	Hypertrophic cardiomyopathy	GTF3A	-0.0407677938809112	0.153755240392964	0.808071067718901
eqtl-a-ENSG00000122042	ebi-a-GCST90018861	Hypertrophic cardiomyopathy	UBL3	-0.0630532338552406	0.0751448621466403	0.555559494293021
eqtl-a-ENSG00000122188	ebi-a-GCST90018861	Hypertrophic cardiomyopathy	LAX1	0.0213103063705184	0.0519240276144186	0.721293102471533
eqtl-a-ENSG00000122203	ebi-a-GCST90018861	Hypertrophic cardiomyopathy	KIAA1191	0.00263159877931712	0.0565458198862301	0.970393570064892
eqtl-a-ENSG00000122223	ebi-a-GCST90018861	Hypertrophic cardiomyopathy	CD244	-0.146432266988669	0.319786927521315	0.691956806426504
eqtl-a-ENSG00000122378	ebi-a-GCST90018861	Hypertrophic cardiomyopathy	PRXL2A	-0.0333129025116198	0.0588037971523553	0.628143126903882
eqtl-a-ENSG00000122417	ebi-a-GCST90018861	Hypertrophic cardiomyopathy	ODF2L	-0.69959534954336	0.638211272958082	0.387370401652055
eqtl-a-ENSG00000122420	ebi-a-GCST90018861	Hypertrophic cardiomyopathy	PTGFR	0.000694434013418496	0.0798449435730399	0.994463277731866
eqtl-a-ENSG00000122481	ebi-a-GCST90018861	Hypertrophic cardiomyopathy	RWDD3	-0.732942215687889	0.67989500058095	0.476108323337938
eqtl-a-ENSG00000122490	ebi-a-GCST90018861	Hypertrophic cardiomyopathy	SLC66A2	0.0257714042928822	0.0342546289822147	0.476373983360326
eqtl-a-ENSG00000122512	ebi-a-GCST90018861	Hypertrophic cardiomyopathy	PMS2	0.17291242978964	0.201965463213646	0.549239602417211
eqtl-a-ENSG00000122515	ebi-a-GCST90018861	Hypertrophic cardiomyopathy	ZMIZ2	0.129026566273272	0.113811006394518	0.460163167161511
eqtl-a-ENSG00000122543	ebi-a-GCST90018861	Hypertrophic cardiomyopathy	OCM	-0.0353672144286318	0.207179800756124	0.875317385827062
eqtl-a-ENSG00000122547	ebi-a-GCST90018861	Hypertrophic cardiomyopathy	EEPD1	-0.0200995440388964	0.104452302925057	0.878975864044187
eqtl-a-ENSG00000122557	ebi-a-GCST90018861	Hypertrophic cardiomyopathy	HERPUD2	-0.104324430180529	0.0946308412397871	0.469006831961796
eqtl-a-ENSG00000122591	ebi-a-GCST90018861	Hypertrophic cardiomyopathy	HYCC1	-0.172324636867782	0.08594231065629	0.294516682630451
eqtl-a-ENSG00000122644	ebi-a-GCST90018861	Hypertrophic cardiomyopathy	ARL4A	-0.0245485814318343	0.0762995890545851	0.801833031229274
eqtl-a-ENSG00000122674	ebi-a-GCST90018861	Hypertrophic cardiomyopathy	CCZ1	-0.0935885724461174	0.0762402179173329	0.307153391781267
eqtl-a-ENSG00000122678	ebi-a-GCST90018861	Hypertrophic cardiomyopathy	POLM	0.336842854040178	0.271426647565433	0.302801203228008
eqtl-a-ENSG00000122679	ebi-a-GCST90018861	Hypertrophic cardiomyopathy	RAMP3	NA	NA	NA
eqtl-a-ENSG00000122694	ebi-a-GCST90018861	Hypertrophic cardiomyopathy	GLIPR2	-0.0457902301533079	0.0681349913183619	0.531348894449056
eqtl-a-ENSG00000122729	ebi-a-GCST90018861	Hypertrophic cardiomyopathy	ACO1	0.0945679681923066	0.0721443516522868	0.320212614224405
eqtl-a-ENSG00000122733	ebi-a-GCST90018861	Hypertrophic cardiomyopathy	PHF24	-0.201859132962653	0.132295906855881	0.3693369280602
eqtl-a-ENSG00000122779	ebi-a-GCST90018861	Hypertrophic cardiomyopathy	TRIM24	-0.0178047861086077	0.0720084686898095	0.814539370650056
eqtl-a-ENSG00000122786	ebi-a-GCST90018861	Hypertrophic cardiomyopathy	CALD1	0.044875907495792	0.0310792533004852	0.198875136391853
eqtl-a-ENSG00000122861	ebi-a-GCST90018861	Hypertrophic cardiomyopathy	PLAU	-0.0146394846805689	0.160772358585407	0.942190592983462
eqtl-a-ENSG00000122862	ebi-a-GCST90018861	Hypertrophic cardiomyopathy	SRGN	0.0403608938104673	0.0539759117463799	0.532573150675322
eqtl-a-ENSG00000122873	ebi-a-GCST90018861	Hypertrophic cardiomyopathy	CISD1	-0.0540381418516088	0.0526101950468698	0.362405769693278
eqtl-a-ENSG00000122912	ebi-a-GCST90018861	Hypertrophic cardiomyopathy	SLC25A16	-0.0774505106685883	0.132240717788204	0.662704692837934
eqtl-a-ENSG00000122986	ebi-a-GCST90018861	Hypertrophic cardiomyopathy	HVCN1	0.198706642201768	0.052657208996815	0.164913480744811
eqtl-a-ENSG00000123091	ebi-a-GCST90018861	Hypertrophic cardiomyopathy	RNF11	0.107389737215123	0.0986087155376929	0.355794313371719
eqtl-a-ENSG00000123104	ebi-a-GCST90018861	Hypertrophic cardiomyopathy	ITPR2	-0.0332736260930168	0.0517821703735554	0.586333207547009
eqtl-a-ENSG00000123124	ebi-a-GCST90018861	Hypertrophic cardiomyopathy	WWP1	-0.00532079741675971	0.322178951174119	0.989487156383029
eqtl-a-ENSG00000123143	ebi-a-GCST90018861	Hypertrophic cardiomyopathy	PKN1	-0.0528159255223976	0.271334036030976	0.86364524673412
eqtl-a-ENSG00000123146	ebi-a-GCST90018861	Hypertrophic cardiomyopathy	ADGRE5	-0.245913948512295	0.123011729016249	0.295280624097121
eqtl-a-ENSG00000123179	ebi-a-GCST90018861	Hypertrophic cardiomyopathy	EBPL	0.0364322693630201	0.142505513841368	0.840657865272558
eqtl-a-ENSG00000123191	ebi-a-GCST90018861	Hypertrophic cardiomyopathy	ATP7B	-0.0616050209027089	0.0924887007057414	0.573904817086873
eqtl-a-ENSG00000123201	ebi-a-GCST90018861	Hypertrophic cardiomyopathy	GUCY1B2	0.0242950237179673	0.10449521661041	0.854570295410252
eqtl-a-ENSG00000123213	ebi-a-GCST90018861	Hypertrophic cardiomyopathy	NLN	0.0184198869723525	0.10980631605351	0.894192864069544
eqtl-a-ENSG00000123219	ebi-a-GCST90018861	Hypertrophic cardiomyopathy	CENPK	0.0121790653830388	0.087363513179887	0.893054870948918
eqtl-a-ENSG00000123240	ebi-a-GCST90018861	Hypertrophic cardiomyopathy	OPTN	0.0129469411470734	0.0509844293082392	0.806840118672507
eqtl-a-ENSG00000123338	ebi-a-GCST90018861	Hypertrophic cardiomyopathy	NCKAP1L	0.0444706865050199	0.0830764604351973	0.687110369764797
eqtl-a-ENSG00000123349	ebi-a-GCST90018861	Hypertrophic cardiomyopathy	PFDN5	-0.096946566101964	0.30555216626307	0.781088644863942
eqtl-a-ENSG00000123360	ebi-a-GCST90018861	Hypertrophic cardiomyopathy	PDE1B	0.00351000961352845	0.0581346933015385	0.957345732532877
eqtl-a-ENSG00000123384	ebi-a-GCST90018861	Hypertrophic cardiomyopathy	LRP1	-0.09294910569223	0.174250057649328	0.688038704603764
eqtl-a-ENSG00000123405	ebi-a-GCST90018861	Hypertrophic cardiomyopathy	NFE2	0.0447299105735178	0.0518639184547931	0.427859929500464
eqtl-a-ENSG00000123427	ebi-a-GCST90018861	Hypertrophic cardiomyopathy	EEF1AKMT3	0.0805584884659631	0.126604983599983	0.54481804787598
eqtl-a-ENSG00000123472	ebi-a-GCST90018861	Hypertrophic cardiomyopathy	ATPAF1	0.0102914728340276	0.0735684503704674	0.911517606567826
eqtl-a-ENSG00000123505	ebi-a-GCST90018861	Hypertrophic cardiomyopathy	AMD1	0.0460345075614805	0.0674851401307169	0.56555100699515
eqtl-a-ENSG00000123610	ebi-a-GCST90018861	Hypertrophic cardiomyopathy	TNFAIP6	-0.0829507526749258	0.229502002612162	0.779202409562594
eqtl-a-ENSG00000123636	ebi-a-GCST90018861	Hypertrophic cardiomyopathy	BAZ2B	0.0654314266668335	0.0549566619719218	0.299636664690898
eqtl-a-ENSG00000123643	ebi-a-GCST90018861	Hypertrophic cardiomyopathy	SLC36A1	0.0328785856165773	0.0473275927987011	0.513230520840791
eqtl-a-ENSG00000123685	ebi-a-GCST90018861	Hypertrophic cardiomyopathy	BATF3	0.0459428372368895	0.0378962167965415	0.349162197979987
eqtl-a-ENSG00000123689	ebi-a-GCST90018861	Hypertrophic cardiomyopathy	G0S2	-0.122144079314575	0.117120499352161	0.486635545743307
eqtl-a-ENSG00000123700	ebi-a-GCST90018861	Hypertrophic cardiomyopathy	KCNJ2	0.0628301648436906	0.0680845791948571	0.386800959330481
eqtl-a-ENSG00000123810	ebi-a-GCST90018861	Hypertrophic cardiomyopathy	B9D2	0.0450661482347196	0.0985277628443149	0.692267572970306
eqtl-a-ENSG00000123838	ebi-a-GCST90018861	Hypertrophic cardiomyopathy	C4BPA	0.0134819105835318	0.0349913730435055	0.725715616937276
eqtl-a-ENSG00000123892	ebi-a-GCST90018861	Hypertrophic cardiomyopathy	RAB38	-0.133140306939906	0.0941676816559031	0.292980594049918
eqtl-a-ENSG00000123908	ebi-a-GCST90018861	Hypertrophic cardiomyopathy	AGO2	0.0417756302770215	0.0608235431760932	0.563132323232178
eqtl-a-ENSG00000123975	ebi-a-GCST90018861	Hypertrophic cardiomyopathy	CKS2	-0.18484884743659	0.203271554835036	0.530195432726028
eqtl-a-ENSG00000124098	ebi-a-GCST90018861	Hypertrophic cardiomyopathy	FAM210B	0.0428318527995378	0.0535995709008501	0.454689360863877
eqtl-a-ENSG00000124102	ebi-a-GCST90018861	Hypertrophic cardiomyopathy	PI3	0.00703518163778264	0.0256053023575791	0.786815713182195
eqtl-a-ENSG00000124104	ebi-a-GCST90018861	Hypertrophic cardiomyopathy	SNX21	0.0516843377745478	0.0672008125160156	0.522242828861666
eqtl-a-ENSG00000124107	ebi-a-GCST90018861	Hypertrophic cardiomyopathy	SLPI	0.0937299580335688	0.0549848059404123	0.11630438828007
eqtl-a-ENSG00000124116	ebi-a-GCST90018861	Hypertrophic cardiomyopathy	WFDC3	0.120941119581106	0.0752287201314688	0.249167313031555
eqtl-a-ENSG00000124126	ebi-a-GCST90018861	Hypertrophic cardiomyopathy	PREX1	-0.0308700325295105	0.105679865001283	0.797717790511372
eqtl-a-ENSG00000124145	ebi-a-GCST90018861	Hypertrophic cardiomyopathy	SDC4	-0.0994026869194515	0.0998858941846138	0.501543584156316
eqtl-a-ENSG00000124151	ebi-a-GCST90018861	Hypertrophic cardiomyopathy	NCOA3	0.197155950374412	0.159899703500691	0.342836495885906
eqtl-a-ENSG00000124181	ebi-a-GCST90018861	Hypertrophic cardiomyopathy	PLCG1	0.0715003362689924	0.187359205195366	0.767911788023002
eqtl-a-ENSG00000124191	ebi-a-GCST90018861	Hypertrophic cardiomyopathy	TOX2	0.0329888269336469	0.0785825288571005	0.746971215545037
eqtl-a-ENSG00000124215	ebi-a-GCST90018861	Hypertrophic cardiomyopathy	CDH26	-0.752405218333309	0.530785943624888	0.391123793390555
eqtl-a-ENSG00000124225	ebi-a-GCST90018861	Hypertrophic cardiomyopathy	PMEPA1	-0.0715005118649115	0.0540601573784698	0.277751541804614
eqtl-a-ENSG00000124226	ebi-a-GCST90018861	Hypertrophic cardiomyopathy	RNF114	NA	NA	NA
eqtl-a-ENSG00000124243	ebi-a-GCST90018861	Hypertrophic cardiomyopathy	BCAS4	-0.416046039529126	0.308170504781077	0.405864564415416
eqtl-a-ENSG00000124256	ebi-a-GCST90018861	Hypertrophic cardiomyopathy	ZBP1	0.108932491072483	0.0962553808909084	0.460717689326353
eqtl-a-ENSG00000124275	ebi-a-GCST90018861	Hypertrophic cardiomyopathy	MTRR	0.0988509989158585	0.0517407682613345	0.196246586583691
eqtl-a-ENSG00000124279	ebi-a-GCST90018861	Hypertrophic cardiomyopathy	FASTKD3	-0.470724922417672	0.943617166926231	0.705417914635003
eqtl-a-ENSG00000124299	ebi-a-GCST90018861	Hypertrophic cardiomyopathy	PEPD	-0.0281327637100044	0.0849397107241678	0.771970330643064
eqtl-a-ENSG00000124302	ebi-a-GCST90018861	Hypertrophic cardiomyopathy	CHST8	NA	NA	NA
eqtl-a-ENSG00000124356	ebi-a-GCST90018861	Hypertrophic cardiomyopathy	STAMBP	-0.180905294227362	0.085789180470312	0.125519785613954
eqtl-a-ENSG00000124357	ebi-a-GCST90018861	Hypertrophic cardiomyopathy	NAGK	-0.0128758705234282	0.0472423023208114	0.81076062167566
eqtl-a-ENSG00000124380	ebi-a-GCST90018861	Hypertrophic cardiomyopathy	SNRNP27	-0.0188104906531549	0.072058864634507	0.837442236708161
eqtl-a-ENSG00000124469	ebi-a-GCST90018861	Hypertrophic cardiomyopathy	CEACAM8	-0.0836212868791009	0.0764022814802151	0.323641991846094
eqtl-a-ENSG00000124491	ebi-a-GCST90018861	Hypertrophic cardiomyopathy	F13A1	-0.00946549718185716	0.0219688604888533	0.672318627291998
eqtl-a-ENSG00000124496	ebi-a-GCST90018861	Hypertrophic cardiomyopathy	TRERF1	0.0937766901427453	0.0802882078821902	0.3076755748422
eqtl-a-ENSG00000124507	ebi-a-GCST90018861	Hypertrophic cardiomyopathy	PACSIN1	-0.135922410117344	0.226141476123854	0.590185919898709
eqtl-a-ENSG00000124508	ebi-a-GCST90018861	Hypertrophic cardiomyopathy	BTN2A2	-0.222423234383803	0.268044907623357	0.493928022330743
eqtl-a-ENSG00000124535	ebi-a-GCST90018861	Hypertrophic cardiomyopathy	WRNIP1	0.0948209162014435	0.148539996263948	0.638308468999311
eqtl-a-ENSG00000124541	ebi-a-GCST90018861	Hypertrophic cardiomyopathy	RRP36	0.123624093266909	0.0864559936919764	0.388520635346896
eqtl-a-ENSG00000124564	ebi-a-GCST90018861	Hypertrophic cardiomyopathy	SLC17A3	-0.116485847284864	0.0967577517160812	0.441270699917189
eqtl-a-ENSG00000124570	ebi-a-GCST90018861	Hypertrophic cardiomyopathy	SERPINB6	0.0346843271776817	0.051197277675767	0.567973026705793
eqtl-a-ENSG00000124587	ebi-a-GCST90018861	Hypertrophic cardiomyopathy	PEX6	0.0138677437070233	0.061589310029343	0.830764429143028
eqtl-a-ENSG00000124588	ebi-a-GCST90018861	Hypertrophic cardiomyopathy	NQO2	-0.132360532093582	0.111066068968779	0.299240814056104
eqtl-a-ENSG00000124614	ebi-a-GCST90018861	Hypertrophic cardiomyopathy	RPS10	0.0741681019974412	0.075523831591815	0.5057655789988
eqtl-a-ENSG00000124635	ebi-a-GCST90018861	Hypertrophic cardiomyopathy	H2BC11	-0.0443046282783295	0.0637155392279411	0.558764362326523
eqtl-a-ENSG00000124688	ebi-a-GCST90018861	Hypertrophic cardiomyopathy	MAD2L1BP	-0.135833121735695	0.116335827367787	0.450875326875978
eqtl-a-ENSG00000124713	ebi-a-GCST90018861	Hypertrophic cardiomyopathy	GNMT	-0.0162002839551187	0.070891388242411	0.856973972698093
eqtl-a-ENSG00000124731	ebi-a-GCST90018861	Hypertrophic cardiomyopathy	TREM1	-0.0245090131766376	0.041835935972269	0.589446602802989
eqtl-a-ENSG00000124733	ebi-a-GCST90018861	Hypertrophic cardiomyopathy	MEA1	-0.0220212875440015	0.084238004951834	0.818229348485902
eqtl-a-ENSG00000124762	ebi-a-GCST90018861	Hypertrophic cardiomyopathy	CDKN1A	0.0611643075986649	0.0466936866550342	0.226589077291609
eqtl-a-ENSG00000124766	ebi-a-GCST90018861	Hypertrophic cardiomyopathy	SOX4	-0.00038200106423702	0.080375293098352	0.99663934018554
eqtl-a-ENSG00000124767	ebi-a-GCST90018861	Hypertrophic cardiomyopathy	GLO1	0.0333537007510574	0.0794904645038998	0.747082045509352
eqtl-a-ENSG00000124772	ebi-a-GCST90018861	Hypertrophic cardiomyopathy	CPNE5	0.038893745641383	0.161178676056438	0.849260139010166
eqtl-a-ENSG00000124780	ebi-a-GCST90018861	Hypertrophic cardiomyopathy	KCNK17	0.0330072665160214	0.0521844773764981	0.571971520620897
eqtl-a-ENSG00000124783	ebi-a-GCST90018861	Hypertrophic cardiomyopathy	SSR1	0.053170950039333	0.0581562033030683	0.528488934389146
eqtl-a-ENSG00000124785	ebi-a-GCST90018861	Hypertrophic cardiomyopathy	NRN1	0.0194115629019771	0.0566834936720066	0.789955112891715
eqtl-a-ENSG00000124787	ebi-a-GCST90018861	Hypertrophic cardiomyopathy	RPP40	-0.282489350323974	0.410924947052056	0.562816228602626
eqtl-a-ENSG00000124788	ebi-a-GCST90018861	Hypertrophic cardiomyopathy	ATXN1	0.0414570073743806	0.0437237388257245	0.516936991571864
eqtl-a-ENSG00000124813	ebi-a-GCST90018861	Hypertrophic cardiomyopathy	RUNX2	0.102976200247827	0.0501229566559507	0.109134888207885
eqtl-a-ENSG00000124831	ebi-a-GCST90018861	Hypertrophic cardiomyopathy	LRRFIP1	-0.0772607545546713	0.0971839826744799	0.509973080991897
eqtl-a-ENSG00000124875	ebi-a-GCST90018861	Hypertrophic cardiomyopathy	CXCL6	0.0692346709598142	0.116067861626728	0.611365698102307
eqtl-a-ENSG00000124942	ebi-a-GCST90018861	Hypertrophic cardiomyopathy	AHNAK	-0.152568573628542	0.0679940585744806	0.110566024404675
eqtl-a-ENSG00000125037	ebi-a-GCST90018861	Hypertrophic cardiomyopathy	EMC3	0.145434569293349	0.186035372435693	0.516210287854854
eqtl-a-ENSG00000125089	ebi-a-GCST90018861	Hypertrophic cardiomyopathy	SH3TC1	-0.0399285603549718	0.0472645266622033	0.487174133557362
eqtl-a-ENSG00000125124	ebi-a-GCST90018861	Hypertrophic cardiomyopathy	BBS2	-0.0345365261540346	0.0510477445683287	0.528716489172029
eqtl-a-ENSG00000125148	ebi-a-GCST90018861	Hypertrophic cardiomyopathy	MT2A	0.0141408806962053	0.0351445514230458	0.704041490288787
eqtl-a-ENSG00000125170	ebi-a-GCST90018861	Hypertrophic cardiomyopathy	DOK4	-0.113745055824459	0.063724488187395	0.148823347872809
eqtl-a-ENSG00000125246	ebi-a-GCST90018861	Hypertrophic cardiomyopathy	CLYBL	-0.180621553358009	0.410239230431588	0.689523759743142
eqtl-a-ENSG00000125249	ebi-a-GCST90018861	Hypertrophic cardiomyopathy	RAP2A	-0.183336761289852	0.0850186449115493	0.276428231837031
eqtl-a-ENSG00000125257	ebi-a-GCST90018861	Hypertrophic cardiomyopathy	ABCC4	0.0456882557785184	0.0512698674285932	0.402447689162104
eqtl-a-ENSG00000125347	ebi-a-GCST90018861	Hypertrophic cardiomyopathy	IRF1	0.0543036313536332	0.228452808997879	0.834244560515566
eqtl-a-ENSG00000125384	ebi-a-GCST90018861	Hypertrophic cardiomyopathy	PTGER2	-0.0964727601155974	0.0572707696393097	0.234123055052759
eqtl-a-ENSG00000125445	ebi-a-GCST90018861	Hypertrophic cardiomyopathy	MRPS7	0.0210745661629559	0.136024323116902	0.891097867698731
eqtl-a-ENSG00000125450	ebi-a-GCST90018861	Hypertrophic cardiomyopathy	NUP85	0.0557594978354549	0.310596016319375	0.866253318368836
eqtl-a-ENSG00000125457	ebi-a-GCST90018861	Hypertrophic cardiomyopathy	MIF4GD	0.0480101290193422	0.0742553368953646	0.634612510475603
eqtl-a-ENSG00000125498	ebi-a-GCST90018861	Hypertrophic cardiomyopathy	KIR2DL1	NA	NA	NA
eqtl-a-ENSG00000125510	ebi-a-GCST90018861	Hypertrophic cardiomyopathy	OPRL1	-0.0718726712936154	0.061062476106651	0.304438170522845
eqtl-a-ENSG00000125534	ebi-a-GCST90018861	Hypertrophic cardiomyopathy	PPDPF	-0.0287892761341408	0.0503158284348138	0.624947156632977
eqtl-a-ENSG00000125538	ebi-a-GCST90018861	Hypertrophic cardiomyopathy	IL1B	-0.0336879578459633	0.109382435341587	0.767057261728477
eqtl-a-ENSG00000125618	ebi-a-GCST90018861	Hypertrophic cardiomyopathy	PAX8	0.118082609366719	0.0855830558314665	0.261517659608663
eqtl-a-ENSG00000125629	ebi-a-GCST90018861	Hypertrophic cardiomyopathy	INSIG2	0.127446642196786	0.141682166366909	0.533642546025056
eqtl-a-ENSG00000125630	ebi-a-GCST90018861	Hypertrophic cardiomyopathy	POLR1B	0.0116358450947886	0.065021616670629	0.874461853130196
eqtl-a-ENSG00000125637	ebi-a-GCST90018861	Hypertrophic cardiomyopathy	PSD4	0.0356044417623309	0.0560586530762935	0.570475192316108
eqtl-a-ENSG00000125648	ebi-a-GCST90018861	Hypertrophic cardiomyopathy	SLC25A23	NA	NA	NA
eqtl-a-ENSG00000125733	ebi-a-GCST90018861	Hypertrophic cardiomyopathy	TRIP10	-0.064297309518804	0.334744714562306	0.879190324194127
eqtl-a-ENSG00000125743	ebi-a-GCST90018861	Hypertrophic cardiomyopathy	SNRPD2	0.0235505995625464	0.0677645291941533	0.787064785674605
eqtl-a-ENSG00000125744	ebi-a-GCST90018861	Hypertrophic cardiomyopathy	RTN2	0.0154483193607135	0.0746434286191135	0.870078442819287
eqtl-a-ENSG00000125753	ebi-a-GCST90018861	Hypertrophic cardiomyopathy	VASP	-0.0220789349759939	0.0687714533495931	0.769239752529388
eqtl-a-ENSG00000125772	ebi-a-GCST90018861	Hypertrophic cardiomyopathy	GPCPD1	-0.0740063445085966	0.0782890051741718	0.398033200902427
eqtl-a-ENSG00000125779	ebi-a-GCST90018861	Hypertrophic cardiomyopathy	PANK2	-0.0381164339397742	0.0585646391915264	0.632690640702821
eqtl-a-ENSG00000125780	ebi-a-GCST90018861	Hypertrophic cardiomyopathy	TGM3	0.0257188741790988	0.0336634923668613	0.464425271413821
eqtl-a-ENSG00000125810	ebi-a-GCST90018861	Hypertrophic cardiomyopathy	CD93	-0.00720116302101363	0.0289500635253643	0.808141669416322
eqtl-a-ENSG00000125814	ebi-a-GCST90018861	Hypertrophic cardiomyopathy	NAPB	-0.0112070868887763	0.164890638951016	0.951995631098052
eqtl-a-ENSG00000125818	ebi-a-GCST90018861	Hypertrophic cardiomyopathy	PSMF1	-0.0124482892838821	0.0645740529191562	0.854720514568299
eqtl-a-ENSG00000125821	ebi-a-GCST90018861	Hypertrophic cardiomyopathy	DTD1	-0.0799288006903496	0.0632672703227799	0.262167036993753
eqtl-a-ENSG00000125826	ebi-a-GCST90018861	Hypertrophic cardiomyopathy	RBCK1	-0.17197509935256	0.33402425582568	0.657905652311778
eqtl-a-ENSG00000125827	ebi-a-GCST90018861	Hypertrophic cardiomyopathy	TMX4	0.0423904644490383	0.0441452404016566	0.391307564791488
eqtl-a-ENSG00000125844	ebi-a-GCST90018861	Hypertrophic cardiomyopathy	RRBP1	0.0586538826571594	0.0797357848115178	0.596240984386682
eqtl-a-ENSG00000125863	ebi-a-GCST90018861	Hypertrophic cardiomyopathy	MKKS	-0.0376670123885302	0.0750956076311987	0.665726468933248
eqtl-a-ENSG00000125868	ebi-a-GCST90018861	Hypertrophic cardiomyopathy	DSTN	0.0678886662017331	0.0548620208251583	0.30394768636428
eqtl-a-ENSG00000125869	ebi-a-GCST90018861	Hypertrophic cardiomyopathy	LAMP5	0.057661879732029	0.0408582365962077	0.191787142901305
eqtl-a-ENSG00000125870	ebi-a-GCST90018861	Hypertrophic cardiomyopathy	SNRPB2	-0.00568112536318842	0.0526710938880387	0.923952040518133
eqtl-a-ENSG00000125871	ebi-a-GCST90018861	Hypertrophic cardiomyopathy	MGME1	0.0689263615650055	0.180674971635517	0.728253307876851
eqtl-a-ENSG00000125877	ebi-a-GCST90018861	Hypertrophic cardiomyopathy	ITPA	-0.194791289407866	0.103265601222874	0.310328998998835
eqtl-a-ENSG00000125885	ebi-a-GCST90018861	Hypertrophic cardiomyopathy	MCM8	-0.0361674583985581	0.0652277469459965	0.677694703510638
eqtl-a-ENSG00000125898	ebi-a-GCST90018861	Hypertrophic cardiomyopathy	FAM110A	0.0443835054304745	0.137696184668942	0.801492795677537
eqtl-a-ENSG00000125910	ebi-a-GCST90018861	Hypertrophic cardiomyopathy	S1PR4	0.117431964858842	0.651639507004165	0.88649301561503
eqtl-a-ENSG00000125952	ebi-a-GCST90018861	Hypertrophic cardiomyopathy	MAX	0.0344112408489618	0.0726551798266929	0.682433163493224
eqtl-a-ENSG00000125971	ebi-a-GCST90018861	Hypertrophic cardiomyopathy	DYNLRB1	0.229790488996367	0.169976973398019	0.405449841265244
eqtl-a-ENSG00000126003	ebi-a-GCST90018861	Hypertrophic cardiomyopathy	PLAGL2	0.0518237939021939	0.120697245631788	0.709484128620543
eqtl-a-ENSG00000126091	ebi-a-GCST90018861	Hypertrophic cardiomyopathy	ST3GAL3	-0.0444271468493326	0.110659842498729	0.756953100278499
eqtl-a-ENSG00000126215	ebi-a-GCST90018861	Hypertrophic cardiomyopathy	XRCC3	-0.0272362228412117	0.0861815195524101	0.805130371767236
eqtl-a-ENSG00000126226	ebi-a-GCST90018861	Hypertrophic cardiomyopathy	PCID2	-1.29798280869606	1.1482360018165	0.461077494728978
eqtl-a-ENSG00000126246	ebi-a-GCST90018861	Hypertrophic cardiomyopathy	IGFLR1	0.0475754812533405	0.0615770633195208	0.581219094141672
eqtl-a-ENSG00000126262	ebi-a-GCST90018861	Hypertrophic cardiomyopathy	FFAR2	0.0131051404319999	0.0605152498609537	0.864230589098035
eqtl-a-ENSG00000126267	ebi-a-GCST90018861	Hypertrophic cardiomyopathy	COX6B1	0.0543686051099798	0.116011418832839	0.720999133068415
eqtl-a-ENSG00000126351	ebi-a-GCST90018861	Hypertrophic cardiomyopathy	THRA	0.24818438299366	0.388887703876199	0.638381928792391
eqtl-a-ENSG00000126353	ebi-a-GCST90018861	Hypertrophic cardiomyopathy	CCR7	0.0817662759835668	0.119654313720015	0.543428912305062
eqtl-a-ENSG00000126432	ebi-a-GCST90018861	Hypertrophic cardiomyopathy	PRDX5	0.0468244204030757	0.0312251997143463	0.17211195879596
eqtl-a-ENSG00000126458	ebi-a-GCST90018861	Hypertrophic cardiomyopathy	RRAS	-0.197194568329295	0.118623034170838	0.238333160735116
eqtl-a-ENSG00000126467	ebi-a-GCST90018861	Hypertrophic cardiomyopathy	TSKS	-0.0848152393861129	0.0904643044364699	0.447445477546713
eqtl-a-ENSG00000126581	ebi-a-GCST90018861	Hypertrophic cardiomyopathy	BECN1	-0.0241574121488374	0.0772967458665428	0.784215515841218
eqtl-a-ENSG00000126602	ebi-a-GCST90018861	Hypertrophic cardiomyopathy	TRAP1	0.0132913617521448	0.177939782854188	0.952535295602435
eqtl-a-ENSG00000126709	ebi-a-GCST90018861	Hypertrophic cardiomyopathy	IFI6	-0.058041328186739	0.0597970665519271	0.369214203345825
eqtl-a-ENSG00000126777	ebi-a-GCST90018861	Hypertrophic cardiomyopathy	KTN1	-0.166667129716265	0.160643841964152	0.488286028742791
eqtl-a-ENSG00000126822	ebi-a-GCST90018861	Hypertrophic cardiomyopathy	PLEKHG3	-0.0936204205146177	0.117474166431016	0.509060541232368
eqtl-a-ENSG00000126838	ebi-a-GCST90018861	Hypertrophic cardiomyopathy	PZP	-0.00110082761834334	0.0762632494459902	0.989793745529262
eqtl-a-ENSG00000126858	ebi-a-GCST90018861	Hypertrophic cardiomyopathy	RHOT1	0.0432815068902359	0.191730266390216	0.858657522632342
eqtl-a-ENSG00000126860	ebi-a-GCST90018861	Hypertrophic cardiomyopathy	EVI2A	0.158123884221514	0.129590470153748	0.437070458334943
eqtl-a-ENSG00000126870	ebi-a-GCST90018861	Hypertrophic cardiomyopathy	DYNC2I1	0.343331027146246	0.263331127611291	0.283327067078772
eqtl-a-ENSG00000127022	ebi-a-GCST90018861	Hypertrophic cardiomyopathy	CANX	3.55834239213913	9.34968677498374	0.768488550679276
eqtl-a-ENSG00000127081	ebi-a-GCST90018861	Hypertrophic cardiomyopathy	ZNF484	-0.163976412883595	0.113909109910257	0.386516205436561
eqtl-a-ENSG00000127084	ebi-a-GCST90018861	Hypertrophic cardiomyopathy	FGD3	-0.0635047944447475	0.0476452237376302	0.314132436074256
eqtl-a-ENSG00000127124	ebi-a-GCST90018861	Hypertrophic cardiomyopathy	HIVEP3	NA	NA	NA
eqtl-a-ENSG00000127249	ebi-a-GCST90018861	Hypertrophic cardiomyopathy	ATP13A4	0.0254974147069764	0.0497982654988407	0.698743477069336
eqtl-a-ENSG00000127252	ebi-a-GCST90018861	Hypertrophic cardiomyopathy	PLAAT1	0.0102121516643263	0.0986051034943762	0.934301959656556
eqtl-a-ENSG00000127328	ebi-a-GCST90018861	Hypertrophic cardiomyopathy	RAB3IP	0.157673422709804	0.070392035488573	0.267311001922242
eqtl-a-ENSG00000127337	ebi-a-GCST90018861	Hypertrophic cardiomyopathy	YEATS4	0.135496219581784	0.213274407585359	0.553157242551079
eqtl-a-ENSG00000127415	ebi-a-GCST90018861	Hypertrophic cardiomyopathy	IDUA	-0.0282050889069163	0.0939746376440091	0.814373928777392
eqtl-a-ENSG00000127418	ebi-a-GCST90018861	Hypertrophic cardiomyopathy	FGFRL1	0.0668127599117838	0.920085120728618	0.953852315762319
eqtl-a-ENSG00000127507	ebi-a-GCST90018861	Hypertrophic cardiomyopathy	ADGRE2	-0.0436107895070532	0.0390249983363714	0.306515813403361
eqtl-a-ENSG00000127511	ebi-a-GCST90018861	Hypertrophic cardiomyopathy	SIN3B	0.181477688428268	0.0840946607574448	0.163599371870509
eqtl-a-ENSG00000127533	ebi-a-GCST90018861	Hypertrophic cardiomyopathy	F2RL3	-0.0136578795785004	0.0759918056286659	0.873926919573689
eqtl-a-ENSG00000127585	ebi-a-GCST90018861	Hypertrophic cardiomyopathy	FBXL16	-0.0652275837830313	0.134865915307615	0.713215293513492
eqtl-a-ENSG00000127603	ebi-a-GCST90018861	Hypertrophic cardiomyopathy	MACF1	-0.0456657824665266	0.0792466669141534	0.622653949880041
eqtl-a-ENSG00000127824	ebi-a-GCST90018861	Hypertrophic cardiomyopathy	TUBA4A	-0.167378146247369	0.329570142506552	0.662016373967833
eqtl-a-ENSG00000127831	ebi-a-GCST90018861	Hypertrophic cardiomyopathy	VIL1	-0.0136704439344749	0.0511525202547254	0.802491024722538
eqtl-a-ENSG00000127838	ebi-a-GCST90018861	Hypertrophic cardiomyopathy	PNKD	-0.0093158452313227	0.0300399507920642	0.762839818994
eqtl-a-ENSG00000127903	ebi-a-GCST90018861	Hypertrophic cardiomyopathy	ZNF835	0.22128374121054	0.350903791597318	0.641822488688667
eqtl-a-ENSG00000127920	ebi-a-GCST90018861	Hypertrophic cardiomyopathy	GNG11	0.00591796802423022	0.0266650257152448	0.828429162457668
eqtl-a-ENSG00000127946	ebi-a-GCST90018861	Hypertrophic cardiomyopathy	HIP1	-0.008090227011623	0.0836440626548203	0.929046502612122
eqtl-a-ENSG00000127947	ebi-a-GCST90018861	Hypertrophic cardiomyopathy	PTPN12	-0.0374460130688221	0.0400499548788309	0.4027292824553
eqtl-a-ENSG00000127948	ebi-a-GCST90018861	Hypertrophic cardiomyopathy	POR	-0.052893156513909	0.0709555808124709	0.533706275444296
eqtl-a-ENSG00000127951	ebi-a-GCST90018861	Hypertrophic cardiomyopathy	FGL2	0.00852902270375277	0.0551423454820817	0.881444500916185
eqtl-a-ENSG00000127952	ebi-a-GCST90018861	Hypertrophic cardiomyopathy	STYXL1	0.0670684668628909	0.145066068738947	0.660134966849535
eqtl-a-ENSG00000127954	ebi-a-GCST90018861	Hypertrophic cardiomyopathy	STEAP4	0.0446325620960085	0.0801538194760202	0.607322917809191
eqtl-a-ENSG00000128039	ebi-a-GCST90018861	Hypertrophic cardiomyopathy	SRD5A3	0.0209265495236039	0.0646166679884549	0.757037805686389
eqtl-a-ENSG00000128040	ebi-a-GCST90018861	Hypertrophic cardiomyopathy	SPINK2	0.0063158646364766	0.0815624178273935	0.945326402014647
eqtl-a-ENSG00000128059	ebi-a-GCST90018861	Hypertrophic cardiomyopathy	PPAT	0.0719486757291863	0.0914931128030911	0.575767479065755
eqtl-a-ENSG00000128191	ebi-a-GCST90018861	Hypertrophic cardiomyopathy	DGCR8	0.0317438054754418	0.076101390979691	0.698001408345694
eqtl-a-ENSG00000128218	ebi-a-GCST90018861	Hypertrophic cardiomyopathy	VPREB3	-0.0165436595429558	0.0429534716936229	0.710162219761364
eqtl-a-ENSG00000128245	ebi-a-GCST90018861	Hypertrophic cardiomyopathy	YWHAH	-0.0300519144314538	0.0470232034923516	0.543104747230708
eqtl-a-ENSG00000128266	ebi-a-GCST90018861	Hypertrophic cardiomyopathy	GNAZ	-0.0325886287891452	0.131668933186829	0.82760822041655
eqtl-a-ENSG00000128274	ebi-a-GCST90018861	Hypertrophic cardiomyopathy	A4GALT	-0.0021409502973714	0.138300842594133	0.989054370488623
eqtl-a-ENSG00000128283	ebi-a-GCST90018861	Hypertrophic cardiomyopathy	CDC42EP1	-0.0630570453876747	0.0495023705328983	0.330737355467278
eqtl-a-ENSG00000128284	ebi-a-GCST90018861	Hypertrophic cardiomyopathy	APOL3	-0.140769509411616	0.187471465338834	0.589974046305207
eqtl-a-ENSG00000128311	ebi-a-GCST90018861	Hypertrophic cardiomyopathy	TST	-0.0164040975778284	0.0459654444690429	0.733398122045726
eqtl-a-ENSG00000128340	ebi-a-GCST90018861	Hypertrophic cardiomyopathy	RAC2	0.00362705765697595	0.0748545841140876	0.965757434623424
eqtl-a-ENSG00000128383	ebi-a-GCST90018861	Hypertrophic cardiomyopathy	APOBEC3A	-0.0168005083973617	0.0475402100110751	0.757566155252583
eqtl-a-ENSG00000128512	ebi-a-GCST90018861	Hypertrophic cardiomyopathy	DOCK4	-0.023444203308003	0.228388820394647	0.924717295416384
eqtl-a-ENSG00000128536	ebi-a-GCST90018861	Hypertrophic cardiomyopathy	CDHR3	0.104296740050284	0.208614423023313	0.704858329463469
eqtl-a-ENSG00000128563	ebi-a-GCST90018861	Hypertrophic cardiomyopathy	PRKRIP1	NA	NA	NA
eqtl-a-ENSG00000128604	ebi-a-GCST90018861	Hypertrophic cardiomyopathy	IRF5	0.041162957319718	0.281049058029328	0.888353896156281
eqtl-a-ENSG00000128656	ebi-a-GCST90018861	Hypertrophic cardiomyopathy	CHN1	-0.0090242080476645	0.0611032041201895	0.888359906976704
eqtl-a-ENSG00000128731	ebi-a-GCST90018861	Hypertrophic cardiomyopathy	HERC2	NA	NA	NA
eqtl-a-ENSG00000128805	ebi-a-GCST90018861	Hypertrophic cardiomyopathy	ARHGAP22	0.0836280102794643	0.297354333772569	0.82546532556745
eqtl-a-ENSG00000128815	ebi-a-GCST90018861	Hypertrophic cardiomyopathy	WDFY4	-0.00487892546933156	0.0459222029223843	0.925085759866756
eqtl-a-ENSG00000128829	ebi-a-GCST90018861	Hypertrophic cardiomyopathy	EIF2AK4	-0.0703669410392334	0.0545355343024526	0.419736353909298
eqtl-a-ENSG00000128833	ebi-a-GCST90018861	Hypertrophic cardiomyopathy	MYO5C	0.0863374181220164	0.156859134130682	0.679677896321182
eqtl-a-ENSG00000128872	ebi-a-GCST90018861	Hypertrophic cardiomyopathy	TMOD2	-0.0194913115450174	0.0691767518728526	0.786274603223158
eqtl-a-ENSG00000128915	ebi-a-GCST90018861	Hypertrophic cardiomyopathy	ICE2	0.0351460265197387	0.108016433652585	0.799736902218438
eqtl-a-ENSG00000128923	ebi-a-GCST90018861	Hypertrophic cardiomyopathy	MINDY2	NA	NA	NA
eqtl-a-ENSG00000128928	ebi-a-GCST90018861	Hypertrophic cardiomyopathy	IVD	-0.00304420615019343	0.0580374881220527	0.962936029211054
eqtl-a-ENSG00000128944	ebi-a-GCST90018861	Hypertrophic cardiomyopathy	KNSTRN	-0.0423150644997881	0.0601421257820831	0.554571241964802
eqtl-a-ENSG00000128951	ebi-a-GCST90018861	Hypertrophic cardiomyopathy	DUT	0.87383936031776	0.48028611369791	0.210461420427769
eqtl-a-ENSG00000128973	ebi-a-GCST90018861	Hypertrophic cardiomyopathy	CLN6	0.0211398755259372	0.142764983114943	0.889448403397703
eqtl-a-ENSG00000129007	ebi-a-GCST90018861	Hypertrophic cardiomyopathy	CALML4	-0.262423892371608	0.122293665885806	0.121181570199047
eqtl-a-ENSG00000129055	ebi-a-GCST90018861	Hypertrophic cardiomyopathy	ANAPC13	-0.0084349037363141	0.05311354648673	0.883908120657617
eqtl-a-ENSG00000129083	ebi-a-GCST90018861	Hypertrophic cardiomyopathy	COPB1	0.0216477979590626	0.146251103435658	0.895904073226494
eqtl-a-ENSG00000129103	ebi-a-GCST90018861	Hypertrophic cardiomyopathy	SUMF2	0.0892002948886794	0.178260271171934	0.704632348680336
eqtl-a-ENSG00000129116	ebi-a-GCST90018861	Hypertrophic cardiomyopathy	PALLD	-0.157305303732425	0.138201505401023	0.337695058574088
eqtl-a-ENSG00000129187	ebi-a-GCST90018861	Hypertrophic cardiomyopathy	DCTD	-0.117875961428391	0.0661099557264375	0.21652097519733
eqtl-a-ENSG00000129219	ebi-a-GCST90018861	Hypertrophic cardiomyopathy	PLD2	0.0128130367855936	0.0659366237100997	0.863871619613827
eqtl-a-ENSG00000129226	ebi-a-GCST90018861	Hypertrophic cardiomyopathy	CD68	-0.0105523213195922	0.0938702460426691	0.928734270052419
eqtl-a-ENSG00000129292	ebi-a-GCST90018861	Hypertrophic cardiomyopathy	PHF20L1	NA	NA	NA
eqtl-a-ENSG00000129295	ebi-a-GCST90018861	Hypertrophic cardiomyopathy	DNAAF11	-0.0354217024305627	0.151621683249658	0.826749889128109
eqtl-a-ENSG00000129317	ebi-a-GCST90018861	Hypertrophic cardiomyopathy	PUS7L	0.0780971347168662	0.0691673711309886	0.376069155509518
eqtl-a-ENSG00000129353	ebi-a-GCST90018861	Hypertrophic cardiomyopathy	SLC44A2	0.12554197866872	0.0408708560506024	0.0133179006327704
eqtl-a-ENSG00000129354	ebi-a-GCST90018861	Hypertrophic cardiomyopathy	AP1M2	0.37187937953968	0.186050205789626	0.183665184688001
eqtl-a-ENSG00000129355	ebi-a-GCST90018861	Hypertrophic cardiomyopathy	CDKN2D	0.0488665074315962	0.0605501346894146	0.450440927960068
eqtl-a-ENSG00000129422	ebi-a-GCST90018861	Hypertrophic cardiomyopathy	MTUS1	0.133651847591366	0.0777244880029418	0.22765249683383
eqtl-a-ENSG00000129450	ebi-a-GCST90018861	Hypertrophic cardiomyopathy	SIGLEC9	0.0491812663128604	0.114543912202815	0.709486670160329
eqtl-a-ENSG00000129472	ebi-a-GCST90018861	Hypertrophic cardiomyopathy	RAB2B	0.0155361794652461	0.0461856794400514	0.748033367436457
eqtl-a-ENSG00000129473	ebi-a-GCST90018861	Hypertrophic cardiomyopathy	BCL2L2	0.0234152780261998	0.0879034753953679	0.814899376696758
eqtl-a-ENSG00000129484	ebi-a-GCST90018861	Hypertrophic cardiomyopathy	PARP2	0.00126105109681229	0.0567871803340755	0.984299486865121
eqtl-a-ENSG00000129493	ebi-a-GCST90018861	Hypertrophic cardiomyopathy	HEATR5A	0.289297529803885	0.20796594322597	0.396789394206964
eqtl-a-ENSG00000129515	ebi-a-GCST90018861	Hypertrophic cardiomyopathy	SNX6	0.0662768473351576	0.236923446850822	0.805954101755877
eqtl-a-ENSG00000129518	ebi-a-GCST90018861	Hypertrophic cardiomyopathy	EAPP	0.0518082416311082	0.118880593743649	0.738359953734236
eqtl-a-ENSG00000129596	ebi-a-GCST90018861	Hypertrophic cardiomyopathy	CDO1	0.096681638864917	0.0814414815388334	0.320611422809871
eqtl-a-ENSG00000129625	ebi-a-GCST90018861	Hypertrophic cardiomyopathy	REEP5	-0.0206676568372055	0.0919135695751178	0.842972697812295
eqtl-a-ENSG00000129657	ebi-a-GCST90018861	Hypertrophic cardiomyopathy	SEC14L1	0.0283795984199952	0.0925786427794747	0.788158925040518
eqtl-a-ENSG00000129691	ebi-a-GCST90018861	Hypertrophic cardiomyopathy	ASH2L	-0.115371205999429	0.116037039521316	0.501831748105719
eqtl-a-ENSG00000129757	ebi-a-GCST90018861	Hypertrophic cardiomyopathy	CDKN1C	-0.111888714599922	0.0940936470686897	0.3001569190515
eqtl-a-ENSG00000129925	ebi-a-GCST90018861	Hypertrophic cardiomyopathy	PGAP6	0.0692433754442789	0.107217594601658	0.584600251754496
eqtl-a-ENSG00000129933	ebi-a-GCST90018861	Hypertrophic cardiomyopathy	MAU2	0.128840318046217	0.121803216683156	0.338561959321853
eqtl-a-ENSG00000129993	ebi-a-GCST90018861	Hypertrophic cardiomyopathy	CBFA2T3	-0.130873798700346	0.0945682763766114	0.398350559929584
eqtl-a-ENSG00000130038	ebi-a-GCST90018861	Hypertrophic cardiomyopathy	CRACR2A	0.0164635261830668	0.0553952715512967	0.81608890943976
eqtl-a-ENSG00000130147	ebi-a-GCST90018861	Hypertrophic cardiomyopathy	SH3BP4	0.0606670052807165	0.0820149821151046	0.513103828376278
eqtl-a-ENSG00000130159	ebi-a-GCST90018861	Hypertrophic cardiomyopathy	ECSIT	0.180148163489652	0.0845057141278093	0.166692991345357
eqtl-a-ENSG00000130164	ebi-a-GCST90018861	Hypertrophic cardiomyopathy	LDLR	0.00318532763273952	0.0696953928751671	0.96502970144412
eqtl-a-ENSG00000130165	ebi-a-GCST90018861	Hypertrophic cardiomyopathy	ELOF1	0.0702159846964062	0.0911286270475445	0.521566222962685
eqtl-a-ENSG00000130175	ebi-a-GCST90018861	Hypertrophic cardiomyopathy	PRKCSH	-0.00173012915625561	0.0659148395342045	0.983293874402487
eqtl-a-ENSG00000130177	ebi-a-GCST90018861	Hypertrophic cardiomyopathy	CDC16	0.0492625709996248	0.0494731811737775	0.424291763961808
eqtl-a-ENSG00000130193	ebi-a-GCST90018861	Hypertrophic cardiomyopathy	THEM6	-0.0200429099251507	0.0520495516814725	0.765995781002187
eqtl-a-ENSG00000130202	ebi-a-GCST90018861	Hypertrophic cardiomyopathy	NECTIN2	-0.110071638839766	0.0400787271565683	0.0709569885173446
eqtl-a-ENSG00000130227	ebi-a-GCST90018861	Hypertrophic cardiomyopathy	XPO7	-0.0692552974289192	0.0706189507981282	0.506206297485785
eqtl-a-ENSG00000130300	ebi-a-GCST90018861	Hypertrophic cardiomyopathy	PLVAP	-0.0250798743296501	0.0716488707956234	0.736605375850057
eqtl-a-ENSG00000130304	ebi-a-GCST90018861	Hypertrophic cardiomyopathy	SLC27A1	0.00784256932953737	0.0524777502000626	0.890683367666697
eqtl-a-ENSG00000130309	ebi-a-GCST90018861	Hypertrophic cardiomyopathy	COLGALT1	0.0102544732577319	0.160902584042277	0.959482418745133
eqtl-a-ENSG00000130312	ebi-a-GCST90018861	Hypertrophic cardiomyopathy	MRPL34	-0.145657363140772	0.183666637164962	0.510883385317227
eqtl-a-ENSG00000130332	ebi-a-GCST90018861	Hypertrophic cardiomyopathy	LSM7	0.0304707882844139	0.0717914125194099	0.712545908421611
eqtl-a-ENSG00000130348	ebi-a-GCST90018861	Hypertrophic cardiomyopathy	QRSL1	0.0262398305192348	0.162026873464228	0.881640051981491
eqtl-a-ENSG00000130363	ebi-a-GCST90018861	Hypertrophic cardiomyopathy	RSPH3	0.034007838553326	0.0350003270023504	0.386248384326304
eqtl-a-ENSG00000130396	ebi-a-GCST90018861	Hypertrophic cardiomyopathy	AFDN	-0.0122715075639746	0.0628205313298315	0.877187754222653
eqtl-a-ENSG00000130402	ebi-a-GCST90018861	Hypertrophic cardiomyopathy	ACTN4	0.0399273864021468	0.140449478521917	0.823671721945202
eqtl-a-ENSG00000130413	ebi-a-GCST90018861	Hypertrophic cardiomyopathy	STK33	-0.00743265980351321	0.195761493560522	0.975840466119294
eqtl-a-ENSG00000130414	ebi-a-GCST90018861	Hypertrophic cardiomyopathy	NDUFA10	0.262003112168286	0.19590316316584	0.408732745412105
eqtl-a-ENSG00000130433	ebi-a-GCST90018861	Hypertrophic cardiomyopathy	CACNG6	-0.389525969829387	0.219589958575773	0.218080950382123
eqtl-a-ENSG00000130475	ebi-a-GCST90018861	Hypertrophic cardiomyopathy	FCHO1	0.0561312910733707	0.22787372742746	0.828404517261658
eqtl-a-ENSG00000130508	ebi-a-GCST90018861	Hypertrophic cardiomyopathy	PXDN	0.101847922005079	0.0669407771768185	0.267549004432986
eqtl-a-ENSG00000130518	ebi-a-GCST90018861	Hypertrophic cardiomyopathy	IQCN	-0.0903206925798246	0.0597036824802712	0.204874428507915
eqtl-a-ENSG00000130520	ebi-a-GCST90018861	Hypertrophic cardiomyopathy	LSM4	0.166356845698973	0.114170660623817	0.382908879527715
eqtl-a-ENSG00000130522	ebi-a-GCST90018861	Hypertrophic cardiomyopathy	JUND	-0.210367472780429	0.142508503055503	0.379052822000429
eqtl-a-ENSG00000130529	ebi-a-GCST90018861	Hypertrophic cardiomyopathy	TRPM4	-0.00675225507936669	0.0327985356384344	0.842034372690566
eqtl-a-ENSG00000130558	ebi-a-GCST90018861	Hypertrophic cardiomyopathy	OLFM1	0.0518068953607191	0.0452936698492404	0.290309179967338
eqtl-a-ENSG00000130595	ebi-a-GCST90018861	Hypertrophic cardiomyopathy	TNNT3	0.0252293817355718	0.198498726865799	0.910486825225304
eqtl-a-ENSG00000130598	ebi-a-GCST90018861	Hypertrophic cardiomyopathy	TNNI2	-0.234435048459541	0.235039782571909	0.500820034333231
eqtl-a-ENSG00000130640	ebi-a-GCST90018861	Hypertrophic cardiomyopathy	TUBGCP2	-0.0485303295044535	0.220649332729408	0.86217425992559
eqtl-a-ENSG00000130653	ebi-a-GCST90018861	Hypertrophic cardiomyopathy	PNPLA7	-0.056190886823288	0.0449358618063921	0.337594458658284
eqtl-a-ENSG00000130656	ebi-a-GCST90018861	Hypertrophic cardiomyopathy	HBZ	-0.00353122136336026	0.0333145117784294	0.917681290537765
eqtl-a-ENSG00000130684	ebi-a-GCST90018861	Hypertrophic cardiomyopathy	ZNF337	-0.0951345341017295	0.230258671760345	0.719571680371899
eqtl-a-ENSG00000130702	ebi-a-GCST90018861	Hypertrophic cardiomyopathy	LAMA5	0.0518116777507275	0.0546053193503586	0.516708600533954
eqtl-a-ENSG00000130714	ebi-a-GCST90018861	Hypertrophic cardiomyopathy	POMT1	-0.0286532440127777	0.131624504541852	0.847862279133931
eqtl-a-ENSG00000130731	ebi-a-GCST90018861	Hypertrophic cardiomyopathy	METTL26	-0.0414535739199463	0.0651818630455057	0.639388314665903
eqtl-a-ENSG00000130766	ebi-a-GCST90018861	Hypertrophic cardiomyopathy	SESN2	0.112916315808876	0.264232857973934	0.742902425439329
eqtl-a-ENSG00000130775	ebi-a-GCST90018861	Hypertrophic cardiomyopathy	THEMIS2	-0.0714049804590341	0.0492335745118616	0.384290849313003
eqtl-a-ENSG00000130813	ebi-a-GCST90018861	Hypertrophic cardiomyopathy	SHFL	-0.0932901226632385	0.169922241308451	0.680360947685694
eqtl-a-ENSG00000130881	ebi-a-GCST90018861	Hypertrophic cardiomyopathy	LRP3	-0.0248143402873925	0.0478936787357364	0.622922465919595
eqtl-a-ENSG00000130939	ebi-a-GCST90018861	Hypertrophic cardiomyopathy	UBE4B	-0.041959200913426	0.10994127830335	0.7678954894538
eqtl-a-ENSG00000130940	ebi-a-GCST90018861	Hypertrophic cardiomyopathy	CASZ1	0.0560918832004962	0.33026086701829	0.892897789858552
eqtl-a-ENSG00000131016	ebi-a-GCST90018861	Hypertrophic cardiomyopathy	AKAP12	0.0943298504530801	0.138505143329864	0.619365766518037
eqtl-a-ENSG00000131042	ebi-a-GCST90018861	Hypertrophic cardiomyopathy	LILRB2	-0.153769083098778	0.114815615582298	0.408308866139584
eqtl-a-ENSG00000131126	ebi-a-GCST90018861	Hypertrophic cardiomyopathy	TEX101	-0.0835245429724369	0.081229029833867	0.411925260134379
eqtl-a-ENSG00000131143	ebi-a-GCST90018861	Hypertrophic cardiomyopathy	COX4I1	0.0643874375980467	0.0735995179919954	0.473919517006944
eqtl-a-ENSG00000131187	ebi-a-GCST90018861	Hypertrophic cardiomyopathy	F12	-0.151170435655772	0.131752742379106	0.369959478015535
eqtl-a-ENSG00000131188	ebi-a-GCST90018861	Hypertrophic cardiomyopathy	PRR7	-0.201166050263288	0.296545763420494	0.620538148380727
eqtl-a-ENSG00000131203	ebi-a-GCST90018861	Hypertrophic cardiomyopathy	IDO1	0.0634571472491288	0.0694900322156706	0.428479835450007
eqtl-a-ENSG00000131238	ebi-a-GCST90018861	Hypertrophic cardiomyopathy	PPT1	-0.0563970206061559	0.0359683703138097	0.177676896762956
eqtl-a-ENSG00000131242	ebi-a-GCST90018861	Hypertrophic cardiomyopathy	RAB11FIP4	0.106024739183428	0.235339145796977	0.682904082342839
eqtl-a-ENSG00000131323	ebi-a-GCST90018861	Hypertrophic cardiomyopathy	TRAF3	0.0591592507261206	0.059344443418512	0.392294607989271
eqtl-a-ENSG00000131355	ebi-a-GCST90018861	Hypertrophic cardiomyopathy	ADGRE3	0.326688212441222	0.310478196805754	0.352066828148525
eqtl-a-ENSG00000131370	ebi-a-GCST90018861	Hypertrophic cardiomyopathy	SH3BP5	0.0147999711168654	0.106826678061524	0.912359365335648
eqtl-a-ENSG00000131378	ebi-a-GCST90018861	Hypertrophic cardiomyopathy	RFTN1	0.0398409391801445	0.163627037079061	0.847950514405604
eqtl-a-ENSG00000131401	ebi-a-GCST90018861	Hypertrophic cardiomyopathy	NAPSB	0.0217351025336224	0.0459640579822354	0.668580508774342
eqtl-a-ENSG00000131446	ebi-a-GCST90018861	Hypertrophic cardiomyopathy	MGAT1	0.0716652720669241	0.0721079510031995	0.501960151320656
eqtl-a-ENSG00000131467	ebi-a-GCST90018861	Hypertrophic cardiomyopathy	PSME3	-0.0333531727158784	0.112584482485635	0.816645198863206
eqtl-a-ENSG00000131495	ebi-a-GCST90018861	Hypertrophic cardiomyopathy	NDUFA2	0.102494290701885	0.101277221407525	0.496197696351408
eqtl-a-ENSG00000131507	ebi-a-GCST90018861	Hypertrophic cardiomyopathy	NDFIP1	0.156237456033677	0.194317366485122	0.568884347751546
eqtl-a-ENSG00000131558	ebi-a-GCST90018861	Hypertrophic cardiomyopathy	EXOC4	-0.0391330211657306	0.230834054271788	0.893091066089069
eqtl-a-ENSG00000131626	ebi-a-GCST90018861	Hypertrophic cardiomyopathy	PPFIA1	-0.0511882187458393	0.0691615143785236	0.500310805614539
eqtl-a-ENSG00000131634	ebi-a-GCST90018861	Hypertrophic cardiomyopathy	TMEM204	0.149555457248357	0.0643657052063643	0.0808234366503607
eqtl-a-ENSG00000131669	ebi-a-GCST90018861	Hypertrophic cardiomyopathy	NINJ1	-0.0196477648981886	0.0397233302166354	0.646806047401918
eqtl-a-ENSG00000131697	ebi-a-GCST90018861	Hypertrophic cardiomyopathy	NPHP4	0.0502355907562515	0.0572119868699881	0.541276746050815
eqtl-a-ENSG00000131778	ebi-a-GCST90018861	Hypertrophic cardiomyopathy	CHD1L	-0.0845945573221014	0.074044023629381	0.336171602492013
eqtl-a-ENSG00000131781	ebi-a-GCST90018861	Hypertrophic cardiomyopathy	FMO5	-0.0364099561889322	0.0623167250480206	0.663371394790954
eqtl-a-ENSG00000131791	ebi-a-GCST90018861	Hypertrophic cardiomyopathy	PRKAB2	-0.257510338546162	0.150715697106931	0.337106585745061
eqtl-a-ENSG00000131797	ebi-a-GCST90018861	Hypertrophic cardiomyopathy	CLUHP3	0.150320601392704	0.0560935967319442	0.075060565351252
eqtl-a-ENSG00000131845	ebi-a-GCST90018861	Hypertrophic cardiomyopathy	ZNF304	-0.0653567482284783	0.0567931498790717	0.33322357404335
eqtl-a-ENSG00000131873	ebi-a-GCST90018861	Hypertrophic cardiomyopathy	CHSY1	-0.0204104770508334	0.0485839177872422	0.695991899127245
eqtl-a-ENSG00000131941	ebi-a-GCST90018861	Hypertrophic cardiomyopathy	RHPN2	0.106774863466228	0.0908719541326461	0.448886892007109
eqtl-a-ENSG00000131943	ebi-a-GCST90018861	Hypertrophic cardiomyopathy	C19orf12	-0.00911434003582793	0.0414230509929662	0.839969597886374
eqtl-a-ENSG00000131944	ebi-a-GCST90018861	Hypertrophic cardiomyopathy	FAAP24	0.042604578616979	0.0799585325029005	0.631092494489425
eqtl-a-ENSG00000131966	ebi-a-GCST90018861	Hypertrophic cardiomyopathy	ACTR10	-0.0588376055177226	0.0906181942337285	0.633385407777723
eqtl-a-ENSG00000131979	ebi-a-GCST90018861	Hypertrophic cardiomyopathy	GCH1	-0.0329991784710076	0.0602986890121434	0.622282324123748
eqtl-a-ENSG00000131981	ebi-a-GCST90018861	Hypertrophic cardiomyopathy	LGALS3	-0.0506432681418403	0.156722564499527	0.801025559964087
eqtl-a-ENSG00000132122	ebi-a-GCST90018861	Hypertrophic cardiomyopathy	SPATA6	-0.425607164027002	0.357969883101016	0.445183740723148
eqtl-a-ENSG00000132185	ebi-a-GCST90018861	Hypertrophic cardiomyopathy	FCRLA	0.0151981192652605	0.0644193943222486	0.822850552585926
eqtl-a-ENSG00000132199	ebi-a-GCST90018861	Hypertrophic cardiomyopathy	ENOSF1	0.0235134222892564	0.15890652658771	0.895937371386785
eqtl-a-ENSG00000132205	ebi-a-GCST90018861	Hypertrophic cardiomyopathy	EMILIN2	-0.0841602089929413	0.0495102324896898	0.187718324003312
eqtl-a-ENSG00000132256	ebi-a-GCST90018861	Hypertrophic cardiomyopathy	TRIM5	0.120380389461716	0.10154345811145	0.44609282566425
eqtl-a-ENSG00000132274	ebi-a-GCST90018861	Hypertrophic cardiomyopathy	TRIM22	0.161555319222478	0.107871611294517	0.231145579187456
eqtl-a-ENSG00000132275	ebi-a-GCST90018861	Hypertrophic cardiomyopathy	RRP8	0.0623417550518733	0.0705668913891667	0.539347440402338
eqtl-a-ENSG00000132305	ebi-a-GCST90018861	Hypertrophic cardiomyopathy	IMMT	-0.0386365159820135	0.107437237834595	0.742956179840057
eqtl-a-ENSG00000132313	ebi-a-GCST90018861	Hypertrophic cardiomyopathy	MRPL35	0.392961477797601	0.675759369928578	0.664683663714027
eqtl-a-ENSG00000132326	ebi-a-GCST90018861	Hypertrophic cardiomyopathy	PER2	0.280598154390374	0.215796739190404	0.284380558489497
eqtl-a-ENSG00000132329	ebi-a-GCST90018861	Hypertrophic cardiomyopathy	RAMP1	0.0516963326712209	0.0718023180719749	0.546307891082839
eqtl-a-ENSG00000132334	ebi-a-GCST90018861	Hypertrophic cardiomyopathy	PTPRE	-0.0794368509502392	0.0617881533138658	0.327331877579107
eqtl-a-ENSG00000132359	ebi-a-GCST90018861	Hypertrophic cardiomyopathy	RAP1GAP2	-0.0032009551942995	0.0864489129039853	0.973826834186693
eqtl-a-ENSG00000132376	ebi-a-GCST90018861	Hypertrophic cardiomyopathy	INPP5K	0.0235346643194284	0.106300027553206	0.861290846149521
eqtl-a-ENSG00000132383	ebi-a-GCST90018861	Hypertrophic cardiomyopathy	RPA1	0.0169853981745633	0.0477339779138903	0.739937648426292
eqtl-a-ENSG00000132386	ebi-a-GCST90018861	Hypertrophic cardiomyopathy	SERPINF1	0.0280734157817251	0.101225342742487	0.807559435280769
eqtl-a-ENSG00000132405	ebi-a-GCST90018861	Hypertrophic cardiomyopathy	TBC1D14	-0.0639629945067025	0.124807891865592	0.698502690681079
eqtl-a-ENSG00000132436	ebi-a-GCST90018861	Hypertrophic cardiomyopathy	FIGNL1	-0.035426985649184	0.0691109698891562	0.659225502472117
eqtl-a-ENSG00000132465	ebi-a-GCST90018861	Hypertrophic cardiomyopathy	JCHAIN	0.35341889671305	0.186929746019881	0.309724285665955
eqtl-a-ENSG00000132471	ebi-a-GCST90018861	Hypertrophic cardiomyopathy	WBP2	0.0790801008849803	0.0798395493677263	0.426328421994003
eqtl-a-ENSG00000132475	ebi-a-GCST90018861	Hypertrophic cardiomyopathy	H3-3B	0.32937130935183	0.147768520905057	0.268475798564088
eqtl-a-ENSG00000132514	ebi-a-GCST90018861	Hypertrophic cardiomyopathy	CLEC10A	0.0313846467466867	0.0276231618037688	0.285232490131819
eqtl-a-ENSG00000132530	ebi-a-GCST90018861	Hypertrophic cardiomyopathy	XAF1	-0.00304896461018905	0.0736550575183755	0.969581767178979
eqtl-a-ENSG00000132561	ebi-a-GCST90018861	Hypertrophic cardiomyopathy	MATN2	-0.03104407407787	0.0838037574019614	0.746609582463707
eqtl-a-ENSG00000132589	ebi-a-GCST90018861	Hypertrophic cardiomyopathy	FLOT2	-0.0254982343128751	0.0849668075313242	0.814396531838012
eqtl-a-ENSG00000132669	ebi-a-GCST90018861	Hypertrophic cardiomyopathy	RIN2	-0.0361053887321151	0.0419000707650027	0.437445038149471
eqtl-a-ENSG00000132681	ebi-a-GCST90018861	Hypertrophic cardiomyopathy	ATP1A4	-0.392201129821039	0.216197530650024	0.320726406773408
eqtl-a-ENSG00000132694	ebi-a-GCST90018861	Hypertrophic cardiomyopathy	ARHGEF11	0.031888640303193	0.0569820213375301	0.614799275917432
eqtl-a-ENSG00000132718	ebi-a-GCST90018861	Hypertrophic cardiomyopathy	SYT11	-0.0153217911075222	0.0719484662310144	0.866423950985044
eqtl-a-ENSG00000132740	ebi-a-GCST90018861	Hypertrophic cardiomyopathy	IGHMBP2	0.0989800176410576	0.149384661954268	0.543825776588459
eqtl-a-ENSG00000132819	ebi-a-GCST90018861	Hypertrophic cardiomyopathy	RBM38	0.0247408743066449	0.0862906499692186	0.779658519356498
eqtl-a-ENSG00000132823	ebi-a-GCST90018861	Hypertrophic cardiomyopathy	OSER1	-0.0260048026999661	0.0654570653534806	0.759256112981875
eqtl-a-ENSG00000132842	ebi-a-GCST90018861	Hypertrophic cardiomyopathy	AP3B1	-0.102397993261119	0.184838921646691	0.618205776199015
eqtl-a-ENSG00000132846	ebi-a-GCST90018861	Hypertrophic cardiomyopathy	ZBED3	-0.17810426000251	0.0672374803699689	0.0570482595017882
eqtl-a-ENSG00000132849	ebi-a-GCST90018861	Hypertrophic cardiomyopathy	PATJ	0.073053881911031	0.1063791208956	0.541572517918908
eqtl-a-ENSG00000132906	ebi-a-GCST90018861	Hypertrophic cardiomyopathy	CASP9	0.133672360608003	0.113055782838802	0.446927411623304
eqtl-a-ENSG00000132965	ebi-a-GCST90018861	Hypertrophic cardiomyopathy	ALOX5AP	0.0258413580297031	0.0535338826348561	0.642233202640515
eqtl-a-ENSG00000132970	ebi-a-GCST90018861	Hypertrophic cardiomyopathy	WASF3	-0.0636889146088462	0.037823361770724	0.167496414538266
eqtl-a-ENSG00000133028	ebi-a-GCST90018861	Hypertrophic cardiomyopathy	SCO1	0.0863991920243403	0.0951317085380123	0.530600908124091
eqtl-a-ENSG00000133048	ebi-a-GCST90018861	Hypertrophic cardiomyopathy	CHI3L1	0.0587089045813617	0.0403058109959568	0.179214622227627
eqtl-a-ENSG00000133055	ebi-a-GCST90018861	Hypertrophic cardiomyopathy	MYBPH	0.0384864187339351	0.0430971789377468	0.401505641281069
eqtl-a-ENSG00000133056	ebi-a-GCST90018861	Hypertrophic cardiomyopathy	PIK3C2B	-0.17866386227466	0.0906554346106088	0.298928799356754
eqtl-a-ENSG00000133059	ebi-a-GCST90018861	Hypertrophic cardiomyopathy	DSTYK	-0.284650736573547	0.253736660054083	0.324722569017837
eqtl-a-ENSG00000133063	ebi-a-GCST90018861	Hypertrophic cardiomyopathy	CHIT1	0.188759322986564	0.0956288747545791	0.18710567453366
eqtl-a-ENSG00000133067	ebi-a-GCST90018861	Hypertrophic cardiomyopathy	LGR6	0.0825502678330566	0.0522887912572682	0.212511393408909
eqtl-a-ENSG00000133069	ebi-a-GCST90018861	Hypertrophic cardiomyopathy	TMCC2	-0.134243415564427	0.0790055637917914	0.150038388527344
eqtl-a-ENSG00000133101	ebi-a-GCST90018861	Hypertrophic cardiomyopathy	CCNA1	0.0298961896156719	0.0537554247350979	0.676880960695948
eqtl-a-ENSG00000133103	ebi-a-GCST90018861	Hypertrophic cardiomyopathy	COG6	-0.0538844855172751	0.0463444642315206	0.32903664090833
eqtl-a-ENSG00000133104	ebi-a-GCST90018861	Hypertrophic cardiomyopathy	SPART	-0.0845836716478356	0.0496923369097522	0.163941933146744
eqtl-a-ENSG00000133106	ebi-a-GCST90018861	Hypertrophic cardiomyopathy	EPSTI1	0.0511319498247526	0.0364628536661772	0.23346426756004
eqtl-a-ENSG00000133116	ebi-a-GCST90018861	Hypertrophic cardiomyopathy	KL	0.0528650409590553	0.053800198821156	0.398252284302223
eqtl-a-ENSG00000133193	ebi-a-GCST90018861	Hypertrophic cardiomyopathy	FAM104A	0.00668962466660374	0.0325401543673881	0.845226494561969
eqtl-a-ENSG00000133195	ebi-a-GCST90018861	Hypertrophic cardiomyopathy	SLC39A11	-0.0157099511403215	0.0527011385799242	0.780473272685312
eqtl-a-ENSG00000133246	ebi-a-GCST90018861	Hypertrophic cardiomyopathy	PRAM1	-0.199064004803386	0.108211657780565	0.207199427247334
eqtl-a-ENSG00000133313	ebi-a-GCST90018861	Hypertrophic cardiomyopathy	CNDP2	-0.0121238355160026	0.0471647831135505	0.813759963675275
eqtl-a-ENSG00000133317	ebi-a-GCST90018861	Hypertrophic cardiomyopathy	LGALS12	-0.00342379888510691	0.0578254286858577	0.962350191580274
eqtl-a-ENSG00000133321	ebi-a-GCST90018861	Hypertrophic cardiomyopathy	PLAAT4	0.100427836641987	0.103758825116516	0.404490967683125
eqtl-a-ENSG00000133422	ebi-a-GCST90018861	Hypertrophic cardiomyopathy	MORC2	0.0292570010262154	0.0570594707567045	0.698374556990101
eqtl-a-ENSG00000133424	ebi-a-GCST90018861	Hypertrophic cardiomyopathy	LARGE1	0.0381914844562967	0.0433765257723719	0.42833015715862
[truncated: 3,422 more rows]
