# Supplementary material for: Integration of multi-omics and machine learning strategies identifies immune related candidate biomarkers in inflammation-associated hypertrophic cardiomyopathy
Source: Front Immunol. 2025 Sep 26;16:1645382. doi: 10.3389/fimmu.2025.1645382 (PMC12510942; doi:10.3389/fimmu.2025.1645382)
Supplement: Supplementary file 5 [file DataSheet5.csv]

id.exposure	id.outcome	outcome	exposure	method	nsnp	b	se	pval	lo_ci	up_ci	or	or_lci95	or_uci95
eqtl-a-ENSG00000004534	ebi-a-GCST90018861	Hypertrophic cardiomyopathy	RBM6	MR Egger	5	0.313495595301289	0.172230041523362	0.166285015512224	-0.024075286084501	0.651066476687079	1.36819943624224	0.976212211796189	1.9175847983803
eqtl-a-ENSG00000004534	ebi-a-GCST90018861	Hypertrophic cardiomyopathy	RBM6	Weighted median	5	0.267739206060137	0.123613906479911	0.0303164513580887	0.0254559493595111	0.510022462760762	1.30700623625827	1.02578271888942	1.66532860240373
eqtl-a-ENSG00000004534	ebi-a-GCST90018861	Hypertrophic cardiomyopathy	RBM6	Inverse variance weighted	5	0.279750326443247	0.11212071293385	0.012592817183091	0.0599937290929009	0.499506923793593	1.32279950304761	1.0618298878879	1.64790852585959
eqtl-a-ENSG00000004534	ebi-a-GCST90018861	Hypertrophic cardiomyopathy	RBM6	Simple mode	5	0.188339240319134	0.166179076129003	0.3203906582342	-0.137371748893713	0.51405022953198	1.20724299138796	0.871646132409668	1.67204968399993
eqtl-a-ENSG00000004534	ebi-a-GCST90018861	Hypertrophic cardiomyopathy	RBM6	Weighted mode	5	0.266832397757066	0.127960812556524	0.105393199959589	0.016029205146279	0.517635590367853	1.30582156936513	1.01615836202634	1.67805534525043
eqtl-a-ENSG00000006534	ebi-a-GCST90018861	Hypertrophic cardiomyopathy	ALDH3B1	MR Egger	5	-0.104797570788501	0.281799948069919	0.73469214560481	-0.657125469005542	0.447530327428539	0.900506793017273	0.518339177072535	1.56444374675692
eqtl-a-ENSG00000006534	ebi-a-GCST90018861	Hypertrophic cardiomyopathy	ALDH3B1	Weighted median	5	-0.360649895018192	0.1840691307362	0.0500755990540363	-0.721425391261144	0.000125601224760796	0.697223057007014	0.486058937790201	1.00012560911292
eqtl-a-ENSG00000006534	ebi-a-GCST90018861	Hypertrophic cardiomyopathy	ALDH3B1	Inverse variance weighted	5	-0.374141206324055	0.173811047318255	0.0313521443386946	-0.714810859067836	-0.0334715535802741	0.687879771996766	0.489284646799167	0.967082420872579
eqtl-a-ENSG00000006534	ebi-a-GCST90018861	Hypertrophic cardiomyopathy	ALDH3B1	Simple mode	5	-0.345179217607448	0.396727154718872	0.433362001019075	-1.12276444085644	0.432406005641541	0.708093439283473	0.325379059016937	1.5409606268798
eqtl-a-ENSG00000006534	ebi-a-GCST90018861	Hypertrophic cardiomyopathy	ALDH3B1	Weighted mode	5	-0.345179217607448	0.186008597935951	0.137078694276112	-0.709756069561912	0.0193976343470156	0.708093439283473	0.491764139073546	1.0195869908304
eqtl-a-ENSG00000008294	ebi-a-GCST90018861	Hypertrophic cardiomyopathy	SPAG9	MR Egger	5	0.42895061830724	0.440412653454358	0.401904380925439	-0.434258182463301	1.29215941907778	1.5356451997655	0.647744997495696	3.64063974045356
eqtl-a-ENSG00000008294	ebi-a-GCST90018861	Hypertrophic cardiomyopathy	SPAG9	Weighted median	5	0.74261557179935	0.272685111110431	0.00646245770286108	0.208152754022906	1.27707838957579	2.10142475994771	1.23140125667874	3.58614708062896
eqtl-a-ENSG00000008294	ebi-a-GCST90018861	Hypertrophic cardiomyopathy	SPAG9	Inverse variance weighted	5	0.771676604167588	0.22395275179358	0.000569557769720867	0.33272921065217	1.21062399768301	2.16339036413734	1.394769558589	3.3555778722164
eqtl-a-ENSG00000008294	ebi-a-GCST90018861	Hypertrophic cardiomyopathy	SPAG9	Simple mode	5	0.875898426129385	0.379244267653107	0.0820693256783345	0.132579661529296	1.61921719072947	2.40103147465183	1.14176996760819	5.04913625845785
eqtl-a-ENSG00000008294	ebi-a-GCST90018861	Hypertrophic cardiomyopathy	SPAG9	Weighted mode	5	0.76148644560801	0.323897696360402	0.0784288459692112	0.126646960741623	1.3963259304744	2.14145701524701	1.13501624174858	4.04032821687715
eqtl-a-ENSG00000012232	ebi-a-GCST90018861	Hypertrophic cardiomyopathy	EXTL3	MR Egger	7	-0.181371377612171	0.696582649275986	0.804958640756612	-1.5466733701931	1.18393061496876	0.834125525620861	0.212955219983776	3.26719106742387
eqtl-a-ENSG00000012232	ebi-a-GCST90018861	Hypertrophic cardiomyopathy	EXTL3	Weighted median	7	-0.690138147082367	0.234206224428495	0.00321172820824486	-1.14918234696222	-0.231093947202516	0.501506782581502	0.316895774269047	0.793664899935575
eqtl-a-ENSG00000012232	ebi-a-GCST90018861	Hypertrophic cardiomyopathy	EXTL3	Inverse variance weighted	7	-0.473615947194673	0.196174336684886	0.0157671860773962	-0.85811764709705	-0.0891142472922954	0.622746374139088	0.423959372847473	0.914741060915061
eqtl-a-ENSG00000012232	ebi-a-GCST90018861	Hypertrophic cardiomyopathy	EXTL3	Simple mode	7	-0.537992623149843	0.358113804779968	0.183705245493688	-1.23989568051858	0.163910434218894	0.58391922262135	0.289414407925272	1.17810879213297
eqtl-a-ENSG00000012232	ebi-a-GCST90018861	Hypertrophic cardiomyopathy	EXTL3	Weighted mode	7	-0.671303982665495	0.276206939145363	0.0511319395147983	-1.21266958339041	-0.129938381940584	0.511041753529447	0.29740227855836	0.878149539124001
eqtl-a-ENSG00000017483	ebi-a-GCST90018861	Hypertrophic cardiomyopathy	SLC38A5	MR Egger	3	-0.220919372127232	0.203630617092369	0.474089540510311	-0.620035381628275	0.178196637373811	0.801781323606681	0.537925404581263	1.19506029164936
eqtl-a-ENSG00000017483	ebi-a-GCST90018861	Hypertrophic cardiomyopathy	SLC38A5	Weighted median	3	-0.253241696364768	0.124990007863828	0.0427549959728669	-0.498222111777871	-0.00826128095166434	0.776280235037029	0.607609962584532	0.991772749653208
eqtl-a-ENSG00000017483	ebi-a-GCST90018861	Hypertrophic cardiomyopathy	SLC38A5	Inverse variance weighted	3	-0.262783244694084	0.117950215973372	0.0258860766890468	-0.493965668001892	-0.0316008213862749	0.768908544256435	0.61020173217578	0.96889326636693
eqtl-a-ENSG00000017483	ebi-a-GCST90018861	Hypertrophic cardiomyopathy	SLC38A5	Simple mode	3	-0.181701974557675	0.17450918252202	0.407109099159076	-0.523739972300835	0.160336023185485	0.8338498118475	0.592301210306099	1.17390526411179
eqtl-a-ENSG00000017483	ebi-a-GCST90018861	Hypertrophic cardiomyopathy	SLC38A5	Weighted mode	3	-0.252518977812107	0.116972781724251	0.163510059805343	-0.481785629991638	-0.0232523256325751	0.776841469947967	0.617679459524022	0.977015926506534
eqtl-a-ENSG00000019169	ebi-a-GCST90018861	Hypertrophic cardiomyopathy	MARCO	MR Egger	11	-0.0785783695954557	0.126600528388627	0.550203057574365	-0.326715405237164	0.169558666046253	0.924429609918095	0.721288988888002	1.18478185146122
eqtl-a-ENSG00000019169	ebi-a-GCST90018861	Hypertrophic cardiomyopathy	MARCO	Weighted median	11	-0.156280346671061	0.10981922077226	0.154716106391132	-0.371526019384691	0.0589653260425696	0.85531937081798	0.689681060518838	1.06073846010229
eqtl-a-ENSG00000019169	ebi-a-GCST90018861	Hypertrophic cardiomyopathy	MARCO	Inverse variance weighted	11	-0.167473604979705	0.0850777358388447	0.0490131275619135	-0.334225967223841	-0.000721242735569477	0.84579894187445	0.715891995821819	0.999279017297453
eqtl-a-ENSG00000019169	ebi-a-GCST90018861	Hypertrophic cardiomyopathy	MARCO	Simple mode	11	-0.208163191469921	0.153803407206334	0.205716399245549	-0.509617869594336	0.0932914866544948	0.812074502266278	0.600725090280259	1.09778167734489
eqtl-a-ENSG00000019169	ebi-a-GCST90018861	Hypertrophic cardiomyopathy	MARCO	Weighted mode	11	-0.150083434747436	0.102315233548346	0.173141402234799	-0.350621292502195	0.0504544230073223	0.860636166468193	0.704250408270365	1.05174892670948
eqtl-a-ENSG00000021355	ebi-a-GCST90018861	Hypertrophic cardiomyopathy	SERPINB1	MR Egger	5	-0.348679621043141	0.143740354172217	0.0936845881543541	-0.630410715220686	-0.0669485268655958	0.705619159590792	0.532373102362317	0.935243340003983
eqtl-a-ENSG00000021355	ebi-a-GCST90018861	Hypertrophic cardiomyopathy	SERPINB1	Weighted median	5	-0.306253174087736	0.0977188121761263	0.0017242632276192	-0.497782045952944	-0.114724302222529	0.736200209043637	0.607877409806826	0.891611925450775
eqtl-a-ENSG00000021355	ebi-a-GCST90018861	Hypertrophic cardiomyopathy	SERPINB1	Inverse variance weighted	5	-0.275425380068109	0.0926520608592587	0.00295207365156579	-0.457023419352256	-0.0938273407839618	0.759249085095319	0.633165511562972	0.910439944517962
eqtl-a-ENSG00000021355	ebi-a-GCST90018861	Hypertrophic cardiomyopathy	SERPINB1	Simple mode	5	-0.211414536318641	0.26844336665394	0.475000841935349	-0.737563534960364	0.314734462323081	0.809438455686981	0.478277804207401	1.36989550378718
eqtl-a-ENSG00000021355	ebi-a-GCST90018861	Hypertrophic cardiomyopathy	SERPINB1	Weighted mode	5	-0.345211111794855	0.100229003755699	0.0261923626157118	-0.541659959156024	-0.148762264433686	0.708070855578765	0.581781716503776	0.861773964869505
eqtl-a-ENSG00000025708	ebi-a-GCST90018861	Hypertrophic cardiomyopathy	TYMP	MR Egger	5	0.515243974773914	0.625114095958975	0.47022407898558	-0.709979653305677	1.7404676028535	1.67404687718724	0.491654200896935	5.70000813967991
eqtl-a-ENSG00000025708	ebi-a-GCST90018861	Hypertrophic cardiomyopathy	TYMP	Weighted median	5	0.595819317367694	0.22786738192391	0.00892892527669807	0.149199248796831	1.04243938593856	1.81451700139432	1.16090427494664	2.8361269911771
eqtl-a-ENSG00000025708	ebi-a-GCST90018861	Hypertrophic cardiomyopathy	TYMP	Inverse variance weighted	5	0.546063927152845	0.189450924701483	0.00394720661072529	0.174740114737938	0.917387739567752	1.72644421648618	1.19093666950228	2.50274402406656
eqtl-a-ENSG00000025708	ebi-a-GCST90018861	Hypertrophic cardiomyopathy	TYMP	Simple mode	5	0.603527756710769	0.2854919092205	0.102030246469418	0.043963614638589	1.16309189878295	1.82855814375662	1.04494433351951	3.19981149027996
eqtl-a-ENSG00000025708	ebi-a-GCST90018861	Hypertrophic cardiomyopathy	TYMP	Weighted mode	5	0.639569193029512	0.255575967104031	0.0665911283208701	0.138640297505611	1.14049808855341	1.89566403808583	1.14871083152978	3.12832616064587
eqtl-a-ENSG00000026103	ebi-a-GCST90018861	Hypertrophic cardiomyopathy	FAS	MR Egger	5	0.048296116071714	0.174395469047441	0.799815615249104	-0.29351900326127	0.390111235404698	1.04948137762015	0.745635053231738	1.47714509557689
eqtl-a-ENSG00000026103	ebi-a-GCST90018861	Hypertrophic cardiomyopathy	FAS	Weighted median	5	0.238590301540769	0.104071222255847	0.0218729174296101	0.0346107059193103	0.442569897162229	1.26945833490433	1.03521662664098	1.55670264810861
eqtl-a-ENSG00000026103	ebi-a-GCST90018861	Hypertrophic cardiomyopathy	FAS	Inverse variance weighted	5	0.289215490147276	0.113669622584426	0.0109480809947084	0.0664230298818012	0.512007950412751	1.33537945864211	1.06867870458324	1.66863837645076
eqtl-a-ENSG00000026103	ebi-a-GCST90018861	Hypertrophic cardiomyopathy	FAS	Simple mode	5	1.12233103362775	0.343417030354867	0.0308434972701215	0.449233654132209	1.79542841312329	3.07200681475517	1.56711077633368	6.02205409625286
eqtl-a-ENSG00000026103	ebi-a-GCST90018861	Hypertrophic cardiomyopathy	FAS	Weighted mode	5	0.22828190097436	0.105287485708419	0.0960058218272432	0.0219184289858582	0.434645372962862	1.25643946702355	1.02216040240906	1.54441527041531
eqtl-a-ENSG00000038427	ebi-a-GCST90018861	Hypertrophic cardiomyopathy	VCAN	MR Egger	9	-1.81644194863245	0.949693158942881	0.0973754940051487	-3.6778405401605	0.044956642895595	0.162603273697125	0.0252775016895032	1.04598250815275
eqtl-a-ENSG00000038427	ebi-a-GCST90018861	Hypertrophic cardiomyopathy	VCAN	Weighted median	9	-0.417809995293281	0.254347024490332	0.10044978960119	-0.916330163294332	0.08071017270777	0.658487332231734	0.399984227742893	1.08405666182514
eqtl-a-ENSG00000038427	ebi-a-GCST90018861	Hypertrophic cardiomyopathy	VCAN	Inverse variance weighted	9	-0.406073892886002	0.203986795904345	0.0465152925654624	-0.805888012858518	-0.00625977291348462	0.666260933662678	0.446691082958872	0.993759778647596
eqtl-a-ENSG00000038427	ebi-a-GCST90018861	Hypertrophic cardiomyopathy	VCAN	Simple mode	9	-0.596808914976995	0.386025259639932	0.160679960506889	-1.35341842387126	0.159800593917271	0.55056573794198	0.258355580517845	1.17327688911547
eqtl-a-ENSG00000038427	ebi-a-GCST90018861	Hypertrophic cardiomyopathy	VCAN	Weighted mode	9	-0.415844457672746	0.357538671681239	0.278315133239302	-1.11662025416797	0.284931338822482	0.659782886669277	0.327384402995297	1.32967072822922
eqtl-a-ENSG00000055955	ebi-a-GCST90018861	Hypertrophic cardiomyopathy	ITIH4	MR Egger	5	0.254484124831213	0.200388791541211	0.293657219953791	-0.138277906589561	0.647246156251988	1.28979607545035	0.870856641314467	1.91027298561578
eqtl-a-ENSG00000055955	ebi-a-GCST90018861	Hypertrophic cardiomyopathy	ITIH4	Weighted median	5	0.194847247229804	0.104537197810697	0.062335259359771	-0.0100456604791631	0.399740154938771	1.21512535854785	0.990004628631415	1.4914371047206
eqtl-a-ENSG00000055955	ebi-a-GCST90018861	Hypertrophic cardiomyopathy	ITIH4	Inverse variance weighted	5	0.199860628146248	0.0998508143009065	0.0453285901799524	0.00415303211647106	0.395568224176024	1.22123254085561	1.00416166790512	1.48522789358813
eqtl-a-ENSG00000055955	ebi-a-GCST90018861	Hypertrophic cardiomyopathy	ITIH4	Simple mode	5	0.409384371501533	0.20764865309028	0.119959894413053	0.00239301144458504	0.816375731558481	1.50589043062456	1.00239587698177	2.26228583049913
eqtl-a-ENSG00000055955	ebi-a-GCST90018861	Hypertrophic cardiomyopathy	ITIH4	Weighted mode	5	0.143978480557778	0.11213331007847	0.268471406389688	-0.0758028071960226	0.363759768311579	1.15485925633047	0.926998986066735	1.43872854445189
eqtl-a-ENSG00000065060	ebi-a-GCST90018861	Hypertrophic cardiomyopathy	BLTP3A	MR Egger	5	-0.08766862163179	0.346131388813325	0.816415787499424	-0.766086143705907	0.590748900442327	0.916064390354473	0.464828785833809	1.80533992913155
eqtl-a-ENSG00000065060	ebi-a-GCST90018861	Hypertrophic cardiomyopathy	BLTP3A	Weighted median	5	-0.182267689469166	0.0788008485207729	0.020721713402743	-0.336717352569881	-0.0278180263684508	0.833378223979716	0.71411065292128	0.972565331944636
eqtl-a-ENSG00000065060	ebi-a-GCST90018861	Hypertrophic cardiomyopathy	BLTP3A	Inverse variance weighted	5	-0.200249020921091	0.069354717560047	0.0038854316067749	-0.336184267338784	-0.0643137745033993	0.818526897374945	0.714491436249688	0.937710723648364
eqtl-a-ENSG00000065060	ebi-a-GCST90018861	Hypertrophic cardiomyopathy	BLTP3A	Simple mode	5	-0.203371506364093	0.133882093577179	0.203375186149854	-0.465780409775364	0.0590373970471778	0.815975045187203	0.627645093643072	1.06081491134366
eqtl-a-ENSG00000065060	ebi-a-GCST90018861	Hypertrophic cardiomyopathy	BLTP3A	Weighted mode	5	-0.169508313250936	0.087198334480802	0.123815719097861	-0.340417048833307	0.00140042233143645	0.844079737404529	0.711473541670324	1.0014014033807
eqtl-a-ENSG00000068745	ebi-a-GCST90018861	Hypertrophic cardiomyopathy	IP6K2	MR Egger	3	-0.178486799505926	0.174954771297558	0.493638314410384	-0.52139815124914	0.164424552237287	0.836535099481131	0.593689899145071	1.17871463481461
eqtl-a-ENSG00000068745	ebi-a-GCST90018861	Hypertrophic cardiomyopathy	IP6K2	Weighted median	3	-0.222314481780632	0.109439299354978	0.0422149076429065	-0.436815508516389	-0.00781345504487599	0.800663530645376	0.646090618632552	0.992216990648038
eqtl-a-ENSG00000068745	ebi-a-GCST90018861	Hypertrophic cardiomyopathy	IP6K2	Inverse variance weighted	3	-0.227787781565444	0.108652340239364	0.0360393685792956	-0.440746368434597	-0.0148291946962909	0.796293230008247	0.643555911968439	0.985280216317963
eqtl-a-ENSG00000068745	ebi-a-GCST90018861	Hypertrophic cardiomyopathy	IP6K2	Simple mode	3	-0.15633972598196	0.156999102805168	0.424269661764287	-0.464057967480089	0.151378515516169	0.855268584050999	0.628727107684649	1.16343695368626
eqtl-a-ENSG00000068745	ebi-a-GCST90018861	Hypertrophic cardiomyopathy	IP6K2	Weighted mode	3	-0.227874200249878	0.115422949272195	0.18705258566124	-0.454103180823381	-0.00164521967637596	0.796224418368234	0.635017208267116	0.998356132955622
eqtl-a-ENSG00000068971	ebi-a-GCST90018861	Hypertrophic cardiomyopathy	PPP2R5B	MR Egger	11	-0.243011239561491	0.191964377868792	0.237327816097254	-0.619261420184324	0.133238941061342	0.78426269895319	0.538341899258751	1.14252296136755
eqtl-a-ENSG00000068971	ebi-a-GCST90018861	Hypertrophic cardiomyopathy	PPP2R5B	Weighted median	11	-0.272229925726787	0.129645858139877	0.0357467418181826	-0.526335807680947	-0.0181240437726276	0.76167911133164	0.590765687712882	0.982039208954393
eqtl-a-ENSG00000068971	ebi-a-GCST90018861	Hypertrophic cardiomyopathy	PPP2R5B	Inverse variance weighted	11	-0.263044433801286	0.110454274196386	0.0172433165593939	-0.479534811226203	-0.0465540563763693	0.768707739945331	0.619071309856351	0.954512961663453
eqtl-a-ENSG00000068971	ebi-a-GCST90018861	Hypertrophic cardiomyopathy	PPP2R5B	Simple mode	11	-0.214754923797174	0.325820143982569	0.52470464802866	-0.85336240600301	0.423852558408661	0.806739128514271	0.42598020283838	1.52783631055947
eqtl-a-ENSG00000068971	ebi-a-GCST90018861	Hypertrophic cardiomyopathy	PPP2R5B	Weighted mode	11	-0.278087308838593	0.123748974726681	0.0484100931219365	-0.520635299302887	-0.0355393183742992	0.757230705694668	0.594142969430907	0.96508478791909
eqtl-a-ENSG00000070831	ebi-a-GCST90018861	Hypertrophic cardiomyopathy	CDC42	MR Egger	4	-0.239606960257035	0.656591062103544	0.750142925594099	-1.52652544197998	1.04731152146591	0.786937097846067	0.217289341639852	2.84997870255783
eqtl-a-ENSG00000070831	ebi-a-GCST90018861	Hypertrophic cardiomyopathy	CDC42	Weighted median	4	-0.30335638177465	0.136651747256469	0.0264239824932193	-0.571193806397328	-0.0355189571519713	0.738335920012178	0.564850713638646	0.965104438425075
eqtl-a-ENSG00000070831	ebi-a-GCST90018861	Hypertrophic cardiomyopathy	CDC42	Inverse variance weighted	4	-0.271001846170607	0.114705949034352	0.0181482815859289	-0.495825506277938	-0.0461781860632766	0.762615088486205	0.60906791032763	0.954871802183729
eqtl-a-ENSG00000070831	ebi-a-GCST90018861	Hypertrophic cardiomyopathy	CDC42	Simple mode	4	-0.010273987030552	0.176541791410638	0.957252144816087	-0.356295898195402	0.335747924134298	0.989778610092699	0.700265382313172	1.39898632966967
eqtl-a-ENSG00000070831	ebi-a-GCST90018861	Hypertrophic cardiomyopathy	CDC42	Weighted mode	4	-0.31927885420394	0.146369570979392	0.117203858262621	-0.606163213323548	-0.032394495084332	0.726672885261847	0.545439594884952	0.968124586346098
eqtl-a-ENSG00000073921	ebi-a-GCST90018861	Hypertrophic cardiomyopathy	PICALM	MR Egger	3	0.793666478224038	0.947684277288324	0.556161165657732	-1.06379470526108	2.65112766170915	2.21148995958676	0.345143603936744	14.1700086154556
eqtl-a-ENSG00000073921	ebi-a-GCST90018861	Hypertrophic cardiomyopathy	PICALM	Weighted median	3	0.398175122156764	0.182382896420794	0.029022383309416	0.0407046451720077	0.75564559914152	1.48910478231598	1.04154443493429	2.12898555101608
eqtl-a-ENSG00000073921	ebi-a-GCST90018861	Hypertrophic cardiomyopathy	PICALM	Inverse variance weighted	3	0.380790016095848	0.177534629705172	0.0319626501322684	0.032822141873711	0.728757890317985	1.46344027424128	1.03336673022542	2.07250473005282
eqtl-a-ENSG00000073921	ebi-a-GCST90018861	Hypertrophic cardiomyopathy	PICALM	Simple mode	3	0.378361102480016	0.250544132306445	0.270086904740073	-0.112705396840616	0.869427601800649	1.45989001761198	0.893413823884827	2.38554498099849
eqtl-a-ENSG00000073921	ebi-a-GCST90018861	Hypertrophic cardiomyopathy	PICALM	Weighted mode	3	0.401430866003298	0.188526066433462	0.166988947400283	0.0319197757937129	0.770941956212883	1.49396082677683	1.03243467573029	2.16180161748729
eqtl-a-ENSG00000074590	ebi-a-GCST90018861	Hypertrophic cardiomyopathy	NUAK1	MR Egger	4	0.303725295813475	0.408379251745648	0.534542501302963	-0.496698037607995	1.10414862923494	1.35489680913733	0.608536711271347	3.01665508326575
eqtl-a-ENSG00000074590	ebi-a-GCST90018861	Hypertrophic cardiomyopathy	NUAK1	Weighted median	4	0.325243751035028	0.169867993073282	0.0555326480684958	-0.00769751538860564	0.658185017458661	1.38436804600235	0.99233203461383	1.93128390492621
eqtl-a-ENSG00000074590	ebi-a-GCST90018861	Hypertrophic cardiomyopathy	NUAK1	Inverse variance weighted	4	0.359179718584782	0.178400056321858	0.0440790208163428	0.00951560819394037	0.708843828975624	1.43215416316403	1.00956102553717	2.03164097581593
eqtl-a-ENSG00000074590	ebi-a-GCST90018861	Hypertrophic cardiomyopathy	NUAK1	Simple mode	4	0.990382164740934	0.302094926582476	0.0464824897912172	0.398276108639281	1.58248822084259	2.69226316382647	1.48925516936344	4.8670510550553
eqtl-a-ENSG00000074590	ebi-a-GCST90018861	Hypertrophic cardiomyopathy	NUAK1	Weighted mode	4	0.326782149911138	0.186785068951497	0.178513843364288	-0.0393165852337964	0.692880885056072	1.38649939526075	0.961446281264486	1.99946747989925
eqtl-a-ENSG00000076554	ebi-a-GCST90018861	Hypertrophic cardiomyopathy	TPD52	MR Egger	5	-0.516237388838545	0.278841450025222	0.161205860403203	-1.06276663088798	0.0302918532108896	0.596761711288702	0.34549861969102	1.03075531930838
eqtl-a-ENSG00000076554	ebi-a-GCST90018861	Hypertrophic cardiomyopathy	TPD52	Weighted median	5	-0.317323317904442	0.1454935319143	0.0291824379885524	-0.60249064045647	-0.0321559953524136	0.728095310815945	0.547446444436698	0.968355511337084
eqtl-a-ENSG00000076554	ebi-a-GCST90018861	Hypertrophic cardiomyopathy	TPD52	Inverse variance weighted	5	-0.296237603349735	0.130546430100963	0.0232554007392742	-0.552108606347622	-0.0403666003518476	0.743610722629519	0.575734532070122	0.960437277961031
eqtl-a-ENSG00000076554	ebi-a-GCST90018861	Hypertrophic cardiomyopathy	TPD52	Simple mode	5	-0.364165141630609	0.176818025012956	0.108508203109742	-0.710728470656002	-0.0176018126052156	0.694776448752846	0.49128617950854	0.982552194373758
eqtl-a-ENSG00000076554	ebi-a-GCST90018861	Hypertrophic cardiomyopathy	TPD52	Weighted mode	5	-0.310012511902515	0.158768433131573	0.122589708841261	-0.621198640840398	0.00117361703536778	0.733437779464882	0.537300021710662	1.00117430599334
eqtl-a-ENSG00000079819	ebi-a-GCST90018861	Hypertrophic cardiomyopathy	EPB41L2	MR Egger	3	-0.0944330623020426	0.287737660463835	0.798117803323704	-0.65839887681116	0.469532752207075	0.909888638438481	0.517679540001128	1.59924677409045
eqtl-a-ENSG00000079819	ebi-a-GCST90018861	Hypertrophic cardiomyopathy	EPB41L2	Weighted median	3	-0.314992365106465	0.143667487108792	0.0283427204298556	-0.596580639839696	-0.0334040903732335	0.729794446150685	0.550691432757356	0.967147665554947
eqtl-a-ENSG00000079819	ebi-a-GCST90018861	Hypertrophic cardiomyopathy	EPB41L2	Inverse variance weighted	3	-0.348018712038406	0.133887866413135	0.00934060035672961	-0.610438930208151	-0.085598493868661	0.70608566378871	0.543112428297696	0.917962724901353
eqtl-a-ENSG00000079819	ebi-a-GCST90018861	Hypertrophic cardiomyopathy	EPB41L2	Simple mode	3	-0.24131298939869	0.226414789477836	0.398143876612523	-0.685085976775248	0.202459997977869	0.785595704777673	0.504046891385518	1.22441110522214
eqtl-a-ENSG00000079819	ebi-a-GCST90018861	Hypertrophic cardiomyopathy	EPB41L2	Weighted mode	3	-0.307384508918217	0.145918175784099	0.169744771972061	-0.59338413345505	-0.021384884381384	0.73536779106545	0.552454537825204	0.978842151003522
eqtl-a-ENSG00000082293	ebi-a-GCST90018861	Hypertrophic cardiomyopathy	COL19A1	MR Egger	3	1.03142988937236	2.46041582395382	0.747290021201037	-3.79098512557712	5.85384490432184	2.80507391383938	0.0225733533064124	348.572033374722
eqtl-a-ENSG00000082293	ebi-a-GCST90018861	Hypertrophic cardiomyopathy	COL19A1	Weighted median	3	0.802129897326773	0.379184203702616	0.0343950539483045	0.0589288580696447	1.5453309365839	2.23028615379415	1.06069977782618	4.68952330507704
eqtl-a-ENSG00000082293	ebi-a-GCST90018861	Hypertrophic cardiomyopathy	COL19A1	Inverse variance weighted	3	0.948319982541598	0.31739929690895	0.00281009695401839	0.326217360600057	1.57042260448314	2.58136926893253	1.38571653631847	4.8086799341318
eqtl-a-ENSG00000082293	ebi-a-GCST90018861	Hypertrophic cardiomyopathy	COL19A1	Simple mode	3	0.797137539491936	0.465262666658013	0.228789314167503	-0.11477728715777	1.70905236614164	2.2191795144674	0.89156468470218	5.52372452827341
eqtl-a-ENSG00000082293	ebi-a-GCST90018861	Hypertrophic cardiomyopathy	COL19A1	Weighted mode	3	0.794356800616177	0.446253143868549	0.217025735831068	-0.0802993613661797	1.66901296259853	2.21301712768438	0.922840042375475	5.30692707570202
eqtl-a-ENSG00000083444	ebi-a-GCST90018861	Hypertrophic cardiomyopathy	PLOD1	MR Egger	6	-0.0254484262973908	0.229572181991034	0.917073508516447	-0.475409902999818	0.424513050405037	0.974872655461672	0.621630196152405	1.5288457675468
eqtl-a-ENSG00000083444	ebi-a-GCST90018861	Hypertrophic cardiomyopathy	PLOD1	Weighted median	6	-0.209389064576149	0.152235134380958	0.16899757581055	-0.507769927962827	0.088991798810528	0.811079611902956	0.601836221520319	1.09307169180152
eqtl-a-ENSG00000083444	ebi-a-GCST90018861	Hypertrophic cardiomyopathy	PLOD1	Inverse variance weighted	6	-0.333153805587064	0.127550512320719	0.0090031043200839	-0.583152809735674	-0.0831548014384548	0.716659959372777	0.558135893375568	0.920208686565493
eqtl-a-ENSG00000083444	ebi-a-GCST90018861	Hypertrophic cardiomyopathy	PLOD1	Simple mode	6	-0.382413926509299	0.218438240275749	0.140400549577478	-0.810552877449767	0.0457250244311687	0.682212608870034	0.444612182207906	1.04678653065701
eqtl-a-ENSG00000083444	ebi-a-GCST90018861	Hypertrophic cardiomyopathy	PLOD1	Weighted mode	6	-0.250677348799568	0.154158757891128	0.164857068971223	-0.552828514266178	0.051473816667042	0.778273441913001	0.575320205377926	1.05282161955223
eqtl-a-ENSG00000084070	ebi-a-GCST90018861	Hypertrophic cardiomyopathy	SMAP2	MR Egger	6	0.0995161153850915	0.555104526107523	0.866436831969438	-0.988488755785654	1.18752098655584	1.10463627223543	0.372138658674766	3.27894258092816
eqtl-a-ENSG00000084070	ebi-a-GCST90018861	Hypertrophic cardiomyopathy	SMAP2	Weighted median	6	0.654295737969617	0.273099412527964	0.01658344658978	0.119020889414809	1.18957058652443	1.92378718990716	1.12639344774256	3.28566999343619
eqtl-a-ENSG00000084070	ebi-a-GCST90018861	Hypertrophic cardiomyopathy	SMAP2	Inverse variance weighted	6	0.606938263595009	0.206878934444539	0.00334856339598052	0.201455552083712	1.01242097510631	1.83480510048344	1.22318186796925	2.75225609937238
eqtl-a-ENSG00000084070	ebi-a-GCST90018861	Hypertrophic cardiomyopathy	SMAP2	Simple mode	6	0.77020650781419	0.43014774307776	0.133368330221704	-0.0728830686182201	1.6132960842466	2.16021230844845	0.929709535890791	5.01932812069201
eqtl-a-ENSG00000084070	ebi-a-GCST90018861	Hypertrophic cardiomyopathy	SMAP2	Weighted mode	6	0.729734919423065	0.354412128865025	0.0945533311909377	0.035087146847615	1.42438269199851	2.0745306170086	1.03570996372523	4.15529195589336
eqtl-a-ENSG00000084234	ebi-a-GCST90018861	Hypertrophic cardiomyopathy	APLP2	MR Egger	8	-0.786728821643537	0.597087495457964	0.23570813212909	-1.95702031274115	0.383562669454072	0.455331833411331	0.141278760892995	1.4675035172113
eqtl-a-ENSG00000084234	ebi-a-GCST90018861	Hypertrophic cardiomyopathy	APLP2	Weighted median	8	-0.500221044281039	0.268201360292496	0.0621680745600333	-1.02589571045433	0.0254536218922538	0.606396604395655	0.358475231548649	1.0257803314165
eqtl-a-ENSG00000084234	ebi-a-GCST90018861	Hypertrophic cardiomyopathy	APLP2	Inverse variance weighted	8	-0.567894981437773	0.231554388464768	0.014185402257451	-1.02174158282872	-0.114048380046828	0.566717134075811	0.359967480762015	0.892214789444925
eqtl-a-ENSG00000084234	ebi-a-GCST90018861	Hypertrophic cardiomyopathy	APLP2	Simple mode	8	-0.337898397791177	0.428572911568858	0.456312987328347	-1.17790130446614	0.502104508883784	0.71326775379614	0.307924300299261	1.65219467288211
eqtl-a-ENSG00000084234	ebi-a-GCST90018861	Hypertrophic cardiomyopathy	APLP2	Weighted mode	8	-0.488012258555434	0.311271523788405	0.160913351641832	-1.09810444518071	0.12207992806984	0.613845348139467	0.333502657487246	1.12984440445388
eqtl-a-ENSG00000086232	ebi-a-GCST90018861	Hypertrophic cardiomyopathy	EIF2AK1	MR Egger	6	0.390121543552212	0.279674037008487	0.235512101857924	-0.158039568984422	0.938282656088846	1.47716032228492	0.85381599666819	2.55558882270609
eqtl-a-ENSG00000086232	ebi-a-GCST90018861	Hypertrophic cardiomyopathy	EIF2AK1	Weighted median	6	0.355307742143161	0.149516234321327	0.0174833352151634	0.0622559228733587	0.648359561412962	1.42661961771287	1.06423467187433	1.91240107791147
eqtl-a-ENSG00000086232	ebi-a-GCST90018861	Hypertrophic cardiomyopathy	EIF2AK1	Inverse variance weighted	6	0.385923902988781	0.134865323997152	0.00421574655057494	0.121587867954363	0.650259938023198	1.47097272992728	1.12928858984407	1.91603881563037
eqtl-a-ENSG00000086232	ebi-a-GCST90018861	Hypertrophic cardiomyopathy	EIF2AK1	Simple mode	6	0.342227256948598	0.220700091536048	0.181681432391541	-0.0903449224620568	0.774799436359252	1.40808025717882	0.913616004236288	2.17015682897779
eqtl-a-ENSG00000086232	ebi-a-GCST90018861	Hypertrophic cardiomyopathy	EIF2AK1	Weighted mode	6	0.348791189503444	0.166530110961276	0.0903862072068709	0.0223921720193433	0.675190206987545	1.4173532012145	1.02264475849991	1.96440658429598
eqtl-a-ENSG00000087088	ebi-a-GCST90018861	Hypertrophic cardiomyopathy	BAX	MR Egger	3	0.434554492301092	0.24560479135384	0.327495482547677	-0.0468308987524343	0.915939883354618	1.54427491931118	0.954248748601535	2.49912303255152
eqtl-a-ENSG00000087088	ebi-a-GCST90018861	Hypertrophic cardiomyopathy	BAX	Weighted median	3	0.306316900195257	0.145086689859055	0.0347492742231979	0.021946988071509	0.590686812319004	1.35841271960138	1.0221895947924	1.80522784244305
eqtl-a-ENSG00000087088	ebi-a-GCST90018861	Hypertrophic cardiomyopathy	BAX	Inverse variance weighted	3	0.283458046268457	0.139157284647619	0.0416538894860124	0.0107097683591239	0.55620632417779	1.3277131766232	1.01076732321115	1.74404359826206
eqtl-a-ENSG00000087088	ebi-a-GCST90018861	Hypertrophic cardiomyopathy	BAX	Simple mode	3	0.305313789685542	0.251743218830443	0.349018222057658	-0.188102919222126	0.798730498593209	1.35705076473564	0.828529431239915	2.22271739377273
eqtl-a-ENSG00000087088	ebi-a-GCST90018861	Hypertrophic cardiomyopathy	BAX	Weighted mode	3	0.306694086586956	0.143278865673578	0.165651855322534	0.0258675098667431	0.587520663307168	1.35892519103608	1.02620497743202	1.79952126080461
eqtl-a-ENSG00000091106	ebi-a-GCST90018861	Hypertrophic cardiomyopathy	NLRC4	MR Egger	5	-0.245232632350632	0.217633089828314	0.341812603319101	-0.671793488414127	0.181328223712863	0.782522477022772	0.510791656870174	1.19880859213308
eqtl-a-ENSG00000091106	ebi-a-GCST90018861	Hypertrophic cardiomyopathy	NLRC4	Weighted median	5	-0.223623635850957	0.125347624042726	0.0744191610606356	-0.469304978974699	0.0220577072727849	0.799616024548315	0.62543680898999	1.0223027770735
eqtl-a-ENSG00000091106	ebi-a-GCST90018861	Hypertrophic cardiomyopathy	NLRC4	Inverse variance weighted	5	-0.26291613884348	0.116699741633257	0.0242636764737045	-0.491647632444664	-0.0341846452422961	0.768806367598973	0.611617842150586	0.966393048283902
eqtl-a-ENSG00000091106	ebi-a-GCST90018861	Hypertrophic cardiomyopathy	NLRC4	Simple mode	5	-0.267790049318263	0.245360171799309	0.336423803448437	-0.748695986044909	0.213115887408382	0.765068390872447	0.472982927110754	1.2375280568533
eqtl-a-ENSG00000091106	ebi-a-GCST90018861	Hypertrophic cardiomyopathy	NLRC4	Weighted mode	5	-0.208531834575989	0.135373112098101	0.198303345166256	-0.473863134288268	0.0567994651362892	0.811775191772168	0.622592458296606	1.05844353428194
eqtl-a-ENSG00000096996	ebi-a-GCST90018861	Hypertrophic cardiomyopathy	IL12RB1	MR Egger	3	0.454741770790006	0.358263194064907	0.424804557864918	-0.247454089577212	1.15693763115722	1.57576642157341	0.780786066206487	3.18017946634513
eqtl-a-ENSG00000096996	ebi-a-GCST90018861	Hypertrophic cardiomyopathy	IL12RB1	Weighted median	3	0.479150678018405	0.214258813361675	0.0253309979781502	0.0592034038295208	0.899097952207289	1.61470241739012	1.06099102843166	2.45738543197626
eqtl-a-ENSG00000096996	ebi-a-GCST90018861	Hypertrophic cardiomyopathy	IL12RB1	Inverse variance weighted	3	0.510250379380597	0.200195370679604	0.0108106008970712	0.117867452848573	0.902633305912621	1.66570820172656	1.12509497334985	2.4660885338756
eqtl-a-ENSG00000096996	ebi-a-GCST90018861	Hypertrophic cardiomyopathy	IL12RB1	Simple mode	3	0.363961251316184	0.318384958256533	0.371363757086907	-0.260073266866621	0.987995769498989	1.43901845300668	0.770995095339337	2.68584601978865
eqtl-a-ENSG00000096996	ebi-a-GCST90018861	Hypertrophic cardiomyopathy	IL12RB1	Weighted mode	3	0.466744182026555	0.230949894702829	0.18067864917314	0.0140823884090099	0.919405975644099	1.59479337441954	1.01418201233897	2.50780025296129
eqtl-a-ENSG00000100104	ebi-a-GCST90018861	Hypertrophic cardiomyopathy	SRRD	MR Egger	9	0.241658156784014	0.235651578522386	0.339258396135421	-0.220218937119863	0.703535250687892	1.27335882933009	0.802343116040565	2.02088442689512
eqtl-a-ENSG00000100104	ebi-a-GCST90018861	Hypertrophic cardiomyopathy	SRRD	Weighted median	9	0.212677624213262	0.15948452876871	0.182357483753318	-0.0999120521734105	0.525267300599934	1.23698581268456	0.904917000019773	1.69091076944012
eqtl-a-ENSG00000100104	ebi-a-GCST90018861	Hypertrophic cardiomyopathy	SRRD	Inverse variance weighted	9	0.273175018063523	0.131152268256485	0.0372617587848308	0.0161165722808127	0.530233463846234	1.31413022122568	1.01624714474896	1.69932899419388
eqtl-a-ENSG00000100104	ebi-a-GCST90018861	Hypertrophic cardiomyopathy	SRRD	Simple mode	9	0.239091069481047	0.28048646386274	0.418769712178653	-0.310662399689924	0.788844538652018	1.27009419813664	0.732961282060876	2.20085195715206
eqtl-a-ENSG00000100104	ebi-a-GCST90018861	Hypertrophic cardiomyopathy	SRRD	Weighted mode	9	0.214515627618137	0.171506248424881	0.246357640943925	-0.12163661929463	0.550667874530904	1.23926148752846	0.885470072788156	1.73441100006401
eqtl-a-ENSG00000100362	ebi-a-GCST90018861	Hypertrophic cardiomyopathy	PVALB	MR Egger	7	0.108288083220768	0.214392799476409	0.634964232205728	-0.311921803752994	0.52849797019453	1.11436873008198	0.732038768674663	1.69638237716946
eqtl-a-ENSG00000100362	ebi-a-GCST90018861	Hypertrophic cardiomyopathy	PVALB	Weighted median	7	0.225894973013016	0.138090715699709	0.101872082555923	-0.0447628297584129	0.496552775784445	1.25344401291675	0.956224242876246	1.64304754373414
eqtl-a-ENSG00000100362	ebi-a-GCST90018861	Hypertrophic cardiomyopathy	PVALB	Inverse variance weighted	7	0.258156648974229	0.128492365484637	0.0445243533008452	0.00631161262434016	0.510001685324118	1.29454159135414	1.00633157282288	1.66529400150367
eqtl-a-ENSG00000100362	ebi-a-GCST90018861	Hypertrophic cardiomyopathy	PVALB	Simple mode	7	0.293035620822193	0.268991883804773	0.317792265233352	-0.234188471435161	0.820259713079548	1.3404905389564	0.791212680852699	2.27108959261756
eqtl-a-ENSG00000100362	ebi-a-GCST90018861	Hypertrophic cardiomyopathy	PVALB	Weighted mode	7	0.214682747793303	0.15243006522597	0.208662514608419	-0.0840801800495978	0.513445675636204	1.23946861043206	0.919357539006769	1.67103914534285
eqtl-a-ENSG00000100422	ebi-a-GCST90018861	Hypertrophic cardiomyopathy	CERK	MR Egger	3	0.484186119995256	0.268834014060632	0.322669889790156	-0.0427285475635826	1.0111007875541	1.62285366306172	0.958171452743463	2.74862500252131
eqtl-a-ENSG00000100422	ebi-a-GCST90018861	Hypertrophic cardiomyopathy	CERK	Weighted median	3	0.273203172390908	0.119886576173777	0.022676157961138	0.0382254830903055	0.508180861691511	1.31416722019899	1.03896547561478	1.66226455371254
eqtl-a-ENSG00000100422	ebi-a-GCST90018861	Hypertrophic cardiomyopathy	CERK	Inverse variance weighted	3	0.264834783806944	0.11773576871372	0.0244870879474063	0.0340726771280518	0.495596890485836	1.30321564566314	1.03465980009845	1.64147772914304
eqtl-a-ENSG00000100422	ebi-a-GCST90018861	Hypertrophic cardiomyopathy	CERK	Simple mode	3	0.042411010247846	0.23453176779426	0.873164668685058	-0.417271254628904	0.502093275124596	1.0433232071688	0.658842181711924	1.65217611262928
eqtl-a-ENSG00000100422	ebi-a-GCST90018861	Hypertrophic cardiomyopathy	CERK	Weighted mode	3	0.29281709025694	0.127753085314637	0.148958494581579	0.0424210430402513	0.543213137473629	1.34019763280684	1.04333367466646	1.72152949587796
eqtl-a-ENSG00000100504	ebi-a-GCST90018861	Hypertrophic cardiomyopathy	PYGL	MR Egger	4	-0.283956419328482	0.197299394451069	0.286724791775181	-0.670663232452578	0.102750393795614	0.752799451496935	0.511369308571105	1.10821475727123
eqtl-a-ENSG00000100504	ebi-a-GCST90018861	Hypertrophic cardiomyopathy	PYGL	Weighted median	4	-0.26184195275664	0.124482666685588	0.0354272321203095	-0.505827979460392	-0.0178559260528874	0.769632652414896	0.603006092015893	0.982302546368929
eqtl-a-ENSG00000100504	ebi-a-GCST90018861	Hypertrophic cardiomyopathy	PYGL	Inverse variance weighted	4	-0.313089801144279	0.116414640819666	0.00715727313212499	-0.541262497150824	-0.0849171051377346	0.73118424843838	0.582012998591283	0.918588427506654
eqtl-a-ENSG00000100504	ebi-a-GCST90018861	Hypertrophic cardiomyopathy	PYGL	Simple mode	4	-0.264005124320625	0.197394476850185	0.273434783936052	-0.650898298946987	0.122888050305737	0.76796960432414	0.521577034156487	1.13075782586859
eqtl-a-ENSG00000100504	ebi-a-GCST90018861	Hypertrophic cardiomyopathy	PYGL	Weighted mode	4	-0.260998352500176	0.138495842037572	0.155996358600869	-0.532450202893818	0.0104534978934658	0.770282188653804	0.587164533479442	1.01050832658657
eqtl-a-ENSG00000100647	ebi-a-GCST90018861	Hypertrophic cardiomyopathy	SUSD6	MR Egger	6	-0.205580574626372	0.207804781784775	0.378520809075809	-0.612877946924531	0.201716797671788	0.81417449011882	0.541789382127945	1.22350146057993
eqtl-a-ENSG00000100647	ebi-a-GCST90018861	Hypertrophic cardiomyopathy	SUSD6	Weighted median	6	-0.300030394049833	0.152187767635192	0.0486725622596071	-0.59831841861481	-0.00174236948485679	0.740795704557981	0.549735283902087	0.998259147559642
eqtl-a-ENSG00000100647	ebi-a-GCST90018861	Hypertrophic cardiomyopathy	SUSD6	Inverse variance weighted	6	-0.341625913425928	0.131830961761829	0.00955880890838287	-0.600014598479113	-0.0832372283727442	0.710613986145009	0.5488036243373	0.920132839710508
eqtl-a-ENSG00000100647	ebi-a-GCST90018861	Hypertrophic cardiomyopathy	SUSD6	Simple mode	6	-0.347654156410682	0.236110214887725	0.200889880677573	-0.810430177590624	0.11512186476926	0.706343118216479	0.444666739407049	1.12201016275037
eqtl-a-ENSG00000100647	ebi-a-GCST90018861	Hypertrophic cardiomyopathy	SUSD6	Weighted mode	6	-0.303526650434989	0.158456520055557	0.113579269627817	-0.61410142974388	0.00704812887390177	0.738210215246291	0.541126917466909	1.00707302539113
eqtl-a-ENSG00000101265	ebi-a-GCST90018861	Hypertrophic cardiomyopathy	RASSF2	MR Egger	4	-0.582337760175718	0.579348366649381	0.420668793206995	-1.71786055880851	0.553185038457069	0.558590987226688	0.179449659508307	1.73878229619289
eqtl-a-ENSG00000101265	ebi-a-GCST90018861	Hypertrophic cardiomyopathy	RASSF2	Weighted median	4	-0.512445838094387	0.209097315270111	0.0142557805104087	-0.922276576023805	-0.10261510016497	0.599028658506154	0.39761281412923	0.902474268837461
eqtl-a-ENSG00000101265	ebi-a-GCST90018861	Hypertrophic cardiomyopathy	RASSF2	Inverse variance weighted	4	-0.383104705914901	0.172334555050814	0.0262138475465039	-0.720880433814497	-0.0453289780153046	0.681741513179918	0.486323891415528	0.955683031405365
eqtl-a-ENSG00000101265	ebi-a-GCST90018861	Hypertrophic cardiomyopathy	RASSF2	Simple mode	4	-0.492265849999525	0.320904314868262	0.222580367257077	-1.12123830714132	0.136706607142269	0.611239846117633	0.325876010079529	1.14649172668687
eqtl-a-ENSG00000101265	ebi-a-GCST90018861	Hypertrophic cardiomyopathy	RASSF2	Weighted mode	4	-0.546575840674404	0.219421685572367	0.0884072249312195	-0.976642344396243	-0.116509336952564	0.578928764647876	0.376573382236151	0.890021786846677
eqtl-a-ENSG00000101361	ebi-a-GCST90018861	Hypertrophic cardiomyopathy	NOP56	MR Egger	3	0.159947174387713	0.155450841491561	0.490924925373096	-0.144736474935747	0.464630823711172	1.17344888119886	0.865250278204688	1.59142656347245
eqtl-a-ENSG00000101361	ebi-a-GCST90018861	Hypertrophic cardiomyopathy	NOP56	Weighted median	3	0.251132810018183	0.103332548233933	0.0150848319467144	0.0486010154796739	0.453664604556692	1.28548079772284	1.04980141265761	1.57406997303507
eqtl-a-ENSG00000101361	ebi-a-GCST90018861	Hypertrophic cardiomyopathy	NOP56	Inverse variance weighted	3	0.25879682078728	0.102653902222206	0.0117001336046436	0.0575951724317556	0.459998469142804	1.29537058571284	1.05928608068971	1.58407156000528
eqtl-a-ENSG00000101361	ebi-a-GCST90018861	Hypertrophic cardiomyopathy	NOP56	Simple mode	3	0.396017286808275	0.24979298651983	0.253757007502394	-0.0935769667705923	0.885611540387143	1.48589500371142	0.910667923559626	2.42446659746658
eqtl-a-ENSG00000101361	ebi-a-GCST90018861	Hypertrophic cardiomyopathy	NOP56	Weighted mode	3	0.245394080340612	0.109338453674799	0.153954593543731	0.0310907111380056	0.459697449543219	1.27812489786706	1.03157907535434	1.58359479517995
eqtl-a-ENSG00000101421	ebi-a-GCST90018861	Hypertrophic cardiomyopathy	CHMP4B	MR Egger	4	-0.640157267950041	0.393134694436616	0.244996291446198	-1.41070126904581	0.130386733145725	0.527209504364922	0.243972133044371	1.13926889118175
eqtl-a-ENSG00000101421	ebi-a-GCST90018861	Hypertrophic cardiomyopathy	CHMP4B	Weighted median	4	-0.316073782427708	0.144427477549035	0.028636099331171	-0.599151638423817	-0.0329959264315992	0.729005660375842	0.549277424349143	0.967542500931563
eqtl-a-ENSG00000101421	ebi-a-GCST90018861	Hypertrophic cardiomyopathy	CHMP4B	Inverse variance weighted	4	-0.329234107827723	0.135185597025315	0.0148743913439085	-0.594197877997341	-0.0642703376581053	0.719474562402698	0.552005163822804	0.937751455728628
eqtl-a-ENSG00000101421	ebi-a-GCST90018861	Hypertrophic cardiomyopathy	CHMP4B	Simple mode	4	-0.105265245897366	0.246193754013423	0.697797695681987	-0.587805003763674	0.377274511968942	0.900085746868891	0.555545367392556	1.45830457649026
eqtl-a-ENSG00000101421	ebi-a-GCST90018861	Hypertrophic cardiomyopathy	CHMP4B	Weighted mode	4	-0.349168183524903	0.167717887740347	0.128771338451924	-0.677895243495983	-0.0204411235538234	0.705274504742572	0.507684420719643	0.979766379938937
eqtl-a-ENSG00000102575	ebi-a-GCST90018861	Hypertrophic cardiomyopathy	ACP5	MR Egger	5	-0.109446437802237	0.125845075409836	0.448462827849827	-0.356102785605517	0.137209910001042	0.896330172490347	0.700400625432912	1.14706890448591
eqtl-a-ENSG00000102575	ebi-a-GCST90018861	Hypertrophic cardiomyopathy	ACP5	Weighted median	5	-0.14303701476782	0.0901410699655153	0.112555020944995	-0.319713511900231	0.0336394823645896	0.866721986788631	0.726357099933815	1.034211687958
eqtl-a-ENSG00000102575	ebi-a-GCST90018861	Hypertrophic cardiomyopathy	ACP5	Inverse variance weighted	5	-0.173252678375607	0.0794818464924566	0.0292740166468593	-0.329037097500822	-0.0174682592503922	0.840925104407969	0.719616320284859	0.982683426278641
eqtl-a-ENSG00000102575	ebi-a-GCST90018861	Hypertrophic cardiomyopathy	ACP5	Simple mode	5	-0.140764995428709	0.159166589580098	0.426443840699909	-0.452731511005701	0.171201520148282	0.868693434640007	0.635888839864117	1.18672987490692
eqtl-a-ENSG00000102575	ebi-a-GCST90018861	Hypertrophic cardiomyopathy	ACP5	Weighted mode	5	-0.135913762936178	0.0917051814953175	0.212453444620237	-0.315655918667	0.0438283927946445	0.872917907120209	0.729310349077414	1.04480304377286
eqtl-a-ENSG00000103248	ebi-a-GCST90018861	Hypertrophic cardiomyopathy	MTHFSD	MR Egger	3	0.736693894105993	0.406211669576935	0.320802910147013	-0.0594809782647996	1.53286876647679	2.08901757176334	0.94225345671651	4.63144431472112
eqtl-a-ENSG00000103248	ebi-a-GCST90018861	Hypertrophic cardiomyopathy	MTHFSD	Weighted median	3	0.503693706033015	0.161191687656498	0.00177918782100555	0.18775799822628	0.819629413839751	1.65482242340001	1.20654149483447	2.26965857760504
eqtl-a-ENSG00000103248	ebi-a-GCST90018861	Hypertrophic cardiomyopathy	MTHFSD	Inverse variance weighted	3	0.490177352212408	0.157575013341104	0.00186609329278543	0.181330326063845	0.799024378360972	1.63260574052114	1.19881111245215	2.22337070143647
eqtl-a-ENSG00000103248	ebi-a-GCST90018861	Hypertrophic cardiomyopathy	MTHFSD	Simple mode	3	0.511499646000744	0.201475292093852	0.126396238533713	0.116608073496794	0.906391218504695	1.66779041573131	1.12367894381796	2.47537331379935
eqtl-a-ENSG00000103248	ebi-a-GCST90018861	Hypertrophic cardiomyopathy	MTHFSD	Weighted mode	3	0.505525215257712	0.177216204597081	0.104060133180268	0.158181454247435	0.85286897626799	1.65785602311863	1.17137872707002	2.34636888128022
eqtl-a-ENSG00000103326	ebi-a-GCST90018861	Hypertrophic cardiomyopathy	CAPN15	MR Egger	4	-0.259728137278762	0.246772644469357	0.402966701525335	-0.743402520438702	0.223946245881178	0.771261234482437	0.475493284350749	1.25100377101559
eqtl-a-ENSG00000103326	ebi-a-GCST90018861	Hypertrophic cardiomyopathy	CAPN15	Weighted median	4	-0.290997997798745	0.150166462877571	0.0526432178518689	-0.585324265038784	0.00332826944129422	0.747517174696418	0.556925241144353	1.0033338142799
eqtl-a-ENSG00000103326	ebi-a-GCST90018861	Hypertrophic cardiomyopathy	CAPN15	Inverse variance weighted	4	-0.315765395357292	0.144522566849749	0.0288971746153882	-0.599029626382801	-0.0325011643317839	0.729230510964487	0.549344446897468	0.968021322732656
eqtl-a-ENSG00000103326	ebi-a-GCST90018861	Hypertrophic cardiomyopathy	CAPN15	Simple mode	4	-0.301437268528999	0.302375239423901	0.39228688005419	-0.894092737799845	0.291218200741847	0.739754230770191	0.408978481088164	1.33805651702352
eqtl-a-ENSG00000103326	ebi-a-GCST90018861	Hypertrophic cardiomyopathy	CAPN15	Weighted mode	4	-0.272780153766471	0.15421830338586	0.17507911463279	-0.575048028402756	0.0294877208698143	0.761260129405717	0.562677843639877	1.02992678878913
eqtl-a-ENSG00000104497	ebi-a-GCST90018861	Hypertrophic cardiomyopathy	SNX16	MR Egger	5	-0.301434482901488	0.238396994388407	0.295381786956868	-0.768692591902766	0.16582362609979	0.739756291452798	0.463618811236182	1.18036489780225
eqtl-a-ENSG00000104497	ebi-a-GCST90018861	Hypertrophic cardiomyopathy	SNX16	Weighted median	5	-0.23744799392476	0.109352736659252	0.029901320810165	-0.451779357776894	-0.0231166300726263	0.788637903876773	0.636494591814729	0.977148512225204
eqtl-a-ENSG00000104497	ebi-a-GCST90018861	Hypertrophic cardiomyopathy	SNX16	Inverse variance weighted	5	-0.195829006033574	0.0961888515628854	0.0417623576074584	-0.384359155096829	-0.00729885697031835	0.822152805828712	0.680886839280989	0.992727714998582
eqtl-a-ENSG00000104497	ebi-a-GCST90018861	Hypertrophic cardiomyopathy	SNX16	Simple mode	5	-0.232541783813251	0.128631524882766	0.144915281275997	-0.484659572583473	0.0195760049569697	0.7925166342879	0.61590683265122	1.01976887140445
eqtl-a-ENSG00000104497	ebi-a-GCST90018861	Hypertrophic cardiomyopathy	SNX16	Weighted mode	5	-0.243385195650267	0.106858154390627	0.0850069172509947	-0.452827178255896	-0.0339432130446369	0.783969473971767	0.635828009037183	0.966626394848905
eqtl-a-ENSG00000104765	ebi-a-GCST90018861	Hypertrophic cardiomyopathy	BNIP3L	MR Egger	3	1.32495922345203	0.681310490134622	0.302364338247624	-0.0104093372118323	2.66032778411588	3.762031949196	0.989644652444197	14.3009759632582
eqtl-a-ENSG00000104765	ebi-a-GCST90018861	Hypertrophic cardiomyopathy	BNIP3L	Weighted median	3	0.421219967724503	0.311960995244481	0.176941320517095	-0.190223582954679	1.03266351840369	1.523819432639	0.826774260644826	2.80853646977014
eqtl-a-ENSG00000104765	ebi-a-GCST90018861	Hypertrophic cardiomyopathy	BNIP3L	Inverse variance weighted	3	0.599053182899294	0.27309869225624	0.0282684228143407	0.0637797460770637	1.13432661972152	1.82039440362378	1.06585761358559	3.10907924520694
eqtl-a-ENSG00000104765	ebi-a-GCST90018861	Hypertrophic cardiomyopathy	BNIP3L	Simple mode	3	0.285760146636958	0.418318316423067	0.565048156636989	-0.534143753552254	1.10566404682617	1.33077322653595	0.586170982149381	3.02123004105582
eqtl-a-ENSG00000104765	ebi-a-GCST90018861	Hypertrophic cardiomyopathy	BNIP3L	Weighted mode	3	0.285760146636958	0.411496610461877	0.559229238310114	-0.520773209868321	1.09229350314224	1.33077322653595	0.594061036487884	2.98110340805195
eqtl-a-ENSG00000105223	ebi-a-GCST90018861	Hypertrophic cardiomyopathy	PLD3	MR Egger	7	-0.444829724947375	0.289256360599916	0.184699006921907	-1.01177219172321	0.122112741828461	0.64093340171007	0.363574085317403	1.12988147950373
eqtl-a-ENSG00000105223	ebi-a-GCST90018861	Hypertrophic cardiomyopathy	PLD3	Weighted median	7	-0.342112729270046	0.164217332677422	0.0372245745466266	-0.663978701317793	-0.0202467572223	0.710268132187925	0.514799022880861	0.979956832044094
eqtl-a-ENSG00000105223	ebi-a-GCST90018861	Hypertrophic cardiomyopathy	PLD3	Inverse variance weighted	7	-0.365946665762821	0.14881265850666	0.0139282015451773	-0.657619476435874	-0.0742738550897672	0.693539789639006	0.518083176905827	0.928417407191642
eqtl-a-ENSG00000105223	ebi-a-GCST90018861	Hypertrophic cardiomyopathy	PLD3	Simple mode	7	-0.576577257193012	0.338425057342236	0.139324689496386	-1.23989036958379	0.0867358551977703	0.561818038069018	0.2894159449904	1.09060856308449
eqtl-a-ENSG00000105223	ebi-a-GCST90018861	Hypertrophic cardiomyopathy	PLD3	Weighted mode	7	-0.326991933381963	0.174245243249205	0.109667864969193	-0.668512610150406	0.0145287433864794	0.721089559757195	0.512470254245586	1.01463479857242
eqtl-a-ENSG00000105374	ebi-a-GCST90018861	Hypertrophic cardiomyopathy	NKG7	MR Egger	3	0.462424960058279	0.253302403158907	0.319028828399277	-0.0340477501331788	0.958897670249737	1.58791996242361	0.966525351821344	2.60881910889543
eqtl-a-ENSG00000105374	ebi-a-GCST90018861	Hypertrophic cardiomyopathy	NKG7	Weighted median	3	0.321096070974194	0.138306440040739	0.0202529876533442	0.0500154484943451	0.592176693454042	1.3786380216296	1.05128733705706	1.80791942191881
eqtl-a-ENSG00000105374	ebi-a-GCST90018861	Hypertrophic cardiomyopathy	NKG7	Inverse variance weighted	3	0.297250221760215	0.135102179780742	0.0277935451477286	0.0324499493899602	0.56205049413047	1.34615209385614	1.03298219046132	1.75426592687333
eqtl-a-ENSG00000105374	ebi-a-GCST90018861	Hypertrophic cardiomyopathy	NKG7	Simple mode	3	0.268810923346426	0.259577103207108	0.409199424130281	-0.239960198939505	0.777582045632357	1.30840772830244	0.786659170312705	2.17620393696172
eqtl-a-ENSG00000105374	ebi-a-GCST90018861	Hypertrophic cardiomyopathy	NKG7	Weighted mode	3	0.336097893932814	0.151495643570814	0.156755500661342	0.0391664325340198	0.633029355331609	1.39947601831672	1.03994354968806	1.88330715299988
eqtl-a-ENSG00000105483	ebi-a-GCST90018861	Hypertrophic cardiomyopathy	CARD8	MR Egger	5	-0.0873976120972006	0.187931277441962	0.673571083802086	-0.455742915883446	0.280947691689044	0.916312686182306	0.633976801515804	1.32438432581622
eqtl-a-ENSG00000105483	ebi-a-GCST90018861	Hypertrophic cardiomyopathy	CARD8	Weighted median	5	-0.162141946810321	0.0774328030615088	0.0362626755625082	-0.313910240810878	-0.0103736528097638	0.850320495691204	0.730584601897909	0.989679967951982
eqtl-a-ENSG00000105483	ebi-a-GCST90018861	Hypertrophic cardiomyopathy	CARD8	Inverse variance weighted	5	-0.179538519550699	0.0723842590390588	0.0131252343133535	-0.321411667267255	-0.037665371834144	0.835655761238733	0.725124679443086	0.963035145663245
eqtl-a-ENSG00000105483	ebi-a-GCST90018861	Hypertrophic cardiomyopathy	CARD8	Simple mode	5	-0.193219731712898	0.130678970405762	0.213331514879489	-0.449350513708191	0.0629110502823951	0.824300829205049	0.638042416880764	1.06493210960786
eqtl-a-ENSG00000105483	ebi-a-GCST90018861	Hypertrophic cardiomyopathy	CARD8	Weighted mode	5	-0.159904369851861	0.0807538647595717	0.118781873901908	-0.318181944780621	-0.00162679492310019	0.852225283499591	0.727470416927394	0.998374527590511
eqtl-a-ENSG00000105518	ebi-a-GCST90018861	Hypertrophic cardiomyopathy	TMEM205	MR Egger	6	-0.237425995373596	0.154235713682515	0.198549703839853	-0.539727994191325	0.0648760034441329	0.788655252958879	0.582906784843529	1.06702670854413
eqtl-a-ENSG00000105518	ebi-a-GCST90018861	Hypertrophic cardiomyopathy	TMEM205	Weighted median	6	-0.212672835435745	0.117174313677771	0.0695219997859436	-0.442334490244175	0.0169888193726859	0.808420580522852	0.642534677925626	1.01713395006604
eqtl-a-ENSG00000105518	ebi-a-GCST90018861	Hypertrophic cardiomyopathy	TMEM205	Inverse variance weighted	6	-0.219611886908237	0.111409154635543	0.0486987858864105	-0.437973829993901	-0.00124994382257224	0.802830326464588	0.645342671257951	0.998750837031832
eqtl-a-ENSG00000105518	ebi-a-GCST90018861	Hypertrophic cardiomyopathy	TMEM205	Simple mode	6	-0.196057564616271	0.310083155221968	0.55498760443916	-0.803820548851328	0.411705419618785	0.821964917221246	0.447615556023317	1.50938973422839
eqtl-a-ENSG00000105518	ebi-a-GCST90018861	Hypertrophic cardiomyopathy	TMEM205	Weighted mode	6	-0.205738966495838	0.123327280820103	0.156141699386526	-0.447460436903239	0.0359825039115639	0.814045541711717	0.639249506440125	1.03663770922722
eqtl-a-ENSG00000106785	ebi-a-GCST90018861	Hypertrophic cardiomyopathy	TRIM14	MR Egger	3	0.255537544289592	0.537921974362255	0.71766826110131	-0.798789525460428	1.30986461403961	1.29115548762348	0.449873194710363	3.70567198228717
eqtl-a-ENSG00000106785	ebi-a-GCST90018861	Hypertrophic cardiomyopathy	TRIM14	Weighted median	3	0.500499808859968	0.246598315269499	0.0423956191806739	0.0171671109317505	0.983832506788185	1.64954552216578	1.017315312631	2.67468738149635
eqtl-a-ENSG00000106785	ebi-a-GCST90018861	Hypertrophic cardiomyopathy	TRIM14	Inverse variance weighted	3	0.50479156465199	0.225390808698856	0.0251150837925606	0.0630255796022326	0.946557549701748	1.65664018209886	1.06505408254266	2.57682378569223
eqtl-a-ENSG00000106785	ebi-a-GCST90018861	Hypertrophic cardiomyopathy	TRIM14	Simple mode	3	0.663460952990224	0.345878375701718	0.195106370179005	-0.0144606633851437	1.34138256936559	1.94150016075745	0.985643389844227	3.82432724965255
eqtl-a-ENSG00000106785	ebi-a-GCST90018861	Hypertrophic cardiomyopathy	TRIM14	Weighted mode	3	0.438060304312625	0.27238671283425	0.249048410711071	-0.0958176528425039	0.971938261467755	1.549698358096	0.908629687004077	2.64306244384757
eqtl-a-ENSG00000107819	ebi-a-GCST90018861	Hypertrophic cardiomyopathy	SFXN3	MR Egger	3	0.223548435075166	0.430230148600658	0.694928027120689	-0.619702656182124	1.06679952633246	1.25050620717181	0.538104415830645	2.90606381990254
eqtl-a-ENSG00000107819	ebi-a-GCST90018861	Hypertrophic cardiomyopathy	SFXN3	Weighted median	3	0.344670432083323	0.172105154210887	0.0452123446472012	0.0073443298299844	0.681996534336662	1.41152464976469	1.00737136556624	1.97782258360443
eqtl-a-ENSG00000107819	ebi-a-GCST90018861	Hypertrophic cardiomyopathy	SFXN3	Inverse variance weighted	3	0.324237840427691	0.163237315619919	0.0470003214917678	0.00429270181264862	0.644182979042733	1.38297619565629	1.00430192865504	1.90443043389684
eqtl-a-ENSG00000107819	ebi-a-GCST90018861	Hypertrophic cardiomyopathy	SFXN3	Simple mode	3	0.405009511054186	0.229904973842973	0.220190933003637	-0.0456042376780406	0.855623259786413	1.4993167600719	0.955420006618176	2.35284035446295
eqtl-a-ENSG00000107819	ebi-a-GCST90018861	Hypertrophic cardiomyopathy	SFXN3	Weighted mode	3	0.345963079956853	0.193315220064731	0.215404376003286	-0.0329347513700193	0.724860911283725	1.4133504338954	0.967601692214135	2.06444393913922
eqtl-a-ENSG00000109171	ebi-a-GCST90018861	Hypertrophic cardiomyopathy	SLAIN2	MR Egger	3	0.765584978620291	0.469036122099289	0.349930500817674	-0.153725820694316	1.6848957779349	2.15025185818415	0.857507099484314	5.3918889492634
eqtl-a-ENSG00000109171	ebi-a-GCST90018861	Hypertrophic cardiomyopathy	SLAIN2	Weighted median	3	0.578326471790459	0.203715090884516	0.00452695500741789	0.179044893656808	0.97760804992411	1.78305194473421	1.19607443911798	2.65809061178912
eqtl-a-ENSG00000109171	ebi-a-GCST90018861	Hypertrophic cardiomyopathy	SLAIN2	Inverse variance weighted	3	0.59685517404351	0.194047114065722	0.00209920252914051	0.216522830474696	0.977187517612324	1.81639755476733	1.24175143480492	2.6569730338045
eqtl-a-ENSG00000109171	ebi-a-GCST90018861	Hypertrophic cardiomyopathy	SLAIN2	Simple mode	3	0.467418000972078	0.323394824460403	0.285236766814142	-0.166435854970313	1.10127185691447	1.59586833853434	0.846677125322954	3.00798932410618
eqtl-a-ENSG00000109171	ebi-a-GCST90018861	Hypertrophic cardiomyopathy	SLAIN2	Weighted mode	3	0.581465481075327	0.195623475436905	0.0969978965186825	0.198043469218993	0.964887492931661	1.78865775508649	1.21901538231656	2.62449236592178
eqtl-a-ENSG00000111711	ebi-a-GCST90018861	Hypertrophic cardiomyopathy	GOLT1B	MR Egger	4	0.470020518969876	0.445807962911902	0.402305859181427	-0.403763088337452	1.3438041262772	1.60002702378684	0.667802312685645	3.83359929760122
eqtl-a-ENSG00000111711	ebi-a-GCST90018861	Hypertrophic cardiomyopathy	GOLT1B	Weighted median	4	0.37078853695216	0.147359028997623	0.0118619282763812	0.081964840116819	0.659612233787502	1.44887665711607	1.085417646001	1.93404223274799
eqtl-a-ENSG00000111711	ebi-a-GCST90018861	Hypertrophic cardiomyopathy	GOLT1B	Inverse variance weighted	4	0.35626464432868	0.137971305439733	0.00981826962488621	0.0858408856668028	0.626688402990556	1.42798540650189	1.08963293829267	1.87140297390189
eqtl-a-ENSG00000111711	ebi-a-GCST90018861	Hypertrophic cardiomyopathy	GOLT1B	Simple mode	4	0.0957901507485547	0.279053372960866	0.75404410836845	-0.451154460254743	0.642734761751852	1.10052809476359	0.636892460008494	1.90167440096216
eqtl-a-ENSG00000111711	ebi-a-GCST90018861	Hypertrophic cardiomyopathy	GOLT1B	Weighted mode	4	0.386497717331344	0.138980045136295	0.0689356337210359	0.114096828864207	0.658898605798482	1.47181703739193	1.12086065129362	1.93266253843154
eqtl-a-ENSG00000112167	ebi-a-GCST90018861	Hypertrophic cardiomyopathy	SAYSD1	MR Egger	5	0.918801882675431	0.630817532062836	0.241282410403519	-0.317600480167727	2.15520424551859	2.50628576595319	0.727893538234876	8.62965256684648
eqtl-a-ENSG00000112167	ebi-a-GCST90018861	Hypertrophic cardiomyopathy	SAYSD1	Weighted median	5	0.259291101415248	0.127375001503862	0.0417853715064044	0.00963609846767846	0.508946104362818	1.29601102056363	1.00968267515014	1.66353707631224
eqtl-a-ENSG00000112167	ebi-a-GCST90018861	Hypertrophic cardiomyopathy	SAYSD1	Inverse variance weighted	5	0.237515259978587	0.112676138168697	0.0350356259137272	0.0166700291679404	0.458360490789234	1.26809434773566	1.01680974940459	1.5814790089304
eqtl-a-ENSG00000112167	ebi-a-GCST90018861	Hypertrophic cardiomyopathy	SAYSD1	Simple mode	5	0.0335929688131336	0.200739149181676	0.875217142342621	-0.359855763582952	0.427041701209219	1.03416358421819	0.697776963662191	1.53271657652598
eqtl-a-ENSG00000112167	ebi-a-GCST90018861	Hypertrophic cardiomyopathy	SAYSD1	Weighted mode	5	0.254918082598313	0.130198003667076	0.121844060325088	-0.000270004589155826	0.510106169785781	1.29035591393961	0.999730031858803	1.66546800794125
eqtl-a-ENSG00000112182	ebi-a-GCST90018861	Hypertrophic cardiomyopathy	BACH2	MR Egger	4	-0.762221858323973	0.381488321732158	0.183772929121735	-1.509938968919	-0.0145047477289432	0.466628491965518	0.220923460745567	0.985599939359916
eqtl-a-ENSG00000112182	ebi-a-GCST90018861	Hypertrophic cardiomyopathy	BACH2	Weighted median	4	-0.655090877215632	0.248832422692601	0.00847193983227851	-1.14280242569313	-0.167379328738134	0.519394859283603	0.318924007463779	0.845878684378667
eqtl-a-ENSG00000112182	ebi-a-GCST90018861	Hypertrophic cardiomyopathy	BACH2	Inverse variance weighted	4	-0.637859895451794	0.221662186894102	0.00400685458232985	-1.07231778176423	-0.203402009139353	0.528422093332008	0.342214419160786	0.815950156063377
eqtl-a-ENSG00000112182	ebi-a-GCST90018861	Hypertrophic cardiomyopathy	BACH2	Simple mode	4	-0.410922944486684	0.385469676814999	0.364589355527208	-1.16644351104408	0.344597622070714	0.663038020367374	0.311472723049178	1.41142188037851
eqtl-a-ENSG00000112182	ebi-a-GCST90018861	Hypertrophic cardiomyopathy	BACH2	Weighted mode	4	-0.705917944502594	0.284261983713698	0.0890068627649987	-1.26307143258144	-0.148764456423747	0.493655218116441	0.282784138865388	0.861772075871609
eqtl-a-ENSG00000113161	ebi-a-GCST90018861	Hypertrophic cardiomyopathy	HMGCR	MR Egger	4	-1.11444942509335	0.608478256689243	0.208492634613694	-2.30706680820427	0.0781679580175669	0.328095870533707	0.099552831268907	1.08130425713861
eqtl-a-ENSG00000113161	ebi-a-GCST90018861	Hypertrophic cardiomyopathy	HMGCR	Weighted median	4	-0.770651456912493	0.232775380568412	0.000930600582055408	-1.22689120282658	-0.314411710998405	0.462711533476443	0.293202669933301	0.730218327346151
eqtl-a-ENSG00000113161	ebi-a-GCST90018861	Hypertrophic cardiomyopathy	HMGCR	Inverse variance weighted	4	-0.740201521615617	0.207302498143227	0.000356117075731555	-1.14651441797634	-0.333888625254893	0.477017776441322	0.317742358501873	0.716133536975937
eqtl-a-ENSG00000113161	ebi-a-GCST90018861	Hypertrophic cardiomyopathy	HMGCR	Simple mode	4	-0.870605986291849	0.326764292879236	0.0760575091954855	-1.51106400033515	-0.230147972248547	0.418697747259875	0.220675054670183	0.794416042277665
eqtl-a-ENSG00000113161	ebi-a-GCST90018861	Hypertrophic cardiomyopathy	HMGCR	Weighted mode	4	-0.776097361122735	0.259944032641731	0.0583337541074549	-1.28558766510053	-0.266607057144941	0.46019849986924	0.276488053500253	0.765973996347386
eqtl-a-ENSG00000114054	ebi-a-GCST90018861	Hypertrophic cardiomyopathy	PCCB	MR Egger	4	2.0911718725179	1.12349078581477	0.203758072420507	-0.110870067679052	4.29321381271486	8.094395207812	0.895055037952473	73.2013462883038
eqtl-a-ENSG00000114054	ebi-a-GCST90018861	Hypertrophic cardiomyopathy	PCCB	Weighted median	4	0.246790862604504	0.0996465756573548	0.0132617517880739	0.0514835743160882	0.442098150892919	1.27991140744743	1.05283189266622	1.55596845263255
eqtl-a-ENSG00000114054	ebi-a-GCST90018861	Hypertrophic cardiomyopathy	PCCB	Inverse variance weighted	4	0.249370542666429	0.0805229518435282	0.00195563915757401	0.0915455570531139	0.407195528279745	1.2832174317954	1.09586670001281	1.50259787731878
eqtl-a-ENSG00000114054	ebi-a-GCST90018861	Hypertrophic cardiomyopathy	PCCB	Simple mode	4	0.126084046038234	0.153066989992376	0.470479152828657	-0.173927254346822	0.42609534642329	1.13437750421176	0.840358027828565	1.53126676898267
eqtl-a-ENSG00000114054	ebi-a-GCST90018861	Hypertrophic cardiomyopathy	PCCB	Weighted mode	4	0.292737562828394	0.130276643293003	0.11023928109503	0.0373953419741083	0.54807978368268	1.34009105457336	1.03810334554948	1.72992799054798
eqtl-a-ENSG00000114423	ebi-a-GCST90018861	Hypertrophic cardiomyopathy	CBLB	MR Egger	3	0.231126149894754	0.19533503499811	0.446696063661591	-0.151730518701542	0.61398281849105	1.26001818058469	0.859219793211117	1.8477761196242
eqtl-a-ENSG00000114423	ebi-a-GCST90018861	Hypertrophic cardiomyopathy	CBLB	Weighted median	3	0.298974951036539	0.123719678249021	0.0156683176014213	0.0564843816684588	0.54146552040462	1.34847584512768	1.058110088757	1.71852354893331
eqtl-a-ENSG00000114423	ebi-a-GCST90018861	Hypertrophic cardiomyopathy	CBLB	Inverse variance weighted	3	0.306257878806686	0.120570731210578	0.0110830858294763	0.0699392456339526	0.542576511979419	1.3583325465624	1.07244302367891	1.72043387509892
eqtl-a-ENSG00000114423	ebi-a-GCST90018861	Hypertrophic cardiomyopathy	CBLB	Simple mode	3	0.23345753102416	0.233677522453932	0.423012258647829	-0.224550412985546	0.691465475033867	1.26295919016862	0.798875301995694	1.99663941549662
eqtl-a-ENSG00000114423	ebi-a-GCST90018861	Hypertrophic cardiomyopathy	CBLB	Weighted mode	3	0.286499308971481	0.128093630278935	0.154784013383231	0.0354357936247683	0.537562824318194	1.33175724761165	1.03607112362111	1.71182974424328
eqtl-a-ENSG00000114948	ebi-a-GCST90018861	Hypertrophic cardiomyopathy	ADAM23	MR Egger	4	-1.48444894480539	1.0507519716014	0.293259608745192	-3.54392280914413	0.575024919533352	0.226627190364265	0.0288997362806003	1.77717481272926
eqtl-a-ENSG00000114948	ebi-a-GCST90018861	Hypertrophic cardiomyopathy	ADAM23	Weighted median	4	-0.600915255446	0.257651333751123	0.0196859245937804	-1.1059118695982	-0.0959186412937985	0.548309563052854	0.33090899876797	0.908537930532436
eqtl-a-ENSG00000114948	ebi-a-GCST90018861	Hypertrophic cardiomyopathy	ADAM23	Inverse variance weighted	4	-0.612409115990923	0.309834173398817	0.0480901888634485	-1.2196840958526	-0.00513413612924152	0.542043449302408	0.295323446091044	0.994879021021158
eqtl-a-ENSG00000114948	ebi-a-GCST90018861	Hypertrophic cardiomyopathy	ADAM23	Simple mode	4	-0.354301560376293	0.433011930527721	0.473171072596537	-1.20300494421063	0.494401823458039	0.701663341586704	0.300290498592917	1.63951722493238
eqtl-a-ENSG00000114948	ebi-a-GCST90018861	Hypertrophic cardiomyopathy	ADAM23	Weighted mode	4	-0.607412094944354	0.261773479268011	0.103049082390195	-1.12048811430966	-0.0943360755790523	0.544758830585134	0.326120571649	0.909976889835347
eqtl-a-ENSG00000115232	ebi-a-GCST90018861	Hypertrophic cardiomyopathy	ITGA4	MR Egger	4	0.0654338270744084	0.118105177610522	0.635233999234225	-0.166052321042216	0.296919975191032	1.06762208729902	0.847001917006993	1.34570760514502
eqtl-a-ENSG00000115232	ebi-a-GCST90018861	Hypertrophic cardiomyopathy	ITGA4	Weighted median	4	0.137096915457254	0.0775205450397988	0.0769734059365082	-0.0148433528207515	0.28903718373526	1.14693929928083	0.985266266696782	1.33514137314887
eqtl-a-ENSG00000115232	ebi-a-GCST90018861	Hypertrophic cardiomyopathy	ITGA4	Inverse variance weighted	4	0.164581564585339	0.0742212349708062	0.0265926439966545	0.0191079440425594	0.31005518512812	1.17889972209722	1.01929166914259	1.36350035699791
eqtl-a-ENSG00000115232	ebi-a-GCST90018861	Hypertrophic cardiomyopathy	ITGA4	Simple mode	4	0.474736555240925	0.228176645046744	0.128932836962268	0.0275103309493061	0.921962779532543	1.60759063036865	1.02789223415496	2.5142204104438
eqtl-a-ENSG00000115232	ebi-a-GCST90018861	Hypertrophic cardiomyopathy	ITGA4	Weighted mode	4	0.123872381150407	0.0819115024399526	0.227658993672503	-0.0366741636319002	0.284418925932714	1.13187141365393	0.963990187243006	1.32898956234292
eqtl-a-ENSG00000115306	ebi-a-GCST90018861	Hypertrophic cardiomyopathy	SPTBN1	MR Egger	4	-0.562335654620769	0.237528224924271	0.141508004399247	-1.02789097547234	-0.0967803337691982	0.569876473600501	0.357760691544708	0.90775538743825
eqtl-a-ENSG00000115306	ebi-a-GCST90018861	Hypertrophic cardiomyopathy	SPTBN1	Weighted median	4	-0.33906690576881	0.112244231471108	0.00252111300117402	-0.55906559945218	-0.119068212085439	0.712434781497808	0.57174305135125	0.88774724360578
eqtl-a-ENSG00000115306	ebi-a-GCST90018861	Hypertrophic cardiomyopathy	SPTBN1	Inverse variance weighted	4	-0.261639137061926	0.128949623950351	0.0424580138049844	-0.514380400004614	-0.00889787411923898	0.769788761826154	0.597870920699078	0.991141594812736
eqtl-a-ENSG00000115306	ebi-a-GCST90018861	Hypertrophic cardiomyopathy	SPTBN1	Simple mode	4	-0.243410890780113	0.208001495835973	0.326412878289751	-0.65109382261862	0.164272041058394	0.783949330033139	0.521475063468896	1.17853488136363
eqtl-a-ENSG00000115306	ebi-a-GCST90018861	Hypertrophic cardiomyopathy	SPTBN1	Weighted mode	4	-0.338012502902964	0.11154819668154	0.0563024190749198	-0.556646968398782	-0.119378037407145	0.713186370942548	0.573127560483281	0.887472239634232
eqtl-a-ENSG00000115825	ebi-a-GCST90018861	Hypertrophic cardiomyopathy	PRKD3	MR Egger	4	-0.659999379385589	0.559718400086255	0.359606659586039	-1.75704744355465	0.437048684783471	0.516851655257185	0.172553586641469	1.54813144566589
eqtl-a-ENSG00000115825	ebi-a-GCST90018861	Hypertrophic cardiomyopathy	PRKD3	Weighted median	4	-0.314537103656	0.136758630335935	0.0214514291838841	-0.582584019114433	-0.0464901881975661	0.730126769069949	0.558453446139054	0.954573926614798
eqtl-a-ENSG00000115825	ebi-a-GCST90018861	Hypertrophic cardiomyopathy	PRKD3	Inverse variance weighted	4	-0.319700585938036	0.131782833494545	0.0152677284960611	-0.577994939587344	-0.0614062322887282	0.726366488858909	0.561022122838438	0.940441124617039
eqtl-a-ENSG00000115825	ebi-a-GCST90018861	Hypertrophic cardiomyopathy	PRKD3	Simple mode	4	-0.39627626451614	0.20576833731097	0.149776776261154	-0.799582205645641	0.00702967661336162	0.672820793748446	0.449516730442804	1.00705444278873
eqtl-a-ENSG00000115825	ebi-a-GCST90018861	Hypertrophic cardiomyopathy	PRKD3	Weighted mode	4	-0.307491657061305	0.150801639661663	0.134169641720706	-0.603062870798164	-0.0119204433244451	0.735289001993278	0.547133268583648	0.988150323689582
eqtl-a-ENSG00000116157	ebi-a-GCST90018861	Hypertrophic cardiomyopathy	GPX7	MR Egger	4	-0.246777799218862	0.138458600729385	0.216640980423912	-0.518156656648456	0.0246010582107317	0.781314282888789	0.595617464155628	1.02490616105662
eqtl-a-ENSG00000116157	ebi-a-GCST90018861	Hypertrophic cardiomyopathy	GPX7	Weighted median	4	-0.178339580464262	0.0764260657000877	0.019622359969056	-0.328134669236434	-0.0285444916920903	0.83665826244254	0.72026601549937	0.971859053530455
eqtl-a-ENSG00000116157	ebi-a-GCST90018861	Hypertrophic cardiomyopathy	GPX7	Inverse variance weighted	4	-0.164642117254938	0.074172895888016	0.02643864410168	-0.310020993195449	-0.0192632413144267	0.848197204919872	0.733431558990605	0.980921109290716
eqtl-a-ENSG00000116157	ebi-a-GCST90018861	Hypertrophic cardiomyopathy	GPX7	Simple mode	4	-0.114787382461617	0.14083241830889	0.474726985517313	-0.390818922347042	0.161244157423808	0.891555684131221	0.676502644460075	1.17497181188565
eqtl-a-ENSG00000116157	ebi-a-GCST90018861	Hypertrophic cardiomyopathy	GPX7	Weighted mode	4	-0.19273071547558	0.0792107925718128	0.0930687418573085	-0.347983868916334	-0.0374775620348273	0.824704024271397	0.706110266446301	0.963216030086089
eqtl-a-ENSG00000116791	ebi-a-GCST90018861	Hypertrophic cardiomyopathy	CRYZ	MR Egger	5	-0.102768106362168	0.088380441965066	0.329002682309772	-0.275993772613697	0.0704575598893615	0.902336195244844	0.758817656197206	1.07299903026682
eqtl-a-ENSG00000116791	ebi-a-GCST90018861	Hypertrophic cardiomyopathy	CRYZ	Weighted median	5	-0.138882080735553	0.0536993404428011	0.00970151965067489	-0.244132788003443	-0.0336313734676632	0.870330651157746	0.783383603411363	0.966927874219123
eqtl-a-ENSG00000116791	ebi-a-GCST90018861	Hypertrophic cardiomyopathy	CRYZ	Inverse variance weighted	5	-0.142190648270994	0.0493808764544162	0.00398346856333208	-0.23897716612165	-0.0454041304203382	0.867455861760098	0.787432862313598	0.955611212225831
eqtl-a-ENSG00000116791	ebi-a-GCST90018861	Hypertrophic cardiomyopathy	CRYZ	Simple mode	5	-0.133364733325506	0.0868684225685872	0.199518040855433	-0.303626841559937	0.0368973749089251	0.875145839039018	0.738136256839428	1.03758653296164
eqtl-a-ENSG00000116791	ebi-a-GCST90018861	Hypertrophic cardiomyopathy	CRYZ	Weighted mode	5	-0.138274019986807	0.0538643034869616	0.0621704187788871	-0.243848054821251	-0.0326999851523618	0.870860025994865	0.783606690476278	0.967828879070471
eqtl-a-ENSG00000119632	ebi-a-GCST90018861	Hypertrophic cardiomyopathy	IFI27L2	MR Egger	3	-0.326925377252558	0.146827400198963	0.268728985441989	-0.614707081642526	-0.0391436728625912	0.721137554284394	0.540799282148428	0.961612541594586
eqtl-a-ENSG00000119632	ebi-a-GCST90018861	Hypertrophic cardiomyopathy	IFI27L2	Weighted median	3	-0.262636923380871	0.11265831196662	0.0197391362257135	-0.483447214835446	-0.0418266319262967	0.76902106019591	0.616653984888235	0.959036032390237
eqtl-a-ENSG00000119632	ebi-a-GCST90018861	Hypertrophic cardiomyopathy	IFI27L2	Inverse variance weighted	3	-0.250302098435211	0.112220766668937	0.0257180032830563	-0.470254801106329	-0.0303493957640941	0.778565544107948	0.624843037300261	0.970106523217638
eqtl-a-ENSG00000119632	ebi-a-GCST90018861	Hypertrophic cardiomyopathy	IFI27L2	Simple mode	3	-0.191672883464547	0.28214932055741	0.567005348222521	-0.744685551757071	0.361339784827976	0.825576884176078	0.474883602779164	1.43525105456807
eqtl-a-ENSG00000119632	ebi-a-GCST90018861	Hypertrophic cardiomyopathy	IFI27L2	Weighted mode	3	-0.268464460610812	0.121077591968157	0.156891657263584	-0.5057765408684	-0.0311523803532237	0.764552594059219	0.603037110597998	0.969327855300688
eqtl-a-ENSG00000119698	ebi-a-GCST90018861	Hypertrophic cardiomyopathy	PPP4R4	MR Egger	3	0.292716113744198	0.248786109408847	0.448466330477758	-0.194904660697143	0.780336888185539	1.34006231115576	0.822913110278415	2.18220730153705
eqtl-a-ENSG00000119698	ebi-a-GCST90018861	Hypertrophic cardiomyopathy	PPP4R4	Weighted median	3	0.327524951840976	0.13418960841251	0.0146562936999783	0.0645133193524564	0.590536584329495	1.38752967228577	1.06663978510128	1.80495666706325
eqtl-a-ENSG00000119698	ebi-a-GCST90018861	Hypertrophic cardiomyopathy	PPP4R4	Inverse variance weighted	3	0.334535280139145	0.127784056865312	0.00884536628240587	0.0840785286831336	0.584992031595156	1.39729088549056	1.08771430722725	1.79497668248202
eqtl-a-ENSG00000119698	ebi-a-GCST90018861	Hypertrophic cardiomyopathy	PPP4R4	Simple mode	3	0.287264251270675	0.198185872456553	0.284242142036748	-0.101180058744168	0.675708561285518	1.33277635479201	0.903770286491546	1.96542510684688
eqtl-a-ENSG00000119698	ebi-a-GCST90018861	Hypertrophic cardiomyopathy	PPP4R4	Weighted mode	3	0.332946090848341	0.130565119706247	0.12548270015755	0.0770384562240967	0.588853725472585	1.39507208928975	1.08008361153136	1.80192173414786
eqtl-a-ENSG00000119729	ebi-a-GCST90018861	Hypertrophic cardiomyopathy	RHOQ	MR Egger	4	0.692760345141555	0.552336950215147	0.336476966308156	-0.389820077280134	1.77534076756324	1.99922647878557	0.677178703372091	5.902292103361
eqtl-a-ENSG00000119729	ebi-a-GCST90018861	Hypertrophic cardiomyopathy	RHOQ	Weighted median	4	0.526657935791289	0.250495548253047	0.0355126278362442	0.0356866612153174	1.01762921036726	1.69326384521733	1.03633107289259	2.76662788998254
eqtl-a-ENSG00000119729	ebi-a-GCST90018861	Hypertrophic cardiomyopathy	RHOQ	Inverse variance weighted	4	0.531513492582475	0.213199224348995	0.0126655751139093	0.113643012858444	0.949383972306506	1.70150557688578	1.12035210219242	2.58411728108327
eqtl-a-ENSG00000119729	ebi-a-GCST90018861	Hypertrophic cardiomyopathy	RHOQ	Simple mode	4	0.624015544374365	0.338784686933592	0.162726097662765	-0.0400024420154759	1.28803353076421	1.86640765720033	0.960787092892509	3.6256498121439
eqtl-a-ENSG00000119729	ebi-a-GCST90018861	Hypertrophic cardiomyopathy	RHOQ	Weighted mode	4	0.520925682182735	0.268711868511189	0.147913914294303	-0.0057495800991948	1.04760094446466	1.68358539360173	0.99426691710399	2.85080367131701
eqtl-a-ENSG00000119900	ebi-a-GCST90018861	Hypertrophic cardiomyopathy	OGFRL1	MR Egger	5	0.540489930191954	0.242036773471542	0.111675500176806	0.066097854187732	1.01488200619618	1.71684779173781	1.06833125273825	2.75903782880081
eqtl-a-ENSG00000119900	ebi-a-GCST90018861	Hypertrophic cardiomyopathy	OGFRL1	Weighted median	5	0.353777076619118	0.110864410125689	0.00141742581118208	0.136482832772767	0.571071320465469	1.42443761063564	1.14623519992672	1.77016244722122
eqtl-a-ENSG00000119900	ebi-a-GCST90018861	Hypertrophic cardiomyopathy	OGFRL1	Inverse variance weighted	5	0.30561774112539	0.136092605114432	0.0247257839973519	0.038876235101103	0.572359247149677	1.35746330496245	1.03964180452452	1.77244375543589
eqtl-a-ENSG00000119900	ebi-a-GCST90018861	Hypertrophic cardiomyopathy	OGFRL1	Simple mode	5	0.392785738616188	0.159745960175702	0.0697802963265151	0.0796836566718122	0.705887820560564	1.48110101257717	1.08294443123682	2.02564429548038
eqtl-a-ENSG00000119900	ebi-a-GCST90018861	Hypertrophic cardiomyopathy	OGFRL1	Weighted mode	5	0.347619762103273	0.115138213379555	0.0391958971239128	0.121948863879344	0.573290660327201	1.41569384693517	1.12969633201533	1.77409540196939
eqtl-a-ENSG00000119969	ebi-a-GCST90018861	Hypertrophic cardiomyopathy	HELLS	MR Egger	3	-0.401157640446483	0.476438401784104	0.554476302768184	-1.33497690794333	0.532661627050361	0.669544505423461	0.263164252389694	1.70346025598841
eqtl-a-ENSG00000119969	ebi-a-GCST90018861	Hypertrophic cardiomyopathy	HELLS	Weighted median	3	-0.32533652382521	0.128327431229588	0.0112381092091499	-0.576858289035202	-0.073814758615218	0.722284246881109	0.56166017149461	0.928843738206238
eqtl-a-ENSG00000119969	ebi-a-GCST90018861	Hypertrophic cardiomyopathy	HELLS	Inverse variance weighted	3	-0.32781846016162	0.129881631994831	0.011603499080306	-0.582386458871489	-0.0732504614517508	0.720493806162591	0.558563785236497	0.929368030007288
eqtl-a-ENSG00000119969	ebi-a-GCST90018861	Hypertrophic cardiomyopathy	HELLS	Simple mode	3	-0.299905870374544	0.195443049985914	0.264661563377518	-0.682974248346935	0.083162507597848	0.740887956905433	0.505112426199368	1.08671839419537
eqtl-a-ENSG00000119969	ebi-a-GCST90018861	Hypertrophic cardiomyopathy	HELLS	Weighted mode	3	-0.326823174010874	0.142859414943469	0.14940261135376	-0.606827627300074	-0.0468187207216752	0.721211260646592	0.545077317559146	0.954260369542907
eqtl-a-ENSG00000120868	ebi-a-GCST90018861	Hypertrophic cardiomyopathy	APAF1	MR Egger	3	-0.632878218578972	0.983525454245798	0.635995109839325	-2.56058810890073	1.29483167174279	0.531061089308375	0.0772592902035313	3.65038146007336
eqtl-a-ENSG00000120868	ebi-a-GCST90018861	Hypertrophic cardiomyopathy	APAF1	Weighted median	3	-0.305772668683093	0.150288534146662	0.0418940742569377	-0.60033819561055	-0.0112071417556359	0.736554042225552	0.548626061789657	0.988855424310483
eqtl-a-ENSG00000120868	ebi-a-GCST90018861	Hypertrophic cardiomyopathy	APAF1	Inverse variance weighted	3	-0.305197932539066	0.145020251155063	0.0353331637973641	-0.58943762480299	-0.0209582402751427	0.736977488128825	0.554639112324301	0.979259857337825
eqtl-a-ENSG00000120868	ebi-a-GCST90018861	Hypertrophic cardiomyopathy	APAF1	Simple mode	3	-0.397618833373504	0.343412612400989	0.366512534042141	-1.07070755367944	0.275469886932434	0.671918091609654	0.342765906320436	1.31714944079152
eqtl-a-ENSG00000120868	ebi-a-GCST90018861	Hypertrophic cardiomyopathy	APAF1	Weighted mode	3	-0.316905766576971	0.144210439511213	0.15908623131926	-0.599558228018948	-0.0342533051349934	0.728399391459722	0.549054139259336	0.966326698118727
eqtl-a-ENSG00000121064	ebi-a-GCST90018861	Hypertrophic cardiomyopathy	SCPEP1	MR Egger	8	-0.662412540279801	0.403034822608291	0.15137189229311	-1.45236079259205	0.127535712032449	0.515605912747696	0.23401716945144	1.13602543729404
eqtl-a-ENSG00000121064	ebi-a-GCST90018861	Hypertrophic cardiomyopathy	SCPEP1	Weighted median	8	-0.463409983542869	0.202819254278203	0.0223220844124544	-0.860935721928146	-0.065884245157591	0.629134644775808	0.422766305475577	0.936239232244226
eqtl-a-ENSG00000121064	ebi-a-GCST90018861	Hypertrophic cardiomyopathy	SCPEP1	Inverse variance weighted	8	-0.433966693940904	0.167060068059069	0.00938590286738203	-0.76140442733668	-0.106528960545128	0.647933835248587	0.467010084495935	0.898949013730767
eqtl-a-ENSG00000121064	ebi-a-GCST90018861	Hypertrophic cardiomyopathy	SCPEP1	Simple mode	8	-0.637358136256427	0.315398813160219	0.0830321845577741	-1.25553981005046	-0.019176462462397	0.528687300505877	0.28492200294379	0.981006236192065
eqtl-a-ENSG00000121064	ebi-a-GCST90018861	Hypertrophic cardiomyopathy	SCPEP1	Weighted mode	8	-0.487297218345419	0.212128825758821	0.0552204299723336	-0.903069716832708	-0.0715247198581307	0.614284429207719	0.405323519639595	0.93097326378341
eqtl-a-ENSG00000121897	ebi-a-GCST90018861	Hypertrophic cardiomyopathy	LIAS	MR Egger	3	-0.170597336739168	0.477657259664766	0.781617725310841	-1.10680556568211	0.765610892203775	0.843161015090442	0.330613398799583	2.15030757963716
eqtl-a-ENSG00000121897	ebi-a-GCST90018861	Hypertrophic cardiomyopathy	LIAS	Weighted median	3	-0.311767841793447	0.147358155745611	0.0343690648428853	-0.600589827054844	-0.0229458565320493	0.732151483474626	0.548488027588953	0.977315397585702
eqtl-a-ENSG00000121897	ebi-a-GCST90018861	Hypertrophic cardiomyopathy	LIAS	Inverse variance weighted	3	-0.306546560712391	0.153353793111718	0.0456137668810463	-0.607119995211358	-0.00597312621342377	0.735984249430615	0.544917977736383	0.994044677439498
eqtl-a-ENSG00000121897	ebi-a-GCST90018861	Hypertrophic cardiomyopathy	LIAS	Simple mode	3	-0.367130722052286	0.231926705738202	0.254262792912153	-0.821707065299163	0.0874456211945909	0.692719085464944	0.439680450271702	1.09138291473014
eqtl-a-ENSG00000121897	ebi-a-GCST90018861	Hypertrophic cardiomyopathy	LIAS	Weighted mode	3	-0.317354731132424	0.16260285253762	0.190235563973383	-0.636056322106159	0.00134685984131167	0.728072439351189	0.529376001297698	1.00134776726437
eqtl-a-ENSG00000122378	ebi-a-GCST90018861	Hypertrophic cardiomyopathy	PRXL2A	MR Egger	4	-0.156287369451765	0.244182933144391	0.587683005181993	-0.634885918414771	0.322311179511242	0.855313364118699	0.529995947646727	1.38031423464331
eqtl-a-ENSG00000122378	ebi-a-GCST90018861	Hypertrophic cardiomyopathy	PRXL2A	Weighted median	4	-0.259849761891161	0.141217098775954	0.065757529692015	-0.536635275492031	0.0169357517097083	0.771167435837962	0.58471234215823	1.01707997457657
eqtl-a-ENSG00000122378	ebi-a-GCST90018861	Hypertrophic cardiomyopathy	PRXL2A	Inverse variance weighted	4	-0.274634294231239	0.126427041707596	0.0298349311955347	-0.522431295978126	-0.0268372924843508	0.759849953931272	0.593076848294774	0.973519627598727
eqtl-a-ENSG00000122378	ebi-a-GCST90018861	Hypertrophic cardiomyopathy	PRXL2A	Simple mode	4	-0.221550900945776	0.191054882907165	0.330112976025156	-0.596018471443819	0.152916669552267	0.801275135447682	0.551001101111458	1.16522787593636
eqtl-a-ENSG00000122378	ebi-a-GCST90018861	Hypertrophic cardiomyopathy	PRXL2A	Weighted mode	4	-0.252364982601771	0.140842113480236	0.17107484254749	-0.528415525023033	0.0236855598194917	0.776961109025215	0.589538338778848	1.02396829049
eqtl-a-ENSG00000122862	ebi-a-GCST90018861	Hypertrophic cardiomyopathy	SRGN	MR Egger	4	-0.450076397185567	0.232034038212791	0.191962537834444	-0.904863112082637	0.0047103177115036	0.637579440486272	0.404597265789544	1.00472142869655
eqtl-a-ENSG00000122862	ebi-a-GCST90018861	Hypertrophic cardiomyopathy	SRGN	Weighted median	4	-0.294394226247696	0.152491975403035	0.0535380419034426	-0.593278498037644	0.00449004554225191	0.744982741794286	0.55251289967339	1.00450014090062
eqtl-a-ENSG00000122862	ebi-a-GCST90018861	Hypertrophic cardiomyopathy	SRGN	Inverse variance weighted	4	-0.313736942761218	0.143510149844222	0.0288034971540476	-0.595016836455892	-0.0324570490665436	0.7307112217557	0.551553279587192	0.968064028192041
eqtl-a-ENSG00000122862	ebi-a-GCST90018861	Hypertrophic cardiomyopathy	SRGN	Simple mode	4	-0.0400933639189878	0.277122814834539	0.894138618831948	-0.583254080994683	0.503067353156708	0.960699740272347	0.558079373112935	1.65378624515582
eqtl-a-ENSG00000122862	ebi-a-GCST90018861	Hypertrophic cardiomyopathy	SRGN	Weighted mode	4	-0.318135764997073	0.150440299692218	0.124808915777693	-0.61299875239382	-0.0232727776003254	0.727504012129489	0.541723934960648	0.976995944812647
eqtl-a-ENSG00000123219	ebi-a-GCST90018861	Hypertrophic cardiomyopathy	CENPK	MR Egger	9	-0.17952378283759	0.164719791186988	0.31185912711042	-0.502374573564086	0.143327007888906	0.835668076148685	0.605092116681346	1.15410714210611
eqtl-a-ENSG00000123219	ebi-a-GCST90018861	Hypertrophic cardiomyopathy	CENPK	Weighted median	9	-0.161736559416067	0.0970157415337777	0.0954912091477342	-0.351887412822272	0.0284142939901369	0.850665274781059	0.703359306757939	1.02882183084182
eqtl-a-ENSG00000123219	ebi-a-GCST90018861	Hypertrophic cardiomyopathy	CENPK	Inverse variance weighted	9	-0.159034957581331	0.0743772937533959	0.0324989567486752	-0.304814453337987	-0.0132554618246748	0.852966540800727	0.737260157862704	0.986832004912228
eqtl-a-ENSG00000123219	ebi-a-GCST90018861	Hypertrophic cardiomyopathy	CENPK	Simple mode	9	-0.207387452346413	0.145610827542086	0.192187549438232	-0.492784674328901	0.0780097696360763	0.812704704633602	0.610922802266526	1.08113322089661
eqtl-a-ENSG00000123219	ebi-a-GCST90018861	Hypertrophic cardiomyopathy	CENPK	Weighted mode	9	-0.182876906626898	0.0883353252552945	0.0722001378537099	-0.356014144127276	-0.00973966912652127	0.832870670287694	0.700462712731425	0.990307607838997
eqtl-a-ENSG00000123810	ebi-a-GCST90018861	Hypertrophic cardiomyopathy	B9D2	MR Egger	4	-0.747216640461197	0.572487346301815	0.321780824198908	-1.86929183921276	0.374858558290361	0.473683150123356	0.154232844803808	1.45478563269842
eqtl-a-ENSG00000123810	ebi-a-GCST90018861	Hypertrophic cardiomyopathy	B9D2	Weighted median	4	-0.514669055660876	0.190708006926692	0.00696050210980833	-0.888456749237192	-0.140881362084559	0.597698366781634	0.411289986821262	0.868592353571406
eqtl-a-ENSG00000123810	ebi-a-GCST90018861	Hypertrophic cardiomyopathy	B9D2	Inverse variance weighted	4	-0.497857424779749	0.168264645126526	0.00308863335178084	-0.82765612922774	-0.168058720331759	0.60783159044776	0.437072528203929	0.845304196684427
eqtl-a-ENSG00000123810	ebi-a-GCST90018861	Hypertrophic cardiomyopathy	B9D2	Simple mode	4	-0.68529133933742	0.28017462183631	0.0920113115880768	-1.23443359813659	-0.136149080538253	0.503943389652503	0.290999538379517	0.872712518338242
eqtl-a-ENSG00000123810	ebi-a-GCST90018861	Hypertrophic cardiomyopathy	B9D2	Weighted mode	4	-0.500295891916217	0.205883955787509	0.0933308861807932	-0.903828445259734	-0.0967633385727004	0.606351218742362	0.405016105799659	0.907770815050528
eqtl-a-ENSG00000123838	ebi-a-GCST90018861	Hypertrophic cardiomyopathy	C4BPA	MR Egger	5	0.0650922800885695	0.0469558139529022	0.259735118992481	-0.0269411152591187	0.157125675436258	1.06725750645738	0.973418559336384	1.17014266285014
eqtl-a-ENSG00000123838	ebi-a-GCST90018861	Hypertrophic cardiomyopathy	C4BPA	Weighted median	5	0.0718511871620355	0.0372600989258998	0.0538093534397945	-0.00117860673272811	0.144880981056799	1.0744954334509	0.998822087551398	1.15590198784769
eqtl-a-ENSG00000123838	ebi-a-GCST90018861	Hypertrophic cardiomyopathy	C4BPA	Inverse variance weighted	5	0.0745187813797523	0.0372837687815219	0.0456416572260467	0.00144259456796945	0.147594968191535	1.07736557774429	1.00144363560805	1.15904335185427
eqtl-a-ENSG00000123838	ebi-a-GCST90018861	Hypertrophic cardiomyopathy	C4BPA	Simple mode	5	0.0629770126841799	0.163315877814028	0.719412052532138	-0.257122107831315	0.383076133199674	1.06500235740438	0.773273785215409	1.46678969721045
eqtl-a-ENSG00000123838	ebi-a-GCST90018861	Hypertrophic cardiomyopathy	C4BPA	Weighted mode	5	0.0710121508618218	0.0353463976024388	0.114925375786481	0.00173321156104179	0.140291090162602	1.07359427088474	1.00173471444034	1.15060868098245
eqtl-a-ENSG00000124181	ebi-a-GCST90018861	Hypertrophic cardiomyopathy	PLCG1	MR Egger	3	1.20597715342933	1.84238103581829	0.63102479805686	-2.40508967677453	4.81704398363319	3.34002119717928	0.0902574012542303	123.599189014807
eqtl-a-ENSG00000124181	ebi-a-GCST90018861	Hypertrophic cardiomyopathy	PLCG1	Weighted median	3	1.86408983382166	0.801945494879272	0.0201008791359418	0.292276663858291	3.43590300378504	6.45006258474381	1.33947355030094	31.0594467040914
eqtl-a-ENSG00000124181	ebi-a-GCST90018861	Hypertrophic cardiomyopathy	PLCG1	Inverse variance weighted	3	1.79475453790754	0.762142984695127	0.0185287361532633	0.300954287905091	3.28855478790999	6.01799735027329	1.35114757634007	26.8040980438254
eqtl-a-ENSG00000124181	ebi-a-GCST90018861	Hypertrophic cardiomyopathy	PLCG1	Simple mode	3	2.3557761635156	1.06773150114757	0.158102586134489	0.263022421266367	4.44852990576484	10.5463113479035	1.30085588546106	85.5011568076176
eqtl-a-ENSG00000124181	ebi-a-GCST90018861	Hypertrophic cardiomyopathy	PLCG1	Weighted mode	3	2.12980240947413	1.08229143699323	0.187947722337504	0.00851119296739622	4.25109362598087	8.41320427773762	1.00854751614833	70.1821233859769
eqtl-a-ENSG00000124256	ebi-a-GCST90018861	Hypertrophic cardiomyopathy	ZBP1	MR Egger	3	0.0469935008909197	0.39099676730929	0.923850589217489	-0.719360163035288	0.813347164817127	1.04811519724252	0.487063797703325	2.25544471149521
eqtl-a-ENSG00000124256	ebi-a-GCST90018861	Hypertrophic cardiomyopathy	ZBP1	Weighted median	3	0.429213161130579	0.208272680035498	0.0393199147934143	0.0209987082610039	0.837427614000155	1.53604842532157	1.02122073248603	2.31041604412896
eqtl-a-ENSG00000124256	ebi-a-GCST90018861	Hypertrophic cardiomyopathy	ZBP1	Inverse variance weighted	3	0.437862801221442	0.18327589062342	0.0168901131103317	0.0786420555995384	0.797083546843346	1.54939231810279	1.08181702241308	2.21905969832235
eqtl-a-ENSG00000124256	ebi-a-GCST90018861	Hypertrophic cardiomyopathy	ZBP1	Simple mode	3	0.608305017598968	0.258039124930384	0.142469399862501	0.102548332735415	1.11406170246252	1.83731454220514	1.1079908528444	3.04670811887339
eqtl-a-ENSG00000124256	ebi-a-GCST90018861	Hypertrophic cardiomyopathy	ZBP1	Weighted mode	3	0.33879094341613	0.223813337769737	0.269283692066139	-0.0998831986125547	0.777465085444815	1.40324995590421	0.90494311047419	2.17594942262544
eqtl-a-ENSG00000127415	ebi-a-GCST90018861	Hypertrophic cardiomyopathy	IDUA	MR Egger	3	-0.27643108799043	0.420275184628695	0.629617205049217	-1.10017044986267	0.547308273881812	0.758485886117381	0.332814350702779	1.72859384886634
eqtl-a-ENSG00000127415	ebi-a-GCST90018861	Hypertrophic cardiomyopathy	IDUA	Weighted median	3	-0.39098119791884	0.168219382384232	0.0201129591769734	-0.720691187391934	-0.0612712084457455	0.676392873513435	0.486415935181387	0.940568115164967
eqtl-a-ENSG00000127415	ebi-a-GCST90018861	Hypertrophic cardiomyopathy	IDUA	Inverse variance weighted	3	-0.393524693779044	0.156284657492602	0.0118023479272249	-0.699842622464545	-0.0872067650935442	0.674674657104259	0.496663461312621	0.916487578401173
eqtl-a-ENSG00000127415	ebi-a-GCST90018861	Hypertrophic cardiomyopathy	IDUA	Simple mode	3	-0.514887286374319	0.259312586899356	0.185479215063912	-1.02313995669706	-0.00663461605158078	0.597567944872178	0.359464463428581	0.993387344420222
eqtl-a-ENSG00000127415	ebi-a-GCST90018861	Hypertrophic cardiomyopathy	IDUA	Weighted mode	3	-0.376063504279308	0.157627333216224	0.139774952851153	-0.685013077383107	-0.0671139311755076	0.686558732240404	0.504083637436877	0.935088659517492
eqtl-a-ENSG00000127954	ebi-a-GCST90018861	Hypertrophic cardiomyopathy	STEAP4	MR Egger	6	-0.204713095138117	0.11874077810507	0.15979398967098	-0.437445020224054	0.0280188299478208	0.814881076219022	0.645684025015058	1.02841504924082
eqtl-a-ENSG00000127954	ebi-a-GCST90018861	Hypertrophic cardiomyopathy	STEAP4	Weighted median	6	-0.183202204905516	0.0756220825131676	0.0154098009936558	-0.331421486631324	-0.0349829231797074	0.832599782954319	0.717902518949236	0.965621905868528
eqtl-a-ENSG00000127954	ebi-a-GCST90018861	Hypertrophic cardiomyopathy	STEAP4	Inverse variance weighted	6	-0.15543310542414	0.074063103075162	0.0358470814207947	-0.300596787451457	-0.010269423396822	0.856044339736647	0.740376241560719	0.989783127090057
eqtl-a-ENSG00000127954	ebi-a-GCST90018861	Hypertrophic cardiomyopathy	STEAP4	Simple mode	6	-0.172904720713016	0.218332689603258	0.464296310146229	-0.600836792335402	0.25502735090937	0.841217761654926	0.548352586814609	1.29049691665441
eqtl-a-ENSG00000127954	ebi-a-GCST90018861	Hypertrophic cardiomyopathy	STEAP4	Weighted mode	6	-0.182893505228403	0.073695792070223	0.055722382985884	-0.32733725768604	-0.0384497527707659	0.832856845914066	0.720840592996406	0.962280055431596
eqtl-a-ENSG00000129450	ebi-a-GCST90018861	Hypertrophic cardiomyopathy	SIGLEC9	MR Egger	4	-0.792549093578216	0.610064285032645	0.323494343661767	-1.9882750922422	0.403176905085767	0.452689375691173	0.136931415917717	1.49657161937774
eqtl-a-ENSG00000129450	ebi-a-GCST90018861	Hypertrophic cardiomyopathy	SIGLEC9	Weighted median	4	-0.517807696946722	0.194500724131776	0.00776224053665693	-0.899029116245003	-0.136586277648441	0.595825346917511	0.406964583299928	0.872331054340755
eqtl-a-ENSG00000129450	ebi-a-GCST90018861	Hypertrophic cardiomyopathy	SIGLEC9	Inverse variance weighted	4	-0.541213389262996	0.171833221066541	0.00163469800383474	-0.878006502553415	-0.204420275972576	0.58204158072213	0.415610605085142	0.815119723954385
eqtl-a-ENSG00000129450	ebi-a-GCST90018861	Hypertrophic cardiomyopathy	SIGLEC9	Simple mode	4	-0.557958104573361	0.270842752623085	0.131485671816278	-1.08880989971461	-0.0271063094321137	0.572376604616363	0.336616863244543	0.97325776954363
eqtl-a-ENSG00000129450	ebi-a-GCST90018861	Hypertrophic cardiomyopathy	SIGLEC9	Weighted mode	4	-0.50621843901944	0.212076375898765	0.0970065516298153	-0.921888135781019	-0.0905487422578604	0.602770688483871	0.397767292948238	0.913429810184523
eqtl-a-ENSG00000129596	ebi-a-GCST90018861	Hypertrophic cardiomyopathy	CDO1	MR Egger	5	0.0176224934365106	0.116636571343923	0.889493343727892	-0.210985186397578	0.246230173270599	1.01777868572419	0.809786062641205	1.27919397591983
eqtl-a-ENSG00000129596	ebi-a-GCST90018861	Hypertrophic cardiomyopathy	CDO1	Weighted median	5	0.129312573558711	0.0630467573265264	0.0402612716651808	0.00574092919871938	0.252884217918703	1.13804579159977	1.00575743991324	1.28773417166039
eqtl-a-ENSG00000129596	ebi-a-GCST90018861	Hypertrophic cardiomyopathy	CDO1	Inverse variance weighted	5	0.133147690384623	0.0675049984597234	0.0485625569702219	0.000837893403564882	0.26545748736568	1.14241871013073	1.00083824453431	1.30402741540322
eqtl-a-ENSG00000129596	ebi-a-GCST90018861	Hypertrophic cardiomyopathy	CDO1	Simple mode	5	0.893214642331033	0.406174278264316	0.0927465060567671	0.0971130569329738	1.68931622772909	2.44297031786573	1.1019849536176	5.41577628113785
eqtl-a-ENSG00000129596	ebi-a-GCST90018861	Hypertrophic cardiomyopathy	CDO1	Weighted mode	5	0.108781155197078	0.063208911320445	0.160366354502298	-0.0151083109909939	0.232670621385151	1.11491832955898	0.985005246930743	1.26196574633473
eqtl-a-ENSG00000130147	ebi-a-GCST90018861	Hypertrophic cardiomyopathy	SH3BP4	MR Egger	5	0.306014213091151	0.629466667854053	0.660160869993344	-0.927740455902794	1.5397688820851	1.35800160781136	0.395446229842721	4.6635123251819
eqtl-a-ENSG00000130147	ebi-a-GCST90018861	Hypertrophic cardiomyopathy	SH3BP4	Weighted median	5	0.74660157511308	0.269554225862137	0.00560969325291055	0.218275292423292	1.27492785780287	2.10981776215924	1.243929464844	3.57844324403142
eqtl-a-ENSG00000130147	ebi-a-GCST90018861	Hypertrophic cardiomyopathy	SH3BP4	Inverse variance weighted	5	0.742811558881022	0.218029516737938	0.000656976897633238	0.315473706074662	1.17014941168738	2.10183665241525	1.37090856488208	3.22247407785079
eqtl-a-ENSG00000130147	ebi-a-GCST90018861	Hypertrophic cardiomyopathy	SH3BP4	Simple mode	5	0.778805623327072	0.37522566286799	0.106556362406666	0.043363324105811	1.51424792254833	2.17886832126633	1.04431725156333	4.54600089609843
eqtl-a-ENSG00000130147	ebi-a-GCST90018861	Hypertrophic cardiomyopathy	SH3BP4	Weighted mode	5	0.831203978944932	0.360224184225318	0.0822612684240892	0.125164577863308	1.53724338002656	2.29608151056638	1.13333495956504	4.65174947500791
eqtl-a-ENSG00000130164	ebi-a-GCST90018861	Hypertrophic cardiomyopathy	LDLR	MR Egger	8	-0.433692186180442	0.574004708596437	0.47851727084155	-1.55874141502946	0.691357042668574	0.648111722529231	0.210400711803156	1.99642292689956
eqtl-a-ENSG00000130164	ebi-a-GCST90018861	Hypertrophic cardiomyopathy	LDLR	Weighted median	8	-0.333180976520043	0.23500535437753	0.156261112876112	-0.793791471100001	0.127429518059915	0.71664048731759	0.452127313805285	1.13590480464529
eqtl-a-ENSG00000130164	ebi-a-GCST90018861	Hypertrophic cardiomyopathy	LDLR	Inverse variance weighted	8	-0.408787433119644	0.180400517011593	0.0234514302287704	-0.762372446462366	-0.0552024197769213	0.664455458535634	0.466558228540143	0.946293580030198
eqtl-a-ENSG00000130164	ebi-a-GCST90018861	Hypertrophic cardiomyopathy	LDLR	Simple mode	8	-0.349800809071076	0.351901490945181	0.353319049202447	-1.03952773132363	0.339926113181479	0.704828471174798	0.353621646956651	1.40484378729083
eqtl-a-ENSG00000130164	ebi-a-GCST90018861	Hypertrophic cardiomyopathy	LDLR	Weighted mode	8	-0.344025879029953	0.270979156089959	0.244815156336024	-0.875145024966274	0.187093266906367	0.708910581893938	0.416801568661723	1.2057397354209
eqtl-a-ENSG00000131626	ebi-a-GCST90018861	Hypertrophic cardiomyopathy	PPFIA1	MR Egger	6	-0.263360997673824	0.512009630599752	0.63410926202772	-1.26689987364934	0.740177878301691	0.768464433359394	0.281703586190725	2.09630836910453
eqtl-a-ENSG00000131626	ebi-a-GCST90018861	Hypertrophic cardiomyopathy	PPFIA1	Weighted median	6	-0.447429333375523	0.285841517938043	0.117511266907946	-1.00767870853409	0.112820041783041	0.639269389664084	0.365065420017939	1.11943046411081
eqtl-a-ENSG00000131626	ebi-a-GCST90018861	Hypertrophic cardiomyopathy	PPFIA1	Inverse variance weighted	6	-0.571754768944857	0.283771861627349	0.0439214639348661	-1.12794761773446	-0.0155619201552524	0.564533942400057	0.323696924966726	0.984558540846539
eqtl-a-ENSG00000131626	ebi-a-GCST90018861	Hypertrophic cardiomyopathy	PPFIA1	Simple mode	6	-0.305364134061669	0.438062286378013	0.516825954223597	-1.16396621536258	0.553237947239236	0.736855011526354	0.312245289623711	1.7388742954804
eqtl-a-ENSG00000131626	ebi-a-GCST90018861	Hypertrophic cardiomyopathy	PPFIA1	Weighted mode	6	-0.409812507166667	0.307075962502817	0.239564203271057	-1.01168139367219	0.192056379338854	0.663774691467624	0.363607098634502	1.21173883207332
eqtl-a-ENSG00000131981	ebi-a-GCST90018861	Hypertrophic cardiomyopathy	LGALS3	MR Egger	3	1.33389965384185	1.52732119254592	0.542970788366393	-1.65964988354816	4.32744919123185	3.79581693507982	0.190205562541714	75.7508140776844
eqtl-a-ENSG00000131981	ebi-a-GCST90018861	Hypertrophic cardiomyopathy	LGALS3	Weighted median	3	0.929905382303762	0.410459715012722	0.023480685275785	0.125404340878828	1.7344064237287	2.53426937954312	1.13360672395076	5.66556386125392
eqtl-a-ENSG00000131981	ebi-a-GCST90018861	Hypertrophic cardiomyopathy	LGALS3	Inverse variance weighted	3	0.854693400748926	0.365391366092656	0.019329344445794	0.138526323207321	1.57086047829053	2.35065356145777	1.14857991547949	4.81078599018283
eqtl-a-ENSG00000131981	ebi-a-GCST90018861	Hypertrophic cardiomyopathy	LGALS3	Simple mode	3	0.950429657761228	0.51877624712097	0.208407828080914	-0.0663717865958745	1.96723110211833	2.58682086824193	0.935782888074746	7.15084908010994
eqtl-a-ENSG00000131981	ebi-a-GCST90018861	Hypertrophic cardiomyopathy	LGALS3	Weighted mode	3	0.989401606453997	0.494434606595524	0.183356967840845	0.02030977752677	1.95849343538122	2.6896245367458	1.02051742443007	7.08863952294112
eqtl-a-ENSG00000132589	ebi-a-GCST90018861	Hypertrophic cardiomyopathy	FLOT2	MR Egger	3	-0.345362039341866	0.548764740530291	0.642399653860343	-1.42094093078124	0.730216852097504	0.707963996245634	0.241486687705571	2.07553064205007
eqtl-a-ENSG00000132589	ebi-a-GCST90018861	Hypertrophic cardiomyopathy	FLOT2	Weighted median	3	-0.4737578843515	0.228903392821894	0.0384818663431439	-0.922408534282413	-0.0251072344205868	0.622657989561994	0.397560349296337	0.975205330842475
eqtl-a-ENSG00000132589	ebi-a-GCST90018861	Hypertrophic cardiomyopathy	FLOT2	Inverse variance weighted	3	-0.498031032532452	0.205750641725987	0.0154967751568057	-0.901302290315386	-0.0947597747495186	0.607726075330707	0.406040532623531	0.909591415050421
eqtl-a-ENSG00000132589	ebi-a-GCST90018861	Hypertrophic cardiomyopathy	FLOT2	Simple mode	3	-0.443132919737465	0.284231799423119	0.259325227023578	-1.00022724660678	0.113961407131849	0.642021864038418	0.367795851314848	1.12070887267979
eqtl-a-ENSG00000132589	ebi-a-GCST90018861	Hypertrophic cardiomyopathy	FLOT2	Weighted mode	3	-0.462415619980302	0.271311136454696	0.230426292274838	-0.994185447431506	0.0693542074709017	0.629760544476877	0.370024726413747	1.07181578707892
eqtl-a-ENSG00000132740	ebi-a-GCST90018861	Hypertrophic cardiomyopathy	IGHMBP2	MR Egger	6	-0.415148446237744	0.401329520335795	0.359371372898489	-1.2017543060959	0.371457413620415	0.660242262950045	0.300666288275415	1.44984610109028
eqtl-a-ENSG00000132740	ebi-a-GCST90018861	Hypertrophic cardiomyopathy	IGHMBP2	Weighted median	6	-0.163096425886058	0.0845630627459241	0.0537686351221504	-0.328840028868069	0.00264717709595336	0.849509269781062	0.719758148063649	1.00265068396299
eqtl-a-ENSG00000132740	ebi-a-GCST90018861	Hypertrophic cardiomyopathy	IGHMBP2	Inverse variance weighted	6	-0.154042858470223	0.0759822872710827	0.0426264050189258	-0.302968141521545	-0.00511757541890112	0.8572352804314	0.73862262738871	0.994895497060876
eqtl-a-ENSG00000132740	ebi-a-GCST90018861	Hypertrophic cardiomyopathy	IGHMBP2	Simple mode	6	-0.143580509982883	0.104799667928225	0.228988666396027	-0.348987859122204	0.0618268391564389	0.866251055522059	0.705401694413735	1.06377812406127
eqtl-a-ENSG00000132740	ebi-a-GCST90018861	Hypertrophic cardiomyopathy	IGHMBP2	Weighted mode	6	-0.162167784948437	0.0784756674336027	0.0936588843708104	-0.315980093118299	-0.00835547677857595	0.850298525276631	0.72907396361231	0.991679333198735
eqtl-a-ENSG00000134545	ebi-a-GCST90018861	Hypertrophic cardiomyopathy	KLRC1	MR Egger	3	0.327058238748342	0.204801529002951	0.356161153521228	-0.0743527580974417	0.728469235594126	1.38688224511442	0.928344155155778	2.07190657810611
eqtl-a-ENSG00000134545	ebi-a-GCST90018861	Hypertrophic cardiomyopathy	KLRC1	Weighted median	3	0.264932301953547	0.134038706932879	0.0480941259726096	0.00221643636510371	0.527648167541991	1.30334273903438	1.00221889447593	1.69494139928575
eqtl-a-ENSG00000134545	ebi-a-GCST90018861	Hypertrophic cardiomyopathy	KLRC1	Inverse variance weighted	3	0.255001062045671	0.126753403563008	0.0442422180614021	0.0065643910621751	0.503437733029167	1.2904629914028	1.00658598389927	1.65439888774261
eqtl-a-ENSG00000134545	ebi-a-GCST90018861	Hypertrophic cardiomyopathy	KLRC1	Simple mode	3	0.237956702439369	0.245703840455968	0.43497843328009	-0.243622824854327	0.719536229733066	1.26865426200091	0.783783202062358	2.05348064650792
eqtl-a-ENSG00000134545	ebi-a-GCST90018861	Hypertrophic cardiomyopathy	KLRC1	Weighted mode	3	0.267504862637003	0.126794410529283	0.169353697028724	0.018987817999609	0.516021907274397	1.30669998382833	1.01916923302179	1.6753496793407
eqtl-a-ENSG00000135723	ebi-a-GCST90018861	Hypertrophic cardiomyopathy	FHOD1	MR Egger	3	-0.359690739828	0.210372736853763	0.336912595484047	-0.772021304061375	0.0526398244053756	0.697892122938601	0.46207812333814	1.05404993368044
eqtl-a-ENSG00000135723	ebi-a-GCST90018861	Hypertrophic cardiomyopathy	FHOD1	Weighted median	3	-0.366456774333172	0.15192269027983	0.0158597700192751	-0.664225247281639	-0.0686883013847051	0.693186099266346	0.514672116904298	0.933617642055867
eqtl-a-ENSG00000135723	ebi-a-GCST90018861	Hypertrophic cardiomyopathy	FHOD1	Inverse variance weighted	3	-0.377893441358376	0.148913463074495	0.0111592697824026	-0.669763828984386	-0.0860230537323653	0.685303521787668	0.511829442792901	0.917573077492162
eqtl-a-ENSG00000135723	ebi-a-GCST90018861	Hypertrophic cardiomyopathy	FHOD1	Simple mode	3	-0.369905979880472	0.248769219553051	0.275394025204659	-0.857493650204452	0.117681690443509	0.69079927661475	0.424224004734868	1.12488599241268
eqtl-a-ENSG00000135723	ebi-a-GCST90018861	Hypertrophic cardiomyopathy	FHOD1	Weighted mode	3	-0.365436367946804	0.164315655204814	0.156157631666523	-0.68749505214824	-0.0433776837453678	0.693893791794561	0.502834065913204	0.95754967081754
eqtl-a-ENSG00000135905	ebi-a-GCST90018861	Hypertrophic cardiomyopathy	DOCK10	MR Egger	4	0.165818220172017	0.229997426835673	0.54581993821571	-0.284976736425903	0.616613176769937	1.18035851685211	0.752031749062204	1.85264283062879
eqtl-a-ENSG00000135905	ebi-a-GCST90018861	Hypertrophic cardiomyopathy	DOCK10	Weighted median	4	0.315603468661749	0.135160237619842	0.0195417534851314	0.0506894029268599	0.580517534396639	1.37108646906653	1.05199609562638	1.78696300630089
eqtl-a-ENSG00000135905	ebi-a-GCST90018861	Hypertrophic cardiomyopathy	DOCK10	Inverse variance weighted	4	0.342644318899593	0.129816283655585	0.00830392959830349	0.0882044029346463	0.597084234864539	1.40866763635628	1.09221135041843	1.81681366793833
eqtl-a-ENSG00000135905	ebi-a-GCST90018861	Hypertrophic cardiomyopathy	DOCK10	Simple mode	4	0.299054428704013	0.256325651603391	0.327641572509652	-0.203343848438633	0.801452705846659	1.34858302310157	0.815997613676278	2.22877633428874
eqtl-a-ENSG00000135905	ebi-a-GCST90018861	Hypertrophic cardiomyopathy	DOCK10	Weighted mode	4	0.299054428704013	0.135452228840167	0.114333688744059	0.0335680601772851	0.564540797230742	1.34858302310157	1.03413782493487	1.75864002490413
eqtl-a-ENSG00000137364	ebi-a-GCST90018861	Hypertrophic cardiomyopathy	TPMT	MR Egger	6	-0.133443890079304	0.325724277479508	0.703028309694933	-0.771863473939139	0.504975693780531	0.875076568076968	0.462151058940395	1.6569452458966
eqtl-a-ENSG00000137364	ebi-a-GCST90018861	Hypertrophic cardiomyopathy	TPMT	Weighted median	6	-0.189027432152934	0.104707303280767	0.0710287391586382	-0.394253746583238	0.0161988822773694	0.827763799040146	0.674182962910873	1.01633079549054
eqtl-a-ENSG00000137364	ebi-a-GCST90018861	Hypertrophic cardiomyopathy	TPMT	Inverse variance weighted	6	-0.203170214800354	0.0955553902773155	0.033486310495143	-0.390458779743893	-0.0158816498568159	0.816139310612088	0.676746325760864	0.984243798557013
eqtl-a-ENSG00000137364	ebi-a-GCST90018861	Hypertrophic cardiomyopathy	TPMT	Simple mode	6	-0.195994159277812	0.163362997759715	0.283981197896817	-0.516185634886853	0.124197316331229	0.822017035837306	0.596792596864699	1.13223925825599
eqtl-a-ENSG00000137364	ebi-a-GCST90018861	Hypertrophic cardiomyopathy	TPMT	Weighted mode	6	-0.186767483515301	0.102216246385183	0.127228386062348	-0.38711132643026	0.0135763593996573	0.82963661815047	0.679015498347244	1.01366893664651
eqtl-a-ENSG00000138411	ebi-a-GCST90018861	Hypertrophic cardiomyopathy	HECW2	MR Egger	5	-0.176113598699762	0.157689697800092	0.34545368051973	-0.485185406387942	0.132958208988418	0.838522722835407	0.615583053152772	1.14220226354543
eqtl-a-ENSG00000138411	ebi-a-GCST90018861	Hypertrophic cardiomyopathy	HECW2	Weighted median	5	-0.229556575485796	0.116511380713204	0.0488096985500091	-0.457918881683676	-0.00119426928791547	0.794885996304294	0.632598789474823	0.998806443567842
eqtl-a-ENSG00000138411	ebi-a-GCST90018861	Hypertrophic cardiomyopathy	HECW2	Inverse variance weighted	5	-0.255332287588912	0.110246414108278	0.0205574800034771	-0.471415259241137	-0.0392493159366871	0.774659045602846	0.624118353678475	0.961510959255433
eqtl-a-ENSG00000138411	ebi-a-GCST90018861	Hypertrophic cardiomyopathy	HECW2	Simple mode	5	-0.0602263035316197	0.242443325802488	0.816046604786709	-0.535415222104496	0.414962615041256	0.941551433057955	0.585426157790059	1.51431412706264
eqtl-a-ENSG00000138411	ebi-a-GCST90018861	Hypertrophic cardiomyopathy	HECW2	Weighted mode	5	-0.211946291645085	0.118112830892278	0.147187903705442	-0.443447440193949	0.019554856903779	0.809008146896376	0.641819966780741	1.01974730550615
eqtl-a-ENSG00000139946	ebi-a-GCST90018861	Hypertrophic cardiomyopathy	PELI2	MR Egger	3	-0.121363681019126	0.809139434221564	0.90521928190849	-1.70727697209339	1.46454961005514	0.885711784447514	0.181358966375988	4.32559459719696
eqtl-a-ENSG00000139946	ebi-a-GCST90018861	Hypertrophic cardiomyopathy	PELI2	Weighted median	3	-0.460256779140976	0.204031716453127	0.0240825350016398	-0.860158943389105	-0.0603546148928473	0.631121565844949	0.423094828847133	0.941430629062342
eqtl-a-ENSG00000139946	ebi-a-GCST90018861	Hypertrophic cardiomyopathy	PELI2	Inverse variance weighted	3	-0.459881583695793	0.198040771877	0.0202245325964217	-0.848041496574713	-0.0717216708168744	0.63135840420937	0.428252845817724	0.930789925761435
eqtl-a-ENSG00000139946	ebi-a-GCST90018861	Hypertrophic cardiomyopathy	PELI2	Simple mode	3	-0.507603647282731	0.376503887732441	0.30998719868128	-1.24555126723832	0.230343972672854	0.601936303577166	0.287782219485491	1.2590330084045
eqtl-a-ENSG00000139946	ebi-a-GCST90018861	Hypertrophic cardiomyopathy	PELI2	Weighted mode	3	-0.465910750336167	0.211187621521921	0.158123866709245	-0.879838488519132	-0.0519830121532016	0.627563291360774	0.414849909294182	0.949344994033223
eqtl-a-ENSG00000140030	ebi-a-GCST90018861	Hypertrophic cardiomyopathy	GPR65	MR Egger	4	0.19907487667507	0.238715957200257	0.492052489854667	-0.268808399437434	0.666958152787575	1.22027333248903	0.764289679952904	1.9483018612467
eqtl-a-ENSG00000140030	ebi-a-GCST90018861	Hypertrophic cardiomyopathy	GPR65	Weighted median	4	0.412651785935204	0.164902389485704	0.0123354369697115	0.0894431025432234	0.735860469327184	1.51081884595615	1.0935651104686	2.08727725806668
eqtl-a-ENSG00000140030	ebi-a-GCST90018861	Hypertrophic cardiomyopathy	GPR65	Inverse variance weighted	4	0.456030406073188	0.157248086147229	0.00373079720024562	0.147824157224618	0.764236654921757	1.57779831868828	1.1593090223226	2.14735457632177
eqtl-a-ENSG00000140030	ebi-a-GCST90018861	Hypertrophic cardiomyopathy	GPR65	Simple mode	4	0.426803269121221	0.361038844049549	0.322309565212769	-0.280832865215896	1.13443940345834	1.53235117127623	0.755154537524133	3.10942991855702
eqtl-a-ENSG00000140030	ebi-a-GCST90018861	Hypertrophic cardiomyopathy	GPR65	Weighted mode	4	0.393764569152065	0.165704264739943	0.0979437620802855	0.0689842102617769	0.718544928042353	1.48255146923482	1.07141929158464	2.05144603629408
eqtl-a-ENSG00000140105	ebi-a-GCST90018861	Hypertrophic cardiomyopathy	WARS1	MR Egger	8	-0.257944462705275	0.152220194194346	0.14109749547439	-0.556296043326193	0.0404071179156434	0.772638141147552	0.573328720608047	1.04123459317165
eqtl-a-ENSG00000140105	ebi-a-GCST90018861	Hypertrophic cardiomyopathy	WARS1	Weighted median	8	-0.277418398379303	0.120928008040501	0.0217859639233872	-0.514437294138685	-0.04039950261992	0.757737394679692	0.597836906318377	0.960405677916104
eqtl-a-ENSG00000140105	ebi-a-GCST90018861	Hypertrophic cardiomyopathy	WARS1	Inverse variance weighted	8	-0.203756957334048	0.102870493496844	0.0476234314616284	-0.405383124587861	-0.00213079008023431	0.815660587422495	0.666721324587363	0.997871478441415
eqtl-a-ENSG00000140105	ebi-a-GCST90018861	Hypertrophic cardiomyopathy	WARS1	Simple mode	8	-0.211410948685534	0.212264565989347	0.352435407213253	-0.627449498024655	0.204627600653587	0.809441359660392	0.533951911191975	1.22706802053808
eqtl-a-ENSG00000140105	ebi-a-GCST90018861	Hypertrophic cardiomyopathy	WARS1	Weighted mode	8	-0.288765181067685	0.124405671679874	0.0533034903333983	-0.532600297560239	-0.0449300645751316	0.74918810830089	0.587076409828266	0.956064342261094
eqtl-a-ENSG00000140319	ebi-a-GCST90018861	Hypertrophic cardiomyopathy	SRP14	MR Egger	5	0.338957798584195	0.793600048742111	0.698095934097751	-1.21649829695034	1.89441389411873	1.40348411494622	0.296265787459452	6.64865044930636
eqtl-a-ENSG00000140319	ebi-a-GCST90018861	Hypertrophic cardiomyopathy	SRP14	Weighted median	5	0.334193390392806	0.149542799869338	0.0254326159384031	0.0410895026489028	0.62729727813671	1.39681324771854	1.04194535824181	1.87254277162318
eqtl-a-ENSG00000140319	ebi-a-GCST90018861	Hypertrophic cardiomyopathy	SRP14	Inverse variance weighted	5	0.311534897858472	0.131040686542832	0.0174356136098946	0.0546951522345203	0.568374643482423	1.36551943929648	1.05621857971828	1.76539532148158
eqtl-a-ENSG00000140319	ebi-a-GCST90018861	Hypertrophic cardiomyopathy	SRP14	Simple mode	5	0.0677250302547751	0.294139135425822	0.829194876144612	-0.508787675179836	0.644237735689386	1.07007103086318	0.601224015968864	1.90453471697625
eqtl-a-ENSG00000140319	ebi-a-GCST90018861	Hypertrophic cardiomyopathy	SRP14	Weighted mode	5	0.467908203607213	0.176533385588953	0.056949872556997	0.121902767852866	0.81391363936156	1.59665082917304	1.12964425870349	2.25672272545766
eqtl-a-ENSG00000140395	ebi-a-GCST90018861	Hypertrophic cardiomyopathy	SKIC8	MR Egger	3	-0.350341188326046	0.273814430518012	0.422332670253263	-0.88701747214135	0.186335095489259	0.704447699380518	0.411882373280913	1.20482592447348
eqtl-a-ENSG00000140395	ebi-a-GCST90018861	Hypertrophic cardiomyopathy	SKIC8	Weighted median	3	-0.32333423364875	0.145264330055271	0.0260253261126337	-0.608052320557081	-0.0386161467404193	0.723731918378797	0.544410173650493	0.962119951153817
eqtl-a-ENSG00000140395	ebi-a-GCST90018861	Hypertrophic cardiomyopathy	SKIC8	Inverse variance weighted	3	-0.320200983695205	0.136681276638869	0.0191456120522888	-0.588096285907387	-0.0523056814830223	0.726003107622162	0.555383570512427	0.949038718935678
eqtl-a-ENSG00000140395	ebi-a-GCST90018861	Hypertrophic cardiomyopathy	SKIC8	Simple mode	3	-0.422416510366615	0.217823753670653	0.192026406144548	-0.849351067561095	0.0045180468278645	0.655460976239057	0.427692385377469	1.00452826858977
eqtl-a-ENSG00000140395	ebi-a-GCST90018861	Hypertrophic cardiomyopathy	SKIC8	Weighted mode	3	-0.351445554575508	0.156327578787399	0.15355009287328	-0.65784760899881	-0.0450435001522064	0.703670160539663	0.517964998743522	0.955955896701618
eqtl-a-ENSG00000140416	ebi-a-GCST90018861	Hypertrophic cardiomyopathy	TPM1	MR Egger	4	0.123121627400303	0.145101437734274	0.485507394905174	-0.161277190558874	0.407520445359479	1.1310219758447	0.85105613368352	1.50308617635715
eqtl-a-ENSG00000140416	ebi-a-GCST90018861	Hypertrophic cardiomyopathy	TPM1	Weighted median	4	0.156364019953413	0.087915134160656	0.0753087935534936	-0.0159496430014733	0.328677682908298	1.16925175660015	0.984176879001101	1.3891300430672
eqtl-a-ENSG00000140416	ebi-a-GCST90018861	Hypertrophic cardiomyopathy	TPM1	Inverse variance weighted	4	0.166691628611429	0.0837199659742471	0.0464740902176676	0.00260049530190448	0.330782761920953	1.18138990228707	1.00260387952273	1.39205735159358
eqtl-a-ENSG00000140416	ebi-a-GCST90018861	Hypertrophic cardiomyopathy	TPM1	Simple mode	4	0.148375534537396	0.173986333413476	0.456445050681048	-0.192637678953017	0.48938874802781	1.15994841527319	0.824780755435304	1.63131876832489
eqtl-a-ENSG00000140416	ebi-a-GCST90018861	Hypertrophic cardiomyopathy	TPM1	Weighted mode	4	0.156581589109723	0.0895158896122144	0.178568702897513	-0.0188695545302168	0.332032732749664	1.1695061773944	0.981307360993902	1.39379847062226
eqtl-a-ENSG00000141452	ebi-a-GCST90018861	Hypertrophic cardiomyopathy	RMC1	MR Egger	4	-0.0575958429848965	0.24752709083391	0.837649684420278	-0.54274894101936	0.427557255049567	0.944031407262497	0.581148511602985	1.53350697817297
eqtl-a-ENSG00000141452	ebi-a-GCST90018861	Hypertrophic cardiomyopathy	RMC1	Weighted median	4	-0.285704414381567	0.148572085006849	0.054479800569997	-0.576905700994991	0.00549687223185646	0.75148471119429	0.56163354271641	1.00551200775399
eqtl-a-ENSG00000141452	ebi-a-GCST90018861	Hypertrophic cardiomyopathy	RMC1	Inverse variance weighted	4	-0.307364499716904	0.141881827497036	0.0302850959953605	-0.585452881611093	-0.0292761178227139	0.735382505334831	0.556853615934998	0.971148276094986
eqtl-a-ENSG00000141452	ebi-a-GCST90018861	Hypertrophic cardiomyopathy	RMC1	Simple mode	4	-0.996687213687548	0.369445395544898	0.0739240954955167	-1.72080018895555	-0.272574238419548	0.369100168036001	0.178922918470573	0.761416900689614
eqtl-a-ENSG00000141452	ebi-a-GCST90018861	Hypertrophic cardiomyopathy	RMC1	Weighted mode	4	-0.230879565140198	0.146956764453227	0.21420007872583	-0.518914823468523	0.0571556931881256	0.793835065693204	0.595166057899099	1.05882064872552
eqtl-a-ENSG00000141497	ebi-a-GCST90018861	Hypertrophic cardiomyopathy	ZMYND15	MR Egger	6	0.314319051070551	0.244545528398869	0.268052285835355	-0.164990184591232	0.793628286732334	1.3693265519628	0.847902026552057	2.21140550109913
eqtl-a-ENSG00000141497	ebi-a-GCST90018861	Hypertrophic cardiomyopathy	ZMYND15	Weighted median	6	0.297410764393512	0.143340220511496	0.0379995930321839	0.0164639321909796	0.578357596596045	1.34636822600685	1.0166002095826	1.78310744274301
eqtl-a-ENSG00000141497	ebi-a-GCST90018861	Hypertrophic cardiomyopathy	ZMYND15	Inverse variance weighted	6	0.319327479393677	0.133796425540104	0.0170018953323422	0.0570864853350731	0.58156847345228	1.3762019288935	1.05874737255732	1.7888419826871
eqtl-a-ENSG00000141497	ebi-a-GCST90018861	Hypertrophic cardiomyopathy	ZMYND15	Simple mode	6	0.676587733946748	0.299715177529346	0.0735877789326634	0.0891459859892294	1.26402948190427	1.96715381467349	1.09324024243564	3.53965576858309
eqtl-a-ENSG00000141497	ebi-a-GCST90018861	Hypertrophic cardiomyopathy	ZMYND15	Weighted mode	6	0.295101425456603	0.152935370073617	0.111549941618981	-0.00465189988768638	0.594854750800892	1.34326259279917	0.995358903440104	1.81276762279157
eqtl-a-ENSG00000141504	ebi-a-GCST90018861	Hypertrophic cardiomyopathy	SAT2	MR Egger	4	-0.376957996135692	0.209737975626474	0.214120409587198	-0.788044428363581	0.034128436092197	0.685944885626813	0.454733189667656	1.03471749326558
eqtl-a-ENSG00000141504	ebi-a-GCST90018861	Hypertrophic cardiomyopathy	SAT2	Weighted median	4	-0.373849515110465	0.137983652689556	0.00674100182712472	-0.644297474381994	-0.103401555838936	0.688080449748809	0.525031260485119	0.901764791850794
eqtl-a-ENSG00000141504	ebi-a-GCST90018861	Hypertrophic cardiomyopathy	SAT2	Inverse variance weighted	4	-0.360082279248544	0.134164486319349	0.00727717651070224	-0.623044672434467	-0.0971198860626206	0.697618924148721	0.536309063846271	0.90744720933883
eqtl-a-ENSG00000141504	ebi-a-GCST90018861	Hypertrophic cardiomyopathy	SAT2	Simple mode	4	-0.633856440494915	0.293730356737736	0.119806357044783	-1.20956793970088	-0.0581449412889534	0.530541847720266	0.298326146472797	0.943513183508706
eqtl-a-ENSG00000141504	ebi-a-GCST90018861	Hypertrophic cardiomyopathy	SAT2	Weighted mode	4	-0.366148465285594	0.150528748635994	0.0931287594848145	-0.661184812612142	-0.0711121179590469	0.693399847761009	0.516239325141783	0.931357464375539
eqtl-a-ENSG00000141524	ebi-a-GCST90018861	Hypertrophic cardiomyopathy	TMC6	MR Egger	5	0.239338678855336	0.271498339226044	0.442934512668442	-0.29279806602771	0.771475423738381	1.27040872430454	0.746172803122928	2.16295517611246
eqtl-a-ENSG00000141524	ebi-a-GCST90018861	Hypertrophic cardiomyopathy	TMC6	Weighted median	5	0.229740402766622	0.11428362656843	0.0444031230318287	0.00574449469249971	0.453736310840744	1.25827332325428	1.00576102594153	1.57418284779054
eqtl-a-ENSG00000141524	ebi-a-GCST90018861	Hypertrophic cardiomyopathy	TMC6	Inverse variance weighted	5	0.236940972987946	0.111214039957505	0.0331307556164509	0.0189614546712359	0.454920491304656	1.26736630672111	1.0191423646828	1.57604806852653
eqtl-a-ENSG00000141524	ebi-a-GCST90018861	Hypertrophic cardiomyopathy	TMC6	Simple mode	5	0.202301736424054	0.186268903988905	0.338517970554068	-0.162785315394199	0.567388788242307	1.22421734335106	0.849773602143976	1.76365575487434
eqtl-a-ENSG00000141524	ebi-a-GCST90018861	Hypertrophic cardiomyopathy	TMC6	Weighted mode	5	0.244528036050483	0.119068236323909	0.109233024840346	0.0111542928556212	0.477901779245345	1.27701846427659	1.01121673392621	1.61268707626266
eqtl-a-ENSG00000141622	ebi-a-GCST90018861	Hypertrophic cardiomyopathy	RNF165	MR Egger	8	0.0719155714550183	1.66525118370275	0.966954572518868	-3.19197674860237	3.33580789151241	1.07456461630682	0.0410905648880187	28.1010766769796
eqtl-a-ENSG00000141622	ebi-a-GCST90018861	Hypertrophic cardiomyopathy	RNF165	Weighted median	8	0.371241523217748	0.287440386511056	0.196515570214012	-0.192141634343922	0.934624680779417	1.44953312701697	0.825189984972385	2.54625761895294
eqtl-a-ENSG00000141622	ebi-a-GCST90018861	Hypertrophic cardiomyopathy	RNF165	Inverse variance weighted	8	0.589134670961798	0.231738118920882	0.0110143486353208	0.13492795787687	1.04334138404673	1.80242804705082	1.14445433246141	2.83868632644193
eqtl-a-ENSG00000141622	ebi-a-GCST90018861	Hypertrophic cardiomyopathy	RNF165	Simple mode	8	0.320108091365668	0.425171825361686	0.476067688302116	-0.513228686343235	1.15344486907457	1.377276628002	0.598559893479713	3.16909123164438
eqtl-a-ENSG00000141622	ebi-a-GCST90018861	Hypertrophic cardiomyopathy	RNF165	Weighted mode	8	0.307679984624289	0.423480085056757	0.491076374264879	-0.522340982086955	1.13770095133553	1.3602656133661	0.593130413791525	3.11958802968516
eqtl-a-ENSG00000141854	ebi-a-GCST90018861	Hypertrophic cardiomyopathy	MISP3	MR Egger	4	1.88843305546905	0.884535765696709	0.166316588507878	0.1547429547035	3.6221231562346	6.60900461956528	1.16735785868991	37.4169255265517
eqtl-a-ENSG00000141854	ebi-a-GCST90018861	Hypertrophic cardiomyopathy	MISP3	Weighted median	4	0.45854627465863	0.292896795520005	0.117452646349162	-0.115531444560579	1.03262399387784	1.58177284951462	0.890892558071622	2.80842546589155
eqtl-a-ENSG00000141854	ebi-a-GCST90018861	Hypertrophic cardiomyopathy	MISP3	Inverse variance weighted	4	0.595114592863668	0.250058725025921	0.0173173681585163	0.104999491812864	1.08522969391447	1.81323871727244	1.110710045907	2.96011966213106
eqtl-a-ENSG00000141854	ebi-a-GCST90018861	Hypertrophic cardiomyopathy	MISP3	Simple mode	4	0.0831646826915115	0.573658788431386	0.893924658303929	-1.04120654263401	1.20753590801703	1.08672075791224	0.353028480982336	3.34523153030375
eqtl-a-ENSG00000141854	ebi-a-GCST90018861	Hypertrophic cardiomyopathy	MISP3	Weighted mode	4	0.923374880891617	0.321299518156201	0.0638476484774128	0.293627825305463	1.55312193647777	2.51777325239851	1.34128461856889	4.72620207727205
eqtl-a-ENSG00000142186	ebi-a-GCST90018861	Hypertrophic cardiomyopathy	SCYL1	MR Egger	6	1.47161925104601	0.879877886082823	0.169736995547756	-0.252941405676323	3.19617990776834	4.35628334948366	0.776513379767078	24.4389924442525
eqtl-a-ENSG00000142186	ebi-a-GCST90018861	Hypertrophic cardiomyopathy	SCYL1	Weighted median	6	0.990548235614247	0.323265578533505	0.00218257801460971	0.356947701688578	1.62414876953992	2.69271030744901	1.42896113564518	5.07409797157881
eqtl-a-ENSG00000142186	ebi-a-GCST90018861	Hypertrophic cardiomyopathy	SCYL1	Inverse variance weighted	6	0.620382566801949	0.2578329196049	0.0161220053451114	0.115030044376346	1.12573508922755	1.85963934205361	1.12190714406605	3.08248191555324
eqtl-a-ENSG00000142186	ebi-a-GCST90018861	Hypertrophic cardiomyopathy	SCYL1	Simple mode	6	0.996085191794229	0.546934887547448	0.128208831046728	-0.0759071877987687	2.06807757138723	2.70766107911396	0.926902230403619	7.90960284576734
eqtl-a-ENSG00000142186	ebi-a-GCST90018861	Hypertrophic cardiomyopathy	SCYL1	Weighted mode	6	1.00399115239856	0.418171519862526	0.0615516978720289	0.184374973468012	1.82360733132911	2.72915258449039	1.20246663165344	6.19416259325957
eqtl-a-ENSG00000142512	ebi-a-GCST90018861	Hypertrophic cardiomyopathy	SIGLEC10	MR Egger	11	0.141445652300452	0.180515911948759	0.453422386092365	-0.212365535119117	0.49525683972002	1.15193789738481	0.808669046598111	1.64091963827917
eqtl-a-ENSG00000142512	ebi-a-GCST90018861	Hypertrophic cardiomyopathy	SIGLEC10	Weighted median	11	0.225236557374096	0.133360215940527	0.0912321442058624	-0.036149465869337	0.486622580617529	1.2526189974075	0.964496123457578	1.62681250292778
eqtl-a-ENSG00000142512	ebi-a-GCST90018861	Hypertrophic cardiomyopathy	SIGLEC10	Inverse variance weighted	11	0.270671823204727	0.110664882249085	0.0144503427849355	0.0537686539965197	0.487574992412935	1.31084481093871	1.05524044825374	1.62836263641002
eqtl-a-ENSG00000142512	ebi-a-GCST90018861	Hypertrophic cardiomyopathy	SIGLEC10	Simple mode	11	0.69745466842591	0.311849240840462	0.0492950287587723	0.0862301563786053	1.30867918047321	2.00863355685338	1.09005718304983	3.70128175700762
eqtl-a-ENSG00000142512	ebi-a-GCST90018861	Hypertrophic cardiomyopathy	SIGLEC10	Weighted mode	11	0.167288109118524	0.132916743535244	0.236766623274751	-0.0932287082105544	0.427804926447602	1.18209478853962	0.910985126690505	1.53388683102755
eqtl-a-ENSG00000142599	ebi-a-GCST90018861	Hypertrophic cardiomyopathy	RERE	MR Egger	3	-0.373457972219173	0.205384708010183	0.320097449816133	-0.776011999919132	0.029096055480785	0.688349915507804	0.460237784643759	1.02952348109871
eqtl-a-ENSG00000142599	ebi-a-GCST90018861	Hypertrophic cardiomyopathy	RERE	Weighted median	3	-0.268686709160976	0.120036015237553	0.0251960173345547	-0.503957299026579	-0.0334161192953735	0.764382692234581	0.604135179465331	0.967136031880951
eqtl-a-ENSG00000142599	ebi-a-GCST90018861	Hypertrophic cardiomyopathy	RERE	Inverse variance weighted	3	-0.257017167977392	0.118469031782952	0.0300456383263769	-0.489216470271977	-0.0248178656828064	0.77335493671141	0.613106593276996	0.975487565611128
eqtl-a-ENSG00000142599	ebi-a-GCST90018861	Hypertrophic cardiomyopathy	RERE	Simple mode	3	-0.245821701516742	0.201187593062651	0.346230911663915	-0.640149383919537	0.148505980886054	0.782061652901736	0.527213660917121	1.16009973617801
eqtl-a-ENSG00000142599	ebi-a-GCST90018861	Hypertrophic cardiomyopathy	RERE	Weighted mode	3	-0.270916155332409	0.119953026840157	0.152447152126654	-0.506024087939117	-0.035808222725702	0.76268044041235	0.602887849003133	0.964825307309442
eqtl-a-ENSG00000142687	ebi-a-GCST90018861	Hypertrophic cardiomyopathy	KIAA0319L	MR Egger	7	-0.399883636798353	0.211540740786947	0.117309018502662	-0.814503488740769	0.0147362151440635	0.670398051160699	0.442859157340678	1.01484532847613
eqtl-a-ENSG00000142687	ebi-a-GCST90018861	Hypertrophic cardiomyopathy	KIAA0319L	Weighted median	7	-0.281400230013926	0.142952335125284	0.0490116953648684	-0.561586806859482	-0.00121365316836997	0.754726210942671	0.570303384147521	0.998787083010784
eqtl-a-ENSG00000142687	ebi-a-GCST90018861	Hypertrophic cardiomyopathy	KIAA0319L	Inverse variance weighted	7	-0.239726647001586	0.121478295735498	0.0484487160791804	-0.477824106643161	-0.00162918736001039	0.786842917542839	0.620131264359368	0.998372139045298
eqtl-a-ENSG00000142687	ebi-a-GCST90018861	Hypertrophic cardiomyopathy	KIAA0319L	Simple mode	7	-0.289103726123674	0.216619455902754	0.230413916842862	-0.713677859693072	0.135470407445725	0.748934517299231	0.489839320161022	1.1450753096298
eqtl-a-ENSG00000142687	ebi-a-GCST90018861	Hypertrophic cardiomyopathy	KIAA0319L	Weighted mode	7	-0.286461813990804	0.134950615948037	0.0779902268133459	-0.550965021248956	-0.0219586067326518	0.750915752459444	0.576393310114367	0.978280728448861
eqtl-a-ENSG00000143756	ebi-a-GCST90018861	Hypertrophic cardiomyopathy	FBXO28	MR Egger	5	0.29484171531798	0.416452792419181	0.530004430117537	-0.521405757823616	1.11108918845958	1.34291377918216	0.593685383215813	3.03766518311223
eqtl-a-ENSG00000143756	ebi-a-GCST90018861	Hypertrophic cardiomyopathy	FBXO28	Weighted median	5	0.217900486485237	0.0961849282279156	0.0234861364967662	0.0293780271585228	0.406422945811952	1.24346332005643	1.02981381849348	1.50143744486523
eqtl-a-ENSG00000143756	ebi-a-GCST90018861	Hypertrophic cardiomyopathy	FBXO28	Inverse variance weighted	5	0.212503109113497	0.0928994001994498	0.0221693346245114	0.0304202847225754	0.394585933504419	1.23676995881748	1.03088770927355	1.48376968439295
eqtl-a-ENSG00000143756	ebi-a-GCST90018861	Hypertrophic cardiomyopathy	FBXO28	Simple mode	5	0.184025534617001	0.231002570324494	0.470269270616808	-0.268739503219007	0.63679057245301	1.20204651650184	0.7643423384356	1.89040401816752
eqtl-a-ENSG00000143756	ebi-a-GCST90018861	Hypertrophic cardiomyopathy	FBXO28	Weighted mode	5	0.220039085228082	0.0960114671356708	0.0836909881200854	0.031856609642167	0.408221560813997	1.2461254347324	1.03236946286475	1.5041403828219
eqtl-a-ENSG00000144118	ebi-a-GCST90018861	Hypertrophic cardiomyopathy	RALB	MR Egger	4	-0.0324284760401745	0.20273433156244	0.887610970349182	-0.429787765902557	0.364930813822208	0.968091689106222	0.650647169585492	1.44041434793853
eqtl-a-ENSG00000144118	ebi-a-GCST90018861	Hypertrophic cardiomyopathy	RALB	Weighted median	4	-0.286347692524579	0.125083670338619	0.0220648773233181	-0.531511686388273	-0.0411836986608848	0.751001452956167	0.587715855757645	0.95965282681577
eqtl-a-ENSG00000144118	ebi-a-GCST90018861	Hypertrophic cardiomyopathy	RALB	Inverse variance weighted	4	-0.342210916416912	0.147565974656953	0.020393044444805	-0.631440226744539	-0.0529816060892844	0.71019839641015	0.531825300151174	0.948397457060009
eqtl-a-ENSG00000144118	ebi-a-GCST90018861	Hypertrophic cardiomyopathy	RALB	Simple mode	4	-0.326612702302135	0.168051724082903	0.147202996217719	-0.655994081504624	0.00276867690035498	0.721363071188335	0.518925951410696	1.00277251322594
eqtl-a-ENSG00000144118	ebi-a-GCST90018861	Hypertrophic cardiomyopathy	RALB	Weighted mode	4	-0.287319891124863	0.13505798359727	0.123316576296374	-0.552033538975512	-0.0226062432742144	0.75027168519187	0.575777752570681	0.977647363218583
eqtl-a-ENSG00000145214	ebi-a-GCST90018861	Hypertrophic cardiomyopathy	DGKQ	MR Egger	5	-0.386718957425675	0.471992976874547	0.472627846113482	-1.31182519209979	0.538387277248437	0.679281975257649	0.269328032105414	1.71324164923662
eqtl-a-ENSG00000145214	ebi-a-GCST90018861	Hypertrophic cardiomyopathy	DGKQ	Weighted median	5	-0.260309584875056	0.110488990759384	0.018474032744773	-0.476868006763449	-0.0437511629866632	0.77081291684077	0.620724455316342	0.95719211266741
eqtl-a-ENSG00000145214	ebi-a-GCST90018861	Hypertrophic cardiomyopathy	DGKQ	Inverse variance weighted	5	-0.272142341444226	0.0984655162785182	0.00571265939858146	-0.465134753350122	-0.07914992953833	0.761745825371656	0.628050467582616	0.923901393950982
eqtl-a-ENSG00000145214	ebi-a-GCST90018861	Hypertrophic cardiomyopathy	DGKQ	Simple mode	5	-0.366316606038797	0.140986360371337	0.0601593807565584	-0.642649872366617	-0.0899833397109758	0.693283268789449	0.5258970160625	0.913946411755762
eqtl-a-ENSG00000145214	ebi-a-GCST90018861	Hypertrophic cardiomyopathy	DGKQ	Weighted mode	5	-0.171175706762949	0.113062628871396	0.20459050452399	-0.392778459350885	0.0504270458249867	0.842673497030599	0.675178310459561	1.05172013318148
eqtl-a-ENSG00000145335	ebi-a-GCST90018861	Hypertrophic cardiomyopathy	SNCA	MR Egger	9	0.634493491616089	0.249774821422177	0.0386492213846103	0.144934841628622	1.12405214160356	1.88606659094107	1.15596424706637	3.07729862276598
eqtl-a-ENSG00000145335	ebi-a-GCST90018861	Hypertrophic cardiomyopathy	SNCA	Weighted median	9	0.45868113793338	0.163970936855169	0.00515265666745416	0.137298101697247	0.780064174169512	1.58198618696639	1.14717007089921	2.18161226416125
eqtl-a-ENSG00000145335	ebi-a-GCST90018861	Hypertrophic cardiomyopathy	SNCA	Inverse variance weighted	9	0.421474147907351	0.146689049510391	0.00406273916084108	0.133963610866984	0.708984684947717	1.52420680657031	1.14335121332826	2.03192716473576
eqtl-a-ENSG00000145335	ebi-a-GCST90018861	Hypertrophic cardiomyopathy	SNCA	Simple mode	9	0.395727898772412	0.301247430588178	0.22539000576765	-0.194717065180417	0.986172862725241	1.48546506568726	0.823067499569475	2.68095443269412
eqtl-a-ENSG00000145335	ebi-a-GCST90018861	Hypertrophic cardiomyopathy	SNCA	Weighted mode	9	0.47486714452537	0.169030170877452	0.0228654848496005	0.143568009605563	0.806166279445176	1.60780057818692	1.15438531742758	2.23930663374916
eqtl-a-ENSG00000145569	ebi-a-GCST90018861	Hypertrophic cardiomyopathy	OTULINL	MR Egger	4	-0.29676936770356	0.333261187392745	0.467156701915037	-0.949961294993341	0.35642255958622	0.743215402072108	0.386755992558077	1.42821092499106
eqtl-a-ENSG00000145569	ebi-a-GCST90018861	Hypertrophic cardiomyopathy	OTULINL	Weighted median	4	-0.246276725464347	0.136730771824798	0.0716745206950359	-0.514269038240952	0.0217155873122577	0.781705877070562	0.597937504366618	1.02195308670919
eqtl-a-ENSG00000145569	ebi-a-GCST90018861	Hypertrophic cardiomyopathy	OTULINL	Inverse variance weighted	4	-0.265242143034986	0.124522832415386	0.0331659716254293	-0.509306894569143	-0.0211773915008301	0.767020198888743	0.600911929830055	0.979045274853688
eqtl-a-ENSG00000145569	ebi-a-GCST90018861	Hypertrophic cardiomyopathy	OTULINL	Simple mode	4	-0.246189573213742	0.202711470728398	0.311439581090519	-0.643504055841403	0.151124909413918	0.781774007465875	0.52544799532229	1.1631419363859
eqtl-a-ENSG00000145569	ebi-a-GCST90018861	Hypertrophic cardiomyopathy	OTULINL	Weighted mode	4	-0.246189573213742	0.147379276623763	0.193423367387178	-0.535052955396318	0.0426738089688327	0.781774007465875	0.585638276616597	1.04359742720398
eqtl-a-ENSG00000145685	ebi-a-GCST90018861	Hypertrophic cardiomyopathy	LHFPL2	MR Egger	3	-0.363993275882811	0.414135669207942	0.540966943059825	-1.17569918753038	0.447712635764754	0.694895867288447	0.308603132775806	1.56472898389326
eqtl-a-ENSG00000145685	ebi-a-GCST90018861	Hypertrophic cardiomyopathy	LHFPL2	Weighted median	3	-0.325338232648881	0.178665263013954	0.068616396057644	-0.67552214815623	0.0248456828584687	0.722283012625745	0.508890634917089	1.02515690903355
eqtl-a-ENSG00000145685	ebi-a-GCST90018861	Hypertrophic cardiomyopathy	LHFPL2	Inverse variance weighted	3	-0.330002547494245	0.164799465550316	0.0452364483099595	-0.653009499972863	-0.00699559501562597	0.718921901980186	0.520477041748024	0.993028817200024
eqtl-a-ENSG00000145685	ebi-a-GCST90018861	Hypertrophic cardiomyopathy	LHFPL2	Simple mode	3	-0.209894180675544	0.228512598875659	0.455309902669198	-0.657778874471835	0.237990513120746	0.810670025986022	0.518000602046274	1.26869715679108
eqtl-a-ENSG00000145685	ebi-a-GCST90018861	Hypertrophic cardiomyopathy	LHFPL2	Weighted mode	3	-0.285494989632137	0.198467460764253	0.286899697370424	-0.674491212730072	0.103501233465798	0.751642107172363	0.509415538825192	1.10904716133597
eqtl-a-ENSG00000146592	ebi-a-GCST90018861	Hypertrophic cardiomyopathy	CREB5	MR Egger	7	-0.149015112382882	0.158679142584877	0.390795650628032	-0.46002623184924	0.161996007083476	0.861556094634998	0.631267085986704	1.17585554621859
eqtl-a-ENSG00000146592	ebi-a-GCST90018861	Hypertrophic cardiomyopathy	CREB5	Weighted median	7	-0.219461752065775	0.0899863016188965	0.0147346897505175	-0.395834903238812	-0.0430886008927375	0.802950868317716	0.6731178163357	0.957826522022455
eqtl-a-ENSG00000146592	ebi-a-GCST90018861	Hypertrophic cardiomyopathy	CREB5	Inverse variance weighted	7	-0.196716474320619	0.0818115668219608	0.0161943019081918	-0.357067145291662	-0.0363658033495759	0.821423494954437	0.699725512883577	0.964287489365029
eqtl-a-ENSG00000146592	ebi-a-GCST90018861	Hypertrophic cardiomyopathy	CREB5	Simple mode	7	-0.178974165002063	0.127986548493906	0.211502198131227	-0.429827800050119	0.0718794700459926	0.836127500470252	0.650621122002094	1.07452582371032
eqtl-a-ENSG00000146592	ebi-a-GCST90018861	Hypertrophic cardiomyopathy	CREB5	Weighted mode	7	-0.22500299724605	0.0994225569898731	0.0642740376529963	-0.419871208946201	-0.0301347855458985	0.798513825413381	0.657131447016872	0.97031474033222
eqtl-a-ENSG00000147168	ebi-a-GCST90018861	Hypertrophic cardiomyopathy	IL2RG	MR Egger	3	0.549689099773127	1.51289033825732	0.778133799071449	-2.41557596321122	3.51495416275747	1.73271423286944	0.0893158814424796	33.6143870977957
eqtl-a-ENSG00000147168	ebi-a-GCST90018861	Hypertrophic cardiomyopathy	IL2RG	Weighted median	3	1.07960437512652	0.504062282386264	0.032208975942103	0.0916423016494465	2.0675664486036	2.94351479300953	1.0959727243229	7.90556110054547
eqtl-a-ENSG00000147168	ebi-a-GCST90018861	Hypertrophic cardiomyopathy	IL2RG	Inverse variance weighted	3	1.12095776469573	0.439604580128592	0.0107746759163565	0.259332787643686	1.98258274174777	3.06779101861098	1.29606504750117	7.26147329720478
eqtl-a-ENSG00000147168	ebi-a-GCST90018861	Hypertrophic cardiomyopathy	IL2RG	Simple mode	3	1.24692249182593	0.626542808217544	0.184848635786183	0.0188985877195427	2.47494639593232	3.47961791015511	1.01907829632291	11.8810702223372
eqtl-a-ENSG00000147168	ebi-a-GCST90018861	Hypertrophic cardiomyopathy	IL2RG	Weighted mode	3	1.00216231406371	0.591687536194137	0.232395832007434	-0.157545256876798	2.16186988500422	2.72416596687082	0.85423815258282	8.68736685737965
eqtl-a-ENSG00000147852	ebi-a-GCST90018861	Hypertrophic cardiomyopathy	VLDLR	MR Egger	7	0.349993188971798	0.137457237140971	0.0515038119227338	0.0805770041754941	0.619409373768102	1.41905788331708	1.0839123092024	1.85783043435141
eqtl-a-ENSG00000147852	ebi-a-GCST90018861	Hypertrophic cardiomyopathy	VLDLR	Weighted median	7	0.252132123083449	0.0923583221816039	0.00633470080536327	0.0711098116075054	0.433154434559393	1.28676603755067	1.07369912402173	1.54211435806326
eqtl-a-ENSG00000147852	ebi-a-GCST90018861	Hypertrophic cardiomyopathy	VLDLR	Inverse variance weighted	7	0.239726417608816	0.085985396711925	0.00530361972124671	0.071195040053443	0.408257795164189	1.27090140650953	1.0737906376292	1.5041948853587
eqtl-a-ENSG00000147852	ebi-a-GCST90018861	Hypertrophic cardiomyopathy	VLDLR	Simple mode	7	0.252014806659305	0.162314645773389	0.171499535398694	-0.0661218990565381	0.570151512375148	1.28661508761506	0.936016757777345	1.76853498607179
eqtl-a-ENSG00000147852	ebi-a-GCST90018861	Hypertrophic cardiomyopathy	VLDLR	Weighted mode	7	0.25494930160584	0.0943638804380698	0.0354924399166003	0.0699960959472227	0.439902507264456	1.29039619819941	1.07250399413385	1.55255584821598
eqtl-a-ENSG00000148384	ebi-a-GCST90018861	Hypertrophic cardiomyopathy	INPP5E	MR Egger	3	-0.29692859491152	0.172447428365747	0.334964050656143	-0.634925554508384	0.0410683646853432	0.743097071379706	0.529974941094044	1.04192333387157
eqtl-a-ENSG00000148384	ebi-a-GCST90018861	Hypertrophic cardiomyopathy	INPP5E	Weighted median	3	-0.313664762690961	0.107650633949802	0.00357139909748402	-0.524660005232572	-0.10266952014935	0.730763966446559	0.591756524290067	0.902425157538178
eqtl-a-ENSG00000148384	ebi-a-GCST90018861	Hypertrophic cardiomyopathy	INPP5E	Inverse variance weighted	3	-0.309481512114502	0.103236551110407	0.00271944889851055	-0.5118251522909	-0.107137871938104	0.733827338188946	0.599400582502402	0.898401800053832
eqtl-a-ENSG00000148384	ebi-a-GCST90018861	Hypertrophic cardiomyopathy	INPP5E	Simple mode	3	-0.341003997787087	0.152721258585201	0.155193552663692	-0.640337664614081	-0.0416703309600925	0.711056065549971	0.527114406107047	0.959185942363956
eqtl-a-ENSG00000148384	ebi-a-GCST90018861	Hypertrophic cardiomyopathy	INPP5E	Weighted mode	3	-0.320620417875499	0.109635617711865	0.0997408835170317	-0.535506228590755	-0.105734607160243	0.725698660955957	0.585372882636703	0.899663380614976
eqtl-a-ENSG00000149231	ebi-a-GCST90018861	Hypertrophic cardiomyopathy	CCDC82	MR Egger	3	-0.156835717041988	0.223038535200008	0.609844105992152	-0.593991246034004	0.280319811950028	0.854844483663081	0.552119237518807	1.32355303273472
eqtl-a-ENSG00000149231	ebi-a-GCST90018861	Hypertrophic cardiomyopathy	CCDC82	Weighted median	3	-0.287439432681244	0.124107626126358	0.0205555541557328	-0.530690379888907	-0.0441884854735822	0.75018200190746	0.588198748884247	0.956773602550851
eqtl-a-ENSG00000149231	ebi-a-GCST90018861	Hypertrophic cardiomyopathy	CCDC82	Inverse variance weighted	3	-0.282966643471778	0.131015130422408	0.0307880582452282	-0.539756299099698	-0.0261769878438588	0.753544923082996	0.582890285953895	0.974162659401519
eqtl-a-ENSG00000149231	ebi-a-GCST90018861	Hypertrophic cardiomyopathy	CCDC82	Simple mode	3	-0.477664272265577	0.275249649170009	0.224807820765895	-1.01715358463879	0.0618250401076399	0.620230390575705	0.361622805321547	1.06377621027423
eqtl-a-ENSG00000149231	ebi-a-GCST90018861	Hypertrophic cardiomyopathy	CCDC82	Weighted mode	3	-0.280173649249889	0.134325167244979	0.172313781351993	-0.543450977050048	-0.0168963214497295	0.755652511570259	0.580740667586007	0.983245620831047
eqtl-a-ENSG00000151498	ebi-a-GCST90018861	Hypertrophic cardiomyopathy	ACAD8	MR Egger	3	-0.450085988965272	0.180761371397277	0.243123823571902	-0.804378276903935	-0.0957937010266092	0.637573324994063	0.447365977875776	0.908651450595694
eqtl-a-ENSG00000151498	ebi-a-GCST90018861	Hypertrophic cardiomyopathy	ACAD8	Weighted median	3	-0.25418079789689	0.0997080982851953	0.0107955103492602	-0.449608670535873	-0.0587529252579075	0.775551571277127	0.637877723133818	0.942939716965533
eqtl-a-ENSG00000151498	ebi-a-GCST90018861	Hypertrophic cardiomyopathy	ACAD8	Inverse variance weighted	3	-0.240862970602339	0.0986405452462325	0.0146132197094947	-0.434198439284955	-0.0475275019197235	0.785949317171299	0.647783696996608	0.953584247374578
eqtl-a-ENSG00000151498	ebi-a-GCST90018861	Hypertrophic cardiomyopathy	ACAD8	Simple mode	3	-0.183920669433564	0.173066751690806	0.399256774567733	-0.523131502747543	0.155290163880415	0.832001804383124	0.592661717226568	1.1679968224304
eqtl-a-ENSG00000151498	ebi-a-GCST90018861	Hypertrophic cardiomyopathy	ACAD8	Weighted mode	3	-0.267914278850215	0.104936847025193	0.125236072588132	-0.473590499019594	-0.0622380586808357	0.764973352687736	0.622762222099497	0.939659166141297
eqtl-a-ENSG00000151552	ebi-a-GCST90018861	Hypertrophic cardiomyopathy	QDPR	MR Egger	5	0.0772736765492875	0.126408563370337	0.584205390282033	-0.170487107656572	0.325034460755147	1.0803376990318	0.843253961078197	1.38407834154377
eqtl-a-ENSG00000151552	ebi-a-GCST90018861	Hypertrophic cardiomyopathy	QDPR	Weighted median	5	0.155644613925404	0.0854843918935517	0.0686468117185658	-0.0119047941859572	0.323194022036766	1.16841089233587	0.988165787511842	1.38153337282256
eqtl-a-ENSG00000151552	ebi-a-GCST90018861	Hypertrophic cardiomyopathy	QDPR	Inverse variance weighted	5	0.146835680133832	0.0748224329536002	0.0497094998668404	0.000183711544775922	0.293487648722889	1.15816363809919	1.00018372842078	1.34109661505195
eqtl-a-ENSG00000151552	ebi-a-GCST90018861	Hypertrophic cardiomyopathy	QDPR	Simple mode	5	0.268154812430511	0.130933077860203	0.109936021409521	0.0115259798245137	0.524783645036508	1.30754954927053	1.011592659868	1.69009314877855
eqtl-a-ENSG00000151552	ebi-a-GCST90018861	Hypertrophic cardiomyopathy	QDPR	Weighted mode	5	0.193915296630116	0.09630009170405	0.11432128899408	0.00516711689017749	0.382663476370054	1.21399344926494	1.00518048946128	1.46618454129373
eqtl-a-ENSG00000151948	ebi-a-GCST90018861	Hypertrophic cardiomyopathy	GLT1D1	MR Egger	3	0.435742708834972	0.295488876101244	0.379358373661381	-0.143415488323467	1.01490090599341	1.54611094288393	0.8663940175043	2.7590899745491
eqtl-a-ENSG00000151948	ebi-a-GCST90018861	Hypertrophic cardiomyopathy	GLT1D1	Weighted median	3	0.365920381499871	0.171943149464927	0.0333248571244672	0.0289118085486146	0.702928954451128	1.44184044091107	1.02933381202923	2.01965954363074
eqtl-a-ENSG00000151948	ebi-a-GCST90018861	Hypertrophic cardiomyopathy	GLT1D1	Inverse variance weighted	3	0.353325148798859	0.166861110115988	0.0342190875693397	0.0262773729715224	0.680372924626196	1.42379401309195	1.02662566719693	1.97461397711929
eqtl-a-ENSG00000151948	ebi-a-GCST90018861	Hypertrophic cardiomyopathy	GLT1D1	Simple mode	3	0.306505161453008	0.324527273894199	0.444625209794849	-0.329568295379621	0.942578618285637	1.35866848016267	0.719234163131495	2.56659115155245
eqtl-a-ENSG00000151948	ebi-a-GCST90018861	Hypertrophic cardiomyopathy	GLT1D1	Weighted mode	3	0.372545862498756	0.175262081577509	0.167428265834002	0.0290321826068377	0.716059542390674	1.45142504359599	1.02945772457523	2.04635373254095
eqtl-a-ENSG00000152766	ebi-a-GCST90018861	Hypertrophic cardiomyopathy	ANKRD22	MR Egger	3	1.27622901471288	0.875860022047441	0.382903581258007	-0.440456628500104	2.99291465792586	3.58310239066857	0.643742402831835	19.9437270025051
eqtl-a-ENSG00000152766	ebi-a-GCST90018861	Hypertrophic cardiomyopathy	ANKRD22	Weighted median	3	0.608875979149208	0.248942206726733	0.01445100098446	0.120949253964811	1.0968027043336	1.83836387770104	1.128567640581	2.99457615592819
eqtl-a-ENSG00000152766	ebi-a-GCST90018861	Hypertrophic cardiomyopathy	ANKRD22	Inverse variance weighted	3	0.541903451140643	0.259613222238398	0.0368565806249823	0.0330615355533822	1.0507453667279	1.71927630803211	1.03361414130256	2.85978191013863
eqtl-a-ENSG00000152766	ebi-a-GCST90018861	Hypertrophic cardiomyopathy	ANKRD22	Simple mode	3	0.738702107948807	0.311888437035866	0.141409428581543	0.127400771358509	1.3500034445391	2.09321698101341	1.13587215159838	3.85743881777294
eqtl-a-ENSG00000152766	ebi-a-GCST90018861	Hypertrophic cardiomyopathy	ANKRD22	Weighted mode	3	0.61840212546203	0.262170758659626	0.142338347354736	0.104547438489163	1.1322568124349	1.85596007990725	1.11020805921001	3.10265070554467
eqtl-a-ENSG00000155393	ebi-a-GCST90018861	Hypertrophic cardiomyopathy	HEATR3	MR Egger	3	0.257718209873668	0.318761804660338	0.567161531525815	-0.367054927260594	0.882491347007931	1.29397413810912	0.692771591953562	2.4169135824026
eqtl-a-ENSG00000155393	ebi-a-GCST90018861	Hypertrophic cardiomyopathy	HEATR3	Weighted median	3	0.242630884062603	0.101644197580066	0.016983680208401	0.0434082568056738	0.441853511319532	1.2745980628192	1.04436417661118	1.5555878477315
eqtl-a-ENSG00000155393	ebi-a-GCST90018861	Hypertrophic cardiomyopathy	HEATR3	Inverse variance weighted	3	0.243234602585764	0.101682681584134	0.0167525197568558	0.0439365466808617	0.442532658490667	1.2753677936063	1.04491604939326	1.55664467964932
eqtl-a-ENSG00000155393	ebi-a-GCST90018861	Hypertrophic cardiomyopathy	HEATR3	Simple mode	3	0.350631775245118	0.149154628926466	0.143108667344776	0.0582887025492452	0.642974847940991	1.41996436360454	1.06002098229845	1.90213102153402
eqtl-a-ENSG00000155393	ebi-a-GCST90018861	Hypertrophic cardiomyopathy	HEATR3	Weighted mode	3	0.274664775025619	0.114303521467613	0.138178351448091	0.0506298729490972	0.498699677102141	1.31608941487068	1.0519334721862	1.64657879393733
eqtl-a-ENSG00000156110	ebi-a-GCST90018861	Hypertrophic cardiomyopathy	ADK	MR Egger	3	0.304155707326364	0.235093568012014	0.41890896681328	-0.156627685977184	0.764939100629912	1.35548009784085	0.855022336370062	2.14886350623642
eqtl-a-ENSG00000156110	ebi-a-GCST90018861	Hypertrophic cardiomyopathy	ADK	Weighted median	3	0.257018141041804	0.119958169718878	0.0321480674570191	0.0219001283928034	0.492136153690805	1.29306858415782	1.02214169643867	1.63580682518047
eqtl-a-ENSG00000156110	ebi-a-GCST90018861	Hypertrophic cardiomyopathy	ADK	Inverse variance weighted	3	0.24639949410625	0.119596609215701	0.0393741838289579	0.0119901400434763	0.480808848169023	1.27941058845078	1.01206230992651	1.61738208980318
eqtl-a-ENSG00000156110	ebi-a-GCST90018861	Hypertrophic cardiomyopathy	ADK	Simple mode	3	0.278412887540898	0.160143313993529	0.224249375112687	-0.0354680078864185	0.592293782968215	1.32103152207903	0.965153611040039	1.80813112271932
eqtl-a-ENSG00000156110	ebi-a-GCST90018861	Hypertrophic cardiomyopathy	ADK	Weighted mode	3	0.257469043793849	0.137074537121905	0.201119725560145	-0.0111970489650839	0.526135136552782	1.29365176380978	0.988865404671531	1.69237883952876
eqtl-a-ENSG00000157191	ebi-a-GCST90018861	Hypertrophic cardiomyopathy	NECAP2	MR Egger	6	-0.183640379441773	0.572860031500585	0.764586445214901	-1.30644604118292	0.939165282299374	0.832235038847161	0.270780691771283	2.55784544811621
eqtl-a-ENSG00000157191	ebi-a-GCST90018861	Hypertrophic cardiomyopathy	NECAP2	Weighted median	6	-0.244460302280199	0.113332727573175	0.0310045583333456	-0.466592448323622	-0.0223281562367767	0.78312707610754	0.627135628513066	0.977919272082892
eqtl-a-ENSG00000157191	ebi-a-GCST90018861	Hypertrophic cardiomyopathy	NECAP2	Inverse variance weighted	6	-0.222968654629657	0.110788311668663	0.044160434794038	-0.440113745500237	-0.00582356375907836	0.800139929583895	0.643963169004381	0.994193360319595
eqtl-a-ENSG00000157191	ebi-a-GCST90018861	Hypertrophic cardiomyopathy	NECAP2	Simple mode	6	-0.26180095153764	0.260185823539681	0.360498560900103	-0.771765165675416	0.248163262600135	0.76966420893875	0.462196494441883	1.2816691637539
eqtl-a-ENSG00000157191	ebi-a-GCST90018861	Hypertrophic cardiomyopathy	NECAP2	Weighted mode	6	-0.245945117361665	0.121803948468285	0.0994732182129848	-0.484680856359505	-0.00720937836382568	0.781965140057791	0.615893723967639	0.992816546865364
eqtl-a-ENSG00000158470	ebi-a-GCST90018861	Hypertrophic cardiomyopathy	B4GALT5	MR Egger	4	-1.05818305884901	0.739346126014626	0.288674379388319	-2.50730146583768	0.390935348139659	0.347085872368335	0.0814878405283202	1.47836293140963
eqtl-a-ENSG00000158470	ebi-a-GCST90018861	Hypertrophic cardiomyopathy	B4GALT5	Weighted median	4	-0.509319306665413	0.262716639960563	0.052542258198519	-1.02424392098812	0.00560530765729017	0.600904471299619	0.359067846462816	1.00562104678807
eqtl-a-ENSG00000158470	ebi-a-GCST90018861	Hypertrophic cardiomyopathy	B4GALT5	Inverse variance weighted	4	-0.509336690384	0.237517545266833	0.0319994797137792	-0.974871079106993	-0.0438023016610063	0.600894025436187	0.377240984672929	0.957143164383262
eqtl-a-ENSG00000158470	ebi-a-GCST90018861	Hypertrophic cardiomyopathy	B4GALT5	Simple mode	4	-0.279495792476524	0.386402077105524	0.521774054785	-1.03684386360335	0.477852278650302	0.756164909390083	0.354571995414427	1.61260724926853
eqtl-a-ENSG00000158470	ebi-a-GCST90018861	Hypertrophic cardiomyopathy	B4GALT5	Weighted mode	4	-0.65580090422974	0.289238505231009	0.108190620266485	-1.22270837448252	-0.0888934339769623	0.519026205794979	0.294431654896358	0.914943070223744
eqtl-a-ENSG00000159346	ebi-a-GCST90018861	Hypertrophic cardiomyopathy	ADIPOR1	MR Egger	7	0.276498851461645	0.397002011588973	0.517177895537696	-0.501625091252743	1.05462279417603	1.31850543836282	0.605545792509299	2.87089203243971
eqtl-a-ENSG00000159346	ebi-a-GCST90018861	Hypertrophic cardiomyopathy	ADIPOR1	Weighted median	7	0.331203391135473	0.187669973449443	0.0775943191195842	-0.0366297568254361	0.699036539096381	1.39264301474883	0.964032995919175	2.01181346980712
eqtl-a-ENSG00000159346	ebi-a-GCST90018861	Hypertrophic cardiomyopathy	ADIPOR1	Inverse variance weighted	7	0.397441874027263	0.156518659010915	0.0111086616920678	0.0906653023658683	0.704218445688657	1.48801329923258	1.09490248265421	2.02226555676949
eqtl-a-ENSG00000159346	ebi-a-GCST90018861	Hypertrophic cardiomyopathy	ADIPOR1	Simple mode	7	0.300550371581682	0.257235178561779	0.286969333381176	-0.203630578399405	0.80473132156277	1.3506019359826	0.815763676252555	2.23609562742433
eqtl-a-ENSG00000159346	ebi-a-GCST90018861	Hypertrophic cardiomyopathy	ADIPOR1	Weighted mode	7	0.320373591203319	0.193632396198856	0.149099341840911	-0.0591459053464391	0.699893087753078	1.37764234326966	0.942569233233213	2.01353742415219
eqtl-a-ENSG00000160209	ebi-a-GCST90018861	Hypertrophic cardiomyopathy	PDXK	MR Egger	7	-0.31384658233985	0.381366334224839	0.447991126813253	-1.06132459742054	0.433631432740835	0.730631111276965	0.345997199661674	1.54285011927206
eqtl-a-ENSG00000160209	ebi-a-GCST90018861	Hypertrophic cardiomyopathy	PDXK	Weighted median	7	-0.448478594320024	0.19061448115092	0.0186324312147436	-0.822082977375827	-0.0748742112642214	0.638598981038795	0.439515200142277	0.927860193348885
eqtl-a-ENSG00000160209	ebi-a-GCST90018861	Hypertrophic cardiomyopathy	PDXK	Inverse variance weighted	7	-0.393111525140418	0.149339468598956	0.00848001768200922	-0.685816883594372	-0.100406166686465	0.674953469108072	0.503678614679819	0.90446997784612
eqtl-a-ENSG00000160209	ebi-a-GCST90018861	Hypertrophic cardiomyopathy	PDXK	Simple mode	7	-0.542703376064241	0.244986817139479	0.0686467174629452	-1.02287753765762	-0.0625292144708615	0.581174992212123	0.359558806125904	0.939385618758809
eqtl-a-ENSG00000160209	ebi-a-GCST90018861	Hypertrophic cardiomyopathy	PDXK	Weighted mode	7	-0.444301095415012	0.195427412842943	0.0633639064468506	-0.827338824587181	-0.0612633662428438	0.641272307604432	0.437211235350436	0.940575491319892
eqtl-a-ENSG00000160226	ebi-a-GCST90018861	Hypertrophic cardiomyopathy	CFAP410	MR Egger	5	-0.0685976932159811	0.121846666670214	0.612778063724912	-0.3074171598896	0.170221773457638	0.933702239273244	0.735343780984726	1.18556774962645
eqtl-a-ENSG00000160226	ebi-a-GCST90018861	Hypertrophic cardiomyopathy	CFAP410	Weighted median	5	-0.139357589528391	0.0843165518250742	0.0983735234468957	-0.304618031105536	0.0259028520487548	0.869916899659478	0.737404986372112	1.02624124639602
eqtl-a-ENSG00000160226	ebi-a-GCST90018861	Hypertrophic cardiomyopathy	CFAP410	Inverse variance weighted	5	-0.166551027271695	0.0793517326133388	0.0358260772202634	-0.322080423193839	-0.0110216313495512	0.846579617185129	0.724639910130438	0.989038884298148
eqtl-a-ENSG00000160226	ebi-a-GCST90018861	Hypertrophic cardiomyopathy	CFAP410	Simple mode	5	-0.112154667461178	0.156783064037662	0.513928289702494	-0.419449472974996	0.19514013805264	0.893905988637991	0.657408641433209	1.21548130973883
eqtl-a-ENSG00000160226	ebi-a-GCST90018861	Hypertrophic cardiomyopathy	CFAP410	Weighted mode	5	-0.134482795180118	0.0868890077214513	0.196594874511387	-0.304785250314163	0.0358196599539261	0.87416791864878	0.737281688403035	1.03646891278413
eqtl-a-ENSG00000160999	ebi-a-GCST90018861	Hypertrophic cardiomyopathy	SH2B2	MR Egger	3	-0.189744257882804	1.45058693350472	0.917196965365593	-3.03289464755205	2.65340613178644	0.827170649268648	0.0481759836052626	14.2023313653066
eqtl-a-ENSG00000160999	ebi-a-GCST90018861	Hypertrophic cardiomyopathy	SH2B2	Weighted median	3	-0.729056416372874	0.404793111211977	0.0716935264763112	-1.52245091434835	0.0643380816025999	0.482363926124359	0.21817649921308	1.0664528859218
eqtl-a-ENSG00000160999	ebi-a-GCST90018861	Hypertrophic cardiomyopathy	SH2B2	Inverse variance weighted	3	-0.853532371209505	0.389397829381761	0.0283846380702627	-1.61675211679776	-0.0903126256212528	0.425907807177787	0.198542495866555	0.913645511623428
eqtl-a-ENSG00000160999	ebi-a-GCST90018861	Hypertrophic cardiomyopathy	SH2B2	Simple mode	3	-0.542364192286609	0.540480024796768	0.421310267252159	-1.60170504088828	0.516976656315057	0.581372150776049	0.201552569482738	1.67694998166181
eqtl-a-ENSG00000160999	ebi-a-GCST90018861	Hypertrophic cardiomyopathy	SH2B2	Weighted mode	3	-0.69380645962651	0.406164795230269	0.22972517385512	-1.48988945827784	0.102276539024817	0.499670469105064	0.225397569997929	1.10768974882014
eqtl-a-ENSG00000162496	ebi-a-GCST90018861	Hypertrophic cardiomyopathy	DHRS3	MR Egger	5	0.0133657725138755	0.402470410478886	0.975593630326594	-0.77547623202474	0.802207777052491	1.01345549373685	0.460484431339347	2.23045985463188
eqtl-a-ENSG00000162496	ebi-a-GCST90018861	Hypertrophic cardiomyopathy	DHRS3	Weighted median	5	0.410448246162406	0.215671567702731	0.0570252685255229	-0.0122680265349461	0.833164518859758	1.50749336180349	0.987806918911942	2.30058748564423
eqtl-a-ENSG00000162496	ebi-a-GCST90018861	Hypertrophic cardiomyopathy	DHRS3	Inverse variance weighted	5	0.403038370932123	0.184073440380516	0.0285567428464433	0.0422544277863116	0.763822314077934	1.4963643074553	1.04315985384232	2.14646502391631
eqtl-a-ENSG00000162496	ebi-a-GCST90018861	Hypertrophic cardiomyopathy	DHRS3	Simple mode	5	0.41266965541768	0.350000352516067	0.303718670692426	-0.27333103551381	1.09867034634917	1.51084584374827	0.760840880584314	3.00017417809932
eqtl-a-ENSG00000162496	ebi-a-GCST90018861	Hypertrophic cardiomyopathy	DHRS3	Weighted mode	5	0.425462151748106	0.24657170464902	0.159518046290568	-0.0578183893639737	0.908742692860185	1.53029748592308	0.943821339866812	2.4812009397382
eqtl-a-ENSG00000162594	ebi-a-GCST90018861	Hypertrophic cardiomyopathy	IL23R	MR Egger	3	-0.342459197578456	0.391116522652081	0.542164574071486	-1.10904758197654	0.424129186819623	0.710022089415121	0.329872988488458	1.52825901195318
eqtl-a-ENSG00000162594	ebi-a-GCST90018861	Hypertrophic cardiomyopathy	IL23R	Weighted median	3	-0.373852851791125	0.191464227942306	0.0508671348515361	-0.749122738558045	0.00141703497579448	0.68807815384791	0.472781123521096	1.00141803944426
eqtl-a-ENSG00000162594	ebi-a-GCST90018861	Hypertrophic cardiomyopathy	IL23R	Inverse variance weighted	3	-0.363233567000934	0.181423097275458	0.0452701939183393	-0.718822837660832	-0.00764429634103669	0.695423986433808	0.487325579765584	0.992384846984883
eqtl-a-ENSG00000162594	ebi-a-GCST90018861	Hypertrophic cardiomyopathy	IL23R	Simple mode	3	-0.440956606093296	0.2925528831728	0.270739654100108	-1.01436025711198	0.132447044925393	0.643420626501812	0.362634348385788	1.14161855999245
eqtl-a-ENSG00000162594	ebi-a-GCST90018861	Hypertrophic cardiomyopathy	IL23R	Weighted mode	3	-0.384597518991545	0.202376370629971	0.197758088078386	-0.781255205426288	0.0120601674431984	0.680724559783673	0.45783097856	1.01213318449998
eqtl-a-ENSG00000162645	ebi-a-GCST90018861	Hypertrophic cardiomyopathy	GBP2	MR Egger	6	1.08159205304115	0.717340088331093	0.206096544645524	-0.324394520087793	2.48757862617009	2.94937137092204	0.722964961908861	12.0321065915102
eqtl-a-ENSG00000162645	ebi-a-GCST90018861	Hypertrophic cardiomyopathy	GBP2	Weighted median	6	0.545724468958095	0.280416509036575	0.0516402014606618	-0.00389188875359137	1.09534082666978	1.72585826030855	0.996115674830054	2.99020165020838
eqtl-a-ENSG00000162645	ebi-a-GCST90018861	Hypertrophic cardiomyopathy	GBP2	Inverse variance weighted	6	0.45954530877106	0.229078916466474	0.0448501925896156	0.0105506324967697	0.908539985045349	1.58335388417168	1.0106064866793	2.48069803189094
eqtl-a-ENSG00000162645	ebi-a-GCST90018861	Hypertrophic cardiomyopathy	GBP2	Simple mode	6	0.454803380189601	0.42056461448338	0.328890037664328	-0.369503264197824	1.27911002457703	1.57586350658719	0.691077528341411	3.59344022855627
eqtl-a-ENSG00000162645	ebi-a-GCST90018861	Hypertrophic cardiomyopathy	GBP2	Weighted mode	6	0.613174981853253	0.335674229460523	0.127307534204954	-0.044746507889372	1.27109647159588	1.84628402114337	0.956239850370483	3.56475907734723
eqtl-a-ENSG00000162909	ebi-a-GCST90018861	Hypertrophic cardiomyopathy	CAPN2	MR Egger	3	-0.488372432534055	0.393229479312931	0.431560532249587	-1.2591022119874	0.28235734691929	0.613624296829024	0.283908802034586	1.32625256758699
eqtl-a-ENSG00000162909	ebi-a-GCST90018861	Hypertrophic cardiomyopathy	CAPN2	Weighted median	3	-0.605533380694556	0.293389291084233	0.0390248641511023	-1.18057639121965	-0.0304903701694594	0.545783238746653	0.307101676867532	0.969969772666777
eqtl-a-ENSG00000162909	ebi-a-GCST90018861	Hypertrophic cardiomyopathy	CAPN2	Inverse variance weighted	3	-0.699098905082403	0.27026215857356	0.0096887662062427	-1.22881273588658	-0.169385074278225	0.497032975952072	0.292639812257746	0.844183767334391
eqtl-a-ENSG00000162909	ebi-a-GCST90018861	Hypertrophic cardiomyopathy	CAPN2	Simple mode	3	-0.586436823405641	0.368056126589402	0.252105035468356	-1.30782683152087	0.134953184709586	0.556305973856982	0.270407058422405	1.14448320378357
eqtl-a-ENSG00000162909	ebi-a-GCST90018861	Hypertrophic cardiomyopathy	CAPN2	Weighted mode	3	-0.60178883147669	0.332787018124893	0.21228332741774	-1.25405138700148	0.050473724048101	0.547830782117396	0.285346403185331	1.0517692267543
eqtl-a-ENSG00000163235	ebi-a-GCST90018861	Hypertrophic cardiomyopathy	TGFA	MR Egger	5	0.405372418657768	0.419821917837135	0.40548029856754	-0.417478540303017	1.22822337761855	1.49986097226771	0.658705627319527	3.41515669948967
eqtl-a-ENSG00000163235	ebi-a-GCST90018861	Hypertrophic cardiomyopathy	TGFA	Weighted median	5	0.462900857330282	0.235053687452532	0.0489139492034436	0.00219562992331968	0.923606084737245	1.58867582904505	1.00219804208378	2.51835543855612
eqtl-a-ENSG00000163235	ebi-a-GCST90018861	Hypertrophic cardiomyopathy	TGFA	Inverse variance weighted	5	0.573746815679829	0.2323442485334	0.0135346468706514	0.118352088554366	1.02914154280529	1.774904849686	1.12564036669421	2.79866227140614
eqtl-a-ENSG00000163235	ebi-a-GCST90018861	Hypertrophic cardiomyopathy	TGFA	Simple mode	5	0.457867033972374	0.396689815771672	0.312675875309852	-0.319645004940103	1.23537907288485	1.58069880984583	0.726406862155209	3.43968216384245
eqtl-a-ENSG00000163235	ebi-a-GCST90018861	Hypertrophic cardiomyopathy	TGFA	Weighted mode	5	0.462427795852927	0.257115283182496	0.146489912524353	-0.0415181591847646	0.966373750890619	1.58792446544493	0.959331914497813	2.62839593872836
eqtl-a-ENSG00000163519	ebi-a-GCST90018861	Hypertrophic cardiomyopathy	TRAT1	MR Egger	3	0.255952484448969	0.166669705116274	0.367457165187919	-0.0707201375789279	0.582625106476865	1.29169135105523	0.931722609788696	1.79073313115078
eqtl-a-ENSG00000163519	ebi-a-GCST90018861	Hypertrophic cardiomyopathy	TRAT1	Weighted median	3	0.235452215522746	0.104380803205279	0.0240891627705329	0.0308658412404004	0.440038589805092	1.26548090946868	1.03134713035299	1.5527671383364
eqtl-a-ENSG00000163519	ebi-a-GCST90018861	Hypertrophic cardiomyopathy	TRAT1	Inverse variance weighted	3	0.235365843242017	0.101829995158822	0.0208129428614565	0.0357790527307259	0.434952633753308	1.26537161171653	1.03642682551418	1.54488988158304
eqtl-a-ENSG00000163519	ebi-a-GCST90018861	Hypertrophic cardiomyopathy	TRAT1	Simple mode	3	0.236852530487291	0.222936737297513	0.399363311710891	-0.200103474615834	0.673808535590417	1.26725422263227	0.818646039610758	1.96169429408451
eqtl-a-ENSG00000163519	ebi-a-GCST90018861	Hypertrophic cardiomyopathy	TRAT1	Weighted mode	3	0.233839117503544	0.102445674869634	0.149934235459058	0.0330455947590604	0.434632640248027	1.26344121027993	1.03359766480345	1.54439560594127
eqtl-a-ENSG00000163576	ebi-a-GCST90018861	Hypertrophic cardiomyopathy	EFHB	MR Egger	4	-0.230836982200075	0.258121132220066	0.465533047588289	-0.736754401351404	0.275080436951254	0.793868870244018	0.478664951459009	1.3166365768405
eqtl-a-ENSG00000163576	ebi-a-GCST90018861	Hypertrophic cardiomyopathy	EFHB	Weighted median	4	-0.2085520407797	0.0911658333925852	0.0221601351981572	-0.387237074229167	-0.0298670073302325	0.811758789042995	0.678930119011148	0.970574604273419
eqtl-a-ENSG00000163576	ebi-a-GCST90018861	Hypertrophic cardiomyopathy	EFHB	Inverse variance weighted	4	-0.210133698434599	0.0889133673712513	0.0181103961902506	-0.384403898482251	-0.0358634983869464	0.810475879369774	0.680856374780258	0.964771977426531
eqtl-a-ENSG00000163576	ebi-a-GCST90018861	Hypertrophic cardiomyopathy	EFHB	Simple mode	4	-0.188059120448479	0.136414406796034	0.26183589628521	-0.455431357768704	0.0793131168717472	0.828565720607643	0.634174352905645	1.0825432315586
eqtl-a-ENSG00000163576	ebi-a-GCST90018861	Hypertrophic cardiomyopathy	EFHB	Weighted mode	4	-0.209554811991939	0.0927744264659026	0.109051249372684	-0.391392687865108	-0.0277169361187697	0.810945188693741	0.676114601903169	0.97266365378648
eqtl-a-ENSG00000163625	ebi-a-GCST90018861	Hypertrophic cardiomyopathy	WDFY3	MR Egger	3	-0.756038530763992	0.803363120503316	0.519314155173281	-2.33063024695049	0.818553185422508	0.469522747624086	0.0972344460610561	2.26721722051097
eqtl-a-ENSG00000163625	ebi-a-GCST90018861	Hypertrophic cardiomyopathy	WDFY3	Weighted median	3	-0.463334552262661	0.267042324493364	0.082730114158165	-0.986737508269655	0.0600684037443324	0.629182102997381	0.372790936559686	1.06190918262527
eqtl-a-ENSG00000163625	ebi-a-GCST90018861	Hypertrophic cardiomyopathy	WDFY3	Inverse variance weighted	3	-0.501631590925304	0.251217300078333	0.0458465302559441	-0.994017499078837	-0.00924568277177196	0.605541856672718	0.370086876675866	0.99079692713285
eqtl-a-ENSG00000163625	ebi-a-GCST90018861	Hypertrophic cardiomyopathy	WDFY3	Simple mode	3	-0.335458103393451	0.386620248363965	0.477047113653134	-1.09323379018682	0.42231758339992	0.715010462596244	0.335130996190302	1.52549291898918
eqtl-a-ENSG00000163625	ebi-a-GCST90018861	Hypertrophic cardiomyopathy	WDFY3	Weighted mode	3	-0.364759951403938	0.335567317151681	0.390592798889231	-1.02247189302123	0.292951990213357	0.694363311811974	0.359704688813339	1.3403784376041
eqtl-a-ENSG00000163918	ebi-a-GCST90018861	Hypertrophic cardiomyopathy	RFC4	MR Egger	3	-0.176829755610939	0.159548373335142	0.467322471888261	-0.489544567347817	0.135885056125938	0.837922423972016	0.61290546779271	1.14555021204771
eqtl-a-ENSG00000163918	ebi-a-GCST90018861	Hypertrophic cardiomyopathy	RFC4	Weighted median	3	-0.23526922569148	0.091770437169896	0.0103571611790081	-0.415139282544477	-0.0553991688384843	0.790358036293774	0.660248313235346	0.946107415970767
eqtl-a-ENSG00000163918	ebi-a-GCST90018861	Hypertrophic cardiomyopathy	RFC4	Inverse variance weighted	3	-0.235324258294635	0.0929119661342788	0.0113166507115661	-0.417431711917822	-0.0532168046714487	0.790314542030425	0.658736474162622	0.948174421552626
eqtl-a-ENSG00000163918	ebi-a-GCST90018861	Hypertrophic cardiomyopathy	RFC4	Simple mode	3	-0.238448191003317	0.251494211784526	0.443139757634292	-0.731376846100988	0.254480464094353	0.787849504892183	0.481245932145286	1.28979135385495
eqtl-a-ENSG00000163918	ebi-a-GCST90018861	Hypertrophic cardiomyopathy	RFC4	Weighted mode	3	-0.232042707459444	0.0973942240350272	0.140081612935735	-0.422935386568097	-0.0411500283507902	0.792912259315409	0.65512096135793	0.959685139168012
eqtl-a-ENSG00000163931	ebi-a-GCST90018861	Hypertrophic cardiomyopathy	TKT	MR Egger	5	-0.204047685413225	0.16810470491279	0.311660896265397	-0.533532907042293	0.125437536215844	0.815423486454278	0.586529152030341	1.13364435503259
eqtl-a-ENSG00000163931	ebi-a-GCST90018861	Hypertrophic cardiomyopathy	TKT	Weighted median	5	-0.205866529713441	0.109640922484768	0.0604299953122739	-0.420762737783587	0.00902967835670437	0.813941706066086	0.656545856456126	1.00907056888576
eqtl-a-ENSG00000163931	ebi-a-GCST90018861	Hypertrophic cardiomyopathy	TKT	Inverse variance weighted	5	-0.220657872526996	0.104964104338951	0.0355338141797619	-0.42638751703134	-0.014928228022652	0.801991016518393	0.652863297447384	0.9851826455722
eqtl-a-ENSG00000163931	ebi-a-GCST90018861	Hypertrophic cardiomyopathy	TKT	Simple mode	5	-0.247195852540117	0.201823931699405	0.287842298903445	-0.642770758670952	0.148379053590718	0.780987720122964	0.52583344615821	1.1599524972007
eqtl-a-ENSG00000163931	ebi-a-GCST90018861	Hypertrophic cardiomyopathy	TKT	Weighted mode	5	-0.197112273808235	0.115383639107863	0.162760524092528	-0.423264206459645	0.0290396588431759	0.821098440288497	0.654905579967249	1.02946542107325
eqtl-a-ENSG00000164659	ebi-a-GCST90018861	Hypertrophic cardiomyopathy	ELAPOR2	MR Egger	4	0.27719132108998	0.1543562423231	0.2143699204699	-0.0253469138632959	0.579729556043256	1.31941877952769	0.974971622180952	1.78555547275944
eqtl-a-ENSG00000164659	ebi-a-GCST90018861	Hypertrophic cardiomyopathy	ELAPOR2	Weighted median	4	0.255293595160554	0.107732793206925	0.0178028834479612	0.0441373204749807	0.466449869846127	1.29084054978278	1.04512586221479	1.59432407636764
eqtl-a-ENSG00000164659	ebi-a-GCST90018861	Hypertrophic cardiomyopathy	ELAPOR2	Inverse variance weighted	4	0.24138404341856	0.102208964329894	0.0181927332069098	0.0410544733319678	0.441713613505151	1.27300983249048	1.04190886024688	1.55537023961333
eqtl-a-ENSG00000164659	ebi-a-GCST90018861	Hypertrophic cardiomyopathy	ELAPOR2	Simple mode	4	0.269610725692037	0.187077967068368	0.245190204287877	-0.0970620897619646	0.636283541146038	1.30945461446775	0.907499657946223	1.88944576709966
eqtl-a-ENSG00000164659	ebi-a-GCST90018861	Hypertrophic cardiomyopathy	ELAPOR2	Weighted mode	4	0.277166252746407	0.118239410334076	0.100843996915929	0.0454170084916185	0.508915497001195	1.31938570429898	1.04646415337149	1.66348616061057
eqtl-a-ENSG00000165097	ebi-a-GCST90018861	Hypertrophic cardiomyopathy	KDM1B	MR Egger	3	-0.517629181906619	0.659958685906752	0.576573803504832	-1.81114820628385	0.775889842470616	0.595931720197543	0.163466335932151	2.17252447185827
eqtl-a-ENSG00000165097	ebi-a-GCST90018861	Hypertrophic cardiomyopathy	KDM1B	Weighted median	3	-0.340674548147562	0.170369030340273	0.0455405339104762	-0.674597847614497	-0.00675124868062571	0.711290361306656	0.509361220254264	0.993271489798929
eqtl-a-ENSG00000165097	ebi-a-GCST90018861	Hypertrophic cardiomyopathy	KDM1B	Inverse variance weighted	3	-0.330384145937415	0.158765958056498	0.0374384104998488	-0.641565423728151	-0.0192028681466792	0.71864761483873	0.526467633712387	0.980980332393119
eqtl-a-ENSG00000165097	ebi-a-GCST90018861	Hypertrophic cardiomyopathy	KDM1B	Simple mode	3	-0.423790276343344	0.245513515647707	0.226464253583715	-0.90499676701285	0.0574162143261625	0.654561144471476	0.404543192983849	1.05909652982077
eqtl-a-ENSG00000165097	ebi-a-GCST90018861	Hypertrophic cardiomyopathy	KDM1B	Weighted mode	3	-0.333033842731999	0.166002563063517	0.182662721923054	-0.658398866336492	-0.007668819127507	0.716745937104578	0.517679545423649	0.992360511241576
eqtl-a-ENSG00000166704	ebi-a-GCST90018861	Hypertrophic cardiomyopathy	ZNF606	MR Egger	3	1.40270996311565	1.01676191408683	0.399296461826129	-0.590143388494533	3.39556331472584	4.06620431313313	0.554247806277955	29.8314532396195
eqtl-a-ENSG00000166704	ebi-a-GCST90018861	Hypertrophic cardiomyopathy	ZNF606	Weighted median	3	0.548031693225321	0.256614319866799	0.0327100758221378	0.0450676262863958	1.05099576016425	1.72984479952008	1.04609860128031	2.86049807041548
eqtl-a-ENSG00000166704	ebi-a-GCST90018861	Hypertrophic cardiomyopathy	ZNF606	Inverse variance weighted	3	0.516408372544205	0.247554936685595	0.0369754124560338	0.0312006966404383	1.00161604844797	1.67599726893393	1.03169254033688	2.72267825505145
eqtl-a-ENSG00000166704	ebi-a-GCST90018861	Hypertrophic cardiomyopathy	ZNF606	Simple mode	3	0.49768014939118	0.329812634391292	0.270353340384128	-0.148752614015752	1.14411291279811	1.64490091669514	0.861782281388559	3.1396549733941
eqtl-a-ENSG00000166704	ebi-a-GCST90018861	Hypertrophic cardiomyopathy	ZNF606	Weighted mode	3	0.588338104821593	0.311020657710371	0.199083549395287	-0.0212623842907353	1.19793859393392	1.80099286558275	0.978962066600436	3.31327986297128
eqtl-a-ENSG00000167034	ebi-a-GCST90018861	Hypertrophic cardiomyopathy	NKX3-1	MR Egger	6	-0.412429244609797	0.19460527671154	0.101420649833687	-0.793855586964415	-0.0310029022551785	0.662040037934893	0.452098326201027	0.969472759414607
eqtl-a-ENSG00000167034	ebi-a-GCST90018861	Hypertrophic cardiomyopathy	NKX3-1	Weighted median	6	-0.322079368719424	0.0977767708036305	0.000987628468818934	-0.513721839494539	-0.130436897944308	0.724640674245087	0.598264784554928	0.877711876625029
eqtl-a-ENSG00000167034	ebi-a-GCST90018861	Hypertrophic cardiomyopathy	NKX3-1	Inverse variance weighted	6	-0.275191883585049	0.0847858452949423	0.0011715026838126	-0.441372140363136	-0.109011626806962	0.759426387785427	0.643153318723196	0.896719991447385
eqtl-a-ENSG00000167034	ebi-a-GCST90018861	Hypertrophic cardiomyopathy	NKX3-1	Simple mode	6	-0.261066730051686	0.140341123396796	0.121934776639414	-0.536135331909407	0.0140018718060337	0.770229520444454	0.585004738426102	1.01410035713588
eqtl-a-ENSG00000167034	ebi-a-GCST90018861	Hypertrophic cardiomyopathy	NKX3-1	Weighted mode	6	-0.312970086569797	0.0964437398071033	0.0228195086852936	-0.501999816591719	-0.123940356547874	0.731271787089272	0.605318921666717	0.883432530277273
eqtl-a-ENSG00000167711	ebi-a-GCST90018861	Hypertrophic cardiomyopathy	SERPINF2	MR Egger	3	0.298600169196818	0.195930068613126	0.369681794351142	-0.0854227652849086	0.682623103678545	1.34797055556222	0.918124051365358	1.97906221491593
eqtl-a-ENSG00000167711	ebi-a-GCST90018861	Hypertrophic cardiomyopathy	SERPINF2	Weighted median	3	0.306927805393626	0.130473059763234	0.0186515591403961	0.0512006082576875	0.562655002529565	1.35924283452826	1.05253401912144	1.75532671595602
eqtl-a-ENSG00000167711	ebi-a-GCST90018861	Hypertrophic cardiomyopathy	SERPINF2	Inverse variance weighted	3	0.311580490060841	0.122624243473934	0.0110555805599396	0.0712369728519298	0.551924007269753	1.36558169775434	1.0738356656197	1.73659101941399
eqtl-a-ENSG00000167711	ebi-a-GCST90018861	Hypertrophic cardiomyopathy	SERPINF2	Simple mode	3	0.260533675985423	0.190321294270345	0.304494296690803	-0.112496060784453	0.633563412755298	1.29762241183002	0.893600867188011	1.88431321578977
eqtl-a-ENSG00000167711	ebi-a-GCST90018861	Hypertrophic cardiomyopathy	SERPINF2	Weighted mode	3	0.315257572662349	0.126728942563432	0.130659739849034	0.0668688452380216	0.563646300086676	1.37061229775375	1.06915524417705	1.75706762978073
eqtl-a-ENSG00000167768	ebi-a-GCST90018861	Hypertrophic cardiomyopathy	KRT1	MR Egger	14	0.259890833358049	0.117546757350548	0.0471992214005152	0.0294991889509737	0.490282477765124	1.29678851289107	1.02993860014085	1.63277737812356
eqtl-a-ENSG00000167768	ebi-a-GCST90018861	Hypertrophic cardiomyopathy	KRT1	Weighted median	14	0.217563529591755	0.0878640504101045	0.0132812166342275	0.0453499907879504	0.38977706839556	1.2430443971024	1.04639402409693	1.47665156488367
eqtl-a-ENSG00000167768	ebi-a-GCST90018861	Hypertrophic cardiomyopathy	KRT1	Inverse variance weighted	14	0.159038281396674	0.0788402711020718	0.0436724146556554	0.00451135003661346	0.313565212756735	1.17238282627371	1.00452154149617	1.36829469012116
eqtl-a-ENSG00000167768	ebi-a-GCST90018861	Hypertrophic cardiomyopathy	KRT1	Simple mode	14	0.102325126766984	0.18488485128488	0.589345462603818	-0.260049181751381	0.46469943528535	1.10774357027157	0.771013665068683	1.5915357575001
eqtl-a-ENSG00000167768	ebi-a-GCST90018861	Hypertrophic cardiomyopathy	KRT1	Weighted mode	14	0.254713937797749	0.0825315906840707	0.00867314169848215	0.0929520200569699	0.416475855538527	1.29009252137493	1.09740908037975	1.51660738321173
eqtl-a-ENSG00000167992	ebi-a-GCST90018861	Hypertrophic cardiomyopathy	VWCE	MR Egger	15	0.0407365229207177	0.229945632721038	0.862115313625496	-0.409956917212517	0.491429963053952	1.04157763755527	0.663678842654927	1.63465204151352
eqtl-a-ENSG00000167992	ebi-a-GCST90018861	Hypertrophic cardiomyopathy	VWCE	Weighted median	15	0.19337321860238	0.118327346755297	0.102212128826087	-0.0385483810380015	0.425294818242761	1.21333554842319	0.962185152097286	1.53004143730389
eqtl-a-ENSG00000167992	ebi-a-GCST90018861	Hypertrophic cardiomyopathy	VWCE	Inverse variance weighted	15	0.169397877389543	0.0835190972411637	0.042534411357451	0.00570044679686171	0.333095307982223	1.18459136729309	1.00571672526051	1.39528027348041
eqtl-a-ENSG00000167992	ebi-a-GCST90018861	Hypertrophic cardiomyopathy	VWCE	Simple mode	15	0.236117092040542	0.186415057224071	0.225959216297032	-0.129256420118637	0.601490604199722	1.26632257778085	0.87874860783142	1.82483688361662
eqtl-a-ENSG00000167992	ebi-a-GCST90018861	Hypertrophic cardiomyopathy	VWCE	Weighted mode	15	0.27253237418757	0.144711135976776	0.0806047245841266	-0.0111014523269095	0.55616620070205	1.31328597479076	0.988959941398449	1.74397362257489
eqtl-a-ENSG00000168062	ebi-a-GCST90018861	Hypertrophic cardiomyopathy	BATF2	MR Egger	3	0.901795949750951	3.63174578468974	0.84505521104605	-6.21642578824094	8.02001768774284	2.46402440377317	0.00199636792235781	3041.23112498176
eqtl-a-ENSG00000168062	ebi-a-GCST90018861	Hypertrophic cardiomyopathy	BATF2	Weighted median	3	0.920679548129565	0.407089629190895	0.0237212708583463	0.122783874915411	1.71857522134372	2.51099615303574	1.13064003486628	5.57657741290396
eqtl-a-ENSG00000168062	ebi-a-GCST90018861	Hypertrophic cardiomyopathy	BATF2	Inverse variance weighted	3	0.908753987955051	0.351275204253991	0.00968115652581464	0.220254587617229	1.59725338829287	2.48122896529647	1.24639400667867	4.93944703299057
eqtl-a-ENSG00000168062	ebi-a-GCST90018861	Hypertrophic cardiomyopathy	BATF2	Simple mode	3	0.92205865945604	0.481271540491397	0.195448281393543	-0.0212335599070967	1.86535087881918	2.51446148526134	0.978990284985298	6.4582015346124
eqtl-a-ENSG00000168062	ebi-a-GCST90018861	Hypertrophic cardiomyopathy	BATF2	Weighted mode	3	0.921516024348296	0.436238574613216	0.169029411889012	0.0664884181063919	1.7765436305902	2.51309742031061	1.06874858587108	5.90939602397161
eqtl-a-ENSG00000168090	ebi-a-GCST90018861	Hypertrophic cardiomyopathy	COPS6	MR Egger	3	-0.392012586349202	0.250304425386617	0.361763188797586	-0.882609260106972	0.0985840874085673	0.675695609366211	0.413702045920265	1.10360719996239
eqtl-a-ENSG00000168090	ebi-a-GCST90018861	Hypertrophic cardiomyopathy	COPS6	Weighted median	3	-0.439917644364028	0.202442510165147	0.0297765737592075	-0.836704964287715	-0.0431303244403404	0.644089463296321	0.433135371194121	0.957786558935675
eqtl-a-ENSG00000168090	ebi-a-GCST90018861	Hypertrophic cardiomyopathy	COPS6	Inverse variance weighted	3	-0.456655507502755	0.195982137742724	0.0198015328528271	-0.840780497478495	-0.0725305175270157	0.633398503514993	0.431373705913813	0.930037363786818
eqtl-a-ENSG00000168090	ebi-a-GCST90018861	Hypertrophic cardiomyopathy	COPS6	Simple mode	3	-0.526930899754224	0.356721028291863	0.277672411302279	-1.22610411520628	0.172242315697828	0.590414232319491	0.293433536969421	1.18796566106805
eqtl-a-ENSG00000168090	ebi-a-GCST90018861	Hypertrophic cardiomyopathy	COPS6	Weighted mode	3	-0.426041737713233	0.209615405141301	0.179152687141719	-0.836887931790182	-0.0151955436362835	0.653089083106949	0.433056128746641	0.984919326065036
eqtl-a-ENSG00000169330	ebi-a-GCST90018861	Hypertrophic cardiomyopathy	MINAR1	MR Egger	4	-0.584378931492782	0.266030521059079	0.159182855866841	-1.10579875276858	-0.0629591102169875	0.557451970185512	0.330946432261944	0.938981867668989
eqtl-a-ENSG00000169330	ebi-a-GCST90018861	Hypertrophic cardiomyopathy	MINAR1	Weighted median	4	-0.366528320291637	0.138865633883329	0.00830416897865978	-0.638704962702962	-0.0943516778803117	0.693136506376586	0.527975729756323	0.909962692212531
eqtl-a-ENSG00000169330	ebi-a-GCST90018861	Hypertrophic cardiomyopathy	MINAR1	Inverse variance weighted	4	-0.313736018103926	0.122965846247203	0.0107288710125928	-0.554749076748444	-0.0727229594594085	0.730711897413472	0.574216327348861	0.929858402819683
eqtl-a-ENSG00000169330	ebi-a-GCST90018861	Hypertrophic cardiomyopathy	MINAR1	Simple mode	4	-0.340713817447032	0.183491312788899	0.160332068064796	-0.700356790513275	0.0189291556192105	0.711262429980872	0.496408158469749	1.01910944788214
eqtl-a-ENSG00000169330	ebi-a-GCST90018861	Hypertrophic cardiomyopathy	MINAR1	Weighted mode	4	-0.361283145137985	0.154490217475675	0.101355337331837	-0.664083971390309	-0.0584823188856612	0.696781680188353	0.514744832802738	0.943194916989407
eqtl-a-ENSG00000169403	ebi-a-GCST90018861	Hypertrophic cardiomyopathy	PTAFR	MR Egger	4	1.43310039530386	2.4693307393288	0.620348648085282	-3.40678785378059	6.2729886443883	4.19167491581678	0.0331475041830429	530.059171359149
eqtl-a-ENSG00000169403	ebi-a-GCST90018861	Hypertrophic cardiomyopathy	PTAFR	Weighted median	4	0.599918596095068	0.39575088294605	0.129544747272398	-0.17575313447919	1.37559032666933	1.82197047884197	0.838825034758168	3.95741219946857
eqtl-a-ENSG00000169403	ebi-a-GCST90018861	Hypertrophic cardiomyopathy	PTAFR	Inverse variance weighted	4	0.668329145698311	0.31885244431914	0.0360781786512819	0.0433783548327966	1.29327993656382	1.9509748011586	1.04433294852879	3.64472142731681
eqtl-a-ENSG00000169403	ebi-a-GCST90018861	Hypertrophic cardiomyopathy	PTAFR	Simple mode	4	0.419540736144579	0.575696596321317	0.51888942161289	-0.708824592645201	1.54790606493436	1.5212627341708	0.492222419423207	4.70161499163055
eqtl-a-ENSG00000169403	ebi-a-GCST90018861	Hypertrophic cardiomyopathy	PTAFR	Weighted mode	4	0.39429220959265	0.500862685644298	0.488613158519094	-0.587398654270174	1.37598307345547	1.48333392975599	0.555771158843226	3.95896676564683
eqtl-a-ENSG00000169762	ebi-a-GCST90018861	Hypertrophic cardiomyopathy	TAPT1	MR Egger	3	-0.431412056954058	0.265968019178732	0.351711904860466	-0.952709374544373	0.0898852606362568	0.649591187053907	0.385694615366123	1.09404874604627
eqtl-a-ENSG00000169762	ebi-a-GCST90018861	Hypertrophic cardiomyopathy	TAPT1	Weighted median	3	-0.371111636916185	0.136669598777112	0.00661972147980697	-0.638984050519323	-0.103239223313046	0.689966911480902	0.527828398722918	0.901911189489442
eqtl-a-ENSG00000169762	ebi-a-GCST90018861	Hypertrophic cardiomyopathy	TAPT1	Inverse variance weighted	3	-0.357415207164578	0.133594325873346	0.00746452241407803	-0.619260085876336	-0.0955703284528206	0.699482007490965	0.538342617573126	0.9088544410793
eqtl-a-ENSG00000169762	ebi-a-GCST90018861	Hypertrophic cardiomyopathy	TAPT1	Simple mode	3	-0.468476934726057	0.345289734158863	0.307701956605376	-1.14524481367743	0.208290944225314	0.625954912819408	0.318146021758256	1.23157143602593
eqtl-a-ENSG00000169762	ebi-a-GCST90018861	Hypertrophic cardiomyopathy	TAPT1	Weighted mode	3	-0.373546918707872	0.140075437712601	0.116541344505077	-0.648094776624571	-0.0989990607911737	0.688288691922675	0.523041338660699	0.905743558705494
eqtl-a-ENSG00000170006	ebi-a-GCST90018861	Hypertrophic cardiomyopathy	TMEM154	MR Egger	5	0.402039602144598	0.500819869110804	0.48082103157659	-0.579567341312578	1.38364654560177	1.49487053158278	0.560140663870007	3.98942274741399
eqtl-a-ENSG00000170006	ebi-a-GCST90018861	Hypertrophic cardiomyopathy	TMEM154	Weighted median	5	0.518365940329076	0.29936586816581	0.0833543274627684	-0.0683911612759109	1.10512304193406	1.67928136056238	0.933895098523281	3.01959598288002
eqtl-a-ENSG00000170006	ebi-a-GCST90018861	Hypertrophic cardiomyopathy	TMEM154	Inverse variance weighted	5	0.581292242985973	0.247541328917653	0.0188611778522534	0.0961112383073733	1.06647324766457	1.78834791827303	1.10088151737971	2.90511578794031
eqtl-a-ENSG00000170006	ebi-a-GCST90018861	Hypertrophic cardiomyopathy	TMEM154	Simple mode	5	0.945202180394994	0.444592375612385	0.100660184231956	0.0738011241947187	1.81660323659527	2.57333360360133	1.07659267596894	6.15092967213801
eqtl-a-ENSG00000170006	ebi-a-GCST90018861	Hypertrophic cardiomyopathy	TMEM154	Weighted mode	5	0.358670038066021	0.410091890729492	0.431158002610375	-0.445110067763784	1.16245014389583	1.43142440807398	0.6407537458189	3.19775865439739
eqtl-a-ENSG00000170776	ebi-a-GCST90018861	Hypertrophic cardiomyopathy	AKAP13	MR Egger	4	-0.25974950005315	0.336315141049555	0.520693376817867	-0.918927176510276	0.399428176403977	0.771244758378679	0.39894681109272	1.49097188093163
eqtl-a-ENSG00000170776	ebi-a-GCST90018861	Hypertrophic cardiomyopathy	AKAP13	Weighted median	4	-0.297675270609227	0.139401083019791	0.0327294057441753	-0.570901393328018	-0.0244491478904357	0.74254242595137	0.565015907520771	0.975847311551094
eqtl-a-ENSG00000170776	ebi-a-GCST90018861	Hypertrophic cardiomyopathy	AKAP13	Inverse variance weighted	4	-0.32525619491769	0.131210847712588	0.013179493799492	-0.582429456434363	-0.0680829334010176	0.722342269515996	0.558539768871348	0.934182995391513
eqtl-a-ENSG00000170776	ebi-a-GCST90018861	Hypertrophic cardiomyopathy	AKAP13	Simple mode	4	-0.292147642051029	0.239343758066335	0.309418875727801	-0.761261407861045	0.176966123758987	0.746658289673757	0.467076880809809	1.19359065807745
eqtl-a-ENSG00000170776	ebi-a-GCST90018861	Hypertrophic cardiomyopathy	AKAP13	Weighted mode	4	-0.279416255560205	0.144844288092858	0.149300919082729	-0.563311060222207	0.00447854910179779	0.756225054807064	0.569320883902725	1.00448859279095
eqtl-a-ENSG00000171115	ebi-a-GCST90018861	Hypertrophic cardiomyopathy	GIMAP8	MR Egger	5	-0.285540238722453	0.511394398690718	0.615565114352928	-1.28787326015626	0.716792782711356	0.751608096820246	0.275856835401474	2.04785475184471
eqtl-a-ENSG00000171115	ebi-a-GCST90018861	Hypertrophic cardiomyopathy	GIMAP8	Weighted median	5	-0.335557775900543	0.116888580714322	0.0040950054333908	-0.564659394100614	-0.106456157700472	0.714939199262396	0.568553766548652	0.899014462158555
eqtl-a-ENSG00000171115	ebi-a-GCST90018861	Hypertrophic cardiomyopathy	GIMAP8	Inverse variance weighted	5	-0.378648622343835	0.106181764916045	0.000362413458267748	-0.586764881579282	-0.170532363108387	0.684786188963288	0.556123503067366	0.843215800102696
eqtl-a-ENSG00000171115	ebi-a-GCST90018861	Hypertrophic cardiomyopathy	GIMAP8	Simple mode	5	-0.58408963410351	0.289370950927378	0.113694410293175	-1.15125669792117	-0.0169225702858496	0.557613262914789	0.316239102535093	0.983219812116606
eqtl-a-ENSG00000171115	ebi-a-GCST90018861	Hypertrophic cardiomyopathy	GIMAP8	Weighted mode	5	-0.353894366131353	0.113512049380653	0.0356063414896927	-0.576377982917432	-0.131410749345273	0.701949113039581	0.561930005107266	0.876857531754329
eqtl-a-ENSG00000173327	ebi-a-GCST90018861	Hypertrophic cardiomyopathy	MAP3K11	MR Egger	4	0.177838346173336	0.217383885610518	0.499271320294071	-0.24823406962328	0.603910761969951	1.19463218876015	0.78017730609583	1.82925862527789
eqtl-a-ENSG00000173327	ebi-a-GCST90018861	Hypertrophic cardiomyopathy	MAP3K11	Weighted median	4	0.216345234705322	0.119188421882922	0.069500383244391	-0.0172640721852044	0.449954541595849	1.24153092458491	0.98288409801005	1.56824089414141
eqtl-a-ENSG00000173327	ebi-a-GCST90018861	Hypertrophic cardiomyopathy	MAP3K11	Inverse variance weighted	4	0.219902579851104	0.111816693078893	0.0492253491065145	0.000741861416473644	0.439063298285733	1.24595534351962	1.00074213666372	1.55125347596586
eqtl-a-ENSG00000173327	ebi-a-GCST90018861	Hypertrophic cardiomyopathy	MAP3K11	Simple mode	4	0.163905944270631	0.207005284873375	0.486310274961492	-0.241824414081184	0.569636302622446	1.17810350249732	0.785194034464599	1.76762405427959
eqtl-a-ENSG00000173327	ebi-a-GCST90018861	Hypertrophic cardiomyopathy	MAP3K11	Weighted mode	4	0.167600973306451	0.124737003939964	0.271656471034485	-0.0768835544158795	0.412085501028781	1.18246468152581	0.92599767566891	1.50996353424526
eqtl-a-ENSG00000176083	ebi-a-GCST90018861	Hypertrophic cardiomyopathy	ZNF683	MR Egger	9	-0.299107982165328	0.171617021129547	0.124883185798832	-0.63547734357924	0.037261379248584	0.741479338567451	0.52968258737993	1.03796428771043
eqtl-a-ENSG00000176083	ebi-a-GCST90018861	Hypertrophic cardiomyopathy	ZNF683	Weighted median	9	-0.228041016844632	0.104265901753843	0.0287344804800053	-0.432402184282164	-0.0236798494070991	0.796091606000064	0.648948327376494	0.976598318244955
eqtl-a-ENSG00000176083	ebi-a-GCST90018861	Hypertrophic cardiomyopathy	ZNF683	Inverse variance weighted	9	-0.209259923554554	0.103126526713787	0.0424422918731592	-0.411387915913576	-0.00713193119553138	0.811184362316275	0.662729798295741	0.992893440673119
eqtl-a-ENSG00000176083	ebi-a-GCST90018861	Hypertrophic cardiomyopathy	ZNF683	Simple mode	9	-0.274540712546441	0.245259802004259	0.295455109737238	-0.755249924474789	0.206168499381907	0.759921065297463	0.469893162252242	1.22896026559509
eqtl-a-ENSG00000176083	ebi-a-GCST90018861	Hypertrophic cardiomyopathy	ZNF683	Weighted mode	9	-0.234212163588923	0.102495691147613	0.0516590386635049	-0.435103718238245	-0.0333206089396008	0.791193935542266	0.647197537408433	0.967228407798794
eqtl-a-ENSG00000176531	ebi-a-GCST90018861	Hypertrophic cardiomyopathy	PHLDB3	MR Egger	4	0.176555893398938	0.175801951541185	0.421002589294627	-0.168015931621786	0.521127718419661	1.19310111137236	0.845340366934371	1.68392557322235
eqtl-a-ENSG00000176531	ebi-a-GCST90018861	Hypertrophic cardiomyopathy	PHLDB3	Weighted median	4	0.211101485849837	0.127248470843485	0.0971216948539272	-0.0383055170033934	0.460508488703067	1.23503768755085	0.962418860643916	1.58487967354508
eqtl-a-ENSG00000176531	ebi-a-GCST90018861	Hypertrophic cardiomyopathy	PHLDB3	Inverse variance weighted	4	0.231416239379739	0.116169053413931	0.0463639888810072	0.0037248946884347	0.459107584071043	1.26038375163136	1.0037318407304	1.58266096273319
eqtl-a-ENSG00000176531	ebi-a-GCST90018861	Hypertrophic cardiomyopathy	PHLDB3	Simple mode	4	0.247985552979546	0.170780644679666	0.242408963326956	-0.0867445105925996	0.582715616551691	1.2814414190499	0.916911326841615	1.7908952178756
eqtl-a-ENSG00000176531	ebi-a-GCST90018861	Hypertrophic cardiomyopathy	PHLDB3	Weighted mode	4	0.208614352051858	0.124561448625091	0.192568814722688	-0.0355260872533197	0.452754791357036	1.23196980028088	0.96509755715715	1.57263851467502
eqtl-a-ENSG00000177426	ebi-a-GCST90018861	Hypertrophic cardiomyopathy	TGIF1	MR Egger	3	0.321010404250855	0.198352081211991	0.352354299750669	-0.0677596749246478	0.709780483426358	1.37851992328623	0.934485026777726	2.03354481285775
eqtl-a-ENSG00000177426	ebi-a-GCST90018861	Hypertrophic cardiomyopathy	TGIF1	Weighted median	3	0.315535635323668	0.135785062536135	0.0201368843163278	0.0493969127528428	0.581674357894493	1.37099346684889	1.05063727932719	1.78903140325081
eqtl-a-ENSG00000177426	ebi-a-GCST90018861	Hypertrophic cardiomyopathy	TGIF1	Inverse variance weighted	3	0.310544894248688	0.133699168450544	0.0201945361939587	0.0484945240856218	0.572595264411754	1.36416823907925	1.04968962379408	1.77286213212835
eqtl-a-ENSG00000177426	ebi-a-GCST90018861	Hypertrophic cardiomyopathy	TGIF1	Simple mode	3	0.423188776669742	0.256146442270843	0.240311175871154	-0.0788582501811097	0.925235803520593	1.52682249722908	0.924170916220835	2.52246299589002
eqtl-a-ENSG00000177426	ebi-a-GCST90018861	Hypertrophic cardiomyopathy	TGIF1	Weighted mode	3	0.313592388688974	0.134673900621808	0.145287793893351	0.0496315434702304	0.577553233907718	1.36833187531021	1.05088382002764	1.78167375432683
eqtl-a-ENSG00000178977	ebi-a-GCST90018861	Hypertrophic cardiomyopathy	LINC00324	MR Egger	3	1.89685285589915	1.20056545244604	0.35923043724163	-0.456255430895087	4.24996114269339	6.66488604459361	0.633651962137634	70.1026882921104
eqtl-a-ENSG00000178977	ebi-a-GCST90018861	Hypertrophic cardiomyopathy	LINC00324	Weighted median	3	0.840323641513886	0.358147909546129	0.0189606684770004	0.138353738803473	1.5422935442243	2.31711677062183	1.14838170560396	4.67530099312514
eqtl-a-ENSG00000178977	ebi-a-GCST90018861	Hypertrophic cardiomyopathy	LINC00324	Inverse variance weighted	3	0.949993112300938	0.31793462241254	0.0028079666425148	0.326841252372359	1.57314497222952	2.58569184978718	1.38658134320913	4.82178876471981
eqtl-a-ENSG00000178977	ebi-a-GCST90018861	Hypertrophic cardiomyopathy	LINC00324	Simple mode	3	0.830118551089776	0.475396399203703	0.22289766645179	-0.101658391349482	1.76189549352903	2.29359063181625	0.903338087071581	5.82346528021285
eqtl-a-ENSG00000178977	ebi-a-GCST90018861	Hypertrophic cardiomyopathy	LINC00324	Weighted mode	3	0.800157841437869	0.388536252131787	0.175652654131704	0.0386267872595668	1.56168889561617	2.22589223879759	1.03938250046317	4.76686518825502
eqtl-a-ENSG00000180901	ebi-a-GCST90018861	Hypertrophic cardiomyopathy	KCTD2	MR Egger	3	-0.842095062329529	0.510636461603332	0.347023621293891	-1.84294252707206	0.158752402413002	0.430807009763387	0.158350788414804	1.17204771456584
eqtl-a-ENSG00000180901	ebi-a-GCST90018861	Hypertrophic cardiomyopathy	KCTD2	Weighted median	3	-0.310001981992654	0.133061291149537	0.0198183989017073	-0.570802112645746	-0.0492018513395619	0.73344550253925	0.56507200547024	0.951988950058481
eqtl-a-ENSG00000180901	ebi-a-GCST90018861	Hypertrophic cardiomyopathy	KCTD2	Inverse variance weighted	3	-0.266160170183275	0.122081795882417	0.0292441940902918	-0.505440490112813	-0.0268798502537377	0.766316376636275	0.603239795729	0.973478197656512
eqtl-a-ENSG00000180901	ebi-a-GCST90018861	Hypertrophic cardiomyopathy	KCTD2	Simple mode	3	-0.296800938829226	0.215132468290743	0.301702364197723	-0.718460576679083	0.12485869902063	0.743191938295643	0.487502150789006	1.13298834939231
eqtl-a-ENSG00000180901	ebi-a-GCST90018861	Hypertrophic cardiomyopathy	KCTD2	Weighted mode	3	-0.338190700393027	0.145165490814616	0.145173171818121	-0.622715062389675	-0.0536663383963793	0.713059294244009	0.536485865837083	0.947748280962481
eqtl-a-ENSG00000180953	ebi-a-GCST90018861	Hypertrophic cardiomyopathy	ST20	MR Egger	5	0.0419194352630155	0.18404899658599	0.834471262783589	-0.318816598045524	0.402655468571555	1.04281046161583	0.727008871928183	1.49579145570985
eqtl-a-ENSG00000180953	ebi-a-GCST90018861	Hypertrophic cardiomyopathy	ST20	Weighted median	5	0.210075423154236	0.115657437567202	0.0693153261414795	-0.0166131544774802	0.436764000785952	1.23377111135641	0.983524082940251	1.54769078014544
eqtl-a-ENSG00000180953	ebi-a-GCST90018861	Hypertrophic cardiomyopathy	ST20	Inverse variance weighted	5	0.232013003003469	0.104682258815356	0.0266672282574571	0.0268357757253718	0.437190230281567	1.26113612727915	1.0271990978844	1.54835059221172
eqtl-a-ENSG00000180953	ebi-a-GCST90018861	Hypertrophic cardiomyopathy	ST20	Simple mode	5	0.312725181894697	0.217046222399702	0.22307008448758	-0.11268541400872	0.738135777798113	1.36714576298778	0.893431677001461	2.09203186474033
eqtl-a-ENSG00000180953	ebi-a-GCST90018861	Hypertrophic cardiomyopathy	ST20	Weighted mode	5	0.196893354158038	0.130741656465049	0.206537419820035	-0.0593602925134571	0.453147000829533	1.21761418029205	0.94236718014515	1.57325543937123
eqtl-a-ENSG00000181027	ebi-a-GCST90018861	Hypertrophic cardiomyopathy	FKRP	MR Egger	5	-0.296674910442976	0.210285846136423	0.25311600370978	-0.708835168870365	0.115485347984413	0.743285607478665	0.492217213595597	1.12241806874076
eqtl-a-ENSG00000181027	ebi-a-GCST90018861	Hypertrophic cardiomyopathy	FKRP	Weighted median	5	-0.395684740446713	0.137807202921355	0.00408797515826463	-0.665786858172569	-0.125582622720858	0.673218901175814	0.513869026541814	0.881982889590428
eqtl-a-ENSG00000181027	ebi-a-GCST90018861	Hypertrophic cardiomyopathy	FKRP	Inverse variance weighted	5	-0.415267475024219	0.127870199422588	0.00116394864370402	-0.665893065892492	-0.164641884155945	0.660163679791628	0.513814452582306	0.848197402633809
eqtl-a-ENSG00000181027	ebi-a-GCST90018861	Hypertrophic cardiomyopathy	FKRP	Simple mode	5	-0.277734179429739	0.233032946745348	0.299207211490853	-0.73447875505062	0.179010396191143	0.757498153345173	0.479755463924833	1.19603317829278
eqtl-a-ENSG00000181027	ebi-a-GCST90018861	Hypertrophic cardiomyopathy	FKRP	Weighted mode	5	-0.402247273747422	0.133687597631762	0.0395947737712899	-0.664274965105675	-0.140219582389168	0.668815344764903	0.514646529162643	0.869167360597573
eqtl-a-ENSG00000182512	ebi-a-GCST90018861	Hypertrophic cardiomyopathy	GLRX5	MR Egger	12	0.429625672404421	0.295093010403285	0.176086549791119	-0.148756627986019	1.00800797279486	1.53668219332341	0.861778822227048	2.74013714699421
eqtl-a-ENSG00000182512	ebi-a-GCST90018861	Hypertrophic cardiomyopathy	GLRX5	Weighted median	12	0.498030253412559	0.175516111379502	0.00454656792067569	0.154018675108734	0.842041831716384	1.64547690394269	1.166512671326	2.32110144018498
eqtl-a-ENSG00000182512	ebi-a-GCST90018861	Hypertrophic cardiomyopathy	GLRX5	Inverse variance weighted	12	0.478529243878049	0.13891461735654	0.000571540361715508	0.206256593859231	0.750801893896866	1.61369929790007	1.22906853497623	2.11869830683894
eqtl-a-ENSG00000182512	ebi-a-GCST90018861	Hypertrophic cardiomyopathy	GLRX5	Simple mode	12	0.477815720834938	0.287636862231596	0.124882405768734	-0.0859525291389893	1.04158397080887	1.61254829694805	0.917637791242273	2.83370196259007
eqtl-a-ENSG00000182512	ebi-a-GCST90018861	Hypertrophic cardiomyopathy	GLRX5	Weighted mode	12	0.4934522893285	0.180640243350778	0.0195194488712704	0.139397412360975	0.847507166296024	1.63796118624417	1.14958086688163	2.33382176490127
eqtl-a-ENSG00000183495	ebi-a-GCST90018861	Hypertrophic cardiomyopathy	EP400	MR Egger	3	-0.403654515495888	0.28502130538432	0.39139995465667	-0.962296274049155	0.154987243057378	0.667874821816526	0.382014667678278	1.16764306545453
eqtl-a-ENSG00000183495	ebi-a-GCST90018861	Hypertrophic cardiomyopathy	EP400	Weighted median	3	-0.375760851008181	0.19575717462002	0.054917886500414	-0.759444913263421	0.00792321124705869	0.686766552933757	0.467926094503009	1.00795468294936
eqtl-a-ENSG00000183495	ebi-a-GCST90018861	Hypertrophic cardiomyopathy	EP400	Inverse variance weighted	3	-0.379903462818777	0.191530080024091	0.0473095393284718	-0.755302419665994	-0.0045045059715586	0.68392743045185	0.469868495768285	0.995505624099436
eqtl-a-ENSG00000183495	ebi-a-GCST90018861	Hypertrophic cardiomyopathy	EP400	Simple mode	3	-0.272990880269889	0.324615103012496	0.488886819684309	-0.909236482174381	0.363254721634604	0.761099728621397	0.402831675811449	1.43800210284034
eqtl-a-ENSG00000183495	ebi-a-GCST90018861	Hypertrophic cardiomyopathy	EP400	Weighted mode	3	-0.360152945972054	0.197486019592663	0.209764391015565	-0.747225544373673	0.0269196524295654	0.697569627446932	0.473678932508823	1.02728525957271
eqtl-a-ENSG00000184232	ebi-a-GCST90018861	Hypertrophic cardiomyopathy	OAF	MR Egger	8	-0.0937897815010634	0.20384059579373	0.661637273975785	-0.493317349256774	0.305737786254647	0.910474140631587	0.610597465663912	1.35762627160184
eqtl-a-ENSG00000184232	ebi-a-GCST90018861	Hypertrophic cardiomyopathy	OAF	Weighted median	8	-0.268421571586884	0.160789776045137	0.095039218251679	-0.583569532635352	0.0467263894615835	0.764585385676915	0.55790335382331	1.04783527108148
eqtl-a-ENSG00000184232	ebi-a-GCST90018861	Hypertrophic cardiomyopathy	OAF	Inverse variance weighted	8	-0.267606191001484	0.129613151963619	0.0389558388116446	-0.521647968850177	-0.0135644131527905	0.765209067990947	0.593541603482911	0.986527168945846
eqtl-a-ENSG00000184232	ebi-a-GCST90018861	Hypertrophic cardiomyopathy	OAF	Simple mode	8	-0.490233467227783	0.302664921889555	0.149323549562741	-1.08345671413131	0.102989779675745	0.612483382693397	0.338423667548598	1.10848007999227
eqtl-a-ENSG00000184232	ebi-a-GCST90018861	Hypertrophic cardiomyopathy	OAF	Weighted mode	8	-0.0921951288419516	0.159007223757911	0.580212464352414	-0.403849287407458	0.219459029723555	0.911927188886715	0.667744751228251	1.24540282241254
eqtl-a-ENSG00000184840	ebi-a-GCST90018861	Hypertrophic cardiomyopathy	TMED9	MR Egger	4	0.220004491863838	0.191044701584229	0.368569515553674	-0.154443123241251	0.594452106968926	1.24608232780696	0.856892228008641	1.81203787001455
eqtl-a-ENSG00000184840	ebi-a-GCST90018861	Hypertrophic cardiomyopathy	TMED9	Weighted median	4	0.192968025028722	0.116961269284309	0.0989745378130456	-0.0362760627685229	0.422212112825967	1.21284401224665	0.964374028967626	1.52533203285998
eqtl-a-ENSG00000184840	ebi-a-GCST90018861	Hypertrophic cardiomyopathy	TMED9	Inverse variance weighted	4	0.236112291128251	0.100830345686659	0.0191972240331735	0.0384848135823994	0.433739768674104	1.26631649829181	1.03923494598227	1.54301727443392
eqtl-a-ENSG00000184840	ebi-a-GCST90018861	Hypertrophic cardiomyopathy	TMED9	Simple mode	4	0.211069132594149	0.138567855512366	0.225083954432195	-0.0605238642100875	0.482662129398386	1.23499773070713	0.941271306054179	1.62038233295935
eqtl-a-ENSG00000184840	ebi-a-GCST90018861	Hypertrophic cardiomyopathy	TMED9	Weighted mode	4	0.1935125071075	0.115293294439267	0.191854455702847	-0.0324623499934632	0.419487364208464	1.21350456388862	0.968058896568976	1.5211815436
eqtl-a-ENSG00000185043	ebi-a-GCST90018861	Hypertrophic cardiomyopathy	CIB1	MR Egger	4	0.229374561842641	0.239000577484406	0.438466947040219	-0.239066570026795	0.697815693712077	1.2578130795722	0.787362465887573	2.00935885527571
eqtl-a-ENSG00000185043	ebi-a-GCST90018861	Hypertrophic cardiomyopathy	CIB1	Weighted median	4	0.190502183425847	0.0943477063562882	0.0434716179746512	0.00558067896752243	0.375423687884172	1.20985701526767	1.00559627996427	1.45560800746438
eqtl-a-ENSG00000185043	ebi-a-GCST90018861	Hypertrophic cardiomyopathy	CIB1	Inverse variance weighted	4	0.205274406853119	0.0888104931240094	0.020812117478845	0.0312058403300606	0.379342973376177	1.22786195247339	1.03169784705674	1.46132414508067
eqtl-a-ENSG00000185043	ebi-a-GCST90018861	Hypertrophic cardiomyopathy	CIB1	Simple mode	4	0.173637643315326	0.127880988719719	0.267628135355764	-0.0770090945753237	0.424284381205975	1.18962441935007	0.925881433069771	1.52849620757797
eqtl-a-ENSG00000185043	ebi-a-GCST90018861	Hypertrophic cardiomyopathy	CIB1	Weighted mode	4	0.1714411286048	0.108488635502227	0.212175977140451	-0.0411965969795648	0.384078854189164	1.18701425948967	0.959640448987614	1.46826121566494
eqtl-a-ENSG00000185272	ebi-a-GCST90018861	Hypertrophic cardiomyopathy	RBM11	MR Egger	3	-0.250372935394084	0.184933847102549	0.405009093702286	-0.61284327571508	0.112097404926912	0.778510394845846	0.541808166946735	1.11862181461473
eqtl-a-ENSG00000185272	ebi-a-GCST90018861	Hypertrophic cardiomyopathy	RBM11	Weighted median	3	-0.258183758448526	0.115479620700328	0.0253680403073842	-0.484523815021169	-0.031843701875882	0.772453274249115	0.6159904523373	0.968657969671663
eqtl-a-ENSG00000185272	ebi-a-GCST90018861	Hypertrophic cardiomyopathy	RBM11	Inverse variance weighted	3	-0.25043676081972	0.111168211634239	0.0242734568060962	-0.468326455622829	-0.0325470660166103	0.778460707674203	0.626049113040755	0.967976889942773
eqtl-a-ENSG00000185272	ebi-a-GCST90018861	Hypertrophic cardiomyopathy	RBM11	Simple mode	3	-0.36882578693542	0.248973993195722	0.2766850276092	-0.856814813599035	0.119163239728195	0.691545876283048	0.42451208128557	1.12655380161578
eqtl-a-ENSG00000185272	ebi-a-GCST90018861	Hypertrophic cardiomyopathy	RBM11	Weighted mode	3	-0.263987838260537	0.113716044129155	0.145989035125549	-0.486871284753681	-0.0411043917673925	0.767982879607605	0.614546129310476	0.959728936918284
eqtl-a-ENSG00000185684	ebi-a-GCST90018861	Hypertrophic cardiomyopathy	EP400P1	MR Egger	3	-0.123337099846632	0.249643126463862	0.707868409204363	-0.612637627715803	0.365963428022538	0.883965627652372	0.541919600169877	1.44190250846418
eqtl-a-ENSG00000185684	ebi-a-GCST90018861	Hypertrophic cardiomyopathy	EP400P1	Weighted median	3	-0.348877367282904	0.166163795491639	0.0357641157604747	-0.674558406446516	-0.0231963281192918	0.705479639850484	0.509381310451902	0.97707063850071
eqtl-a-ENSG00000185684	ebi-a-GCST90018861	Hypertrophic cardiomyopathy	EP400P1	Inverse variance weighted	3	-0.354219576718995	0.162630158030516	0.029400959142128	-0.672974686458806	-0.0354644669791851	0.701720868871756	0.510188666959201	0.965157028565492
eqtl-a-ENSG00000185684	ebi-a-GCST90018861	Hypertrophic cardiomyopathy	EP400P1	Simple mode	3	-1.0127356295771	0.44160593356814	0.148830930991996	-1.87828325937066	-0.147187999783548	0.363223972963743	0.152852288376458	0.863131693590567
eqtl-a-ENSG00000185684	ebi-a-GCST90018861	Hypertrophic cardiomyopathy	EP400P1	Weighted mode	3	-0.292553494015356	0.171695776892453	0.230512428479529	-0.629077216724564	0.0439702286938519	0.746355318425109	0.533083494641941	1.04495124486193
eqtl-a-ENSG00000186047	ebi-a-GCST90018861	Hypertrophic cardiomyopathy	DLEU7	MR Egger	3	-0.716000363333959	0.787976378261413	0.53044356959593	-2.26043406472633	0.828433338058411	0.488702986636656	0.104305199719187	2.28972869799946
eqtl-a-ENSG00000186047	ebi-a-GCST90018861	Hypertrophic cardiomyopathy	DLEU7	Weighted median	3	-0.570162334336578	0.249525372640307	0.0223135661460904	-1.05923206471158	-0.0810926039615768	0.565433641953711	0.346721968155601	0.92210829660945
eqtl-a-ENSG00000186047	ebi-a-GCST90018861	Hypertrophic cardiomyopathy	DLEU7	Inverse variance weighted	3	-0.567226950061379	0.238376925661575	0.0173343562254168	-1.03444572435806	-0.100008175764692	0.567095845384349	0.355423328831942	0.904830020328386
eqtl-a-ENSG00000186047	ebi-a-GCST90018861	Hypertrophic cardiomyopathy	DLEU7	Simple mode	3	-0.600099322496207	0.315103172984009	0.197150566166386	-1.21770154154486	0.0175028965524505	0.548757129459294	0.295909521632598	1.01765696984328
eqtl-a-ENSG00000186047	ebi-a-GCST90018861	Hypertrophic cardiomyopathy	DLEU7	Weighted mode	3	-0.581657980889669	0.312932023811611	0.204162640421922	-1.19500474756043	0.0316887857810881	0.558970834900841	0.30270251708024	1.03219622117288
eqtl-a-ENSG00000186265	ebi-a-GCST90018861	Hypertrophic cardiomyopathy	BTLA	MR Egger	7	-0.326653869375063	0.952516699901945	0.745593039941468	-2.19358660118287	1.54027886243275	0.721333375393424	0.111516066846732	4.66589123136493
eqtl-a-ENSG00000186265	ebi-a-GCST90018861	Hypertrophic cardiomyopathy	BTLA	Weighted median	7	-0.474921298517065	0.328135046664136	0.147803154477248	-1.11806598997877	0.168223392944642	0.621934001667184	0.326911433616755	1.18320089985966
eqtl-a-ENSG00000186265	ebi-a-GCST90018861	Hypertrophic cardiomyopathy	BTLA	Inverse variance weighted	7	-0.561039717637428	0.26476798008349	0.0340916263142973	-1.07998495860107	-0.0420944766737876	0.570615476345644	0.339600633675131	0.958779194024246
eqtl-a-ENSG00000186265	ebi-a-GCST90018861	Hypertrophic cardiomyopathy	BTLA	Simple mode	7	-0.521053496026498	0.422915891822081	0.264019643914191	-1.34996864399778	0.30786165194478	0.59389455273488	0.259248389511525	1.36051275162303
eqtl-a-ENSG00000186265	ebi-a-GCST90018861	Hypertrophic cardiomyopathy	BTLA	Weighted mode	7	-0.502083453420722	0.374232167331509	0.228259475587442	-1.23557850139048	0.231411594549035	0.605268296828653	0.290666562709981	1.26037789737581
eqtl-a-ENSG00000186716	ebi-a-GCST90018861	Hypertrophic cardiomyopathy	BCR	MR Egger	3	0.201956544182446	0.196245518887373	0.49087020709476	-0.182684672836805	0.586597761201697	1.22379482595115	0.833030791563168	1.79786124497805
eqtl-a-ENSG00000186716	ebi-a-GCST90018861	Hypertrophic cardiomyopathy	BCR	Weighted median	3	0.217266062797322	0.115579636753191	0.0601359755422916	-0.0092700252389325	0.443802150833576	1.24267468766112	0.990772808984738	1.55862208303442
eqtl-a-ENSG00000186716	ebi-a-GCST90018861	Hypertrophic cardiomyopathy	BCR	Inverse variance weighted	3	0.21512599774079	0.108404337872977	0.0472026048286347	0.00265349550975558	0.427598499971824	1.24001812660605	1.00265701914493	1.53357022885344
eqtl-a-ENSG00000186716	ebi-a-GCST90018861	Hypertrophic cardiomyopathy	BCR	Simple mode	3	0.335549923781051	0.159088877437753	0.169421450033791	0.0237357240030553	0.647364123559046	1.39870935730343	1.02401965831169	1.91049834866812
eqtl-a-ENSG00000186716	ebi-a-GCST90018861	Hypertrophic cardiomyopathy	BCR	Weighted mode	3	0.305175161970425	0.128672061812115	0.141100599805083	0.0529779208186799	0.55737240312217	1.35686265292788	1.05440636443304	1.7460784769641
eqtl-a-ENSG00000186994	ebi-a-GCST90018861	Hypertrophic cardiomyopathy	KANK3	MR Egger	3	1.26413662430111	0.481698269226603	0.231770032941674	0.320008016616964	2.20826523198525	3.54003503610358	1.37713880428601	9.09991644839181
eqtl-a-ENSG00000186994	ebi-a-GCST90018861	Hypertrophic cardiomyopathy	KANK3	Weighted median	3	0.838770450654176	0.303563891721216	0.00572592316677924	0.243785222880594	1.43375567842776	2.31352063949477	1.27607023036705	4.19442254979077
eqtl-a-ENSG00000186994	ebi-a-GCST90018861	Hypertrophic cardiomyopathy	KANK3	Inverse variance weighted	3	0.788521144083991	0.282556482336204	0.00525995038894486	0.234710438705032	1.34233184946295	2.20014032865868	1.26454255313529	3.82795933105498
eqtl-a-ENSG00000186994	ebi-a-GCST90018861	Hypertrophic cardiomyopathy	KANK3	Simple mode	3	0.633814104664357	0.520162098187784	0.347262052882856	-0.3857036077837	1.65333181711241	1.88478565708323	0.679972034234311	5.22435746515206
eqtl-a-ENSG00000186994	ebi-a-GCST90018861	Hypertrophic cardiomyopathy	KANK3	Weighted mode	3	0.942274494439312	0.354862738774067	0.117377008879358	0.246743526442141	1.63780546243648	2.56581070866116	1.27985082278717	5.14386870365364
eqtl-a-ENSG00000187624	ebi-a-GCST90018861	Hypertrophic cardiomyopathy	C17orf97	MR Egger	4	0.053255875327286	0.152673645095031	0.760522969635542	-0.245984469058975	0.352496219713547	1.05469948217075	0.781934369007743	1.42261427784898
eqtl-a-ENSG00000187624	ebi-a-GCST90018861	Hypertrophic cardiomyopathy	C17orf97	Weighted median	4	0.21471618255518	0.0934022408685207	0.0215144065230053	0.0316477904528793	0.39778457465748	1.2395100524627	1.03215390681737	1.48852332971689
eqtl-a-ENSG00000187624	ebi-a-GCST90018861	Hypertrophic cardiomyopathy	C17orf97	Inverse variance weighted	4	0.231406479798034	0.0877564388588195	0.00836632030940893	0.0594038596347476	0.40340909996132	1.26037145087318	1.06120373156068	1.4969191559852
eqtl-a-ENSG00000187624	ebi-a-GCST90018861	Hypertrophic cardiomyopathy	C17orf97	Simple mode	4	0.189379458766307	0.115810602738111	0.200511544716029	-0.0376093226003908	0.416368240133005	1.20849944119566	0.963089124557961	1.51644418167482
eqtl-a-ENSG00000187624	ebi-a-GCST90018861	Hypertrophic cardiomyopathy	C17orf97	Weighted mode	4	0.213454299106624	0.100302389019183	0.12323179714144	0.016861616629025	0.410046981584223	1.23794692169502	1.01700457606546	1.50688857946254
eqtl-a-ENSG00000187699	ebi-a-GCST90018861	Hypertrophic cardiomyopathy	C2orf88	MR Egger	10	-0.30871228045689	0.135708501137735	0.0524941134645875	-0.574700942686851	-0.0427236182269304	0.734392038573563	0.562873174978459	0.958176175904765
eqtl-a-ENSG00000187699	ebi-a-GCST90018861	Hypertrophic cardiomyopathy	C2orf88	Weighted median	10	-0.212781323550587	0.095709808727936	0.0262028261484672	-0.400372548657341	-0.0251900984438322	0.808332881255322	0.670070365714422	0.975124524753276
eqtl-a-ENSG00000187699	ebi-a-GCST90018861	Hypertrophic cardiomyopathy	C2orf88	Inverse variance weighted	10	-0.166516197104131	0.0835627683832963	0.0462934308051307	-0.330299223135392	-0.00273317107287016	0.846609104208568	0.718708646999324	0.99727056063861
eqtl-a-ENSG00000187699	ebi-a-GCST90018861	Hypertrophic cardiomyopathy	C2orf88	Simple mode	10	-0.187143461921134	0.16963851546948	0.298567576242527	-0.519634952241314	0.145348028399045	0.829324751328626	0.594737615981409	1.15644197488895
eqtl-a-ENSG00000187699	ebi-a-GCST90018861	Hypertrophic cardiomyopathy	C2orf88	Weighted mode	10	-0.210082321982758	0.092726586022051	0.0497185652345309	-0.391826430585978	-0.0283382133795378	0.810517519814419	0.675821405706574	0.97205954765414
eqtl-a-ENSG00000188820	ebi-a-GCST90018861	Hypertrophic cardiomyopathy	CALHM6	MR Egger	4	-0.222167121705544	0.132853948875381	0.23643798465325	-0.482560861501291	0.0382266180902025	0.800781525177001	0.617200800503883	1.03896665484116
eqtl-a-ENSG00000188820	ebi-a-GCST90018861	Hypertrophic cardiomyopathy	CALHM6	Weighted median	4	-0.145759005108451	0.0685368473013817	0.0334429650989841	-0.28009122581916	-0.0114267843977434	0.864365985873127	0.755714797609581	0.9886382533433
eqtl-a-ENSG00000188820	ebi-a-GCST90018861	Hypertrophic cardiomyopathy	CALHM6	Inverse variance weighted	4	-0.131643164890453	0.0624576737375985	0.0350553870018452	-0.254060205416146	-0.00922612436475986	0.876653760113807	0.775645102604527	0.990816305731924
eqtl-a-ENSG00000188820	ebi-a-GCST90018861	Hypertrophic cardiomyopathy	CALHM6	Simple mode	4	-0.118315704319406	0.0905725365658323	0.282576574319593	-0.295837875988437	0.0592064673496252	0.888415531715328	0.743908023597215	1.06099427880399
eqtl-a-ENSG00000188820	ebi-a-GCST90018861	Hypertrophic cardiomyopathy	CALHM6	Weighted mode	4	-0.150035789742465	0.0730395312100084	0.132233175845149	-0.293193270914082	-0.00687830857084856	0.86067717245948	0.74587797024859	0.993145292849928
eqtl-a-ENSG00000189013	ebi-a-GCST90018861	Hypertrophic cardiomyopathy	KIR2DL4	MR Egger	3	-2.24770958725612	1.15894491784969	0.303068360705206	-4.5192416262415	0.0238224517292616	0.105640908961854	0.0108972847504583	1.02410847305954
eqtl-a-ENSG00000189013	ebi-a-GCST90018861	Hypertrophic cardiomyopathy	KIR2DL4	Weighted median	3	-0.505370245506824	0.323344107382168	0.118064666519063	-1.13912469597587	0.128384204962225	0.603282171559086	0.320099083244659	1.13698975589653
eqtl-a-ENSG00000189013	ebi-a-GCST90018861	Hypertrophic cardiomyopathy	KIR2DL4	Inverse variance weighted	3	-0.634798869123103	0.253041858320513	0.0121186164513295	-1.13076091143131	-0.138836826814898	0.530042085426658	0.322787550216934	0.870370037923173
eqtl-a-ENSG00000189013	ebi-a-GCST90018861	Hypertrophic cardiomyopathy	KIR2DL4	Simple mode	3	-0.433652627093711	0.422128887046377	0.412284843158194	-1.26102524570461	0.393719991517187	0.648137361744203	0.283363360455024	1.48248538206975
eqtl-a-ENSG00000189013	ebi-a-GCST90018861	Hypertrophic cardiomyopathy	KIR2DL4	Weighted mode	3	-0.419014902396623	0.41079991794223	0.415029293450659	-1.22418274156339	0.386152936770147	0.65769439397207	0.293997874411222	1.47130967095787
eqtl-a-ENSG00000196284	ebi-a-GCST90018861	Hypertrophic cardiomyopathy	SUPT3H	MR Egger	5	0.284591075801287	0.298634343548211	0.410907527291749	-0.300732237553206	0.86991438915578	1.32921836741523	0.740275964314901	2.38670651681787
eqtl-a-ENSG00000196284	ebi-a-GCST90018861	Hypertrophic cardiomyopathy	SUPT3H	Weighted median	5	0.261727530796084	0.105715364541003	0.0132947071105151	0.0545254162957183	0.468929645296451	1.2991725097006	1.0560393166802	1.59828254810411
eqtl-a-ENSG00000196284	ebi-a-GCST90018861	Hypertrophic cardiomyopathy	SUPT3H	Inverse variance weighted	5	0.264258522976593	0.103556224573332	0.0107156882672342	0.0612883228128626	0.467228723140323	1.30246486987516	1.06320541637559	1.59556630462052
eqtl-a-ENSG00000196284	ebi-a-GCST90018861	Hypertrophic cardiomyopathy	SUPT3H	Simple mode	5	0.435121618317449	0.22482968461703	0.125045418277591	-0.00554456353192984	0.875787800166828	1.54515096618534	0.994470779191119	2.40076587292532
eqtl-a-ENSG00000196284	ebi-a-GCST90018861	Hypertrophic cardiomyopathy	SUPT3H	Weighted mode	5	0.265946912574631	0.111622259193047	0.0757778652305441	0.0471672845562592	0.484726540593002	1.30466579550039	1.04829735837106	1.62373092363186
eqtl-a-ENSG00000196498	ebi-a-GCST90018861	Hypertrophic cardiomyopathy	NCOR2	MR Egger	3	0.594326290139813	1.5549574792576	0.767582791942167	-2.45339036920509	3.64204294948471	1.81180989949708	0.0860015147763648	38.1697359686248
eqtl-a-ENSG00000196498	ebi-a-GCST90018861	Hypertrophic cardiomyopathy	NCOR2	Weighted median	3	0.606224812915361	0.272986232098444	0.0263702230351152	0.0711717980024109	1.14127782782831	1.83349652439524	1.07376568082243	3.13076639066597
eqtl-a-ENSG00000196498	ebi-a-GCST90018861	Hypertrophic cardiomyopathy	NCOR2	Inverse variance weighted	3	0.616018261400725	0.296840762826896	0.0379635367181422	0.0342103662600085	1.19782615654144	1.85154099271784	1.03480227131634	3.31290734736567
eqtl-a-ENSG00000196498	ebi-a-GCST90018861	Hypertrophic cardiomyopathy	NCOR2	Simple mode	3	0.950463675151731	0.39476994911372	0.137745909130034	0.176714574888841	1.72421277541462	2.58690886663429	1.19329044945614	5.60810445379928
eqtl-a-ENSG00000196498	ebi-a-GCST90018861	Hypertrophic cardiomyopathy	NCOR2	Weighted mode	3	0.673289075099375	0.367602801260623	0.208487559971772	-0.0472124153714467	1.3937905655702	1.96067553602842	0.953884756284245	4.03009748531383
eqtl-a-ENSG00000196663	ebi-a-GCST90018861	Hypertrophic cardiomyopathy	TECPR2	MR Egger	5	-0.675307427148148	1.11091177489592	0.586193030550745	-2.85269450594414	1.50207965164785	0.508999916159291	0.0576886688052937	4.49101912066294
eqtl-a-ENSG00000196663	ebi-a-GCST90018861	Hypertrophic cardiomyopathy	TECPR2	Weighted median	5	-0.369358203048712	0.296559344343947	0.212956018190222	-0.950614517962849	0.211898111865425	0.69117778411323	0.386503437156618	1.23602194269256
eqtl-a-ENSG00000196663	ebi-a-GCST90018861	Hypertrophic cardiomyopathy	TECPR2	Inverse variance weighted	5	-0.549946077302979	0.253253357806298	0.0298914857661213	-1.04632265860332	-0.0535694960026345	0.576980921909109	0.351226958661231	0.947840067619025
eqtl-a-ENSG00000196663	ebi-a-GCST90018861	Hypertrophic cardiomyopathy	TECPR2	Simple mode	5	-0.364490885171726	0.410710346626442	0.424969395694145	-1.16948316455955	0.4405013942161	0.694550166669109	0.31052739135985	1.55348593213493
eqtl-a-ENSG00000196663	ebi-a-GCST90018861	Hypertrophic cardiomyopathy	TECPR2	Weighted mode	5	-0.366381651114596	0.374515665910223	0.383326916539338	-1.10043235629863	0.367669054069441	0.693238175593242	0.33272719589605	1.44436395349537
eqtl-a-ENSG00000196704	ebi-a-GCST90018861	Hypertrophic cardiomyopathy	AMZ2	MR Egger	4	0.367523556160301	0.315659218472825	0.364403879984424	-0.251168512046437	0.986215624367038	1.44415381684769	0.777891276462814	2.68106907715842
eqtl-a-ENSG00000196704	ebi-a-GCST90018861	Hypertrophic cardiomyopathy	AMZ2	Weighted median	4	0.336193665766173	0.140461931551259	0.0166891185340636	0.0608882799257058	0.611499051606641	1.39961005511911	1.06278017367451	1.84319236932853
eqtl-a-ENSG00000196704	ebi-a-GCST90018861	Hypertrophic cardiomyopathy	AMZ2	Inverse variance weighted	4	0.363144043845538	0.129887092282016	0.00517643847109377	0.108565342972786	0.617722744718289	1.43784295675406	1.11467774251611	1.85469960458762
eqtl-a-ENSG00000196704	ebi-a-GCST90018861	Hypertrophic cardiomyopathy	AMZ2	Simple mode	4	0.232024057151748	0.217232207460666	0.363793460152163	-0.193751069471157	0.657799183774653	1.26115006814196	0.823862963387951	1.93053889427665
eqtl-a-ENSG00000196704	ebi-a-GCST90018861	Hypertrophic cardiomyopathy	AMZ2	Weighted mode	4	0.348825618035602	0.154939759458026	0.109799494396279	0.0451436894978707	0.652507546573333	1.41740199944479	1.04617817392568	1.92035016415168
eqtl-a-ENSG00000197860	ebi-a-GCST90018861	Hypertrophic cardiomyopathy	SGTB	MR Egger	3	-0.679454517058788	0.393725112228045	0.334345625818254	-1.45115573702576	0.0922467029081796	0.506893418678718	0.234299343127429	1.09663533183725
eqtl-a-ENSG00000197860	ebi-a-GCST90018861	Hypertrophic cardiomyopathy	SGTB	Weighted median	3	-0.252594999353744	0.109555006494663	0.0211304529673206	-0.467322812083282	-0.037867186624205	0.776782415506547	0.626677758603756	0.962840810538013
eqtl-a-ENSG00000197860	ebi-a-GCST90018861	Hypertrophic cardiomyopathy	SGTB	Inverse variance weighted	3	-0.300763597729065	0.110621042838729	0.00655064879125378	-0.517580841692974	-0.0839463537651558	0.740252749494489	0.595960528360506	0.91948058144326
eqtl-a-ENSG00000197860	ebi-a-GCST90018861	Hypertrophic cardiomyopathy	SGTB	Simple mode	3	-0.249115051804792	0.157132375183891	0.253756710516416	-0.557094507165219	0.0588644035556348	0.779490286461203	0.572871121069421	1.06063141314072
eqtl-a-ENSG00000197860	ebi-a-GCST90018861	Hypertrophic cardiomyopathy	SGTB	Weighted mode	3	-0.216562301672442	0.128299710025394	0.233477949569744	-0.468029733322213	0.0349051299773294	0.80528236292179	0.626234903336573	1.03552146419468
eqtl-a-ENSG00000197930	ebi-a-GCST90018861	Hypertrophic cardiomyopathy	ERO1A	MR Egger	5	0.0399539050759463	0.100585753069914	0.717783397966755	-0.157194170941085	0.237101981092977	1.04076279920451	0.85453811623737	1.26757037939677
eqtl-a-ENSG00000197930	ebi-a-GCST90018861	Hypertrophic cardiomyopathy	ERO1A	Weighted median	5	0.100534879814141	0.0559435642283492	0.0723234327048835	-0.00911450607342358	0.210184265701705	1.10576220981181	0.990926905127341	1.23390540545548
eqtl-a-ENSG00000197930	ebi-a-GCST90018861	Hypertrophic cardiomyopathy	ERO1A	Inverse variance weighted	5	0.123661084432804	0.0566940630199799	0.0291686344330977	0.0125407209136434	0.234781447951965	1.13163227820464	1.01261968549985	1.26463235053789
eqtl-a-ENSG00000197930	ebi-a-GCST90018861	Hypertrophic cardiomyopathy	ERO1A	Simple mode	5	0.136580800408043	0.10850888535947	0.276590349037205	-0.0760966148965188	0.349258215712605	1.14634749937949	0.926726666633009	1.41801529690309
eqtl-a-ENSG00000197930	ebi-a-GCST90018861	Hypertrophic cardiomyopathy	ERO1A	Weighted mode	5	0.10849007473006	0.0626137009614416	0.15818431304069	-0.014232779154365	0.231212928614486	1.11459384583865	0.985868028024721	1.26012752809369
eqtl-a-ENSG00000198796	ebi-a-GCST90018861	Hypertrophic cardiomyopathy	ALPK2	MR Egger	3	-0.147569150244199	0.256467258223879	0.667602573079268	-0.650244976363003	0.355106675874604	0.862802773236006	0.521917903548901	1.42633280146519
eqtl-a-ENSG00000198796	ebi-a-GCST90018861	Hypertrophic cardiomyopathy	ALPK2	Weighted median	3	-0.251824917987961	0.130757056952828	0.0541169550565052	-0.508108749615504	0.00445891363958228	0.777380831554947	0.601632340918634	1.00446886938678
eqtl-a-ENSG00000198796	ebi-a-GCST90018861	Hypertrophic cardiomyopathy	ALPK2	Inverse variance weighted	3	-0.264494320198282	0.129441817288115	0.0410182749334095	-0.518200282082988	-0.0107883583135755	0.767594008636961	0.595591480651714	0.989269627313402
eqtl-a-ENSG00000198796	ebi-a-GCST90018861	Hypertrophic cardiomyopathy	ALPK2	Simple mode	3	-0.307750068306849	0.191586002288672	0.249435835513855	-0.683258632792646	0.0677584961789486	0.735099019594289	0.504968800505447	1.07010684237839
eqtl-a-ENSG00000198796	ebi-a-GCST90018861	Hypertrophic cardiomyopathy	ALPK2	Weighted mode	3	-0.233018043830625	0.15030773934601	0.261217209178581	-0.527621212948804	0.0615851252875547	0.792139280168359	0.590006802228017	1.0635210252087
eqtl-a-ENSG00000198848	ebi-a-GCST90018861	Hypertrophic cardiomyopathy	CES1	MR Egger	4	-0.376009237518863	0.296009911965015	0.331771862049029	-0.956188664970292	0.204170189932566	0.686595990569593	0.384355003584159	1.22650687481689
eqtl-a-ENSG00000198848	ebi-a-GCST90018861	Hypertrophic cardiomyopathy	CES1	Weighted median	4	-0.307639608222587	0.138108591748333	0.0259125609963568	-0.578332448049319	-0.0369467683958544	0.735180223178729	0.560832805074595	0.963727434740977
eqtl-a-ENSG00000198848	ebi-a-GCST90018861	Hypertrophic cardiomyopathy	CES1	Inverse variance weighted	4	-0.300163991982451	0.125327458252003	0.0166186547673726	-0.545805810156377	-0.0545221738085248	0.740696742394077	0.579374729145519	0.946937511413966
eqtl-a-ENSG00000198848	ebi-a-GCST90018861	Hypertrophic cardiomyopathy	CES1	Simple mode	4	-0.203190885179042	0.183690365388705	0.349391318110155	-0.563224001340903	0.156842230982819	0.816122440877828	0.569370450499555	1.16981103940325
eqtl-a-ENSG00000198848	ebi-a-GCST90018861	Hypertrophic cardiomyopathy	CES1	Weighted mode	4	-0.314015686906948	0.159933210731439	0.144370091333569	-0.627484779940569	-0.000546593873326728	0.730507568665289	0.533933072677873	0.999453555481891
eqtl-a-ENSG00000204472	ebi-a-GCST90018861	Hypertrophic cardiomyopathy	AIF1	MR Egger	4	-0.270611601827547	0.47260296042464	0.624706766242127	-1.19691340425984	0.655690200604747	0.762912752787546	0.302125312910617	1.92647171055828
eqtl-a-ENSG00000204472	ebi-a-GCST90018861	Hypertrophic cardiomyopathy	AIF1	Weighted median	4	-0.432473960223302	0.161204436076292	0.00730158158137593	-0.748434654932833	-0.11651326551377	0.648901750171129	0.473106548417432	0.890018290348481
eqtl-a-ENSG00000204472	ebi-a-GCST90018861	Hypertrophic cardiomyopathy	AIF1	Inverse variance weighted	4	-0.410204667042131	0.144025378349223	0.0043975357926686	-0.692494408606608	-0.127914925477653	0.663514436701356	0.500326492527657	0.879928235434747
eqtl-a-ENSG00000204472	ebi-a-GCST90018861	Hypertrophic cardiomyopathy	AIF1	Simple mode	4	-0.542595375877671	0.224230505446684	0.0941848903394076	-0.982087166553171	-0.103103585202171	0.581237762609258	0.374528578987558	0.902033531316281
eqtl-a-ENSG00000204472	ebi-a-GCST90018861	Hypertrophic cardiomyopathy	AIF1	Weighted mode	4	-0.39166957410015	0.184143494460413	0.123363489999676	-0.752590823242558	-0.0307483249577414	0.675927420991695	0.471144318477309	0.969719596587874
eqtl-a-ENSG00000204611	ebi-a-GCST90018861	Hypertrophic cardiomyopathy	ZNF616	MR Egger	3	0.0664121595948471	0.853105910617554	0.950540495429549	-1.60567542521556	1.73849974440525	1.0686670878022	0.200753914851818	5.68880235981759
eqtl-a-ENSG00000204611	ebi-a-GCST90018861	Hypertrophic cardiomyopathy	ZNF616	Weighted median	3	0.719650290881128	0.315086650390916	0.0223729520145918	0.102080456114933	1.33722012564732	2.05371488222633	1.10747257108406	3.80844178682398
eqtl-a-ENSG00000204611	ebi-a-GCST90018861	Hypertrophic cardiomyopathy	ZNF616	Inverse variance weighted	3	0.775747871896551	0.296882651150871	0.00897570480660923	0.193857875640843	1.35763786815226	2.17221605920511	1.21392374256145	3.88700084068889
eqtl-a-ENSG00000204611	ebi-a-GCST90018861	Hypertrophic cardiomyopathy	ZNF616	Simple mode	3	0.857628540147533	0.443192238942458	0.192626783527037	-0.0110282481796837	1.72628532847475	2.35756319274343	0.989032340017507	5.61973960091153
eqtl-a-ENSG00000204611	ebi-a-GCST90018861	Hypertrophic cardiomyopathy	ZNF616	Weighted mode	3	0.638900271812976	0.331436162164447	0.193712163518607	-0.01071460602934	1.28851514965529	1.89439641220952	0.989342590898723	3.6273964141504
eqtl-a-ENSG00000204650	ebi-a-GCST90018861	Hypertrophic cardiomyopathy	LINC02210	MR Egger	6	0.274216689504065	0.132333242842992	0.106967169672279	0.0148435335317998	0.53358984547633	1.31549982636171	1.0149542458849	1.70504217325472
eqtl-a-ENSG00000204650	ebi-a-GCST90018861	Hypertrophic cardiomyopathy	LINC02210	Weighted median	6	0.124845849441815	0.0747177417897548	0.0947414984641005	-0.0216009244661046	0.271292623349734	1.13297379106275	0.978630704703551	1.31165883623479
eqtl-a-ENSG00000204650	ebi-a-GCST90018861	Hypertrophic cardiomyopathy	LINC02210	Inverse variance weighted	6	0.133720200453573	0.0636052011902986	0.0355228950197351	0.00905400612058811	0.258386394786558	1.143072943605	1.00909511761491	1.29483904103124
eqtl-a-ENSG00000204650	ebi-a-GCST90018861	Hypertrophic cardiomyopathy	LINC02210	Simple mode	6	0.0965031752391308	0.0977214081806444	0.36872888172435	-0.0950307847949322	0.288037135273194	1.10131307807062	0.909344940039831	1.3338068344849
eqtl-a-ENSG00000204650	ebi-a-GCST90018861	Hypertrophic cardiomyopathy	LINC02210	Weighted mode	6	0.11055679737015	0.0791909707157472	0.221510366219395	-0.0446575052327147	0.265771099973015	1.11689978422109	0.956324962045094	1.30443643897512
eqtl-a-ENSG00000204839	ebi-a-GCST90018861	Hypertrophic cardiomyopathy	MROH6	MR Egger	4	0.462328288715699	0.197871569478804	0.144501869531077	0.0745000125372431	0.850156564894155	1.58776646348853	1.0773453570292	2.34001318716459
eqtl-a-ENSG00000204839	ebi-a-GCST90018861	Hypertrophic cardiomyopathy	MROH6	Weighted median	4	0.283346540463414	0.111959528175169	0.0113804554069413	0.0639058652400832	0.502787215686744	1.32756513715036	1.06599204713286	1.65332302254727
eqtl-a-ENSG00000204839	ebi-a-GCST90018861	Hypertrophic cardiomyopathy	MROH6	Inverse variance weighted	4	0.260930043767516	0.102942660776683	0.0112539663255286	0.0591624286452178	0.462697658889813	1.29813684949392	1.0609475550194	1.58835304538986
eqtl-a-ENSG00000204839	ebi-a-GCST90018861	Hypertrophic cardiomyopathy	MROH6	Simple mode	4	0.245811396120771	0.146150386294392	0.191177296947461	-0.0406433610162361	0.532266153257779	1.27865839086573	0.960171503481536	1.70278671529308
eqtl-a-ENSG00000204839	ebi-a-GCST90018861	Hypertrophic cardiomyopathy	MROH6	Weighted mode	4	0.288036999526563	0.113131652623129	0.084234119178826	0.0662989603852304	0.509775038667895	1.33380665342513	1.06854612237924	1.66491661095537
eqtl-a-ENSG00000205464	ebi-a-GCST90018861	Hypertrophic cardiomyopathy	ATP6AP1L	MR Egger	4	-0.25293507987947	0.286950545891981	0.471047774163202	-0.815358149827754	0.309487990068813	0.776518291848508	0.442480824548072	1.3627272056166
eqtl-a-ENSG00000205464	ebi-a-GCST90018861	Hypertrophic cardiomyopathy	ATP6AP1L	Weighted median	4	-0.261345436566433	0.149679161782099	0.0808044275790694	-0.554716593659346	0.0320257205264803	0.77001488237116	0.57423497997193	1.03254406254049
eqtl-a-ENSG00000205464	ebi-a-GCST90018861	Hypertrophic cardiomyopathy	ATP6AP1L	Inverse variance weighted	4	-0.269731001909737	0.136631816025183	0.0483652698680891	-0.537529361319096	-0.00193264250037772	0.763584869584512	0.584189792777004	0.998069223850616
eqtl-a-ENSG00000205464	ebi-a-GCST90018861	Hypertrophic cardiomyopathy	ATP6AP1L	Simple mode	4	-0.21632612078412	0.195350411334327	0.348940968643688	-0.599212926999402	0.166560685431161	0.805472577687277	0.549243760949806	1.18123521746381
eqtl-a-ENSG00000205464	ebi-a-GCST90018861	Hypertrophic cardiomyopathy	ATP6AP1L	Weighted mode	4	-0.276085246949155	0.15044552928605	0.163832275868508	-0.570958484349813	0.0187879904515028	0.758748247030999	0.564983651106065	1.01896559527974
eqtl-a-ENSG00000205809	ebi-a-GCST90018861	Hypertrophic cardiomyopathy	KLRC2	MR Egger	5	-0.312314301773699	0.161849907028909	0.149216940095089	-0.62954011955036	0.00491151600296152	0.731751501286507	0.532836785891381	1.0049235972687
eqtl-a-ENSG00000205809	ebi-a-GCST90018861	Hypertrophic cardiomyopathy	KLRC2	Weighted median	5	-0.319817660546169	0.120246094763725	0.0078211974880667	-0.555500006283069	-0.0841353148092687	0.726281454764629	0.573785293207779	0.919306851847129
eqtl-a-ENSG00000205809	ebi-a-GCST90018861	Hypertrophic cardiomyopathy	KLRC2	Inverse variance weighted	5	-0.305004084482208	0.115161388194387	0.00808516191972183	-0.530720405343208	-0.0792877636212094	0.737120363630468	0.588181088214728	0.92377405762552
eqtl-a-ENSG00000205809	ebi-a-GCST90018861	Hypertrophic cardiomyopathy	KLRC2	Simple mode	5	-0.364486781118621	0.236093089366968	0.197508234568041	-0.827229236277878	0.0982556740406362	0.694553017145726	0.437259151215987	1.10324482011343
eqtl-a-ENSG00000205809	ebi-a-GCST90018861	Hypertrophic cardiomyopathy	KLRC2	Weighted mode	5	-0.319176906778954	0.118932086533374	0.0550172383486824	-0.552283796384366	-0.0860700171735413	0.726746971467691	0.57563367795087	0.91752998611478
eqtl-a-ENSG00000206561	ebi-a-GCST90018861	Hypertrophic cardiomyopathy	COLQ	MR Egger	12	0.329289282306957	0.134642725175132	0.0345135945714428	0.0653895409636986	0.593189023650216	1.38997989402387	1.06757480751599	1.8097505600437
eqtl-a-ENSG00000206561	ebi-a-GCST90018861	Hypertrophic cardiomyopathy	COLQ	Weighted median	12	0.244797726199696	0.109033920792742	0.0247583758256403	0.0310912414459212	0.458504210953471	1.27736291002149	1.03157962240903	1.58170631568719
eqtl-a-ENSG00000206561	ebi-a-GCST90018861	Hypertrophic cardiomyopathy	COLQ	Inverse variance weighted	12	0.209307324460256	0.0936680665147125	0.0254459618814785	0.025717914091419	0.392896734829092	1.23282381723137	1.02605147298488	1.48126541830453
eqtl-a-ENSG00000206561	ebi-a-GCST90018861	Hypertrophic cardiomyopathy	COLQ	Simple mode	12	0.269405730461791	0.248726745306296	0.301917669409823	-0.21809869033855	0.756910151262131	1.30918621002931	0.80404608617036	2.13167946714906
eqtl-a-ENSG00000206561	ebi-a-GCST90018861	Hypertrophic cardiomyopathy	COLQ	Weighted mode	12	0.24654894715085	0.114161876156907	0.0537376334765252	0.022791669883313	0.470306224418387	1.27960181454782	1.02305338451371	1.6004842255347
eqtl-a-ENSG00000211807	ebi-a-GCST90018861	Hypertrophic cardiomyopathy	TRAV26-1	MR Egger	3	-1.91080117821809	1.01186116213865	0.310037474728046	-3.89404905600983	0.0724466995736575	0.14796179532791	0.0203627290599496	1.07513549938244
eqtl-a-ENSG00000211807	ebi-a-GCST90018861	Hypertrophic cardiomyopathy	TRAV26-1	Weighted median	3	-0.980576721100314	0.311263992028055	0.0016309971673602	-1.5906541454753	-0.370499296725325	0.375094711425105	0.203792258339014	0.690389535332744
eqtl-a-ENSG00000211807	ebi-a-GCST90018861	Hypertrophic cardiomyopathy	TRAV26-1	Inverse variance weighted	3	-0.957449230308072	0.266620563766787	0.000329341543183872	-1.48002553529098	-0.434872925325169	0.383870804235813	0.227631875663418	0.64734692325136
eqtl-a-ENSG00000211807	ebi-a-GCST90018861	Hypertrophic cardiomyopathy	TRAV26-1	Simple mode	3	-0.905801806356643	0.419845560571953	0.163663720632543	-1.72869910507767	-0.0829045076356153	0.404217650851927	0.177515188435337	0.920439037923616
eqtl-a-ENSG00000211807	ebi-a-GCST90018861	Hypertrophic cardiomyopathy	TRAV26-1	Weighted mode	3	-1.03538780079635	0.394922041629948	0.119879573359932	-1.80943500239105	-0.261340599201652	0.355088650559243	0.163746627124638	0.770018607223042
eqtl-a-ENSG00000214425	ebi-a-GCST90018861	Hypertrophic cardiomyopathy	LRRC37A4P	MR Egger	7	-0.381269922873506	0.147121709854782	0.0487466387582811	-0.669628474188879	-0.0929113715581327	0.682993509166188	0.511898726051269	0.91127426153513
eqtl-a-ENSG00000214425	ebi-a-GCST90018861	Hypertrophic cardiomyopathy	LRRC37A4P	Weighted median	7	-0.326806214229559	0.124387409012513	0.00860589633506676	-0.570605535894083	-0.0830068925650338	0.721223492335579	0.565183096408121	0.92034480366185
eqtl-a-ENSG00000214425	ebi-a-GCST90018861	Hypertrophic cardiomyopathy	LRRC37A4P	Inverse variance weighted	7	-0.244865138781809	0.107442767569183	0.0226653660016861	-0.455452963217406	-0.034277314346211	0.782810101847437	0.634160651432209	0.96630349765544
eqtl-a-ENSG00000214425	ebi-a-GCST90018861	Hypertrophic cardiomyopathy	LRRC37A4P	Simple mode	7	-0.320289207842839	0.185132880887232	0.134345548403645	-0.683149654381813	0.0425712386961355	0.725939059442152	0.505023834201534	1.04349039062077
eqtl-a-ENSG00000214425	ebi-a-GCST90018861	Hypertrophic cardiomyopathy	LRRC37A4P	Weighted mode	7	-0.283293401979559	0.126858714552603	0.0669758925308008	-0.531936482502661	-0.0346503214564564	0.753298736092421	0.587466249365421	0.965943126794785
eqtl-a-ENSG00000226002	ebi-a-GCST90018861	Hypertrophic cardiomyopathy	GTF2IP14	MR Egger	4	0.269080337704525	0.760073294850626	0.757163835560299	-1.2206633202027	1.75882399561175	1.30876027961975	0.295034399725193	5.80560596020596
eqtl-a-ENSG00000226002	ebi-a-GCST90018861	Hypertrophic cardiomyopathy	GTF2IP14	Weighted median	4	0.473867361954714	0.2339891152727	0.0428500753803506	0.0152486960202211	0.932486027889206	1.60619393047478	1.01536555058979	2.5408178766706
eqtl-a-ENSG00000226002	ebi-a-GCST90018861	Hypertrophic cardiomyopathy	GTF2IP14	Inverse variance weighted	4	0.424434274237386	0.194889103180871	0.0294191011181696	0.0424516320028802	0.806416916471893	1.52872533567995	1.04336558964937	2.23986795724703
eqtl-a-ENSG00000226002	ebi-a-GCST90018861	Hypertrophic cardiomyopathy	GTF2IP14	Simple mode	4	0.598156860504575	0.300845521738812	0.140922806451256	0.00849963789650432	1.18781408311265	1.81876347438098	1.00853586237761	3.27990376856212
eqtl-a-ENSG00000226002	ebi-a-GCST90018861	Hypertrophic cardiomyopathy	GTF2IP14	Weighted mode	4	0.484000405282272	0.259747978281258	0.159300419220379	-0.0251056321489926	0.993106442713537	1.62255230324381	0.975206893387527	2.69960763671061
eqtl-a-ENSG00000226137	ebi-a-GCST90018861	Hypertrophic cardiomyopathy	BAIAP2-DT	MR Egger	5	-0.261187508227332	0.171397481707085	0.224931709910035	-0.597126572373218	0.0747515559185534	0.770136499145731	0.550390874438029	1.07761639021001
eqtl-a-ENSG00000226137	ebi-a-GCST90018861	Hypertrophic cardiomyopathy	BAIAP2-DT	Weighted median	5	-0.240913639352206	0.120293135994084	0.0452071990426288	-0.476688185900611	-0.00513909280380165	0.785909495110815	0.620836084559814	0.994874089741845
eqtl-a-ENSG00000226137	ebi-a-GCST90018861	Hypertrophic cardiomyopathy	BAIAP2-DT	Inverse variance weighted	5	-0.232029373125978	0.111024560351019	0.0366274759703371	-0.449637511413976	-0.0144212348379801	0.792922832342376	0.63785932644545	0.985682253097266
eqtl-a-ENSG00000226137	ebi-a-GCST90018861	Hypertrophic cardiomyopathy	BAIAP2-DT	Simple mode	5	-0.214763337608094	0.178397028751919	0.295015414589025	-0.564421513961854	0.134894838745667	0.806732340792338	0.568689030285171	1.14441642975587
eqtl-a-ENSG00000226137	ebi-a-GCST90018861	Hypertrophic cardiomyopathy	BAIAP2-DT	Weighted mode	5	-0.240556683258305	0.128083826367512	0.133571260073761	-0.491600982938629	0.0104876164220188	0.786190080369679	0.611646374486309	1.01054280423192
eqtl-a-ENSG00000231663	ebi-a-GCST90018861	Hypertrophic cardiomyopathy	COA6-AS1	MR Egger	4	0.414122907163594	0.207875543709433	0.184573471008111	0.00668684149310439	0.821558972834083	1.51304307928999	1.0067092483335	2.27404224564046
eqtl-a-ENSG00000231663	ebi-a-GCST90018861	Hypertrophic cardiomyopathy	COA6-AS1	Weighted median	4	0.355428579451747	0.167291317164754	0.0336192815263881	0.0275375978088291	0.683319561094665	1.42679201700378	1.02792026193023	1.98044102755889
eqtl-a-ENSG00000231663	ebi-a-GCST90018861	Hypertrophic cardiomyopathy	COA6-AS1	Inverse variance weighted	4	0.35668182430531	0.156771068176878	0.0228953539059073	0.0494105306786294	0.663953117931991	1.42858125770035	1.05065158692511	1.94245593425082
eqtl-a-ENSG00000231663	ebi-a-GCST90018861	Hypertrophic cardiomyopathy	COA6-AS1	Simple mode	4	0.472769779617093	0.296841964142405	0.209481221616827	-0.109040470102021	1.05458002933621	1.6044319675125	0.896694127461089	2.87076926182694
eqtl-a-ENSG00000231663	ebi-a-GCST90018861	Hypertrophic cardiomyopathy	COA6-AS1	Weighted mode	4	0.380416543325244	0.165278212275293	0.104827369230775	0.0564712472656708	0.704361839384818	1.46289382119646	1.05809619120417	2.02255555769395
eqtl-a-ENSG00000231711	ebi-a-GCST90018861	Hypertrophic cardiomyopathy	LINC00899	MR Egger	3	0.184484913336559	0.201670975615957	0.528314398905301	-0.210790198870718	0.579760025543835	1.20259883794409	0.809943976217934	1.78560987857181
eqtl-a-ENSG00000231711	ebi-a-GCST90018861	Hypertrophic cardiomyopathy	LINC00899	Weighted median	3	0.26213888032126	0.134384160346362	0.0510965532170115	-0.00125407395761007	0.52553183460013	1.29970703362613	0.998746712064525	1.69135813199863
eqtl-a-ENSG00000231711	ebi-a-GCST90018861	Hypertrophic cardiomyopathy	LINC00899	Inverse variance weighted	3	0.267648802551688	0.130694006824811	0.0405693894621263	0.0114885491750592	0.523809055928317	1.30688808364973	1.01155479600639	1.6884468047887
eqtl-a-ENSG00000231711	ebi-a-GCST90018861	Hypertrophic cardiomyopathy	LINC00899	Simple mode	3	0.424697463042783	0.300898769377764	0.293590210210511	-0.165064124937635	1.0144590510232	1.52912773202561	0.847839334700256	2.75787112622752
eqtl-a-ENSG00000231711	ebi-a-GCST90018861	Hypertrophic cardiomyopathy	LINC00899	Weighted mode	3	0.254945451117011	0.129104962807442	0.186988263723302	0.00189972401442479	0.507991178219596	1.29039122955283	1.0019015296333	1.66194927950285
eqtl-a-ENSG00000238083	ebi-a-GCST90018861	Hypertrophic cardiomyopathy	LRRC37A2	MR Egger	3	1.59849963547543	0.97546477336901	0.348812407387503	-0.313411320327829	3.51041059127869	4.9456066423395	0.730949196464682	33.4620041708117
eqtl-a-ENSG00000238083	ebi-a-GCST90018861	Hypertrophic cardiomyopathy	LRRC37A2	Weighted median	3	0.510288667096655	0.19989595936832	0.010686964466445	0.118492586734748	0.902084747458561	1.66577197911016	1.12579852822794	2.46473611113726
eqtl-a-ENSG00000238083	ebi-a-GCST90018861	Hypertrophic cardiomyopathy	LRRC37A2	Inverse variance weighted	3	0.46277982326415	0.19456289640399	0.0173803353437666	0.0814365463123294	0.844123100215971	1.58848355678568	1.08484437802363	2.32593730611888
eqtl-a-ENSG00000238083	ebi-a-GCST90018861	Hypertrophic cardiomyopathy	LRRC37A2	Simple mode	3	0.501240101290194	0.263222424807898	0.197181736553909	-0.0146758513332856	1.01715605391367	1.6507671203433	0.985431314084459	2.7653191517851
eqtl-a-ENSG00000238083	ebi-a-GCST90018861	Hypertrophic cardiomyopathy	LRRC37A2	Weighted mode	3	0.527855461152364	0.230581273099883	0.149247251373227	0.0759161658765935	0.979794756428136	1.69529278622665	1.07887212406715	2.66390943552942
eqtl-a-ENSG00000240356	ebi-a-GCST90018861	Hypertrophic cardiomyopathy	RPL23AP7	MR Egger	6	-0.00680834328283372	0.466923401859724	0.98906452048667	-0.921978210927893	0.908361524362225	0.993214780977233	0.397731465614504	2.48025536432609
eqtl-a-ENSG00000240356	ebi-a-GCST90018861	Hypertrophic cardiomyopathy	RPL23AP7	Weighted median	6	-0.194058416500607	0.144668844597889	0.179791451208346	-0.47760935191247	0.0894925189112546	0.823609790461446	0.620264454783164	1.09361915181982
eqtl-a-ENSG00000240356	ebi-a-GCST90018861	Hypertrophic cardiomyopathy	RPL23AP7	Inverse variance weighted	6	-0.26717988566385	0.121432962108258	0.0277909081919823	-0.505188491396037	-0.0291712799316638	0.765535350244029	0.603391830538915	0.971250094569273
eqtl-a-ENSG00000240356	ebi-a-GCST90018861	Hypertrophic cardiomyopathy	RPL23AP7	Simple mode	6	-0.322424845832678	0.22787778477257	0.216246694579371	-0.769065303986916	0.12421561232156	0.724390370716362	0.463446047100436	1.13225997388401
eqtl-a-ENSG00000240356	ebi-a-GCST90018861	Hypertrophic cardiomyopathy	RPL23AP7	Weighted mode	6	-0.232728028481367	0.135165586859244	0.145723655763983	-0.497652578725485	0.0321965217627505	0.79236904603456	0.607956115104477	1.03272043740497
eqtl-a-ENSG00000251381	ebi-a-GCST90018861	Hypertrophic cardiomyopathy	LINC00958	MR Egger	5	-0.707278827231535	0.468502328912562	0.22827809170009	-1.62554339190016	0.210985737437086	0.492983868173937	0.196804704061101	1.23489474217184
eqtl-a-ENSG00000251381	ebi-a-GCST90018861	Hypertrophic cardiomyopathy	LINC00958	Weighted median	5	-0.245620597074532	0.117242650043988	0.036173081225344	-0.475416191160747	-0.0158250029883161	0.782218944789736	0.621626287253983	0.984299554465225
eqtl-a-ENSG00000251381	ebi-a-GCST90018861	Hypertrophic cardiomyopathy	LINC00958	Inverse variance weighted	5	-0.223024600619612	0.107644468026112	0.0382782105753846	-0.434007757950792	-0.0120414432884314	0.80009516621561	0.647907229033453	0.988030764769461
eqtl-a-ENSG00000251381	ebi-a-GCST90018861	Hypertrophic cardiomyopathy	LINC00958	Simple mode	5	-0.224011545015815	0.198961935293076	0.323186875676465	-0.613976938190243	0.165953848158613	0.799305906316767	0.541194287390985	1.18051861735803
eqtl-a-ENSG00000251381	ebi-a-GCST90018861	Hypertrophic cardiomyopathy	LINC00958	Weighted mode	5	-0.255328546214025	0.129605160815324	0.120162741290738	-0.509354661412061	-0.00130243101598865	0.774661943898167	0.600883226849826	0.998698416779182
eqtl-a-ENSG00000256060	ebi-a-GCST90018861	Hypertrophic cardiomyopathy	TRAPPC2B	MR Egger	5	0.422143423136227	0.167325569379422	0.0859586834148335	0.0941853071525602	0.750101539119894	1.52522726187427	1.09876333575835	2.11721498584489
eqtl-a-ENSG00000256060	ebi-a-GCST90018861	Hypertrophic cardiomyopathy	TRAPPC2B	Weighted median	5	0.22544946138568	0.0901926130988928	0.0124318018811828	0.0486719397118497	0.40222698305951	1.25288571340848	1.04987587165719	1.49515066803596
eqtl-a-ENSG00000256060	ebi-a-GCST90018861	Hypertrophic cardiomyopathy	TRAPPC2B	Inverse variance weighted	5	0.192164902319932	0.0950831390698152	0.0432777202572184	0.00580194974309456	0.37852785489677	1.21187034071939	1.00581881365225	1.46013347809886
eqtl-a-ENSG00000256060	ebi-a-GCST90018861	Hypertrophic cardiomyopathy	TRAPPC2B	Simple mode	5	0.083637168817746	0.175225872989463	0.658050516490617	-0.259805542241602	0.427079879877094	1.08723433971402	0.771201537345699	1.53277509472017
eqtl-a-ENSG00000256060	ebi-a-GCST90018861	Hypertrophic cardiomyopathy	TRAPPC2B	Weighted mode	5	0.223698458316518	0.0919617370794949	0.0717856511668231	0.043453453640708	0.403943462992328	1.2506938262396	1.04441137963329	1.49771926799867
eqtl-a-ENSG00000256092	ebi-a-GCST90018861	Hypertrophic cardiomyopathy	SBNO1-AS1	MR Egger	5	1.39993321969971	0.680879540235579	0.13199309175963	0.0654093208379789	2.73445711856145	4.05492916841527	1.06759592422031	15.401380042616
eqtl-a-ENSG00000256092	ebi-a-GCST90018861	Hypertrophic cardiomyopathy	SBNO1-AS1	Weighted median	5	0.428855071294271	0.149777408270512	0.00419276211352132	0.135291351084068	0.722418791504473	1.53549848046309	1.14487029496617	2.05940847087322
eqtl-a-ENSG00000256092	ebi-a-GCST90018861	Hypertrophic cardiomyopathy	SBNO1-AS1	Inverse variance weighted	5	0.502312755009648	0.128598647806017	9.38170871719339e-05	0.250259405309855	0.754366104709441	1.65253877184931	1.28435854290431	2.12626326780207
eqtl-a-ENSG00000256092	ebi-a-GCST90018861	Hypertrophic cardiomyopathy	SBNO1-AS1	Simple mode	5	0.372920558024703	0.216807755531661	0.160540319628793	-0.0520226428173521	0.797863758866759	1.45196898796647	0.949307371606108	2.22079171096033
eqtl-a-ENSG00000256092	ebi-a-GCST90018861	Hypertrophic cardiomyopathy	SBNO1-AS1	Weighted mode	5	0.487624087517509	0.181968074904287	0.0552444695341914	0.130966660705107	0.844281514329911	1.62844258300642	1.1399297762235	2.32630579660258
eqtl-a-ENSG00000257495	ebi-a-GCST90018861	Hypertrophic cardiomyopathy	KRT73-AS1	MR Egger	3	-0.317954218786141	0.15991973465949	0.296675331598408	-0.631396898718741	-0.00451153885354078	0.727636099715967	0.531848343590709	0.995498622850488
eqtl-a-ENSG00000257495	ebi-a-GCST90018861	Hypertrophic cardiomyopathy	KRT73-AS1	Weighted median	3	-0.25516566069324	0.114127927704315	0.0253657707729688	-0.478856398993696	-0.0314749223927829	0.774788135389436	0.61949143789964	0.969015256733038
eqtl-a-ENSG00000257495	ebi-a-GCST90018861	Hypertrophic cardiomyopathy	KRT73-AS1	Inverse variance weighted	3	-0.248783444110213	0.113234658198541	0.0280160945428008	-0.470723374179353	-0.026843514041073	0.779748814300584	0.624550321262898	0.973513570809985
eqtl-a-ENSG00000257495	ebi-a-GCST90018861	Hypertrophic cardiomyopathy	KRT73-AS1	Simple mode	3	-0.0621258607125555	0.252195358577163	0.82839510110016	-0.556428763523795	0.432177042098684	0.939764599905231	0.573252633356227	1.54060784346407
eqtl-a-ENSG00000257495	ebi-a-GCST90018861	Hypertrophic cardiomyopathy	KRT73-AS1	Weighted mode	3	-0.264994437873998	0.118656051108546	0.155145166090565	-0.497560298046747	-0.0324285777012484	0.767210217283887	0.608012220296095	0.968091590688986
eqtl-a-ENSG00000263503	ebi-a-GCST90018861	Hypertrophic cardiomyopathy	MAPK8IP1P2	MR Egger	4	0.261417501545824	0.222333636163918	0.360689487851303	-0.174356425335456	0.697191428427104	1.29876979065202	0.839997447923707	2.0081048737466
eqtl-a-ENSG00000263503	ebi-a-GCST90018861	Hypertrophic cardiomyopathy	MAPK8IP1P2	Weighted median	4	0.33579842758258	0.134950376804265	0.0128351650770475	0.0712956890462199	0.60030116611894	1.39905698508758	1.07389871901438	1.82266764348019
eqtl-a-ENSG00000263503	ebi-a-GCST90018861	Hypertrophic cardiomyopathy	MAPK8IP1P2	Inverse variance weighted	4	0.300894796224282	0.118206705356298	0.0109122348144458	0.0692096537259365	0.532579938722627	1.35106719669072	1.07166086329066	1.70332110885216
eqtl-a-ENSG00000263503	ebi-a-GCST90018861	Hypertrophic cardiomyopathy	MAPK8IP1P2	Simple mode	4	0.32926382732541	0.161662962379332	0.134469247310628	0.0124044210619196	0.646123233588901	1.38994451256164	1.01248167499249	1.9081291007213
eqtl-a-ENSG00000263503	ebi-a-GCST90018861	Hypertrophic cardiomyopathy	MAPK8IP1P2	Weighted mode	4	0.322014582836192	0.142500130596988	0.108951204295968	0.0427143268660964	0.601314838806288	1.37990489873762	1.04363971243397	1.82451616862994
eqtl-a-ENSG00000264070	ebi-a-GCST90018861	Hypertrophic cardiomyopathy	DND1P1	MR Egger	3	0.332578710917517	0.276077403113792	0.441071717827829	-0.208532999185517	0.87369042102055	1.39455966193562	0.811774246371596	2.39573583344223
eqtl-a-ENSG00000264070	ebi-a-GCST90018861	Hypertrophic cardiomyopathy	DND1P1	Weighted median	3	0.381865583245487	0.154238648228714	0.0132934311478269	0.079557832717208	0.684173333773765	1.46501514931584	1.08280817945791	1.9821325960055
eqtl-a-ENSG00000264070	ebi-a-GCST90018861	Hypertrophic cardiomyopathy	DND1P1	Inverse variance weighted	3	0.346674623713491	0.139729118696419	0.0130996801978271	0.0728055510685096	0.620543696358473	1.41435645244325	1.0755213825968	1.85993900905805
eqtl-a-ENSG00000264070	ebi-a-GCST90018861	Hypertrophic cardiomyopathy	DND1P1	Simple mode	3	0.397532235515667	0.184003243867569	0.163314845230087	0.036885877535231	0.758178593496103	1.48814776440421	1.03757460351011	2.13438509501804
eqtl-a-ENSG00000264070	ebi-a-GCST90018861	Hypertrophic cardiomyopathy	DND1P1	Weighted mode	3	0.40908047069154	0.171357182755965	0.139632465090634	0.0732203924898495	0.744940548893231	1.50543285883467	1.07596764597371	2.10631620842854
